# Supplementary material for: A transcriptomics data-driven gene space accurately predicts liver cytopathology and drug-induced liver injury
Source: Nat Commun. 2017 Jul 3;8:15932. doi: 10.1038/ncomms15932 (PMC5500850; doi:10.1038/ncomms15932)
Supplement: Supplementary Data 1 [file ncomms15932-s2.xlsx]

## Sheet: Sheet1
# Supplementary Data 1 (a). Connectivity Map PTGS scores and NCI-60 cytotoxicity data. A table of the averaged NCI-60 toxicity data and PTGS component-based scores (including the identifier "NSC" numbers) for 492 CMap instances
#
NSC_numbers	Chemical	CellLine	GI50	TGI	LC50	Conc. (µM)	Conc.(log10)	Dose.Dep.Tox	N.DEG.FC2	Dose.Dep.Tox	PTGS.score	PTGS (1=positive, 0=negative)	Pred (1=correct, 0=not correct)				# Table of Contents: #
749	8-azaguanine	MCF7	-4.3	-4	-4	25.1189	-4.6	-0.3	2	-0.3	0.092373	0	1				#	NSC_numbers			The NCI's internal ID number in the NCI-60 DTP database
749	8-azaguanine	PC3	-6	-4	-4	25.1189	-4.6	1.4	337	1.4	0.438273	1	1				#	Chemical			Name of the chemical
749	8-azaguanine	HL60	-6.4	-4	-4	25.1189	-4.6	1.8	1031	1.8	0.48544	1	1				#	CellLine			CMap cell line
27223	acetylsalicylic acid	MCF7	-4	-4	-4	100	-4	0	2	0	0.023048	0	0				#	GI50			log10 of concentration where cells undergo 50% growth inhibition
27223	acetylsalicylic acid	PC3	-4	-4	-4	100	-4	0	0	0	0.010681	0	0				#	TGI			log10 of concentration where cells undergo total growth inhibition
27223	acetylsalicylic acid	HL60	-4	-4	-4	100	-4	0	6	0	0.008047	0	0				#	LC50			log10 of concentration where cells reach 50% lethal concentration
56464	aconitine	MCF7	-4	-4	-4	6.30957	-5.2	-1.2	0	-1.2	0.095419	0	1				#	Conc. (µM)			Concentration in micro moles
56464	aconitine	PC3	-4	-4	-4	6.30957	-5.2	-1.2	0	-1.2	0.072373	0	1				#	Conc.(log10)			log10 of the concentration
7606	allantoin	MCF7	-4	-4	-4	25.1189	-4.6	-0.6	0	-0.6	0.009513	0	1				#	Dose.Dep.Tox			Dose Dependent Toxicity; log10 CMap concentration minus log10 GI50 value
7606	allantoin	PC3	-4	-4	-4	25.1189	-4.6	-0.6	3	-0.6	0.001113	0	1				#	N.DEG.FC2			Number of genes which are at least 2-fold differentially expressed
7606	allantoin	HL60	-4	-4	-4	25.1189	-4.6	-0.6	3	-0.6	0.193136	1	0				#	PTGS.score			PTGS score (component-based); sum of the 14 PTGS components
13875	altretamine	MCF7	-3.8	-3.8	-3.8	19.9526	-4.7	-0.9	0	-0.9	0.017564	0	1				#	PTGS (1=positive, 0=negative)			Determination of whether the PTGS score is positive or negative (PTGS.score > 0.12)
13875	altretamine	PC3	-3.8	-3.8	-3.8	19.9526	-4.7	-0.9	0	-0.9	0.012296	0	1				#	Pred (1 = correct, 0 = not correct)			Whether PTGS correctly predicts cytotoxicity, Dose.Dep.Tox > 0 should yield a positive prediction), Accuracy = 79%
13875	altretamine	HL60	-3.8	-3.8	-3.8	19.9526	-4.7	-0.9	0	-0.9	0.006491	0	1
707545	alvespimycin	MCF7	-7.9	-5.4	-4.6	0.1	-7	0.9	71	0.9	0.69697	1	1
707545	alvespimycin	PC3	-7.5	-4.7	-4	0.1	-7	0.5	40	0.5	0.744258	1	1
707545	alvespimycin	HL60	-7.1	-6.1	-4.3	0.1	-7	0.1	72	0.1	0.004935	0	0
330915	aminoglutethimide	MCF7	-2.5	-2.3	-2.3	15.8489	-4.8	-2.3	0	-2.3	0.038164	0	1
330915	aminoglutethimide	HL60	-2.8	-2.4	-2.3	15.8489	-4.8	-2	0	-2	0.120678	1	0
85442	amiodarone	MCF7	-5.2	-4.9	-4.6	6.30957	-5.2	0	2	0	0.368637	1	0
85442	amiodarone	HL60	-5.5	-5.1	-4.7	6.30957	-5.2	0.3	1	0.3	0.038877	0	0
176555	amitriptyline	MCF7	-4.7	-4.3	-4	12.5893	-4.9	-0.2	3	-0.2	0.291822	1	0
176555	amitriptyline	PC3	-4.6	-4	-4	12.5893	-4.9	-0.3	12	-0.3	0.116956	0	1
176555	amitriptyline	HL60	-4.9	-4.5	-4.1	12.5893	-4.9	0	3	0	0.172045	1	0
527017	amphotericin B	MCF7	-4.6	-4.2	-4	3.98107	-5.4	-0.8	0	-0.8	0.047055	0	1
527017	amphotericin B	PC3	-4.7	-4.4	-4.2	3.98107	-5.4	-0.7	3	-0.7	0.311748	1	0
527017	amphotericin B	HL60	-5.5	-4.6	-4.1	3.98107	-5.4	0.1	13	0.1	0.524768	1	1
528986	ampicillin	MCF7	-4	-4	-4	10	-5	-1	0	-1	0.054008	0	1
528986	ampicillin	PC3	-4	-4	-4	10	-5	-1	0	-1	0.108156	0	1
76712	anisomycin	MCF7	-7.7	-6.9	-4	15.8489	-4.8	2.9	896	2.9	0.792786	1	1
76712	anisomycin	PC3	-7.7	-6.3	-4.6	15.8489	-4.8	2.9	1040	2.9	0.514151	1	1
76712	anisomycin	HL60	-7.9	-7.4	-4	15.8489	-4.8	3.1	1537	3.1	0.747954	1	1
186	antimycin A	MCF7	-4.7	-4.2	-3.7	7.94328	-5.1	-0.4	7	-0.4	0.218714	1	0
186	antimycin A	PC3	-4.4	-4	-4	7.94328	-5.1	-0.7	2	-0.7	0.031645	0	1
83244	apigenin	HL60	-4.5	-4	-4	15.8489	-4.8	-0.3	430	-0.3	0.17832	1	0
33832	ascorbic acid	MCF7	-2.9	-2.5	-2.2	25.1189	-4.6	-1.7	0	-1.7	0.104996	0	1
33832	ascorbic acid	PC3	-2.7	-2.4	-2.1	25.1189	-4.6	-1.9	0	-1.9	0.171844	1	0
36002	asiaticoside	MCF7	-4.6	-4.2	-4	3.98107	-5.4	-0.8	1	-0.8	0.072373	0	1
36002	asiaticoside	PC3	-4.5	-4	-4	3.98107	-5.4	-0.9	0	-0.9	0.022605	0	1
36002	asiaticoside	HL60	-4.6	-4.3	-4	3.98107	-5.4	-0.8	0	-0.8	0.004184	0	1
72861	atropine oxide	MCF7	-4	-4	-4	12.5893	-4.9	-0.9	0	-0.9	0.015101	0	1
72861	atropine oxide	PC3	-4	-4	-4	12.5893	-4.9	-0.9	0	-0.9	0.054579	0	1
102816	azacitidine	MCF7	-6	-4.3	-2.8	15.8489	-4.8	1.2	365	1.2	0.709113	1	1
102816	azacitidine	PC3	-5.8	-4.5	-3.6	15.8489	-4.8	1	439	1	0.714776	1	1
85433	benzbromarone	PC3	-4.6	-4.3	-4	10	-5	-0.4	0	-0.4	0.166783	1	0
85433	benzbromarone	HL60	-4.8	-4.4	-4	10	-5	-0.2	0	-0.2	0.014134	0	1
20200	benzethonium chloride	HL60	-6	-5.2	-4	10	-5	1	37	1	0.052157	0	0
131815	benzylpenicillin	MCF7	-4	-4	-4	10	-5	-1	0	-1	0.014523	0	1
131815	benzylpenicillin	PC3	-4	-4	-4	10	-5	-1	0	-1	0.02199	0	1
131815	benzylpenicillin	HL60	-4	-4	-4	10	-5	-1	24	-1	0.046389	0	1
163088;150446	berberine	MCF7	-4.5	-3.8	-3.4	10	-5	-0.5	2	-0.5	0.123917	1	0
163088;150446	berberine	PC3	-4.5	-4	-4	10	-5	-0.5	0	-0.5	0.132819	1	0
661749	bergenin	MCF7	-4	-4	-4	12.5893	-4.9	-0.9	0	-0.9	0.120546	1	0
661749	bergenin	PC3	-4	-4	-4	12.5893	-4.9	-0.9	0	-0.9	0.0488	0	1
661749	bergenin	HL60	-4	-4	-4	12.5893	-4.9	-0.9	0	-0.9	0.095419	0	1
90616	betamethasone	MCF7	-4	-4	-4	10	-5	-1	0	-1	0.005146	0	1
90616	betamethasone	PC3	-4	-4	-4	10	-5	-1	9	-1	0.001793	0	1
4644	betulin	MCF7	-4.7	-4.3	-4	10	-5	-0.3	3	-0.3	0.35765	1	0
4644	betulin	HL60	-4.4	-4	-4	10	-5	-0.6	6	-0.6	0.012834	0	1
113090	betulinic acid	MCF7	-4.8	-4.3	-4	7.94328	-5.1	-0.3	6	-0.3	0.198875	1	0
113090	betulinic acid	PC3	-5.1	-4.6	-4.2	7.94328	-5.1	0	5	0	0.033319	0	0
113090	betulinic acid	HL60	-5.5	-4.9	-4.1	7.94328	-5.1	0.4	50	0.4	0.086051	0	0
145151	biotin	MCF7	-4	-4	-4	15.8489	-4.8	-0.8	0	-0.8	0.165475	1	0
145151	biotin	PC3	-4	-4	-4	15.8489	-4.8	-0.8	0	-0.8	0.018951	0	1
614826	bisacodyl	MCF7	-6.4	-4.6	-4	10	-5	1.4	444	1.4	0.781271	1	1
614826	bisacodyl	PC3	-4.5	-4	-4	10	-5	-0.5	69	-0.5	0.255003	1	0
614826	bisacodyl	HL60	-4.4	-4.1	-4	10	-5	-0.6	1	-0.6	0.108874	0	1
65689	boldine	MCF7	-4	-4	-4	12.5893	-4.9	-0.9	2	-0.9	0.043031	0	1
65689	boldine	PC3	-4	-4	-4	12.5893	-4.9	-0.9	10	-0.9	0.068411	0	1
65689	boldine	HL60	-4	-4	-4	12.5893	-4.9	-0.9	0	-0.9	0.00672	0	1
169774	bromocriptine	MCF7	-5	-4	-4	5.01187	-5.3	-0.3	0	-0.3	0.402594	1	0
169774	bromocriptine	PC3	-5.3	-4	-4	5.01187	-5.3	0	1	0	0.069665	0	0
57197	caffeic acid	HL60	-4	-4	-4	19.9526	-4.7	-0.7	0	-0.7	0.339529	1	0
99016	calycanthine	MCF7	-3.4	-3.4	-3.4	12.5893	-4.9	-1.5	0	-1.5	0.003764	0	1
94600	camptothecin	MCF7	-7.9	-6.7	-4	12.5893	-4.9	3	1347	3	0.780067	1	1
36351	canadine	MCF7	-4	-4	-4	12.5893	-4.9	-0.9	0	-0.9	0.000705	0	1
36351	canadine	PC3	-4	-4	-4	12.5893	-4.9	-0.9	8	-0.9	0.06132	0	1
36351	canadine	HL60	-4	-4	-4	12.5893	-4.9	-0.9	1	-0.9	0.207619	1	0
61805	cantharidin	HL60	-5.8	-5.3	-4.8	19.9526	-4.7	1.1	185	1.1	0.616404	1	1
32868	carbarsone	MCF7	-4	-4	-4	15.8489	-4.8	-0.8	2	-0.8	0.102506	0	1
32868	carbarsone	PC3	-4	-4	-4	15.8489	-4.8	-0.8	0	-0.8	0.064639	0	1
32868	carbarsone	HL60	-4	-4	-4	15.8489	-4.8	-0.8	0	-0.8	0.014306	0	1
179171	cefapirin	MCF7	-4	-4	-4	10	-5	-1	0	-1	0.072373	0	1
179171	cefapirin	HL60	-4	-4	-4	10	-5	-1	0	-1	0.003939	0	1
32944	cephaeline	MCF7	-8.4	-7.1	-3.8	6.30957	-5.2	3.2	619	3.2	0.762404	1	1
32944	cephaeline	PC3	-7.6	-7	-7	6.30957	-5.2	2.4	473	2.4	0.601095	1	1
32944	cephaeline	HL60	-8.1	-7.5	-7.2	6.30957	-5.2	2.9	731	2.9	0.701496	1	1
657949;681066	chenodeoxycholic acid	MCF7	-4.5	-4	-4	10	-5	-0.5	0	-0.5	0.041384	0	1
657949;681066	chenodeoxycholic acid	PC3	-4.3	-4	-4	10	-5	-0.7	0	-0.7	0.061035	0	1
657949;681066	chenodeoxycholic acid	HL60	-4.2	-4	-4	10	-5	-0.8	0	-0.8	0.026181	0	1
3088	chlorambucil	MCF7	-4.4	-3.4	-3.1	12.5893	-4.9	-0.5	0	-0.5	0.032623	0	1
3088	chlorambucil	PC3	-3.9	-3.3	-3.1	12.5893	-4.9	-1	0	-1	0.002423	0	1
3069	chloramphenicol	MCF7	-4	-4	-4	12.5893	-4.9	-0.9	1	-0.9	0.0488	0	1
3069	chloramphenicol	PC3	-4	-4	-4	12.5893	-4.9	-0.9	0	-0.9	0.001066	0	1
3069	chloramphenicol	HL60	-4	-4	-4	12.5893	-4.9	-0.9	5	-0.9	0.117534	0	1
14050	chloroquine	MCF7	-4.7	-4.3	-4	7.94328	-5.1	-0.4	1	-0.4	0.005919	0	1
14050	chloroquine	PC3	-4.7	-4	-4	7.94328	-5.1	-0.4	0	-0.4	0.03681	0	1
407436	chrysin	HL60	-4.7	-4.3	-4	15.8489	-4.8	-0.1	57	-0.1	0.025702	0	1
88789	ciclacillin	MCF7	-4	-4	-4	12.5893	-4.9	-0.9	0	-0.9	0.010829	0	1
88789	ciclacillin	PC3	-4	-4	-4	12.5893	-4.9	-0.9	0	-0.9	0.019835	0	1
185	cicloheximide	HL60	-7.3	-6.3	-5	15.8489	-4.8	2.5	716	2.5	0.397812	1	1
290193	ciclosporin	HL60	-5.6	-5.1	-4.1	3.16228	-5.5	0.1	16	0.1	0.122236	1	1
335308	cimetidine	MCF7	-4	-4	-4	15.8489	-4.8	-0.8	0	-0.8	0.011542	0	1
335308	cimetidine	PC3	-4	-4	-4	15.8489	-4.8	-0.8	2	-0.8	0.01351	0	1
6176	cinchonine	MCF7	-4	-4	-4	12.5893	-4.9	-0.9	1	-0.9	0.000516	0	1
6176	cinchonine	PC3	-4	-4	-4	12.5893	-4.9	-0.9	3	-0.9	0.001024	0	1
6176	cinchonine	HL60	-4	-4	-4	12.5893	-4.9	-0.9	2	-0.9	0.005165	0	1
3531	clioquinol	MCF7	-5.1	-4	-4	12.5893	-4.9	0.2	23	0.2	0.271683	1	1
3531	clioquinol	PC3	-5.3	-4	-4	12.5893	-4.9	0.4	23	0.4	0.128514	1	1
257473	clotrimazole	MCF7	-5.1	-4.6	-4.1	12.5893	-4.9	0.2	10	0.2	0.718598	1	1
257473	clotrimazole	PC3	-5.1	-4.6	-4.3	12.5893	-4.9	0.2	41	0.2	0.14452	1	1
757	colchicine	MCF7	-8.1	-4	-4	10	-5	3.1	5	3.1	0.184779	1	1
757	colchicine	PC3	-7.6	-4	-4	10	-5	2.6	23	2.6	0.530422	1	1
154890	coralyne	MCF7	-4.1	-4	-4	10	-5	-0.9	1	-0.9	0.046184	0	1
154890	coralyne	PC3	-4.1	-4	-4	10	-5	-0.9	1	-0.9	0.009444	0	1
154890	coralyne	HL60	-4.6	-4	-4	10	-5	-0.4	1	-0.4	0.028548	0	1
12602	corticosterone	HL60	-4	-4	-4	12.5893	-4.9	-0.9	4	-0.9	0.048888	0	1
9703	cortisone	HL60	-4	-4	-4	10	-5	-1	9	-1	0.043508	0	1
407306	corynanthine	MCF7	-4	-4	-4	10	-5	-1	3	-1	0.008422	0	1
94017	cyclic adenosine monophosphate	MCF7	-4	-4	-4	12.5893	-4.9	-0.9	0	-0.9	0.014401	0	1
94017	cyclic adenosine monophosphate	PC3	-4.1	-4	-4	12.5893	-4.9	-0.8	0	-0.8	0.001978	0	1
78206	cyclobenzaprine	MCF7	-4.7	-4.5	-4.2	12.5893	-4.9	-0.2	2	-0.2	0.001666	0	1
78206	cyclobenzaprine	PC3	-4.7	-4.4	-4.1	12.5893	-4.9	-0.2	2	-0.2	0.22109	1	0
407282	cytisine	MCF7	-4	-4	-4	19.9526	-4.7	-0.7	0	-0.7	0.033435	0	1
407282	cytisine	PC3	-4	-4	-4	19.9526	-4.7	-0.7	0	-0.7	0.006305	0	1
45388	dacarbazine	MCF7	-3	-3	-3	19.9526	-4.7	-1.7	0	-1.7	0.015796	0	1
45388	dacarbazine	PC3	-3.5	-3	-3	19.9526	-4.7	-1.2	0	-1.2	0.006537	0	1
82151	daunorubicin	MCF7	-7.4	-5.5	-4.6	6.30957	-5.2	2.2	727	2.2	0.967348	1	1
82151	daunorubicin	PC3	-7	-5.9	-5.2	1	-6	1	364	1	0.202455	1	1
268993	deferoxamine	MCF7	-4.4	-4	-4	6.30957	-5.2	-0.8	0	-0.8	0.112764	0	1
268993	deferoxamine	PC3	-4.1	-4	-4	6.30957	-5.2	-1.1	2	-1.1	0.043539	0	1
166454	dequalinium chloride	MCF7	-6	-5.4	-4	7.94328	-5.1	0.9	16	0.9	0.363331	1	1
166454	dequalinium chloride	PC3	-6	-4.8	-4	7.94328	-5.1	0.9	5	0.9	0.269483	1	1
166454	dequalinium chloride	HL60	-6.2	-5.6	-4.3	7.94328	-5.1	1.1	56	1.1	0.167769	1	1
407806	digitoxigenin	PC3	-6.8	-5.7	-4	10	-5	1.8	861	1.8	0.687003	1	1
407806	digitoxigenin	HL60	-7.2	-6.5	-4	10	-5	2.2	771	2.2	0.89565	1	1
196515	dinoprost	MCF7	-4	-4	-4	7.94328	-5.1	-1.1	0	-1.1	0.002112	0	1
196515	dinoprost	PC3	-4	-4	-4	7.94328	-5.1	-1.1	9	-1.1	0.002692	0	1
196515	dinoprost	HL60	-4	-4	-4	7.94328	-5.1	-1.1	64	-1.1	0.16111	1	0
33299	diphenhydramine	MCF7	-4	-4	-4	12.5893	-4.9	-0.9	4	-0.9	0.026351	0	1
33299	diphenhydramine	PC3	-4	-4	-4	12.5893	-4.9	-0.9	1	-0.9	0.062372	0	1
33299	diphenhydramine	HL60	-4	-4	-4	12.5893	-4.9	-0.9	1	-0.9	0.196234	1	0
25953	disulfiram	MCF7	-4.7	-4.5	-4.1	12.5893	-4.9	-0.2	79	-0.2	0.279047	1	0
25953	disulfiram	PC3	-4.7	-4.2	-3.5	12.5893	-4.9	-0.2	33	-0.2	0.191594	1	0
727676	DL-thiorphan	MCF7	-4.6	-4.6	-4.6	15.8489	-4.8	-0.2	0	-0.2	0.066293	0	1
299589	domperidone	MCF7	-4.7	-4.4	-4.1	7.94328	-5.1	-0.4	78	-0.4	0.001606	0	1
299589	domperidone	PC3	-4.7	-4.3	-4	7.94328	-5.1	-0.4	27	-0.4	0.415205	1	0
299589	domperidone	HL60	-4.7	-4.4	-4	7.94328	-5.1	-0.4	1	-0.4	0.006783	0	1
123127	doxorubicin	MCF7	-7.7	-5.1	-4.2	6.30957	-5.2	2.5	727	2.5	0.927693	1	1
123127	doxorubicin	PC3	-6.5	-5.2	-4.7	6.30957	-5.2	1.3	924	1.3	0.880693	1	1
187789;243115	econazole	MCF7	-5	-4.5	-4.2	10	-5	0	13	0	0.436177	1	0
187789;243115	econazole	PC3	-5	-4.6	-4.2	10	-5	0	12	0	0.211362	1	0
187789;243115	econazole	HL60	-5.2	-4.7	-4.2	10	-5	0.2	1	0.2	0.211046	1	1
71795	ellipticine	MCF7	-6.3	-5.5	-4.7	15.8489	-4.8	1.5	473	1.5	0.804582	1	1
71795	ellipticine	PC3	-5.9	-5	-4	15.8489	-4.8	1.1	358	1.1	0.789994	1	1
33669	emetine	MCF7	-8.4	-6	-6	7.94328	-5.1	3.3	552	3.3	0.675723	1	1
33669	emetine	PC3	-7.5	-6.9	-6	7.94328	-5.1	2.4	542	2.4	0.706515	1	1
33669	emetine	HL60	-7.8	-7.3	-6.2	7.94328	-5.1	2.7	848	2.7	0.546131	1	1
9896	epiandrosterone	MCF7	-4	-4	-4	12.5893	-4.9	-0.9	1	-0.9	0.027005	0	1
9896	epiandrosterone	PC3	-4	-4	-4	12.5893	-4.9	-0.9	2	-0.9	0.030124	0	1
26428	esculetin	MCF7	-4	-4	-4	25.1189	-4.6	-0.6	2	-0.6	0.112764	0	1
26428	esculetin	HL60	-4	-4	-4	25.1189	-4.6	-0.6	0	-0.6	0.151518	1	0
301467	etanidazole	MCF7	-4	-4	-4	19.9526	-4.7	-0.7	0	-0.7	0.072373	0	1
301467	etanidazole	HL60	-4	-4	-4	19.9526	-4.7	-0.7	1	-0.7	0.143322	1	0
141540	etoposide	MCF7	-5.7	-3.5	-3	6.30957	-5.2	0.5	80	0.5	0.245471	1	1
141540	etoposide	PC3	-6	-5.3	-4.1	6.30957	-5.2	0.8	1	0.8	0.076757	0	0
277175	flucloxacillin	MCF7	-4	-4	-4	7.94328	-5.1	-1.1	0	-1.1	0.037159	0	1
277175	flucloxacillin	PC3	-4	-4	-4	7.94328	-5.1	-1.1	0	-1.1	0.001799	0	1
103805	flucytosine	MCF7	-4	-4	-4	31.6228	-4.5	-0.5	0	-0.5	0.062184	0	1
103805	flucytosine	PC3	-4	-4	-4	31.6228	-4.5	-0.5	0	-0.5	0.039412	0	1
103805	flucytosine	HL60	-4	-4	-4	31.6228	-4.5	-0.5	1	-0.5	0.007324	0	1
33001	fluorometholone	MCF7	-4	-4	-4	10	-5	-1	11	-1	0.166086	1	0
33001	fluorometholone	PC3	-4.4	-4	-4	10	-5	-0.6	12	-0.6	0.053956	0	1
33001	fluorometholone	HL60	-4	-4	-4	10	-5	-1	20	-1	0.00537	0	1
3073	folic acid	MCF7	-4	-4	-4	10	-5	-1	0	-1	0.006054	0	1
3073	folic acid	PC3	-4	-4	-4	10	-5	-1	1	-1	0.028353	0	1
719276	fulvestrant	MCF7	-8	-4	-4	1	-6	2	49	2	0.099739	0	0
719276	fulvestrant	PC3	-4	-4	-4	1	-6	-2	184	-2	0.002224	0	1
719276	fulvestrant	HL60	-5.1	-4	-4	1	-6	-0.9	17	-0.9	0.003295	0	1
100058	galantamine	MCF7	-4.4	-4.3	-4.1	10	-5	-0.6	6	-0.6	0.046046	0	1
100058	galantamine	HL60	-3.8	-3.8	-3.8	10	-5	-1.2	0	-1.2	0.091343	0	1
122750	geldanamycin	MCF7	-9.3	-5.1	-4.5	1	-6	3.3	120	3.3	0.679189	1	1
122750	geldanamycin	PC3	-9.6	-5	-4.5	1	-6	3.6	72	3.6	0.664171	1	1
122750	geldanamycin	HL60	-9.8	-6.7	-5	1	-6	3.8	272	3.8	0.283382	1	1
21729	gelsemine	MCF7	-3.6	-3.6	-3.6	12.5893	-4.9	-1.3	0	-1.3	0.025746	0	1
21729	gelsemine	HL60	-3.8	-3.7	-3.6	12.5893	-4.9	-1.1	0	-1.1	0.077265	0	1
36586	genistein	MCF7	-4	-4	-4	10	-5	-1	17	-1	0.003037	0	1
36586	genistein	PC3	-4	-4	-4	10	-5	-1	0	-1	0.015061	0	1
36586	genistein	HL60	-4.1	-4	-4	10	-5	-0.9	40	-0.9	0.162067	1	0
14190	gibberellic acid	HL60	-4	-4	-4	12.5893	-4.9	-0.9	0	-0.9	0.005696	0	1
34533	griseofulvin	MCF7	-5	-4	-4	10	-5	0	4	0	0.162998	1	0
34533	griseofulvin	PC3	-4.9	-4.1	-4	10	-5	-0.1	2	-0.1	0.098138	0	1
34533	griseofulvin	HL60	-5.1	-4.3	-4	10	-5	0.1	4	0.1	0.205852	1	1
305789	halofantrine	MCF7	-4.9	-4.6	-4.2	7.94328	-5.1	-0.2	2	-0.2	0.026399	0	1
305789	halofantrine	HL60	-5.2	-4.6	-4.1	7.94328	-5.1	0.1	3	0.1	0.091133	0	0
615296	haloperidol	MCF7	-4.4	-4	-4	10	-5	-0.6	0	-0.6	0.0458	0	1
615296	haloperidol	PC3	-4.1	-4	-4	10	-5	-0.9	2	-0.9	0.029156	0	1
30620	heliotrine	MCF7	-4	-4	-4	12.5893	-4.9	-0.9	0	-0.9	0.02297	0	1
30620	heliotrine	PC3	-4	-4	-4	12.5893	-4.9	-0.9	0	-0.9	0.007873	0	1
100754	hemicholinium	MCF7	-4	-4	-4	6.30957	-5.2	-1.2	0	-1.2	0.041965	0	1
100754	hemicholinium	PC3	-4	-4	-4	6.30957	-5.2	-1.2	0	-1.2	0.001425	0	1
60600	homatropine	MCF7	-4	-4	-4	10	-5	-1	1	-1	0.052057	0	1
60600	homatropine	PC3	-4	-4	-4	10	-5	-1	7	-1	0.068959	0	1
60600	homatropine	HL60	-4	-4	-4	10	-5	-1	1	-1	0.027597	0	1
142982	hycanthone	MCF7	-5.2	-4.7	-4.2	10	-5	0.2	205	0.2	0.071816	0	0
142982	hycanthone	PC3	-5	-4.6	-4.3	10	-5	0	20	0	0.297269	1	0
34404	hydrastine hydrochloride	MCF7	-4	-4	-4	10	-5	-1	0	-1	0.031936	0	1
34404	hydrastine hydrochloride	PC3	-4	-4	-4	10	-5	-1	0	-1	0.108874	0	1
53477	hydrochlorothiazide	MCF7	-4	-4	-4	12.5893	-4.9	-0.9	0	-0.9	0.095419	0	1
53477	hydrochlorothiazide	PC3	-4	-4	-4	12.5893	-4.9	-0.9	1	-0.9	0.073752	0	1
10483	hydrocortisone	MCF7	-4	-4	-4	10	-5	-1	0	-1	0.019139	0	1
10483	hydrocortisone	PC3	-4	-4	-4	10	-5	-1	5	-1	0.008163	0	1
39661	idoxuridine	MCF7	-4.7	-4	-4	10	-5	-0.3	2	-0.3	0.029744	0	1
39661	idoxuridine	PC3	-4	-4	-4	10	-5	-1	1	-1	0.031986	0	1
109724	ifosfamide	MCF7	-3.3	-3.3	-3.3	15.8489	-4.8	-1.5	6	-1.5	0.001134	0	1
109724	ifosfamide	PC3	-3.3	-3.3	-3.3	15.8489	-4.8	-1.5	0	-1.5	0.091695	0	1
728073	irinotecan	MCF7	-7.9	-4.8	-4	100	-4	3.9	1616	3.9	0.277978	1	1
728073	irinotecan	PC3	-7	-4.6	-4	100	-4	3	1155	3	0.377962	1	1
90558	isocorydine	MCF7	-4	-4	-4	12.5893	-4.9	-0.9	0	-0.9	0.034674	0	1
90558	isocorydine	PC3	-4	-4	-4	12.5893	-4.9	-0.9	0	-0.9	0.312933	1	0
12174	isoflupredone	MCF7	-4	-4	-4	10	-5	-1	0	-1	0.06223	0	1
12174	isoflupredone	PC3	-4	-4	-4	10	-5	-1	21	-1	0.001167	0	1
12174	isoflupredone	HL60	-4	-4	-4	10	-5	-1	25	-1	0.026771	0	1
116068	josamycin	MCF7	-4.2	-4	-4	5.01187	-5.3	-1.1	0	-1.1	0.021191	0	1
116068	josamycin	PC3	-4.1	-4	-4	5.01187	-5.3	-1.2	0	-1.2	0.015068	0	1
317629	ketoconazole	HL60	-4.6	-4	-4	7.94328	-5.1	-0.5	38	-0.5	0.113826	0	1
7533	lanatoside C	MCF7	-7.2	-6.3	-5.1	3.98107	-5.4	1.8	687	1.8	0.986317	1	1
7533	lanatoside C	PC3	-7.3	-6.6	-6.1	3.98107	-5.4	1.9	410	1.9	0.572098	1	1
7533	lanatoside C	HL60	-7.4	-6.6	-4	3.98107	-5.4	2	562	2	0.836274	1	1
243046	lasalocid	HL60	-6.4	-5.8	-5.2	6.30957	-5.2	1.2	43	1.2	0.425164	1	1
719345	letrozole	MCF7	-2.3	-2.3	-2.3	12.5893	-4.9	-2.6	24	-2.6	0.021351	0	1
719345	letrozole	PC3	-2.3	-2.3	-2.3	12.5893	-4.9	-2.6	0	-2.6	0.005045	0	1
719345	letrozole	HL60	-2.3	-2.3	-2.3	12.5893	-4.9	-2.6	24	-2.6	0.014814	0	1
177023	levamisole	MCF7	-4	-4	-4	15.8489	-4.8	-0.8	1	-0.8	0.03374	0	1
177023	levamisole	PC3	-4	-4	-4	15.8489	-4.8	-0.8	1	-0.8	0.068449	0	1
683770	lithocholic acid	MCF7	-4.4	-4	-4	10	-5	-0.6	2	-0.6	0.024884	0	1
683770	lithocholic acid	PC3	-4.6	-4.2	-4	10	-5	-0.4	0	-0.4	0.0488	0	1
683770	lithocholic acid	HL60	-4.8	-4.4	-4.1	10	-5	-0.2	27	-0.2	0.053324	0	1
633781	lovastatin	HL60	-5	-4.5	-4.5	10	-5	0	1	0	0.113943	0	0
401360	lycorine	MCF7	-6.6	-5.7	-4.6	12.5893	-4.9	1.7	236	1.7	0.435121	1	1
401360	lycorine	PC3	-5.8	-5.2	-4.2	12.5893	-4.9	0.9	441	0.9	0.365295	1	1
401360	lycorine	HL60	-5.6	-5.1	-4	12.5893	-4.9	0.7	1145	0.7	0.510455	1	1
113619	meclofenoxate	MCF7	-4.4	-4	-4	12.5893	-4.9	-0.5	0	-0.5	0.007361	0	1
113619	meclofenoxate	PC3	-4	-4	-4	12.5893	-4.9	-0.9	14	-0.9	0.001977	0	1
71423	megestrol	MCF7	-4	-4	-4	10	-5	-1	5	-1	0.016859	0	1
71423	megestrol	PC3	-4.2	-4	-4	10	-5	-0.8	1	-0.8	0.013273	0	1
71423	megestrol	HL60	-5.1	-4.2	-4	10	-5	0.1	7	0.1	0.019243	0	0
56423	melatonin	HL60	-4	-4	-4	15.8489	-4.8	-0.8	0	-0.8	0.009808	0	1
4170	menadione	PC3	-5.4	-4.7	-4.3	25.1189	-4.6	0.8	191	0.8	0.49319	1	1
4170	menadione	HL60	-5.6	-5.2	-4	25.1189	-4.6	1	248	1	0.4257	1	1
14229	mepacrine	MCF7	-5.6	-4.9	-4	7.94328	-5.1	0.5	35	0.5	0.232058	1	1
186066	mesoridazine	MCF7	-4	-4	-4	7.94328	-5.1	-1.1	0	-1.1	0.095419	0	1
186066	mesoridazine	PC3	-4	-4	-4	7.94328	-5.1	-1.1	0	-1.1	0.010281	0	1
740	methotrexate	MCF7	-7.3	-3.6	-3.6	7.94328	-5.1	2.2	60	2.2	0.12949	1	1
740	methotrexate	PC3	-7.4	-3.6	-3.6	7.94328	-5.1	2.3	11	2.3	0.214652	1	1
45923	methoxsalen	MCF7	-4	-4	-4	19.9526	-4.7	-0.7	2	-0.7	0.004063	0	1
45923	methoxsalen	PC3	-4	-4	-4	19.9526	-4.7	-0.7	1	-0.7	0.019895	0	1
354467	metoclopramide	MCF7	-4	-4	-4	12.5893	-4.9	-0.9	0	-0.9	0.030359	0	1
354467	metoclopramide	PC3	-4	-4	-4	12.5893	-4.9	-0.9	1	-0.9	0.063836	0	1
169434;170986	miconazole	MCF7	-4.8	-4.5	-4.1	10	-5	-0.2	42	-0.2	0.474306	1	0
169434;170986	miconazole	PC3	-5.2	-4.6	-4.2	10	-5	0.2	3	0.2	0.131341	1	1
652104	mifepristone	MCF7	-5.2	-4.6	-4.1	10	-5	0.2	6	0.2	0.201469	1	1
652104	mifepristone	PC3	-4.6	-4	-4	10	-5	-0.4	14	-0.4	0.08535	0	1
69188	mimosine	MCF7	-4	-4	-4	19.9526	-4.7	-0.7	0	-0.7	0.002434	0	1
69188	mimosine	PC3	-4	-4	-4	19.9526	-4.7	-0.7	0	-0.7	0.005524	0	1
279836;301739	mitoxantrone	MCF7	-8.3	-6	-5.1	7.94328	-5.1	3.2	417	3.2	0.893357	1	1
279836;301739	mitoxantrone	PC3	-6.9	-5.7	-5.2	7.94328	-5.1	1.8	302	1.8	0.814809	1	1
28693	monocrotaline	MCF7	-4	-4	-4	12.5893	-4.9	-0.9	1	-0.9	0.018565	0	1
28693	monocrotaline	PC3	-4	-4	-4	12.5893	-4.9	-0.9	0	-0.9	0.095419	0	1
129185	mycophenolic acid	MCF7	-6.4	-4	-4	12.5893	-4.9	1.5	36	1.5	0.231622	1	1
129185	mycophenolic acid	PC3	-5.9	-4	-4	12.5893	-4.9	1	8	1	0.24194	1	1
407290	myricetin	MCF7	-4.7	-4.4	-4.1	12.5893	-4.9	-0.2	1	-0.2	0.041925	0	1
407290	myricetin	PC3	-4	-4	-4	12.5893	-4.9	-0.9	9	-0.9	0.052308	0	1
407290	myricetin	HL60	-4.2	-4	-4	12.5893	-4.9	-0.7	25	-0.7	0.345976	1	0
82174	nalidixic acid	MCF7	-4	-4	-4	15.8489	-4.8	-0.8	0	-0.8	0.014786	0	1
82174	nalidixic acid	PC3	-4	-4	-4	15.8489	-4.8	-0.8	0	-0.8	0.044446	0	1
82174	nalidixic acid	HL60	-4	-4	-4	15.8489	-4.8	-0.8	0	-0.8	0.123194	1	0
5548	naringin	MCF7	-4	-4	-4	6.30957	-5.2	-1.2	3	-1.2	0.09044	0	1
5548	naringin	PC3	-4	-4	-4	6.30957	-5.2	-1.2	1	-1.2	0.001319	0	1
5548	naringin	HL60	-4	-4	-4	6.30957	-5.2	-1.2	6	-1.2	0.037758	0	1
15010	nicotinic acid	MCF7	-4	-4	-4	31.6228	-4.5	-0.5	0	-0.5	0.00237	0	1
15010	nicotinic acid	PC3	-4	-4	-4	31.6228	-4.5	-0.5	0	-0.5	0.010648	0	1
238159	nocodazole	MCF7	-7.4	-4.4	-4	12.5893	-4.9	2.5	83	2.5	0.12578	1	1
238159	nocodazole	PC3	-7.9	-5	-4	12.5893	-4.9	3	49	3	0.00406	0	0
4291	nordihydroguaiaretic acid	MCF7	-4.6	-4.3	-4.1	1	-6	-1.4	0	-1.4	0.026123	0	1
4291	nordihydroguaiaretic acid	PC3	-4.6	-4	-4	1	-6	-1.4	3	-1.4	0.036791	0	1
4291	nordihydroguaiaretic acid	HL60	-5.5	-4.4	-4.1	1	-6	-0.5	2	-0.5	0.179149	1	0
169453	nortriptyline	MCF7	-4.8	-4.5	-4.2	12.5893	-4.9	-0.1	19	-0.1	0.111325	0	1
169453	nortriptyline	PC3	-4.8	-4.5	-4.2	12.5893	-4.9	-0.1	3	-0.1	0.220685	1	0
169453	nortriptyline	HL60	-4.7	-4.5	-4.2	12.5893	-4.9	-0.2	0	-0.2	0.127232	1	0
5366	noscapine	MCF7	-4.3	-4	-4	10	-5	-0.7	0	-0.7	0.06875	0	1
5366	noscapine	PC3	-4.3	-4	-4	10	-5	-0.7	0	-0.7	0.127165	1	0
2382	novobiocin	MCF7	-4	-4	-4	6.30957	-5.2	-1.2	0	-1.2	0.114525	0	1
2382	novobiocin	PC3	-4	-4	-4	6.30957	-5.2	-1.2	0	-1.2	0.016518	0	1
150817	nystatin	MCF7	-4.7	-4.4	-4.1	3.98107	-5.4	-0.7	5	-0.7	0.000437	0	1
150817	nystatin	PC3	-4.7	-4.4	-4.1	3.98107	-5.4	-0.7	47	-0.7	0.002705	0	1
150817	nystatin	HL60	-4.6	-4.3	-4	3.98107	-5.4	-0.8	5	-0.8	0.47381	1	0
727071	ofloxacin	MCF7	-4	-4	-4	10	-5	-1	0	-1	0.020895	0	1
727071	ofloxacin	PC3	-4	-4	-4	10	-5	-1	0	-1	0.019826	0	1
665799	ondansetron	MCF7	-4	-4	-4	12.5893	-4.9	-0.9	0	-0.9	0.057052	0	1
25485	ouabain	MCF7	-7.7	-6.5	-4.8	5.01187	-5.3	2.4	598	2.4	0.94626	1	1
25485	ouabain	PC3	-7.8	-7.3	-5.8	5.01187	-5.3	2.5	354	2.5	0.667614	1	1
25485	ouabain	HL60	-8	-6.6	-4	5.01187	-5.3	2.7	614	2.7	0.87814	1	1
310839	oxaprozin	MCF7	-4	-4	-4	12.5893	-4.9	-0.9	0	-0.9	0.022758	0	1
310839	oxaprozin	PC3	-4	-4	-4	12.5893	-4.9	-0.9	0	-0.9	0.062803	0	1
125973	paclitaxel	MCF7	-8.2	-4.6	-4	5.01187	-5.3	2.9	1	2.9	0.065258	0	0
125973	paclitaxel	PC3	-8	-4.8	-4	5.01187	-5.3	2.7	309	2.7	0.004704	0	0
209407	palmatine	MCF7	-4	-4	-4	10	-5	-1	1	-1	0.033031	0	1
209407	palmatine	PC3	-4	-4	-4	10	-5	-1	0	-1	0.072373	0	1
209407	palmatine	HL60	-4	-4	-4	10	-5	-1	1	-1	0.007464	0	1
35443	papaverine	MCF7	-4	-4	-4	10	-5	-1	1	-1	0.009823	0	1
35443	papaverine	PC3	-4.1	-4	-4	10	-5	-0.9	8	-0.9	0.010384	0	1
157035	parthenolide	MCF7	-4.7	-4.3	-3.7	15.8489	-4.8	-0.1	308	-0.1	0.24631	1	0
9921;620107	pentamidine	MCF7	-5.1	-4.5	-4	6.30957	-5.2	-0.1	0	-0.1	0.022567	0	1
9921;620107	pentamidine	PC3	-4.8	-4	-4	6.30957	-5.2	-0.4	0	-0.4	0.111825	0	1
9921;620107	pentamidine	HL60	-4.8	-4.2	-4	6.30957	-5.2	-0.4	0	-0.4	0.015257	0	1
272671	pepstatin	MCF7	-4	-4	-4	6.30957	-5.2	-1.2	1	-1.2	0.012548	0	1
272671	pepstatin	PC3	-4	-4	-4	6.30957	-5.2	-1.2	0	-1.2	0.041156	0	1
23100	phenformin	MCF7	-4	-4	-4	15.8489	-4.8	-0.8	0	-0.8	0.0716	0	1
23100	phenformin	PC3	-4.2	-4	-4	15.8489	-4.8	-0.6	18	-0.6	0.040993	0	1
23100	phenformin	HL60	-4	-4	-4	15.8489	-4.8	-0.8	1	-0.8	0.009612	0	1
5746	pilocarpine	MCF7	-4	-4	-4	15.8489	-4.8	-0.8	0	-0.8	0.026396	0	1
5746	pilocarpine	PC3	-4	-4	-4	15.8489	-4.8	-0.8	0	-0.8	0.017739	0	1
5746	pilocarpine	HL60	-4	-4	-4	15.8489	-4.8	-0.8	0	-0.8	0.062184	0	1
170984	pimozide	MCF7	-4.9	-4.5	-4.2	7.94328	-5.1	-0.2	67	-0.2	0.465235	1	0
170984	pimozide	PC3	-4.9	-4.6	-4.3	7.94328	-5.1	-0.2	13	-0.2	0.062559	0	1
666076	piroxicam	MCF7	-4	-4	-4	12.5893	-4.9	-0.9	0	-0.9	0.058771	0	1
666076	piroxicam	PC3	-4	-4	-4	12.5893	-4.9	-0.9	0	-0.9	0.00611	0	1
292810	prazosin	HL60	-4.7	-4.4	-4	10	-5	-0.3	0	-0.3	0.140775	1	0
10023	prednisone	MCF7	-4	-4	-4	10	-5	-1	0	-1	0.078577	0	1
10023	prednisone	PC3	-4	-4	-4	10	-5	-1	0	-1	0.002446	0	1
2819	Prestwick-642	MCF7	-4	-4	-4	12.5893	-4.9	-0.9	0	-0.9	0.005399	0	1
2819	Prestwick-642	PC3	-4	-4	-4	12.5893	-4.9	-0.9	0	-0.9	0.023673	0	1
94653	Prestwick-665	MCF7	-4	-4	-4	12.5893	-4.9	-0.9	7	-0.9	0.001645	0	1
94653	Prestwick-665	PC3	-4	-4	-4	12.5893	-4.9	-0.9	0	-0.9	0.012878	0	1
94653	Prestwick-665	HL60	-4	-4	-4	12.5893	-4.9	-0.9	0	-0.9	0.029677	0	1
23016	pridinol	MCF7	-4	-4	-4	10	-5	-1	1	-1	0.058293	0	1
23016	pridinol	PC3	-4	-4	-4	10	-5	-1	2	-1	0.133631	1	0
149765	primaquine	MCF7	-4.7	-4.5	-4.2	7.94328	-5.1	-0.4	130	-0.4	0.235763	1	0
149765	primaquine	PC3	-4.4	-4	-4	7.94328	-5.1	-0.7	910	-0.7	0.073198	0	1
149765	primaquine	HL60	-4.9	-4.4	-4.1	7.94328	-5.1	-0.2	25	-0.2	0.409015	1	0
86225	probucol	MCF7	-4	-4	-4	7.94328	-5.1	-1.1	1	-1.1	0.027699	0	1
86225	probucol	PC3	-4	-4	-4	7.94328	-5.1	-1.1	0	-1.1	0.004887	0	1
77213	procarbazine	MCF7	-3.3	-3.3	-3.3	15.8489	-4.8	-1.5	0	-1.5	0.301564	1	0
77213	procarbazine	HL60	-3.3	-3.3	-3.3	15.8489	-4.8	-1.5	2	-1.5	0.042006	0	1
665801	prochlorperazine	MCF7	-4.3	-4.2	-4	6.30957	-5.2	-0.9	29	-0.9	0.029872	0	1
665801	prochlorperazine	PC3	-4.3	-4	-4	10	-5	-0.7	19	-0.7	0.10962	0	1
9704	progesterone	MCF7	-4.6	-4.2	-4	12.5893	-4.9	-0.3	3	-0.3	0.020046	0	1
9704	progesterone	PC3	-4.8	-4.4	-4	12.5893	-4.9	-0.1	1	-0.1	0.353457	1	0
9704	progesterone	HL60	-5	-4	-4	12.5893	-4.9	0.1	31	0.1	0.073082	0	0
231688	promethazine	MCF7	-4.5	-4.3	-4.1	12.5893	-4.9	-0.4	0	-0.4	0.008787	0	1
231688	promethazine	PC3	-4.8	-4.5	-4.2	12.5893	-4.9	-0.1	47	-0.1	0.292325	1	0
231688	promethazine	HL60	-4.6	-4.3	-4.1	12.5893	-4.9	-0.3	0	-0.3	0.151137	1	0
7521	proscillaridin	MCF7	-8.7	-7.4	-6.9	7.94328	-5.1	3.6	619	3.6	0.955826	1	1
7521	proscillaridin	HL60	-8.8	-8.6	-8.5	7.94328	-5.1	3.7	599	3.7	0.772573	1	1
3055	puromycin	HL60	-6.8	-6.3	-4	7.94328	-5.1	1.7	336	1.7	0.454452	1	1
3061	pyrimethamine	MCF7	-4.9	-4.2	-4	15.8489	-4.8	0.1	2	0.1	0.013813	0	0
3061	pyrimethamine	PC3	-5.1	-4	-4	15.8489	-4.8	0.3	6	0.3	0.016401	0	0
9219	quercetin	HL60	-4.6	-4.3	-4	12.5893	-4.9	-0.3	57	-0.3	0.357195	1	0
747974	raloxifene	MCF7	-7	-4.8	-4.3	7.94328	-5.1	1.9	10	1.9	0.141023	1	1
747974	raloxifene	PC3	-4.9	-4.4	-4	7.94328	-5.1	-0.2	2	-0.2	0.133049	1	0
747974	raloxifene	HL60	-5.6	-4.8	-4	7.94328	-5.1	0.5	206	0.5	0.004957	0	0
72133	raubasine	MCF7	-4	-4	-4	10	-5	-1	1	-1	0.027511	0	1
72133	raubasine	PC3	-4	-4	-4	10	-5	-1	0	-1	0.050236	0	1
59272	reserpine	HL60	-4.8	-4.5	-4.1	6.30957	-5.2	-0.4	0	-0.4	0.063343	0	1
327430	resveratrol	MCF7	-4.1	-4	-4	15.8489	-4.8	-0.7	10	-0.7	0.02048	0	1
327430	resveratrol	PC3	-4.3	-4	-4	15.8489	-4.8	-0.5	10	-0.5	0.001066	0	1
138925	ribostamycin	MCF7	-4.3	-4.3	-4.3	7.94328	-5.1	-0.8	0	-0.8	0.003812	0	1
138925	ribostamycin	PC3	-4.3	-4.3	-4.3	7.94328	-5.1	-0.8	0	-0.8	0.051915	0	1
113926	rifampicin	MCF7	-4	-4	-4	5.01187	-5.3	-1.3	0	-1.3	0.032374	0	1
113926	rifampicin	PC3	-4	-4	-4	5.01187	-5.3	-1.3	0	-1.3	0.004862	0	1
35607;59270	sanguinarine	MCF7	-5.5	-5.1	-4.7	12.5893	-4.9	0.6	140	0.6	0.215894	1	1
35607;59270	sanguinarine	HL60	-6.6	-6.2	-4.3	12.5893	-4.9	1.7	455	1.7	0.601445	1	1
722663	saquinavir	MCF7	-4.7	-4.3	-4	5.01187	-5.3	-0.6	5	-0.6	0.002851	0	1
722663	saquinavir	PC3	-5.1	-4.5	-4	5.01187	-5.3	-0.2	2	-0.2	0.017121	0	1
722663	saquinavir	HL60	-5.3	-4.5	-4	5.01187	-5.3	0	0	0	0.00257	0	0
61806	scopolamine	MCF7	-4	-4	-4	12.5893	-4.9	-0.9	0	-0.9	0.134416	1	0
61806	scopolamine	PC3	-4	-4	-4	12.5893	-4.9	-0.9	592	-0.9	0.016609	0	1
61807	scopolamine N-oxide	MCF7	-4	-4	-4	10	-5	-1	0	-1	0.002057	0	1
61807	scopolamine N-oxide	PC3	-4	-4	-4	10	-5	-1	0	-1	0.063836	0	1
405647	scopoletin	MCF7	-3.9	-3.3	-3.2	19.9526	-4.7	-0.8	1	-0.8	0.006825	0	1
405647	scopoletin	HL60	-4.4	-3.5	-3.2	19.9526	-4.7	-0.3	0	-0.3	0.009388	0	1
107413	securinine	MCF7	-4.8	-4.1	-4	19.9526	-4.7	0.1	29	0.1	0.059822	0	0
107413	securinine	PC3	-4.6	-4	-4	19.9526	-4.7	-0.1	62	-0.1	0.045503	0	1
107413	securinine	HL60	-4.7	-4.1	-4	19.9526	-4.7	0	69	0	0.155253	1	0
95441	semustine	MCF7	-4.3	-3.9	-3.7	100	-4	0.3	28	0.3	0.36374	1	1
95441	semustine	PC3	-4.2	-3.8	-3.6	100	-4	0.2	58	0.2	0.242196	1	1
30622	seneciphylline	MCF7	-4	-4	-4	12.5893	-4.9	-0.9	8	-0.9	0.00375	0	1
30622	seneciphylline	PC3	-4	-4	-4	12.5893	-4.9	-0.9	0	-0.9	0.04521	0	1
30622	seneciphylline	HL60	-4	-4	-4	12.5893	-4.9	-0.9	0	-0.9	0.077098	0	1
633782	simvastatin	HL60	-5.5	-4.5	-4.5	10	-5	0.5	16	0.5	0.100991	0	0
226080	sirolimus	MCF7	-8.9	-4.2	-3.8	0.1	-7	1.9	9	1.9	0.034382	0	0
226080	sirolimus	PC3	-9.4	-4.7	-4.3	0.1	-7	2.4	17	2.4	0.001434	0	0
226080	sirolimus	HL60	-4.8	-4	-3	0.1	-7	-2.2	7	-2.2	0.00245	0	1
182856	sisomicin	MCF7	-4	-4	-4	2.51189	-5.6	-1.6	0	-1.6	0.033495	0	1
182856	sisomicin	PC3	-4	-4	-4	2.51189	-5.6	-1.6	0	-1.6	0.007873	0	1
182856	sisomicin	HL60	-4	-4	-4	2.51189	-5.6	-1.6	0	-1.6	0.008028	0	1
8096	sitosterol	MCF7	-4	-4	-4	10	-5	-1	0	-1	0.007075	0	1
8096	sitosterol	PC3	-4	-4	-4	10	-5	-1	0	-1	0.023786	0	1
96019	solanine	MCF7	-4.8	-4.5	-4.2	5.01187	-5.3	-0.5	1	-0.5	0.097652	0	1
96019	solanine	PC3	-4.8	-4.5	-4.2	5.01187	-5.3	-0.5	4	-0.5	0.138703	1	0
96019	solanine	HL60	-5	-4.5	-4.2	5.01187	-5.3	-0.3	48	-0.3	0.00276	0	1
178260;179187	solasodine	MCF7	-4.4	-4	-4	10	-5	-0.6	6	-0.6	0.052969	0	1
178260;179187	solasodine	PC3	-4.5	-4	-4	10	-5	-0.5	1	-0.5	0.031161	0	1
178260;179187	solasodine	HL60	-4.8	-4.5	-4.1	10	-5	-0.2	0	-0.2	0.039509	0	1
26253;143087	sparteine	MCF7	-4	-4	-4	15.8489	-4.8	-0.8	0	-0.8	0.081371	0	1
26253;143087	sparteine	PC3	-4	-4	-4	15.8489	-4.8	-0.8	0	-0.8	0.072373	0	1
26253;143087	sparteine	HL60	-4	-4	-4	15.8489	-4.8	-0.8	0	-0.8	0.021466	0	1
100859;248616	spectinomycin	MCF7	-4	-4	-4	10	-5	-1	11	-1	0.004508	0	1
100859;248616	spectinomycin	PC3	-4	-4	-4	10	-5	-1	0	-1	0.024745	0	1
100859;248616	spectinomycin	HL60	-4	-4	-4	10	-5	-1	13	-1	0.002542	0	1
85998	streptozocin	MCF7	-3.2	-3.2	-3.1	15.8489	-4.8	-1.6	1	-1.6	0.003683	0	1
85998	streptozocin	PC3	-3.1	-3.1	-3.1	15.8489	-4.8	-1.7	0	-1.7	0.101745	0	1
85998	streptozocin	HL60	-3.3	-3.1	-3.1	15.8489	-4.8	-1.5	2	-1.5	0.000298	0	1
86078	strophanthidin	PC3	-6.3	-5.3	-4.6	10	-5	1.3	444	1.3	0.632928	1	1
86078	strophanthidin	HL60	-6.4	-4.3	-4	10	-5	1.4	528	1.4	0.832992	1	1
31812	sulfathiazole	MCF7	-4	-4	-4	15.8489	-4.8	-0.8	8	-0.8	0.001615	0	1
31812	sulfathiazole	PC3	-4	-4	-4	15.8489	-4.8	-0.8	0	-0.8	0.032365	0	1
34936	suramin sodium	MCF7	-4	-4	-4	10	-5	-1	7	-1	0.004304	0	1
34936	suramin sodium	PC3	-4	-4	-4	10	-5	-1	1	-1	0.117257	0	1
180973	tamoxifen	MCF7	-5.7	-5.1	-4.6	6.30957	-5.2	0.5	39	0.5	0.415488	1	1
180973	tamoxifen	PC3	-5.3	-4.8	-4.4	6.30957	-5.2	0.1	1	0.1	0.022402	0	0
330507	tanespimycin	MCF7	-7.8	-4.7	-4.2	1	-6	1.8	110	1.8	0.709758	1	1
330507	tanespimycin	PC3	-7.2	-4.3	-4	1	-6	1.2	51	1.2	0.885505	1	1
330507	tanespimycin	HL60	-7.3	-5.9	-4.2	1	-6	1.3	184	1.3	0.108136	0	0
331942	terconazole	MCF7	-4.8	-4.5	-4.2	7.94328	-5.1	-0.3	0	-0.3	0.008091	0	1
331942	terconazole	PC3	-4.8	-4.4	-4	7.94328	-5.1	-0.3	0	-0.3	0.001498	0	1
331942	terconazole	HL60	-4.8	-4.4	-4.1	7.94328	-5.1	-0.3	1	-0.3	0.282667	1	0
665802	terfenadine	MCF7	-4.7	-4.4	-4.1	7.94328	-5.1	-0.4	120	-0.4	0.386276	1	0
12198	testosterone	MCF7	-4.6	-4.1	-4	12.5893	-4.9	-0.3	0	-0.3	0.019041	0	1
12198	testosterone	PC3	-4.9	-4	-4	12.5893	-4.9	0	3	0	0.005522	0	0
12198	testosterone	HL60	-5.2	-4.6	-4.1	12.5893	-4.9	0.3	0	0.3	0.372907	1	1
108579	tetracycline	PC3	-4	-4	-4	7.94328	-5.1	-1.1	0	-1.1	0.062184	0	1
72115	tetrahydroalstonine	MCF7	-4.4	-4	-4	12.5893	-4.9	-0.5	2	-0.5	0.032703	0	1
72115	tetrahydroalstonine	PC3	-4.6	-4	-4	12.5893	-4.9	-0.3	0	-0.3	0.000595	0	1
77037	tetrandrine	MCF7	-5.1	-4.7	-4.4	6.30957	-5.2	-0.1	25	-0.1	0.027694	0	1
77037	tetrandrine	PC3	-5.3	-4.8	-4.5	6.30957	-5.2	0.1	13	0.1	0.018009	0	0
77037	tetrandrine	HL60	-5	-4.7	-4.3	6.30957	-5.2	-0.2	1	-0.2	0.234037	1	0
66847	thalidomide	MCF7	-4	-4	-4	15.8489	-4.8	-0.8	0	-0.8	0.267375	1	0
66847	thalidomide	PC3	-4	-4	-4	15.8489	-4.8	-0.8	4	-0.8	0.002497	0	1
299933	thapsigargin	MCF7	-7.9	-6.7	-4.5	0.1	-7	0.9	411	0.9	0.332861	1	1
2066	theophylline	MCF7	-4	-4	-4	19.9526	-4.7	-0.7	0	-0.7	0.000528	0	1
2066	theophylline	PC3	-4	-4	-4	19.9526	-4.7	-0.7	0	-0.7	0.003818	0	1
2066	theophylline	HL60	-4	-4	-4	19.9526	-4.7	-0.7	0	-0.7	0.108156	0	1
29422	thioguanosine	MCF7	-6.4	-4.1	-4	12.5893	-4.9	1.5	138	1.5	0.15209	1	1
29422	thioguanosine	PC3	-5.6	-4	-4	12.5893	-4.9	0.7	91	0.7	0.274946	1	1
29422	thioguanosine	HL60	-5.7	-4.9	-4	12.5893	-4.9	0.8	9	0.8	0.290299	1	1
186060	thioridazine	MCF7	-5.6	-5.3	-5	10	-5	0.6	58	0.6	0.403809	1	1
186060	thioridazine	PC3	-5.4	-4.8	-4.3	10	-5	0.4	161	0.4	0.179156	1	1
186060	thioridazine	HL60	-5.5	-5	-4.1	10	-5	0.5	333	0.5	0.371464	1	1
170365	thiostrepton	MCF7	-5.7	-4	-4	2.51189	-5.6	0.1	67	0.1	0.103621	0	0
170365	thiostrepton	HL60	-5.5	-4	-4	2.51189	-5.6	-0.1	277	-0.1	0.092347	0	1
27592	tomatidine	MCF7	-4.8	-4	-4	10	-5	-0.2	0	-0.2	0.027977	0	1
27592	tomatidine	PC3	-4.9	-4	-4	10	-5	-0.1	1	-0.1	0.054895	0	1
122758	tretinoin	MCF7	-4.4	-4	-4	12.5893	-4.9	-0.5	82	-0.5	0.245001	1	0
122758	tretinoin	PC3	-4.3	-4	-4	12.5893	-4.9	-0.6	2	-0.6	0.018279	0	1
122758	tretinoin	HL60	-4.6	-4.1	-4	1	-6	-1.4	288	-1.4	0.012939	0	1
14959	triflupromazine	MCF7	-4.7	-4.4	-4.1	10	-5	-0.3	3	-0.3	0.251042	1	0
14959	triflupromazine	PC3	-4.8	-4.5	-4.2	10	-5	-0.2	1	-0.2	0.013266	0	1
14959	triflupromazine	HL60	-4.8	-4.4	-4	10	-5	-0.2	6	-0.2	0.013923	0	1
61810	tropine	MCF7	-4	-4	-4	31.6228	-4.5	-0.5	0	-0.5	0.056551	0	1
61810	tropine	PC3	-4	-4	-4	31.6228	-4.5	-0.5	0	-0.5	0.066446	0	1
36387	tubocurarine chloride	MCF7	-4.6	-4	-4	5.01187	-5.3	-0.7	0	-0.7	0.004201	0	1
36387	tubocurarine chloride	PC3	-4.6	-4	-4	5.01187	-5.3	-0.7	0	-0.7	0.041346	0	1
657950	ursodeoxycholic acid	PC3	-4	-4	-4	10	-5	-1	0	-1	0.102526	0	1
4060;167406	ursolic acid	MCF7	-4.7	-4.4	-4.2	7.94328	-5.1	-0.4	7	-0.4	0.001161	0	1
4060;167406	ursolic acid	PC3	-4.8	-4.5	-4.2	7.94328	-5.1	-0.3	1	-0.3	0.035643	0	1
122023	valinomycin	MCF7	-8.6	-7.1	-4.7	0.1	-7	1.6	54	1.6	0.39921	1	1
122023	valinomycin	PC3	-10	-6	-6	0.1	-7	3	98	3	0.531419	1	1
93819	valproic acid	MCF7	-2.1	-1.6	-1.6	50.1187	-4.3	-2.2	27	-2.2	0.002243	0	1
93819	valproic acid	PC3	-1.7	-1.6	-1.6	1000	-3	-1.3	19	-1.3	0.016736	0	1
93819	valproic acid	HL60	-1.9	-1.6	-1.6	1000	-3	-1.1	174	-1.1	0.003914	0	1
657799	verapamil	MCF7	-4	-4	-4	7.94328	-5.1	-1.1	6	-1.1	0.043456	0	1
657799	verapamil	PC3	-4.2	-4	-4	7.94328	-5.1	-0.9	0	-0.9	0.160705	1	0
404241	vidarabine	MCF7	-4.1	-3.3	-3.3	15.8489	-4.8	-0.7	0	-0.7	0.006597	0	1
404241	vidarabine	HL60	-3.9	-3.4	-3.3	15.8489	-4.8	-0.9	5	-0.9	0.060521	0	1
49842	vinblastine	MCF7	-9.4	-5	-4	0.1	-7	2.4	30	2.4	0.002697	0	0
49842	vinblastine	PC3	-9.6	-6.3	-4.1	0.1	-7	2.6	30	2.6	0.598084	1	1
91998	vincamine	MCF7	-4	-4	-4	10	-5	-1	0	-1	0.021951	0	1
91998	vincamine	PC3	-4	-4	-4	10	-5	-1	30	-1	0.457867	1	0
91998	vincamine	HL60	-4	-4	-4	10	-5	-1	0	-1	0.052057	0	1
101088	withaferin A	MCF7	-6.4	-5.6	-4	1	-6	0.4	76	0.4	0.061274	0	0
101088	withaferin A	PC3	-5.9	-5.6	-5.2	1	-6	-0.1	113	-0.1	0.160242	1	0
701852	vorinostat	MCF7	-5.6	-4.3	-4	10	-5	0.6	782	0.6	0.068028	0	0
701852	vorinostat	PC3	-5.6	-4.1	-4	10	-5	0.6	746	0.6	0.19886	1	1
701852	vorinostat	HL60	-5.9	-4.8	-4	10	-5	0.9	1264	0.9	0.029887	0	0
221019	wortmannin	MCF7	-5.2	-4	-4	0.01	-8	-2.8	22	-2.8	0.152813	1	0
221019	wortmannin	PC3	-6.2	-4	-4	0.01	-8	-1.8	12	-1.8	0.066703	0	1
19509	yohimbine	MCF7	-4.1	-4	-4	10	-5	-0.9	1	-0.9	0.046957	0	1
19509	yohimbine	PC3	-4	-4	-4	10	-5	-1	0	-1	0.198821	1	0
602670	zidovudine	MCF7	-4.2	-3	-3	15.8489	-4.8	-0.6	0	-0.6	0.002669	0	1
602670	zidovudine	PC3	-3	-3	-3	15.8489	-4.8	-1.8	2	-1.8	0.002299	0	1
# Supplementary Data 1 (b) Connectivity Map PTGS scores and NCI-60 cytotoxicity data. A table of the averaged NCI-60 cytotoxicity data and PTGS gene-based scores (including the identifier "NSC" numbers) calculated with the PTGS_ALL gene set of all 1331 PTGS-associated genes; 482 CMap instances
#
NSC_numbers	Chemical	CellLine	Time (hrs)	Dose (µM)	GI50	TGI	LC50	Dose	Dose.Dep.Tox	PropAct.PTGS_All	P.Value.PTGS_All	p.adj.PTGS_All	PTGS (1=positive, 0=negative)	Pred (1=correct, 0=not correct)					# Table Contents #
56464	aconitine	HL60	6	6.2	-4	-4	-4	-5.20761	-1.208	0.297185	0.0366	0.128	0	1					#	NSC_numbers			The NCI's internal ID number in the NCI-60 DTP database
56464	aconitine	MCF7	6	6.2	-4	-4	-4	-5.20761	-1.208	0.0884477	0.9286	0.954	0	1					#	Chemical			Name of the chemical
56464	aconitine	PC3	6	6.2	-4	-4	-4	-5.20761	-1.208	0.0743682	0.9318	0.954	0	1					#	CellLine			CMap cell line
7606	allantoin	HL60	6	25.2	-4	-4	-4	-4.5986	-0.599	0.0815884	0.766	0.876	0	1					#	Time (hrs)			Treatment time (hours)
7606	allantoin	MCF7	6	25.2	-4	-4	-4	-4.5986	-0.599	0.0971119	0.8658	0.91	0	1					#	Dose (µM)			Treatment concentration (µM)
7606	allantoin	PC3	6	25.2	-4	-4	-4	-4.5986	-0.599	0.283755	0.40985	0.698	0	1					#	GI50			log10 of concentration where cells undergo 50% growth inhibition
13875	altretamine	HL60	6	19	-3.8	-3.8	-3.8	-4.72125	-0.921	0.140794	0.4322	0.706	0	1					#	TGI			log10 of concentration where cells undergo total growth inhibition
13875	altretamine	MCF7	6	19	-3.8	-3.8	-3.8	-4.72125	-0.921	0.13213	0.5417	0.777	0	1					#	LC50			log10 of concentration where cells reach 50% lethal concentration
13875	altretamine	PC3	6	19	-3.8	-3.8	-3.8	-4.72125	-0.921	0.0866426	0.6363	0.811	0	1					#	Dose.Dep.Tox			Dose Dependent Toxicity; log10 CMap concentration minus log10 GI50 value
707545	alvespimycin	HL60	6	0.1	-7.1	-6.1	-4.3	-7	0.1	0.344404	0.00493333	0.0216	1	1					#	PropAct.PTGS_All			Proportion (%) of the 1331 PTGS genes which are differentially expressed at a level of |Z|>2 (For genes see Supplementary Data 2)
707545	alvespimycin	MCF7	6	0.1	-7.9	-5.4	-4.6	-7	0.9	0.503868	0.000485714	0.00275	1	1					#	P.Value.PTGS_All			P-value calculated using all of the PTGS-associated genes with limma/mroast using 9999 rotations (For genes see Supplementary Data 2)
707545	alvespimycin	PC3	6	0.1	-7.5	-4.7	-4	-7	0.5	0.368953	0.0043	0.0194	1	1					#	p.adj.PTGS_All			Multiple testing corrected (Benjamini-Hochberg method) PTGS All p-value
330915	aminoglutethimide	HL60	6	17.2	-2.8	-2.4	-2.3	-4.76447	-1.964	0.0483755	0.9551	0.962	0	1					#	PTGS (1=positive, 0=negative)			Determination of whether the PTGS score is positive or negative (p.adj <0.05, PropAct>0.25)
330915	aminoglutethimide	MCF7	6	17.2	-2.5	-2.3	-2.3	-4.76447	-2.264	0.110469	0.70745	0.854	0	1					#	Pred (1 = correct, 0 = not correct)			Whether PTGS correctly predicts cytotoxicity, Dose.Dep.Tox > 0 should yield a positive prediction), Accuracy = 83%
85442	amiodarone	HL60	6	5.8	-5.5	-5.1	-4.7	-5.23657	0.263	0.180505	0.2973	0.58	0	0
85442	amiodarone	MCF7	6	5.8	-5.2	-4.9	-4.6	-5.23657	-0.037	0.236101	0.121067	0.315	0	1
176555	amitriptyline	HL60	6	12.8	-4.9	-4.5	-4.1	-4.89279	0.007	0.1213	0.5551	0.78	0	0
176555	amitriptyline	MCF7	6	12.8	-4.7	-4.3	-4	-4.89279	-0.193	0.218773	0.23695	0.519	0	1
176555	amitriptyline	PC3	6	12.8	-4.6	-4	-4	-4.89279	-0.293	0.238267	0.13755	0.345	0	1
528986	ampicillin	HL60	6	10	-4	-4	-4	-5	-1	0.135762	0.6461	0.822	0	1
528986	ampicillin	MCF7	6	10	-4	-4	-4	-5	-1	0.10722	0.66555	0.831	0	1
528986	ampicillin	PC3	6	10	-4	-4	-4	-5	-1	0.0880866	0.8486	0.903	0	1
76712	anisomycin	HL60	6	15	-7.9	-7.4	-4	-4.82391	3.076	0.740794	0.0001	0.000709	1	1
76712	anisomycin	MCF7	6	15	-7.7	-6.9	-4	-4.82391	2.876	0.731047	0.0001	0.000709	1	1
76712	anisomycin	PC3	6	15	-7.7	-6.3	-4.6	-4.82391	2.876	0.759567	0.0001	0.000709	1	1
83244	apigenin	HL60	6	14.8	-4.5	-4	-4	-4.82974	-0.33	0.615884	0.0001	0.000709	1	0
36002	asiaticoside	HL60	6	4.2	-4.6	-4.3	-4	-5.37675	-0.777	0.0736462	0.8514	0.903	0	1
36002	asiaticoside	MCF7	6	4.2	-4.6	-4.2	-4	-5.37675	-0.777	0.121661	0.63165	0.808	0	1
36002	asiaticoside	PC3	6	4.2	-4.5	-4	-4	-5.37675	-0.877	0.141516	0.478	0.735	0	1
102816	azacitidine	MCF7	6	16.4	-6	-4.3	-2.8	-4.78516	1.215	0.69639	0.0001	0.000709	1	1
102816	azacitidine	PC3	6	16.4	-5.8	-4.5	-3.6	-4.78516	1.015	0.670036	0.0001	0.000709	1	1
85433	benzbromarone	HL60	6	9.4	-4.8	-4.4	-4	-5.02687	-0.227	0.178339	0.2827	0.568	0	1
85433	benzbromarone	MCF7	6	9.4	-4.6	-4.2	-4	-5.02687	-0.427	0.13213	0.6062	0.79	0	1
85433	benzbromarone	PC3	6	9.4	-4.6	-4.3	-4	-5.02687	-0.427	0.158845	0.4977	0.745	0	1
131815	benzylpenicillin	HL60	6	11.2	-4	-4	-4	-4.95078	-0.951	0.46426	0.0031	0.0144	1	0
131815	benzylpenicillin	MCF7	6	11.2	-4	-4	-4	-4.95078	-0.951	0.165343	0.34265	0.645	0	1
131815	benzylpenicillin	PC3	6	11.2	-4	-4	-4	-4.95078	-0.951	0.0758123	0.8757	0.918	0	1
163088;150446	berberine	HL60	6	10.8	-4.8	-4.2	-3.4	-4.96658	-0.167	0.471854	0.0086	0.0348	1	0
163088;150446	berberine	MCF7	6	10.8	-4.5	-3.8	-3.4	-4.96658	-0.467	0.222022	0.10755	0.291	0	1
163088;150446	berberine	PC3	6	10.8	-4.5	-4	-4	-4.96658	-0.467	0.174007	0.2403	0.522	0	1
661749	bergenin	HL60	6	11.6	-4	-4	-4	-4.93554	-0.936	0.0353791	0.7999	0.887	0	1
661749	bergenin	MCF7	6	11.6	-4	-4	-4	-4.93554	-0.936	0.0862816	0.84115	0.903	0	1
661749	bergenin	PC3	6	11.6	-4	-4	-4	-4.93554	-0.936	0.101805	0.8304	0.903	0	1
90616	betamethasone	HL60	6	10.2	-4	-4	-4	-4.9914	-0.991	0.116722	0.7902	0.883	0	1
90616	betamethasone	MCF7	6	10.2	-4	-4	-4	-4.9914	-0.991	0.237545	0.1277	0.325	0	1
90616	betamethasone	PC3	6	10.2	-4	-4	-4	-4.9914	-0.991	0.231047	0.2186	0.483	0	1
4644	betulin	HL60	6	9	-4.4	-4	-4	-5.04576	-0.646	0.14657	0.4689	0.735	0	1
4644	betulin	MCF7	6	9	-4.7	-4.3	-4	-5.04576	-0.346	0.145126	0.3258	0.621	0	1
145151	biotin	HL60	6	16.4	-4	-4	-4	-4.78516	-0.785	0.116968	0.7553	0.876	0	1
145151	biotin	MCF7	6	16.4	-4	-4	-4	-4.78516	-0.785	0.252708	0.0764	0.233	0	1
145151	biotin	PC3	6	16.4	-4	-4	-4	-4.78516	-0.785	0.0873646	0.5544	0.78	0	1
614826	bisacodyl	HL60	6	11	-4.4	-4.1	-4	-4.95861	-0.559	0.1213	0.7328	0.859	0	1
614826	bisacodyl	MCF7	6	11	-6.4	-4.6	-4	-4.95861	1.441	0.669314	0.0001	0.000709	1	1
614826	bisacodyl	PC3	6	11	-4.5	-4	-4	-4.95861	-0.459	0.420939	0.0003	0.00174	1	0
65689	boldine	HL60	6	12.2	-4	-4	-4	-4.91364	-0.914	0.108303	0.8485	0.903	0	1
65689	boldine	MCF7	6	12.2	-4	-4	-4	-4.91364	-0.914	0.245487	0.1462	0.359	0	1
65689	boldine	PC3	6	12.2	-4	-4	-4	-4.91364	-0.914	0.293141	0.045	0.148	0	1
169774	bromocriptine	HL60	6	5.4	-5.6	-4.5	-4	-5.26761	0.332	0.504967	0.0001	0.000709	1	1
169774	bromocriptine	MCF7	6	5.4	-5	-4	-4	-5.26761	-0.268	0.150181	0.41935	0.703	0	1
169774	bromocriptine	PC3	6	5.4	-5.3	-4	-4	-5.26761	0.032	0.182053	0.35245	0.651	0	0
99016	calycanthine	HL60	6	11.6	-4.3	-3.9	-3.7	-4.93554	-0.636	0.243377	0.1202	0.315	0	1
99016	calycanthine	MCF7	6	11.6	-3.4	-3.4	-3.4	-4.93554	-1.536	0.099639	0.7311	0.859	0	1
94600	camptothecin	MCF7	6	11.4	-7.9	-6.7	-4	-4.9431	2.957	0.822383	0.0001	0.000709	1	1
36351	canadine	HL60	6	11.8	-4	-4	-4	-4.92812	-0.928	0.180505	0.2444	0.524	0	1
36351	canadine	MCF7	6	11.8	-4	-4	-4	-4.92812	-0.928	0.120578	0.60625	0.79	0	1
36351	canadine	PC3	6	11.8	-4	-4	-4	-4.92812	-0.928	0.327798	0.0373	0.128	0	1
61805	cantharidin	HL60	6	20.4	-5.8	-5.3	-4.8	-4.69037	1.11	0.538628	0.0001	0.000709	1	1
32868	carbarsone	HL60	6	15.4	-4	-4	-4	-4.81248	-0.812	0.103249	0.7903	0.883	0	1
32868	carbarsone	MCF7	6	15.4	-4	-4	-4	-4.81248	-0.812	0.163538	0.41445	0.701	0	1
32868	carbarsone	PC3	6	15.4	-4	-4	-4	-4.81248	-0.812	0.0534296	0.9521	0.962	0	1
179171	cefapirin	HL60	6	9	-4	-4	-4	-5.04576	-1.046	0.0635379	0.7472	0.87	0	1
179171	cefapirin	MCF7	6	9	-4	-4	-4	-5.04576	-1.046	0.105415	0.80345	0.887	0	1
179171	cefapirin	PC3	6	9	-4	-4	-4	-5.04576	-1.046	0.102527	0.7274	0.857	0	1
32944	cephaeline	HL60	6	6	-8.1	-7.5	-7.2	-5.22185	2.878	0.703971	0.0001	0.000709	1	1
32944	cephaeline	MCF7	6	6	-8.4	-7.1	-3.8	-5.22185	3.178	0.758845	0.0001	0.000709	1	1
32944	cephaeline	PC3	6	6	-7.6	-7	-7	-5.22185	2.378	0.672924	0.0001	0.000709	1	1
3088	chlorambucil	MCF7	6	13.2	-4.4	-3.4	-3.1	-4.87943	-0.479	0.140433	0.4972	0.745	0	1
3088	chlorambucil	PC3	6	13.2	-3.9	-3.3	-3.1	-4.87943	-0.979	0.193863	0.3519	0.651	0	1
3069	chloramphenicol	HL60	6	12.4	-4	-4	-4	-4.90658	-0.907	0.114079	0.6247	0.805	0	1
3069	chloramphenicol	MCF7	6	12.4	-4	-4	-4	-4.90658	-0.907	0.0967509	0.839	0.903	0	1
3069	chloramphenicol	PC3	6	12.4	-4	-4	-4	-4.90658	-0.907	0.237906	0.12815	0.325	0	1
14050	chloroquine	HL60	6	7.8	-4.8	-4.4	-4	-5.10791	-0.308	0.125828	0.5931	0.785	0	1
14050	chloroquine	MCF7	6	7.8	-4.7	-4.3	-4	-5.10791	-0.408	0.165343	0.37965	0.683	0	1
14050	chloroquine	PC3	6	7.8	-4.7	-4	-4	-5.10791	-0.408	0.127798	0.823	0.903	0	1
407436	chrysin	HL60	6	15.8	-4.7	-4.3	-4	-4.80134	-0.101	0.458484	0.0001	0.000709	1	0
88789	ciclacillin	MCF7	6	11.8	-4	-4	-4	-4.92812	-0.928	0.102166	0.71575	0.854	0	1
88789	ciclacillin	PC3	6	11.8	-4	-4	-4	-4.92812	-0.928	0.0595668	0.88905	0.927	0	1
185	cicloheximide	HL60	6	14.2	-7.3	-6.3	-5	-4.84771	2.452	0.648375	0.0001	0.000709	1	1
290193	ciclosporin	HL60	6	3.4	-5.6	-5.1	-4.1	-5.46852	0.131	0.26065	0.0066	0.0277	1	1
335308	cimetidine	HL60	6	15.8	-4	-4	-4	-4.80134	-0.801	0.150662	0.485	0.736	0	1
335308	cimetidine	MCF7	6	15.8	-4	-4	-4	-4.80134	-0.801	0.111552	0.54555	0.78	0	1
335308	cimetidine	PC3	6	15.8	-4	-4	-4	-4.80134	-0.801	0.413479	0.30065	0.584	0	1
6176	cinchonine	HL60	6	13.6	-4	-4	-4	-4.86646	-0.866	0.18917	0.1579	0.376	0	1
6176	cinchonine	MCF7	6	13.6	-4	-4	-4	-4.86646	-0.866	0.216245	0.21185	0.474	0	1
6176	cinchonine	PC3	6	13.6	-4	-4	-4	-4.86646	-0.866	0.235379	0.1852	0.431	0	1
3531	clioquinol	MCF7	6	13	-5.1	-4	-4	-4.88606	0.214	0.276775	0.1021	0.281	0	0
3531	clioquinol	PC3	6	13	-5.3	-4	-4	-4.88606	0.414	0.231047	0.1584	0.376	0	0
257473	clotrimazole	MCF7	6	11.6	-5.1	-4.6	-4.1	-4.93554	0.164	0.319495	0.01125	0.0437	1	1
257473	clotrimazole	PC3	6	11.6	-5.1	-4.6	-4.3	-4.93554	0.164	0.425993	0.0001	0.000709	1	1
257473	clotrimazole	MCF7	6	50	-5.1	-4.6	-4.1	-4.30103	0.799	0.226715	0.0945	0.268	0	0
757	colchicine	HL60	6	10	-8.3	-7.7	-6.1	-5	3.3	0.490066	0.0001	0.000709	1	1
757	colchicine	MCF7	6	10	-8.1	-4	-4	-5	3.1	0.285921	0.00515	0.0224	1	1
757	colchicine	PC3	6	10	-7.6	-4	-4	-5	2.6	0.21444	0.2479	0.525	0	0
154890	coralyne	HL60	6	9.6	-4.6	-4	-4	-5.01773	-0.418	0.0895307	0.8278	0.903	0	1
154890	coralyne	MCF7	6	9.6	-4.1	-4	-4	-5.01773	-0.918	0.221661	0.0796	0.241	0	1
154890	coralyne	PC3	6	9.6	-4.1	-4	-4	-5.01773	-0.918	0.110469	0.7223	0.857	0	1
12602	corticosterone	HL60	6	11.6	-4	-4	-4	-4.93554	-0.936	0.243321	0.1266	0.325	0	1
9703	cortisone	HL60	6	11	-4	-4	-4	-4.95861	-0.959	0.13574	0.399	0.697	0	1
407306	corynanthine	MCF7	6	10.2	-4	-4	-4	-4.9914	-0.991	0.0870036	0.77405	0.879	0	1
407306	corynanthine	PC3	6	10.2	-4	-4	-4	-4.9914	-0.991	0.0397112	0.5979	0.785	0	1
78206	cyclobenzaprine	MCF7	6	12.8	-4.7	-4.5	-4.2	-4.89279	-0.193	0.136462	0.5777	0.785	0	1
78206	cyclobenzaprine	PC3	6	12.8	-4.7	-4.4	-4.1	-4.89279	-0.193	0.102527	0.5018	0.749	0	1
407282	cytisine	MCF7	6	21	-4	-4	-4	-4.67778	-0.678	0.0812274	0.86685	0.91	0	1
407282	cytisine	PC3	6	21	-4	-4	-4	-4.67778	-0.678	0.129964	0.4859	0.736	0	1
45388	dacarbazine	HL60	6	22	-5.5	-3	-3	-4.65758	0.842	0.247517	0.0828	0.246	0	0
45388	dacarbazine	MCF7	6	22	-3	-3	-3	-4.65758	-1.658	0.157762	0.39435	0.691	0	1
45388	dacarbazine	PC3	6	22	-3.5	-3	-3	-4.65758	-1.158	0.067148	0.8797	0.92	0	1
82151	daunorubicin	MCF7	6	7	-7.4	-5.5	-4.6	-5.1549	2.245	0.758123	0.0001	0.000709	1	1
268993	deferoxamine	MCF7	6	6	-4.4	-4	-4	-5.22185	-0.822	0.0919374	0.786267	0.883	0	1
268993	deferoxamine	PC3	6	6	-4.1	-4	-4	-5.22185	-1.122	0.0963899	0.67	0.832	0	1
407806	digitoxigenin	HL60	6	10.6	-7.2	-6.5	-4	-4.97469	2.225	0.686643	0.0001	0.000709	1	1
407806	digitoxigenin	PC3	6	10.6	-6.8	-5.7	-4	-4.97469	1.825	0.493141	0.0186	0.07	0	0
196515	dinoprost	HL60	6	8.4	-4	-4	-4	-5.07572	-1.076	0.431769	0.0006	0.00329	1	0
196515	dinoprost	MCF7	6	8.4	-4	-4	-4	-5.07572	-1.076	0.177617	0.48185	0.735	0	1
196515	dinoprost	PC3	6	8.4	-4	-4	-4	-5.07572	-1.076	0.251264	0.0482	0.154	0	1
33299	diphenhydramine	HL60	6	13.8	-4	-4	-4	-4.86012	-0.86	0.0649819	0.6556	0.829	0	1
33299	diphenhydramine	MCF7	6	13.8	-4	-4	-4	-4.86012	-0.86	0.231047	0.07155	0.221	0	1
33299	diphenhydramine	PC3	6	13.8	-4	-4	-4	-4.86012	-0.86	0.166065	0.29285	0.578	0	1
25953	disulfiram	HL60	6	13.4	-4.5	-4.2	-3	-4.8729	-0.373	0.299669	0.0764	0.233	0	1
25953	disulfiram	MCF7	6	13.4	-4.7	-4.5	-4.1	-4.8729	-0.173	0.385199	0.00035	0.00201	1	0
25953	disulfiram	PC3	6	13.4	-4.7	-4.2	-3.5	-4.8729	-0.173	0.335379	0.00205	0.0103	1	0
299589	domperidone	HL60	6	7.4	-4.7	-4.4	-4	-5.13077	-0.431	0.178339	0.2951	0.58	0	1
299589	domperidone	MCF7	6	7.4	-4.7	-4.4	-4.1	-5.13077	-0.431	0.356318	0.01585	0.0606	0	1
299589	domperidone	PC3	6	7.4	-4.7	-4.3	-4	-5.13077	-0.431	0.280144	0.1165	0.31	0	1
123127	doxorubicin	MCF7	6	6.8	-7.7	-5.1	-4.2	-5.16749	2.533	0.762094	0.0001	0.000709	1	1
123127	doxorubicin	PC3	6	6.8	-6.5	-5.2	-4.7	-5.16749	1.333	0.670036	0.0001	0.000709	1	1
187789;243115	econazole	HL60	6	9	-5.2	-4.7	-4.2	-5.04576	0.154	0.141516	0.452	0.717	0	0
187789;243115	econazole	MCF7	6	9	-5	-4.5	-4.2	-5.04576	-0.046	0.277256	0.0001	0.000709	1	0
187789;243115	econazole	PC3	6	9	-5	-4.6	-4.2	-5.04576	-0.046	0.243321	0.0099	0.0394	0	1
71795	ellipticine	HL60	6	16.2	-5.9	-5.1	-4.7	-4.79048	1.11	0.562086	0.0001	0.000709	1	1
71795	ellipticine	MCF7	6	16.2	-6.3	-5.5	-4.7	-4.79048	1.51	0.68556	0.0001	0.000709	1	1
71795	ellipticine	PC3	6	16.2	-5.9	-5	-4	-4.79048	1.11	0.677978	0.0001	0.000709	1	1
33669	emetine	HL60	6	7.2	-7.8	-7.3	-6.2	-5.14267	2.657	0.750903	0.0001	0.000709	1	1
33669	emetine	MCF7	6	7.2	-8.4	-6	-6	-5.14267	3.257	0.658845	0.0001	0.000709	1	1
33669	emetine	PC3	6	7.2	-7.5	-6.9	-6	-5.14267	2.357	0.559567	0.0045	0.0199	1	1
9896	epiandrosterone	MCF7	6	13.8	-4	-4	-4	-4.86012	-0.86	0.193141	0.1522	0.368	0	1
9896	epiandrosterone	PC3	6	13.8	-4	-4	-4	-4.86012	-0.86	0.0938628	0.5819	0.785	0	1
26428	esculetin	HL60	6	22.4	-4	-4	-4	-4.64975	-0.65	0.247653	0.044	0.146	0	1
26428	esculetin	MCF7	6	22.4	-4	-4	-4	-4.64975	-0.65	0.158123	0.25645	0.539	0	1
301467	etanidazole	HL60	6	18.6	-4	-4	-4	-4.73049	-0.73	0.0772563	0.7867	0.883	0	1
301467	etanidazole	MCF7	6	18.6	-4	-4	-4	-4.73049	-0.73	0.0978339	0.7272	0.857	0	1
301467	etanidazole	PC3	6	18.6	-4	-4	-4	-4.73049	-0.73	0.0888087	0.7684	0.876	0	1
141540	etoposide	HL60	6	6.8	-6	-5	-3.8	-5.16749	0.833	0.436258	0.0001	0.000709	1	1
141540	etoposide	MCF7	6	6.8	-5.7	-3.5	-3	-5.16749	0.533	0.419495	0.0001	0.000709	1	1
141540	etoposide	PC3	6	6.8	-6	-5.3	-4.1	-5.16749	0.833	0.262816	0.0539	0.171	0	0
277175	flucloxacillin	MCF7	6	8.4	-4	-4	-4	-5.07572	-1.076	0.101083	0.6788	0.837	0	1
277175	flucloxacillin	PC3	6	8.4	-4	-4	-4	-5.07572	-1.076	0.0404332	0.9765	0.976	0	1
103805	flucytosine	HL60	6	31	-4	-4	-4	-4.50864	-0.509	0.152347	0.4047	0.698	0	1
103805	flucytosine	MCF7	6	31	-4	-4	-4	-4.50864	-0.509	0.113357	0.6609	0.83	0	1
103805	flucytosine	PC3	6	31	-4	-4	-4	-4.50864	-0.509	0.11769	0.4403	0.707	0	1
33001	fluorometholone	HL60	6	10.6	-4	-4	-4	-4.97469	-0.975	0.108303	0.5522	0.78	0	1
33001	fluorometholone	MCF7	6	10.6	-4	-4	-4	-4.97469	-0.975	0.362094	0.1467	0.359	0	1
33001	fluorometholone	PC3	6	10.6	-4.4	-4	-4	-4.97469	-0.575	0.359567	0.0016	0.0082	1	0
719276	fulvestrant	HL60	6	0.01	-5.1	-4	-4	-8	-2.9	0.0729242	0.953867	0.962	0	1
719276	fulvestrant	MCF7	6	0.01	-8	-4	-4	-8	0	0.270397	0.03755	0.128	0	0
719276	fulvestrant	PC3	6	0.01	-4	-4	-4	-8	-4	0.108664	0.6936	0.85	0	1
719276	fulvestrant	HL60	6	1	-5.1	-4	-4	-6	-0.9	0.1716	0.358867	0.656	0	1
719276	fulvestrant	MCF7	6	1	-8	-4	-4	-6	2	0.363486	0.00315714	0.0145	1	1
719276	fulvestrant	PC3	6	1	-4	-4	-4	-6	-2	0.0924188	0.84945	0.903	0	1
100058	galantamine	HL60	6	10.8	-3.8	-3.8	-3.8	-4.96658	-1.167	0.135018	0.7268	0.857	0	1
100058	galantamine	MCF7	6	10.8	-4.4	-4.3	-4.1	-4.96658	-0.567	0.224549	0.4357	0.706	0	1
122750	geldanamycin	HL60	6	1	-9.8	-6.7	-5	-6	3.8	0.483273	0.000166667	0.00115	1	1
122750	geldanamycin	MCF7	6	1	-9.3	-5.1	-4.5	-6	3.3	0.466426	0.0015625	0.0081	1	1
122750	geldanamycin	PC3	6	1	-9.6	-5	-4.5	-6	3.6	0.381227	0.0026	0.0124	1	1
21729	gelsemine	HL60	6	12.4	-3.8	-3.7	-3.6	-4.90658	-1.107	0.132852	0.5207	0.758	0	1
21729	gelsemine	MCF7	6	12.4	-3.6	-3.6	-3.6	-4.90658	-1.307	0.0931408	0.73945	0.865	0	1
36586	genistein	HL60	6	10	-4.1	-4	-4	-5	-0.9	0.395427	0.0082	0.0335	1	0
36586	genistein	MCF7	6	10	-4	-4	-4	-5	-1	0.244559	0.198229	0.455	0	1
36586	genistein	PC3	6	10	-4	-4	-4	-5	-1	0.216606	0.1962	0.452	0	1
34533	griseofulvin	HL60	6	11.2	-5.1	-4.3	-4	-4.95078	0.149	0.21083	0.046	0.148	0	0
34533	griseofulvin	MCF7	6	11.2	-5	-4	-4	-4.95078	0.049	0.202527	0.37005	0.668	0	0
34533	griseofulvin	PC3	6	11.2	-4.9	-4.1	-4	-4.95078	-0.051	0.236101	0.12295	0.319	0	1
305789	halofantrine	HL60	6	7.4	-5.2	-4.6	-4.1	-5.13077	0.069	0.223105	0.0828	0.246	0	0
305789	halofantrine	MCF7	6	7.4	-4.9	-4.6	-4.2	-5.13077	-0.231	0.156318	0.24815	0.525	0	1
615296	haloperidol	MCF7	6	10	-4.4	-4	-4	-5	-0.6	0.147189	0.422671	0.703	0	1
615296	haloperidol	PC3	6	10	-4.1	-4	-4	-5	-0.9	0.167148	0.3888	0.686	0	1
615296	haloperidol	MCF7	6	10.6	-4.4	-4	-4	-4.97469	-0.575	0.168712	0.4371	0.706	0	1
615296	haloperidol	PC3	6	10.6	-4.1	-4	-4	-4.97469	-0.875	0.151249	0.45775	0.723	0	1
30620	heliotrine	MCF7	6	12.8	-4	-4	-4	-4.89279	-0.893	0.077497	0.910733	0.946	0	1
30620	heliotrine	PC3	6	12.8	-4	-4	-4	-4.89279	-0.893	0.166065	0.408	0.698	0	1
100754	hemicholinium	HL60	6	7	-4	-4	-4	-5.1549	-1.155	0.0736755	0.9556	0.962	0	1
100754	hemicholinium	MCF7	6	7	-4	-4	-4	-5.1549	-1.155	0.140072	0.424	0.703	0	1
100754	hemicholinium	PC3	6	7	-4	-4	-4	-5.1549	-1.155	0.193502	0.3489	0.651	0	1
60600	homatropine	HL60	6	11.2	-4	-4	-4	-4.95078	-0.951	0.0519856	0.9157	0.949	0	1
60600	homatropine	MCF7	6	11.2	-4	-4	-4	-4.95078	-0.951	0.145126	0.5329	0.767	0	1
60600	homatropine	PC3	6	11.2	-4	-4	-4	-4.95078	-0.951	0.245126	0.41055	0.698	0	1
142982	hycanthone	HL60	6	11.2	-4.8	-4.4	-3.8	-4.95078	-0.151	0.240066	0.089	0.26	0	1
142982	hycanthone	MCF7	6	11.2	-5.2	-4.7	-4.2	-4.95078	0.249	0.479422	0.0001	0.000709	1	1
142982	hycanthone	PC3	6	11.2	-5	-4.6	-4.3	-4.95078	0.049	0.327076	0.0574	0.18	0	0
53477	hydrochlorothiazide	HL60	6	13.4	-4	-4	-4	-4.8729	-0.873	0.0471854	0.9723	0.974	0	1
53477	hydrochlorothiazide	MCF7	6	13.4	-4	-4	-4	-4.8729	-0.873	0.0873646	0.72455	0.857	0	1
53477	hydrochlorothiazide	PC3	6	13.4	-4	-4	-4	-4.8729	-0.873	0.147935	0.4467	0.715	0	1
10483	hydrocortisone	MCF7	6	11	-4	-4	-4	-4.95861	-0.959	0.123827	0.55055	0.78	0	1
10483	hydrocortisone	PC3	6	11	-4	-4	-4	-4.95861	-0.959	0.137184	0.4113	0.698	0	1
39661	idoxuridine	HL60	6	11.2	-4	-4	-4	-4.95078	-0.951	0.156457	0.4751	0.735	0	1
39661	idoxuridine	MCF7	6	11.2	-4.7	-4	-4	-4.95078	-0.251	0.17509	0.35265	0.651	0	1
39661	idoxuridine	PC3	6	11.2	-4	-4	-4	-4.95078	-0.951	0.114868	0.4776	0.735	0	1
109724	ifosfamide	MCF7	6	15.4	-3.3	-3.3	-3.3	-4.81248	-1.512	0.175451	0.4378	0.706	0	1
109724	ifosfamide	PC3	6	15.4	-3.3	-3.3	-3.3	-4.81248	-1.512	0.0945848	0.8219	0.903	0	1
90558	isocorydine	HL60	6	11.8	-4	-4	-4	-4.92812	-0.928	0.203642	0.2434	0.524	0	1
90558	isocorydine	MCF7	6	11.8	-4	-4	-4	-4.92812	-0.928	0.164621	0.31825	0.61	0	1
90558	isocorydine	PC3	6	11.8	-4	-4	-4	-4.92812	-0.928	0.0916968	0.8416	0.903	0	1
12174	isoflupredone	HL60	6	9.6	-4	-4	-4	-5.01773	-1.018	0.103971	0.5879	0.785	0	1
12174	isoflupredone	MCF7	6	9.6	-4	-4	-4	-5.01773	-1.018	0.101083	0.6291	0.807	0	1
12174	isoflupredone	PC3	6	9.6	-4	-4	-4	-5.01773	-1.018	0.303971	0.0088	0.0353	1	0
116068	josamycin	HL60	6	4.8	-4.4	-4	-4	-5.31876	-0.919	0.18543	0.1798	0.421	0	1
116068	josamycin	MCF7	6	4.8	-4.2	-4	-4	-5.31876	-1.119	0.0924188	0.92055	0.95	0	1
116068	josamycin	PC3	6	4.8	-4.1	-4	-4	-5.31876	-1.219	0.0658958	0.9176	0.949	0	1
317629	ketoconazole	HL60	6	7.6	-4.6	-4	-4	-5.11919	-0.519	0.26426	0.0936	0.267	0	1
243046	lasalocid	HL60	6	6.6	-6.4	-5.8	-5.2	-5.18046	1.22	0.353069	0.0038	0.0173	1	1
719345	letrozole	HL60	6	14	-2.3	-2.3	-2.3	-4.85387	-2.554	0.193502	0.15	0.365	0	1
719345	letrozole	MCF7	6	14	-2.3	-2.3	-2.3	-4.85387	-2.554	0.188087	0.36425	0.66	0	1
719345	letrozole	PC3	6	14	-2.3	-2.3	-2.3	-4.85387	-2.554	0.0166065	0.6741	0.835	0	1
177023	levamisole	HL60	6	16.6	-4	-4	-4	-4.77989	-0.78	0.154801	0.4791	0.735	0	1
177023	levamisole	MCF7	6	16.6	-4	-4	-4	-4.77989	-0.78	0.222022	0.1358	0.343	0	1
177023	levamisole	PC3	6	16.6	-4	-4	-4	-4.77989	-0.78	0.202888	0.257	0.539	0	1
633781	lovastatin	HL60	6	9.8	-5	-4.5	-4.5	-5.00877	-0.009	0.136462	0.4722	0.735	0	1
401360	lycorine	HL60	6	12.4	-5.6	-5.1	-4	-4.90658	0.693	0.774729	0.0001	0.000709	1	1
401360	lycorine	MCF7	6	12.4	-6.6	-5.7	-4.6	-4.90658	1.693	0.50012	0.216467	0.481	0	0
401360	lycorine	PC3	6	12.4	-5.8	-5.2	-4.2	-4.90658	0.893	0.719134	0.0001	0.000709	1	1
113619	meclofenoxate	MCF7	6	13.6	-4.4	-4	-4	-4.86646	-0.466	0.0902527	0.780767	0.883	0	1
113619	meclofenoxate	PC3	6	13.6	-4	-4	-4	-4.86646	-0.866	0.189892	0.4377	0.706	0	1
71423	megestrol	HL60	6	10.4	-5.1	-4.2	-4	-4.98297	0.117	0.298195	0.0461	0.148	0	0
71423	megestrol	MCF7	6	10.4	-4	-4	-4	-4.98297	-0.983	0.170758	0.28975	0.577	0	1
71423	megestrol	PC3	6	10.4	-4.2	-4	-4	-4.98297	-0.783	0.166065	0.4078	0.698	0	1
56423	melatonin	HL60	6	17.2	-4	-4	-4	-4.76447	-0.764	0.0960289	0.7647	0.876	0	1
4170	menadione	HL60	6	23.2	-5.6	-5.2	-4	-4.63451	0.965	0.625271	0.0001	0.000709	1	1
4170	menadione	PC3	6	23.2	-5.4	-4.7	-4.3	-4.63451	0.765	0.609386	0.0001	0.000709	1	1
14229	mepacrine	HL60	6	7.8	-5.6	-4.9	-4.5	-5.10791	0.492	0.471026	0.0005	0.0028	1	1
14229	mepacrine	MCF7	6	7.8	-5.6	-4.9	-4	-5.10791	0.492	0.412996	0.0001	0.000709	1	1
186066	mesoridazine	HL60	6	7.4	-4	-4	-4	-5.13077	-1.131	0.141556	0.6131	0.797	0	1
186066	mesoridazine	MCF7	6	7.4	-4	-4	-4	-5.13077	-1.131	0.111913	0.69315	0.85	0	1
186066	mesoridazine	PC3	6	7.4	-4	-4	-4	-5.13077	-1.131	0.150903	0.3343	0.632	0	1
740	methotrexate	HL60	6	8.8	-7.3	-3.8	-3.6	-5.05552	2.244	0.255795	0.22785	0.501	0	0
740	methotrexate	MCF7	6	8.8	-7.3	-3.6	-3.6	-5.05552	2.244	0.43586	0.0001	0.000709	1	1
740	methotrexate	PC3	6	8.8	-7.4	-3.6	-3.6	-5.05552	2.344	0.253896	0.104	0.284	0	0
45923	methoxsalen	MCF7	6	18.6	-4	-4	-4	-4.73049	-0.73	0.193863	0.24	0.522	0	1
45923	methoxsalen	PC3	6	18.6	-4	-4	-4	-4.73049	-0.73	0.122744	0.677	0.837	0	1
354467	metoclopramide	MCF7	6	11.8	-4	-4	-4	-4.92812	-0.928	0.0606498	0.9262	0.954	0	1
354467	metoclopramide	PC3	6	11.8	-4	-4	-4	-4.92812	-0.928	0.0978339	0.65875	0.829	0	1
169434;170986	miconazole	HL60	6	9.6	-5.4	-4.9	-4.3	-5.01773	0.382	0.232616	0.1537	0.369	0	0
169434;170986	miconazole	MCF7	6	9.6	-4.8	-4.5	-4.1	-5.01773	-0.218	0.341877	0.03655	0.128	0	1
169434;170986	miconazole	PC3	6	9.6	-5.2	-4.6	-4.2	-5.01773	0.182	0.183743	0.27895	0.566	0	0
652104	mifepristone	HL60	6	9.4	-4.7	-4.4	-4	-5.02687	-0.327	0.155629	0.5974	0.785	0	1
652104	mifepristone	MCF7	6	9.4	-5.2	-4.6	-4.1	-5.02687	0.173	0.291697	0.10885	0.293	0	0
652104	mifepristone	PC3	6	9.4	-4.6	-4	-4	-5.02687	-0.427	0.232491	0.0007	0.00371	0	1
69188	mimosine	MCF7	6	20.2	-4	-4	-4	-4.69465	-0.695	0.11769	0.5818	0.785	0	1
69188	mimosine	PC3	6	20.2	-4	-4	-4	-4.69465	-0.695	0.0750903	0.6042	0.79	0	1
279836;301739	mitoxantrone	MCF7	6	7.8	-8.3	-6	-5.1	-5.10791	3.192	0.645487	0.0001	0.000709	1	1
279836;301739	mitoxantrone	PC3	6	7.8	-6.9	-5.7	-5.2	-5.10791	1.792	0.581949	0.0002	0.00125	1	1
28693	monocrotaline	HL60	6	12.2	-4	-4	-4	-4.91364	-0.914	0.100166	0.799	0.887	0	1
28693	monocrotaline	MCF7	6	12.2	-4	-4	-4	-4.91364	-0.914	0.167509	0.31775	0.61	0	1
28693	monocrotaline	PC3	6	12.2	-4	-4	-4	-4.91364	-0.914	0.110469	0.5817	0.785	0	1
407290	myricetin	HL60	6	12.6	-4.2	-4	-4	-4.89963	-0.7	0.343682	0.0029	0.0136	1	0
407290	myricetin	MCF7	6	12.6	-4.7	-4.4	-4.1	-4.89963	-0.2	0.0743682	0.84935	0.903	0	1
407290	myricetin	PC3	6	12.6	-4	-4	-4	-4.89963	-0.9	0.254152	0.1994	0.456	0	1
5548	naringin	HL60	6	6.6	-4	-4	-4	-5.18046	-1.18	0.361011	0.014	0.054	0	1
5548	naringin	MCF7	6	6.6	-4	-4	-4	-5.18046	-1.18	0.141877	0.51195	0.753	0	1
5548	naringin	PC3	6	6.6	-4	-4	-4	-5.18046	-1.18	0.122744	0.4756	0.735	0	1
238159	nocodazole	HL60	6	13.2	-7.9	-7.2	-4.1	-4.87943	3.021	0.590232	0.0001	0.000709	1	1
238159	nocodazole	MCF7	6	13.2	-7.4	-4.4	-4	-4.87943	2.521	0.514801	0.0001	0.000709	1	1
238159	nocodazole	PC3	6	13.2	-7.9	-5	-4	-4.87943	3.021	0.435379	0.00065	0.00352	1	1
169453	nortriptyline	HL60	6	13.4	-4.7	-4.5	-4.2	-4.8729	-0.173	0.114079	0.5288	0.765	0	1
169453	nortriptyline	MCF7	6	13.4	-4.8	-4.5	-4.2	-4.8729	-0.073	0.324188	0.0023	0.0112	1	0
169453	nortriptyline	PC3	6	13.4	-4.8	-4.5	-4.2	-4.8729	-0.073	0.298917	0.0024	0.0116	1	0
5366	noscapine	MCF7	6	9.6	-4.3	-4	-4	-5.01773	-0.718	0.167509	0.4877	0.737	0	1
5366	noscapine	PC3	6	9.6	-4.3	-4	-4	-5.01773	-0.718	0.145848	0.528	0.765	0	1
2382	novobiocin	MCF7	6	6.4	-4	-4	-4	-5.19382	-1.194	0.0765343	0.8032	0.887	0	1
2382	novobiocin	PC3	6	6.4	-4	-4	-4	-5.19382	-1.194	0.0454874	0.9658	0.97	0	1
150817	nystatin	HL60	6	4.4	-4.6	-4.3	-4	-5.35655	-0.757	0.101805	0.6578	0.829	0	1
150817	nystatin	MCF7	6	4.4	-4.7	-4.4	-4.1	-5.35655	-0.657	0.406498	0.0369	0.128	0	1
150817	nystatin	PC3	6	4.4	-4.7	-4.4	-4.1	-5.35655	-0.657	0.066426	0.5054	0.752	0	1
727071	ofloxacin	MCF7	6	11	-4	-4	-4	-4.95861	-0.959	0.0711191	0.89005	0.927	0	1
727071	ofloxacin	PC3	6	11	-4	-4	-4	-4.95861	-0.959	0.125993	0.56835	0.785	0	1
665799	ondansetron	MCF7	6	12.2	-4	-4	-4	-4.91364	-0.914	0.120939	0.62295	0.805	0	1
665799	ondansetron	PC3	6	12.2	-4.2	-4	-4	-4.91364	-0.714	0.103971	0.7839	0.883	0	1
25485	ouabain	HL60	6	5.4	-8	-6.6	-4	-5.26761	2.732	0.602166	0.0001	0.000709	1	1
25485	ouabain	MCF7	6	5.4	-7.7	-6.5	-4.8	-5.26761	2.432	0.655235	0.0001	0.000709	1	1
25485	ouabain	PC3	6	5.4	-7.8	-7.3	-5.8	-5.26761	2.532	0.629603	0.0001	0.000709	1	1
310839	oxaprozin	MCF7	6	13.6	-4	-4	-4	-4.86646	-0.866	0.11444	0.59565	0.785	0	1
310839	oxaprozin	PC3	6	13.6	-4	-4	-4	-4.86646	-0.866	0.0740072	0.85225	0.903	0	1
310839	oxaprozin	MCF7	6	300	-4	-4	-4	-3.52288	0.477	0.198556	0.2006	0.456	0	0
125973	paclitaxel	HL60	6	4.6	-8.2	-7.3	-4.1	-5.33724	2.863	0.337748	0.0001	0.000709	1	1
125973	paclitaxel	MCF7	6	4.6	-8.2	-4.6	-4	-5.33724	2.863	0.226354	0.15275	0.368	0	0
125973	paclitaxel	PC3	6	4.6	-8	-4.8	-4	-5.33724	2.663	0.377521	0.0965	0.272	0	0
209407	palmatine	HL60	6	10.4	-4	-4	-4	-4.98297	-0.983	0.160289	0.4656	0.733	0	1
209407	palmatine	MCF7	6	10.4	-4	-4	-4	-4.98297	-0.983	0.154152	0.48055	0.735	0	1
209407	palmatine	PC3	6	10.4	-4	-4	-4	-4.98297	-0.983	0.183394	0.3081	0.596	0	1
35443	papaverine	HL60	6	10.6	-4.3	-4	-4	-4.97469	-0.675	0.410596	0.0001	0.000709	1	0
35443	papaverine	MCF7	6	10.6	-4	-4	-4	-4.97469	-0.975	0.248014	0.0258	0.0942	0	1
35443	papaverine	PC3	6	10.6	-4.1	-4	-4	-4.97469	-0.875	0.212274	0.006	0.0254	0	1
157035	parthenolide	HL60	6	16.2	-5.3	-4.8	-3.5	-4.79048	0.51	0.493377	0.0001	0.000709	1	1
157035	parthenolide	MCF7	6	16.2	-4.7	-4.3	-3.7	-4.79048	-0.09	0.587365	0.0001	0.000709	1	0
9921;620107	pentamidine	HL60	6	6.8	-4.8	-4.2	-4	-5.16749	-0.367	0.1213	0.582	0.785	0	1
9921;620107	pentamidine	MCF7	6	6.8	-5.1	-4.5	-4	-5.16749	-0.067	0.0963899	0.7588	0.876	0	1
9921;620107	pentamidine	PC3	6	6.8	-4.8	-4	-4	-5.16749	-0.367	0.0801444	0.8304	0.903	0	1
272671	pepstatin	MCF7	6	5.8	-4	-4	-4	-5.23657	-1.237	0.106498	0.69835	0.85	0	1
272671	pepstatin	PC3	6	5.8	-4	-4	-4	-5.23657	-1.237	0.0173285	0.708	0.854	0	1
23100	phenformin	HL60	6	16.6	-4	-4	-4	-4.77989	-0.78	0.248375	0.0248	0.0912	0	1
23100	phenformin	MCF7	6	16.6	-4	-4	-4	-4.77989	-0.78	0.105656	0.623433	0.805	0	1
23100	phenformin	PC3	6	16.6	-4.2	-4	-4	-4.77989	-0.58	0.139711	0.51475	0.754	0	1
5746	pilocarpine	HL60	6	14.8	-4	-4	-4	-4.82974	-0.83	0.0823105	0.9429	0.959	0	1
5746	pilocarpine	MCF7	6	14.8	-4	-4	-4	-4.82974	-0.83	0.0754513	0.8663	0.91	0	1
5746	pilocarpine	PC3	6	14.8	-4	-4	-4	-4.82974	-0.83	0.106137	0.6671	0.831	0	1
170984	pimozide	HL60	6	8.6	-5.6	-4.9	-4.4	-5.0655	0.534	0.25	0.1043	0.284	0	0
170984	pimozide	MCF7	6	8.6	-4.9	-4.5	-4.2	-5.0655	-0.166	0.468231	0.0001	0.000709	1	0
170984	pimozide	PC3	6	8.6	-4.9	-4.6	-4.3	-5.0655	-0.166	0.245487	0.046	0.148	0	1
666076	piroxicam	HL60	6	12	-4	-4	-4	-4.92082	-0.921	0.128311	0.5744	0.785	0	1
666076	piroxicam	MCF7	6	12	-4	-4	-4	-4.92082	-0.921	0.121661	0.5661	0.785	0	1
666076	piroxicam	PC3	6	12	-4	-4	-4	-4.92082	-0.921	0.159567	0.427	0.703	0	1
292810	prazosin	HL60	6	9.6	-4.7	-4.4	-4	-5.01773	-0.318	0.186282	0.2619	0.542	0	1
10023	prednisone	HL60	6	11.2	-4	-4	-4	-4.95078	-0.951	0.302152	0.0828	0.246	0	1
10023	prednisone	MCF7	6	11.2	-4	-4	-4	-4.95078	-0.951	0.102527	0.70235	0.853	0	1
10023	prednisone	PC3	6	11.2	-4	-4	-4	-4.95078	-0.951	0.171548	0.5111	0.753	0	1
23016	pridinol	MCF7	6	10.2	-4	-4	-4	-4.9914	-0.991	0.168953	0.27175	0.555	0	1
23016	pridinol	PC3	6	10.2	-4	-4	-4	-4.9914	-0.991	0.115523	0.7125	0.854	0	1
149765	primaquine	HL60	6	8.8	-4.9	-4.4	-4.1	-5.05552	-0.156	0.374007	0.0002	0.00125	1	0
149765	primaquine	MCF7	6	8.8	-4.7	-4.5	-4.2	-5.05552	-0.356	0.437184	0.00025	0.00153	1	0
149765	primaquine	PC3	6	8.8	-4.4	-4	-4	-5.05552	-0.656	0.404332	0.1015	0.281	0	1
86225	probucol	HL60	6	7.8	-5.8	-5.5	-5.1	-5.10791	0.692	0.121689	0.7686	0.876	0	0
86225	probucol	MCF7	6	7.8	-4	-4	-4	-5.10791	-1.108	0.112635	0.791167	0.883	0	1
86225	probucol	PC3	6	7.8	-4	-4	-4	-5.10791	-1.108	0.0859206	0.7094	0.854	0	1
77213	procarbazine	HL60	6	15.6	-3.3	-3.3	-3.3	-4.80688	-1.507	0.188448	0.3188	0.61	0	1
77213	procarbazine	MCF7	6	15.6	-3.3	-3.3	-3.3	-4.80688	-1.507	0.179783	0.14445	0.357	0	1
665801	prochlorperazine	MCF7	6	10	-4.3	-4.2	-4	-5	-0.7	0.340193	0.09195	0.267	0	1
665801	prochlorperazine	PC3	6	10	-4.3	-4	-4	-5	-0.7	0.386643	0.00225	0.0112	1	0
665801	prochlorperazine	MCF7	6	6.6	-4.3	-4.2	-4	-5.18046	-0.88	0.263538	0.28075	0.566	0	1
665801	prochlorperazine	PC3	6	6.6	-4.3	-4	-4	-5.18046	-0.88	0.188448	0.2461	0.525	0	1
9704	progesterone	HL60	6	12.8	-5	-4	-4	-4.89279	0.107	0.312635	0.0203	0.0753	0	0
9704	progesterone	MCF7	6	12.8	-4.6	-4.2	-4	-4.89279	-0.293	0.30722	0.0079	0.0325	1	0
9704	progesterone	PC3	6	12.8	-4.8	-4.4	-4	-4.89279	-0.093	0.198556	0.2116	0.474	0	1
231688	promethazine	HL60	6	12.4	-4.6	-4.3	-4.1	-4.90658	-0.307	0.153069	0.4197	0.703	0	1
231688	promethazine	MCF7	6	12.4	-4.5	-4.3	-4.1	-4.90658	-0.407	0.209025	0.20965	0.474	0	1
231688	promethazine	PC3	6	12.4	-4.8	-4.5	-4.2	-4.90658	-0.107	0.276534	0.1405	0.349	0	1
7521	proscillaridin	HL60	6	7.6	-8.8	-8.6	-8.5	-5.11919	3.681	0.650542	0.0001	0.000709	1	1
7521	proscillaridin	MCF7	6	7.6	-8.7	-7.4	-6.9	-5.11919	3.581	0.69278	0.0001	0.000709	1	1
3055	puromycin	HL60	6	7.4	-6.8	-6.3	-4	-5.13077	1.669	0.600722	0.0002	0.00125	1	1
3061	pyrimethamine	HL60	6	16	-5.6	-4.5	-4	-4.79588	0.804	0.25	0.098	0.275	0	0
3061	pyrimethamine	MCF7	6	16	-4.9	-4.2	-4	-4.79588	0.104	0.189892	0.28645	0.573	0	0
3061	pyrimethamine	PC3	6	16	-5.1	-4	-4	-4.79588	0.304	0.117427	0.51275	0.753	0	0
9219	quercetin	HL60	6	11.8	-4.6	-4.3	-4	-4.92812	-0.328	0.423105	0.0001	0.000709	1	0
747974	raloxifene	HL60	6	7.8	-5.6	-4.8	-4	-5.10791	0.492	0.423827	0.0836	0.247	0	0
747974	raloxifene	MCF7	6	7.8	-7	-4.8	-4.3	-5.10791	1.892	0.287004	0.04055	0.138	0	0
747974	raloxifene	PC3	6	7.8	-4.9	-4.4	-4	-5.10791	-0.208	0.315523	0.0003	0.00174	1	0
72133	raubasine	HL60	6	10.2	-4.3	-4	-4	-4.9914	-0.691	0.111755	0.6979	0.85	0	1
72133	raubasine	MCF7	6	10.2	-4	-4	-4	-4.9914	-0.991	0.150542	0.29095	0.577	0	1
72133	raubasine	PC3	6	10.2	-4	-4	-4	-4.9914	-0.991	0.0779783	0.8373	0.903	0	1
59272	reserpine	HL60	6	6.6	-4.8	-4.5	-4.1	-5.18046	-0.38	0.174007	0.3474	0.651	0	1
327430	resveratrol	MCF7	6	10	-4.1	-4	-4	-5	-0.9	0.441516	0.0001	0.000709	1	0
327430	resveratrol	HL60	6	17.6	-4.6	-4	-4	-4.75449	-0.154	0.293874	0.055	0.173	0	1
327430	resveratrol	MCF7	6	17.6	-4.1	-4	-4	-4.75449	-0.654	0.319856	0.0053	0.0228	1	0
327430	resveratrol	PC3	6	17.6	-4.3	-4	-4	-4.75449	-0.454	0.318412	0.0317	0.114	0	1
138925	ribostamycin	MCF7	6	7.2	-4.3	-4.3	-4.3	-5.14267	-0.843	0.232491	0.11725	0.311	0	1
138925	ribostamycin	PC3	6	7.2	-4.3	-4.3	-4.3	-5.14267	-0.843	0.21083	0.164	0.386	0	1
113926	rifampicin	MCF7	6	4.8	-4	-4	-4	-5.31876	-1.319	0.0920578	0.7143	0.854	0	1
113926	rifampicin	PC3	6	4.8	-4	-4	-4	-5.31876	-1.319	0.109747	0.5812	0.785	0	1
35607;59270	sanguinarine	HL60	6	12	-6.6	-6.2	-4.3	-4.92082	1.679	0.679422	0.0001	0.000709	1	1
35607;59270	sanguinarine	MCF7	6	12	-5.5	-5.1	-4.7	-4.92082	0.579	0.569675	0.0001	0.000709	1	1
722663	saquinavir	HL60	6	5.2	-5.3	-4.5	-4	-5.284	0.016	0.150181	0.383	0.686	0	0
722663	saquinavir	MCF7	6	5.2	-4.7	-4.3	-4	-5.284	-0.584	0.295668	0.09365	0.267	0	1
722663	saquinavir	PC3	6	5.2	-5.1	-4.5	-4	-5.284	-0.184	0.208664	0.0461	0.148	0	1
61806	scopolamine	MCF7	6	11.8	-4	-4	-4	-4.92812	-0.928	0.223827	0.24275	0.524	0	1
61806	scopolamine	PC3	6	11.8	-4	-4	-4	-4.92812	-0.928	0.345126	0.2122	0.474	0	1
405647	scopoletin	HL60	6	20.8	-4.4	-3.5	-3.2	-4.68194	-0.282	0.119134	0.7123	0.854	0	1
405647	scopoletin	MCF7	6	20.8	-3.9	-3.3	-3.2	-4.68194	-0.782	0.136462	0.4258	0.703	0	1
107413	securinine	HL60	6	18.4	-4.7	-4.1	-4	-4.73518	-0.035	0.400722	0.0072	0.0299	1	0
107413	securinine	MCF7	6	18.4	-4.8	-4.1	-4	-4.73518	0.065	0.375451	0.0112	0.0437	1	1
107413	securinine	PC3	6	18.4	-4.6	-4	-4	-4.73518	-0.135	0.405776	0.0023	0.0112	1	0
30622	seneciphylline	HL60	6	12	-4	-4	-4	-4.92082	-0.921	0.258484	0.0408	0.138	0	1
30622	seneciphylline	MCF7	6	12	-4	-4	-4	-4.92082	-0.921	0.262816	0.1393	0.348	0	1
30622	seneciphylline	PC3	6	12	-4	-4	-4	-4.92082	-0.921	0.0180505	0.6297	0.807	0	1
633782	simvastatin	HL60	6	9.6	-5.5	-4.5	-4.5	-5.01773	0.482	0.156679	0.3548	0.653	0	0
226080	sirolimus	HL60	6	0.1	-4.8	-4	-3	-7	-2.2	0.295307	0.0673333	0.209	0	1
226080	sirolimus	MCF7	6	0.1	-8.9	-4.2	-3.8	-7	1.9	0.473466	0.0005375	0.00298	1	1
226080	sirolimus	PC3	6	0.1	-9.4	-4.7	-4.3	-7	2.4	0.514801	0.0001	0.000709	1	1
182856	sisomicin	HL60	6	2.8	-4	-4	-4	-5.55284	-1.553	0.230325	0.1013	0.281	0	1
182856	sisomicin	MCF7	6	2.8	-4	-4	-4	-5.55284	-1.553	0.0833935	0.85965	0.909	0	1
182856	sisomicin	PC3	6	2.8	-4	-4	-4	-5.55284	-1.553	0.104693	0.6578	0.829	0	1
8096	sitosterol	MCF7	6	9.6	-4	-4	-4	-5.01773	-1.018	0.0711191	0.9447	0.959	0	1
8096	sitosterol	PC3	6	9.6	-4	-4	-4	-5.01773	-1.018	0.0758123	0.5758	0.785	0	1
96019	solanine	HL60	6	4.6	-5	-4.5	-4.2	-5.33724	-0.337	0.394946	0.0007	0.00371	1	0
96019	solanine	MCF7	6	4.6	-4.8	-4.5	-4.2	-5.33724	-0.537	0.217329	0.3875	0.686	0	1
96019	solanine	PC3	6	4.6	-4.8	-4.5	-4.2	-5.33724	-0.537	0.107581	0.5553	0.78	0	1
178260;179187	solasodine	HL60	6	9.6	-4.8	-4.5	-4.1	-5.01773	-0.218	0.157401	0.4525	0.717	0	1
178260;179187	solasodine	MCF7	6	9.6	-4.4	-4	-4	-5.01773	-0.618	0.271961	0.279867	0.566	0	1
178260;179187	solasodine	PC3	6	9.6	-4.5	-4	-4	-5.01773	-0.518	0.115523	0.57475	0.785	0	1
26253;143087	sparteine	HL60	6	17	-4	-4	-4	-4.76955	-0.77	0.129242	0.5777	0.785	0	1
26253;143087	sparteine	MCF7	6	17	-4	-4	-4	-4.76955	-0.77	0.158484	0.38825	0.686	0	1
26253;143087	sparteine	PC3	6	17	-4	-4	-4	-4.76955	-0.77	0.0888087	0.8326	0.903	0	1
100859;248616	spectinomycin	HL60	6	9.8	-4	-4	-4	-5.00877	-1.009	0.205054	0.2644	0.542	0	1
100859;248616	spectinomycin	MCF7	6	9.8	-4	-4	-4	-5.00877	-1.009	0.230686	0.08655	0.254	0	1
100859;248616	spectinomycin	PC3	6	9.8	-4	-4	-4	-5.00877	-1.009	0.0231047	0.7651	0.876	0	1
85998	streptozocin	HL60	6	15	-3.3	-3.1	-3.1	-4.82391	-1.524	0.204332	0.2598	0.54	0	1
85998	streptozocin	MCF7	6	15	-3.2	-3.2	-3.1	-4.82391	-1.624	0.107581	0.7665	0.876	0	1
85998	streptozocin	PC3	6	15	-3.1	-3.1	-3.1	-4.82391	-1.724	0.115523	0.931	0.954	0	1
86078	strophanthidin	HL60	6	9.8	-6.4	-4.3	-4	-5.00877	1.391	0.529964	0.0001	0.000709	1	1
86078	strophanthidin	PC3	6	9.8	-6.3	-5.3	-4.6	-5.00877	1.291	0.605054	0.0001	0.000709	1	1
31812	sulfathiazole	HL60	6	15.6	-4	-4	-4	-4.80688	-0.807	0.133278	0.5614	0.785	0	1
31812	sulfathiazole	MCF7	6	15.6	-4	-4	-4	-4.80688	-0.807	0.139711	0.5931	0.785	0	1
31812	sulfathiazole	PC3	6	15.6	-4	-4	-4	-4.80688	-0.807	0.0748894	0.58905	0.785	0	1
180973	tamoxifen	HL60	6	7	-5.5	-4.7	-4.4	-5.1549	0.345	0.278974	0.1261	0.325	0	0
180973	tamoxifen	MCF7	6	7	-5.7	-5.1	-4.6	-5.1549	0.545	0.38231	0.0003	0.00174	1	1
180973	tamoxifen	PC3	6	7	-5.3	-4.8	-4.4	-5.1549	0.145	0.194946	0.1936	0.449	0	0
330507	tanespimycin	HL60	6	1	-7.3	-5.9	-4.2	-6	1.3	0.611552	0.0001	0.000709	1	1
330507	tanespimycin	MCF7	6	1	-7.8	-4.7	-4.2	-6	1.8	0.535957	0.00011	0.000768	1	1
330507	tanespimycin	PC3	6	1	-7.2	-4.3	-4	-6	1.2	0.541877	0.0001	0.000709	1	1
331942	terconazole	HL60	6	7.6	-4.8	-4.4	-4.1	-5.11919	-0.319	0.202166	0.1616	0.382	0	1
331942	terconazole	MCF7	6	7.6	-4.8	-4.5	-4.2	-5.11919	-0.319	0.134657	0.4814	0.735	0	1
331942	terconazole	PC3	6	7.6	-4.8	-4.4	-4	-5.11919	-0.319	0.136462	0.5468	0.78	0	1
665802	terfenadine	MCF7	6	8.4	-4.7	-4.4	-4.1	-5.07572	-0.376	0.581949	0.0001	0.000709	1	0
12198	testosterone	HL60	6	11.6	-5.2	-4.6	-4.1	-4.93554	0.264	0.0895307	0.8417	0.903	0	0
12198	testosterone	MCF7	6	11.6	-4.6	-4.1	-4	-4.93554	-0.336	0.219495	0.2963	0.58	0	1
12198	testosterone	PC3	6	11.6	-4.9	-4	-4	-4.93554	-0.036	0.119134	0.5909	0.785	0	1
108579	tetracycline	HL60	6	8.4	-4.6	-4.2	-4	-5.07572	-0.476	0.169702	0.4092	0.698	0	1
108579	tetracycline	PC3	6	8.4	-4	-4	-4	-5.07572	-1.076	0.125993	0.53	0.765	0	1
72115	tetrahydroalstonine	HL60	6	11.4	-4.7	-4.3	-4	-4.9431	-0.243	0.118377	0.7752	0.879	0	1
72115	tetrahydroalstonine	MCF7	6	11.4	-4.4	-4	-4	-4.9431	-0.543	0.116606	0.49045	0.739	0	1
72115	tetrahydroalstonine	PC3	6	11.4	-4.6	-4	-4	-4.9431	-0.343	0.258484	0.0372	0.128	0	1
77037	tetrandrine	HL60	6	6.4	-5	-4.7	-4.3	-5.19382	-0.194	0.144404	0.3604	0.656	0	1
77037	tetrandrine	MCF7	6	6.4	-5.1	-4.7	-4.4	-5.19382	-0.094	0.3213	0.01	0.0395	1	0
77037	tetrandrine	PC3	6	6.4	-5.3	-4.8	-4.5	-5.19382	0.106	0.246931	0.0055	0.0235	0	0
66847	thalidomide	MCF7	6	15.4	-4	-4	-4	-4.81248	-0.812	0.145487	0.50755	0.753	0	1
66847	thalidomide	PC3	6	15.4	-4	-4	-4	-4.81248	-0.812	0.145848	0.51915	0.758	0	1
2066	theophylline	HL60	6	20.2	-4	-4	-4	-4.69465	-0.695	0.0548736	0.9398	0.958	0	1
2066	theophylline	MCF7	6	20.2	-4	-4	-4	-4.69465	-0.695	0.0779783	0.8044	0.887	0	1
2066	theophylline	PC3	6	20.2	-4	-4	-4	-4.69465	-0.695	0.0267148	0.5963	0.785	0	1
29422	thioguanosine	HL60	6	12.6	-5.7	-4.9	-4	-4.89963	0.8	0.299639	0.0341	0.122	0	0
29422	thioguanosine	MCF7	6	12.6	-6.4	-4.1	-4	-4.89963	1.5	0.590253	0.0002	0.00125	1	1
29422	thioguanosine	PC3	6	12.6	-5.6	-4	-4	-4.89963	0.7	0.543682	0.0001	0.000709	1	1
186060	thioridazine	HL60	6	10	-5.5	-5	-4.1	-5	0.5	0.506619	0.0001	0.000709	1	1
186060	thioridazine	MCF7	6	10	-5.6	-5.3	-5	-5	0.6	0.473285	0.000216667	0.00134	1	1
186060	thioridazine	PC3	6	10	-5.4	-4.8	-4.3	-5	0.4	0.533935	0.0001	0.000709	1	1
186060	thioridazine	HL60	6	9.8	-5.5	-5	-4.1	-5.00877	0.491	0.25	0.0933	0.267	0	0
186060	thioridazine	MCF7	6	9.8	-5.6	-5.3	-5	-5.00877	0.591	0.422383	0.0001	0.000709	1	1
186060	thioridazine	PC3	6	9.8	-5.4	-4.8	-4.3	-5.00877	0.391	0.401981	0.0015	0.00786	1	1
170365	thiostrepton	HL60	6	2.4	-5.5	-4	-4	-5.61979	-0.12	0.555235	0.0001	0.000709	1	0
170365	thiostrepton	MCF7	6	2.4	-5.7	-4	-4	-5.61979	0.08	0.483032	0.0001	0.000709	1	1
27592	tomatidine	HL60	6	9.6	-4.2	-4.2	-4.2	-5.01773	-0.818	0.23096	0.121	0.315	0	1
27592	tomatidine	MCF7	6	9.6	-4.8	-4	-4	-5.01773	-0.218	0.125993	0.5834	0.785	0	1
27592	tomatidine	PC3	6	9.6	-4.9	-4	-4	-5.01773	-0.118	0.153791	0.4098	0.698	0	1
122758	tretinoin	HL60	6	1	-4.6	-4.1	-4	-6	-1.4	0.483514	0.00196667	0.00998	1	0
122758	tretinoin	MCF7	6	1	-4.4	-4	-4	-6	-1.6	0.306217	0.0184778	0.07	0	1
122758	tretinoin	PC3	6	1	-4.3	-4	-4	-6	-1.7	0.106859	0.6958	0.85	0	1
122758	tretinoin	HL60	6	13.4	-4.6	-4.1	-4	-4.8729	-0.273	0.423841	0.0002	0.00125	1	0
122758	tretinoin	MCF7	6	13.4	-4.4	-4	-4	-4.8729	-0.473	0.380505	0.0002	0.00125	1	0
122758	tretinoin	PC3	6	13.4	-4.3	-4	-4	-4.8729	-0.573	0.245487	0.0003	0.00174	0	1
14959	triflupromazine	HL60	6	10.2	-4.8	-4.4	-4	-4.9914	-0.191	0.173285	0.4216	0.703	0	1
14959	triflupromazine	MCF7	6	10.2	-4.7	-4.4	-4.1	-4.9914	-0.291	0.181227	0.3938	0.691	0	1
14959	triflupromazine	PC3	6	10.2	-4.8	-4.5	-4.2	-4.9914	-0.191	0.257762	0.116	0.31	0	1
61810	tropine	MCF7	6	28.4	-4	-4	-4	-4.54668	-0.547	0.10722	0.75945	0.876	0	1
61810	tropine	PC3	6	28.4	-4	-4	-4	-4.54668	-0.547	0.129242	0.574	0.785	0	1
657799	verapamil	HL60	6	8.2	-4.1	-4	-4	-5.08619	-0.986	0.306291	0.0002	0.00125	1	0
657799	verapamil	MCF7	6	8.2	-4	-4	-4	-5.08619	-1.086	0.259928	0.0435	0.146	0	1
657799	verapamil	PC3	6	8.2	-4.2	-4	-4	-5.08619	-0.886	0.17005	0.32735	0.621	0	1
404241	vidarabine	HL60	6	15	-3.9	-3.4	-3.3	-4.82391	-0.924	0.13213	0.4495	0.717	0	1
404241	vidarabine	MCF7	6	15	-4.1	-3.3	-3.3	-4.82391	-0.724	0.141516	0.4271	0.703	0	1
91998	vincamine	HL60	6	11.2	-4	-4	-4	-4.95078	-0.951	0.099639	0.8456	0.903	0	1
91998	vincamine	MCF7	6	11.2	-4	-4	-4	-4.95078	-0.951	0.195427	0.4335	0.706	0	1
91998	vincamine	PC3	6	11.2	-4	-4	-4	-4.95078	-0.951	0.206137	0.2642	0.542	0	1
701852	vorinostat	HL60	6	10	-5.9	-4.8	-4	-5	0.9	0.698676	0.0001	0.000709	1	1
701852	vorinostat	MCF7	6	10	-5.6	-4.3	-4	-5	0.6	0.683755	0.0001	0.000709	1	1
701852	vorinostat	PC3	6	10	-5.6	-4.1	-4	-5	0.6	0.687365	0.0001	0.000709	1	1
221019	wortmannin	MCF7	6	0.01	-5.2	-4	-4	-8	-2.8	0.318592	0.02005	0.0749	0	1
221019	wortmannin	PC3	6	0.01	-6.2	-4	-4	-8	-1.8	0.343682	0.00445	0.0199	1	0
221019	wortmannin	MCF7	6	1	-5.2	-4	-4	-6	-0.8	0.411552	0.0029	0.0136	1	0
19509	yohimbine	HL60	6	10.2	-5.9	-5	-4	-4.9914	0.909	0.186258	0.3594	0.656	0	0
19509	yohimbine	MCF7	6	10.2	-4.1	-4	-4	-4.9914	-0.891	0.177617	0.25965	0.54	0	1
19509	yohimbine	PC3	6	10.2	-4	-4	-4	-4.9914	-0.991	0.106859	0.6667	0.831	0	1
19509	yohimbine	MCF7	6	22.9	-4.1	-4	-4	-4.64016	-0.54	0.0707581	0.7433	0.867	0	1
602670	zidovudine	HL60	6	15	-3.5	-3.5	-3.5	-4.82391	-1.324	0.0769868	0.9357	0.956	0	1
602670	zidovudine	MCF7	6	15	-4.2	-3	-3	-4.82391	-0.624	0.15704	0.38575	0.686	0	1
602670	zidovudine	PC3	6	15	-3	-3	-3	-4.82391	-1.824	0.379783	0.0295	0.107	0	1
