# Supplementary material for: A transcriptomics data-driven gene space accurately predicts liver cytopathology and drug-induced liver injury
Source: Nat Commun. 2017 Jul 3;8:15932. doi: 10.1038/ncomms15932 (PMC5500850; doi:10.1038/ncomms15932)
Supplement: Supplementary Data 2 [file ncomms15932-s3.xlsx]

## Sheet: Sheet1
# Supplementary Data 2. Top 1331 genes associated with the 14 PTGS components (A-N) and a set of 199 "Core" genes associated to the PTGS in general
#
#	Core	A	B	C	D	E	F	G	H	I	J	K	L	M	N
1	RELB	CHST3	RELB	CLK4	ARID5B	SERPINH1	ARID5B	EGR1	OPTN	INPP4B	PSPC1	RPA1	HMGCL	EIF4EBP1	RELB
2	HBEGF	BICD1	HBEGF	DUSP1	KLHL9	MCM7	RLF	JUN	CD8B	PDGFB	NEDD9	EZH2	ABAT	ASS1	NFKBIA
3	CCNL1	NDST1	CCNL1	KLF10	POLD3	RFC4	FBXL5	FOS	IGFBP3	PHC2	CAB39	MCM5	ADH5	MARS	SUOX
4	TNFAIP6	VRK1	TNFAIP6	DLX2	CENPA	HSPA4L	KLHL9	DDIT3	LAMA4	SMAD3	RYBP	RFC3	PGD	LARS2	TNFAIP3
5	NFKBIE	RBBP6	NFKBIE	EFNA1	SLC25A12	DNAJA1	MTF2	TNFAIP3	BTG1	KRT7	SEC31A	TOPBP1		PSPH	ETS2
6	REL	CYP27B1	REL	NUPL1	PTPN3	MCM3	ZNF435	PMAIP1	TF	IGFBP3	PPP1R15A	MCM3		SARS	NFKB2
7	ARIH1	GZMB	ARIH1	POU2F1	NPAT	E2F1	POGZ	NFKBIA	YKT6	IFNG	MAFF	FLAD1		EPRS	HIVEP1
8	SOS1	STIL	SOS1	NFYA	BTAF1	AHSA1	BTN2A1	GADD45A	ANXA2P3	STC2	PCDH9	CDC7		PHGDH	NFKBIE
9	NFKB2	MAP2K3	NFKB2	PSPC1	CNOT2	MAFG	BRD1	NR4A1	CTSL2	IL18	JUN	MCM2		XPOT	CD83
10	TIPARP	MKLN1	TIPARP	ZNF263	MTMR4	MCM6	FEM1C	GEM	ALDOA	DKK1	DAAM1	PRC1		CEBPG	RXRA
11	PPP1R15A	B4GALT7	PPP1R15A	CLK1	CEP350	DDX11	BAZ2B	DUSP1	IGFBP2	LIMA1	CNN1	E2F8		PCK2	CEBPB
12	BIRC3	ZFX	BIRC3	BTG1	BLM	RFC5	RANBP6	FOSL1	KRT7	SLC2A1	ZCCHC6	UNG		GARS	JUNB
13	FAM48A	RBM5	FAM48A	TSC22D1	RIF1	NASP	COIL	SLC3A2	RHOB	ACTG1	ADM	DCK		TARS	IKBKE
14	TNFAIP3	ARID4B	TNFAIP3	BCL7B	RAD54B	CDC45L	BACH1	IER2	RREB1	PLAT	DIXDC1	MAD2L1		SLC1A5	NFKB1
15	NR4A2	ABHD14A	NR4A2	FBXO9	TNFRSF1A	PRIM1	ZNF3	EIF1AX	NEU1	SMURF2	TNFAIP3	TYMS		CARS	BIRC3
16	THUMPD2	FADS1	THUMPD2	STX3	GNL2	BRCA1	RBM4B	KLF10	GRN	CYR61	PMAIP1	POLG		SLC1A4	ICAM1
17	CNOT2	SOCS2	CNOT2	WEE1	PUM2	RBM5	ZNF45	KLF2	CDKN1A	UAP1	ADFP	BRCA1		FYN	ADAM8
18	CLK4	PML	ZNF23	PPM1A	INSIG2	ATP6V1G1	ARID4B	GINS2	S100P	CTSE	TSC22D3	HELLS		AARS	IER3
19	DUSP1	MAP3K14	PTX3	MAFG	ANKMY2	MSH6	ARHGEF7	FHL2	IFI30	IL8	ZNF432	BARD1		ASNS	TNIP1
20	KLF10	PIR	HIVEP1	SLC38A2	BAZ2B	MCM5	CSTF1	FOSB	SERPINE1	EFEMP1	ZNF267	CCNE1		VLDLR	CXCL2
21	DLX2	RBM16	DPP8	KLF6	POLE2	FEN1	CLK4	AKT1	ERCC2	PLK2	AGTR1	DDX11		CEBPB	PTX3
22	EFNA1	AMOTL2	PPP2R2A	ZNF292	GNE	MCM4	NCOA3	NR4A2	KCNA1	IL7R	NFIL3	MCM7		MTHFD2	BCL3
23	NUPL1	SNAPC1	NFE2L2	IRS2	NTF3	TMEM97	CENPC1	JUNB	GEM	BIK	BCL6	ORC1L		WARS	GADD45A
24	POU2F1	ZNF212	ELF1	RBM15	ATP2C1	ZFAND5	NCK1	HES1	TGM2	SERPINE1	ZNF588	CDC45L		HAX1	TAP1
25	NFYA	FOXJ3	KIF18A	HSF2	SMURF2	GTF3C3	NFIL3	CD55	ITM2B	NMT2	KLF6	FEN1		YARS	TNFAIP2
26	PSPC1	FNBP4	BCL3	DUSP4	ASXL1	MCM10	RPP38	IER3	RPS27L	HDAC9	PTPRE	MSH2		HARS	PDGFA
27	ZNF263	IFI30	EED	BCL6	CENPF	TPP1	CHD9	DNAJB9	DUSP1	ADORA2B	TNFRSF9	TFDP1		ITGB3BP	IL8
28	CLK1	CTSH	SLC20A1	MKLN1	ZNF318	CCNB1	ZNF180	IL8	CSRP1	CXCL1	RLF	FOXM1		LAPTM5	CFLAR
29	BTG1	ABCC10	TAP1	CYR61	DTL	CDC25A	ZNF588	PCNA	AKR7A2	DUSP14	SFPQ	CHAF1A		MAP1LC3B	JUN
30	TSC22D1	IMPA2	CXCL1	ZNF435	NCOA3	CHEK1	ZNF131	DUSP4	MDK	TACSTD2	PER1	ILF2		TRIB3	BTG2
31	BCL7B	MTHFD1	ZNF267	STK17B	RAD51C	RAD51C	CDC42EP2	TIMP3	RNASET2	CST6	ADORA2B	KIF4A		IARS	PLXNB2
32	FBXO9	MAP2K4	BTG1	AMD1	SFRS9	APEX1	RNF113A	PLAU	ACAA1	BASP1	ASNS	MCM4		NARS	ARID5B
33	STX3	BCL10	BTN2A1	ZNF281	TLK2	BAG2	TLK2	SLC39A14	ADM	TGFB2	NCOA3	ASF1B			SDC4
34	WEE1	KIF18A	SRP54	CCNL1	DOPEY1	BLM	ZNF44	RGS2	GPS2	PTX3	PPAP2A	PCNA			IL1B
35	PPM1A	UBE2L3	JUNB	ZNF239	LRP6	POLE2	RIC8B	TSC22D1	CEBPB	GPRC5A	CLK1	ORC6L			RGS16
36	MAFG	ZC3HAV1	RAC2	NEU1	RPP14	ATAD2	KBTBD2	CEBPB	SNAI1	MT2A	INTS6	RAD51			KRT14
37	SLC38A2	IL1RAP	AGTPBP1	HEXIM1	CHD1	UNG	BAG5	ALAD	ZFP36	TGM2	FEM1C	RACGAP1			IL7R
38	KLF6	INTS6	CCL11	THUMPD2	SKIV2L2	CCND1	RBM39	SNAI1	NR4A2	TNFAIP3	MEF2A	CDK2			CXCL3
39	ZNF292	NUP210	FOS	UBE2H	SOCS6	RMI1	RBM15	HIST1H3B	KLF4	PHLDA1	TPM2	MYBL2
40	IRS2	JUN	GLRX	PRKRIP1	MAGEF1	PLOD1	ZBTB24	DAG1	CITED2	CDH2	ELF1	RAD51AP1
41	RBM15	MCM3	NUPL1	ZNF23	ARHGEF7	USP1	NEDD9	IRF7	B2M	PLA2G4A	DUSP1	PRPS1
42	HSF2	TIMP1	IFI16	CD55	RBM39	DNAJB6	STARD13	CREM	ECHS1	TMEM47	FBXO38	RFC5
43	DUSP4	BLZF1	HLA-A	TAF5	UBR2	EXO1	SCYL3	CD59	TNFAIP3	CXCL2	ZNF3	RRM2
44	BCL6	RYBP	RNF111	RBM5	PEX14	RAD51	ZNF432	BCL6	EIF4E	LIPG	GLUL	POLD3
45	MKLN1	ZBTB24	RBM15	FSTL3	SFRS3	CDC2	SEC31A	AHR	CD44	GADD45A	DMTF1	CCNE2
46	CYR61	CLK1	SLC25A6	JUND	PANX1	CDC7	INTS6	BTG2	MPV17	TSG101	BBC3	NEK4
47	ZNF435	FBXL5	ZFP36	PITX2	WAPAL	PMS1	JMJD1C	BRCA2	ASNA1	PLOD2	BACH1	NASP
48	STK17B	POLR3F	RYBP	IER5	MAT2A	PCNA	ZNF14	HMGCR	LITAF	MAPK9	USP12	GMNN
49	AMD1	NDUFA9	AKAP10	ZBTB5	IGF1R	PRNP	TCF21	NR4A3	LCN2	NFKBIA	CRY1	DDX23
50	ZNF281	SCYL3	ADORA2B	CARS	SLBP	VRK1	ZNF23	MAPK9	BSG	LAMB3	SFRS12	UCHL5
51	ZNF239	KLF7	DAAM1	IER2	FADD	CDCA4	FOXJ3	FSCN1	MMP1	CTGF	TXNIP	USP1
52	NEU1	GADD45A	HLA-E	RABGGTB	ZBTB24	ME1	NUP153	HBEGF	PTGES2	CXCL6	LIMK2	MCM6
53	HEXIM1	RPA3	NFKBIA	STAT3	NUP153	CHAF1A	ZNF217	EGR3	MAP1LC3B	FHL2	RBM15	MCM10
54	UBE2H	NDUFB7	IL1B	SIP1	GIPC1	KCNK1	CLK1	MVD	ARMET	LAMA5	RAC2	TRIP13
55	PRKRIP1	PRR3	CD83	AKAP10	ARIH1	HDAC6	DUSP4	LIF	HRSP12	EPHA2	ENC1	SNRPD1
56	ZNF23	PSPC1	RBCK1	MAP1LC3B	CCT4	TMEM106C	KIF2A	KLF4	TNFSF9	FGF2	SCYL3	RFC2
57	CD55	SUV420H1	KLF10	WDR67	MLX	CCNE1	ZNF195	CDC45L	ID2	PLAU	JMJD1C	SLBP
58	TAF5	TGFB3	MAFF	NCOA3	TOPBP1	DLEU1	RIPK2	ARMET	CLTB	TUFT1	NAT1	TSFM
59	RBM5	SLTM	RBM5	ZFP161	CASK	MLLT11	GTF2E1	HIST1H2BC	SOX15	GLIPR1	TBCC	RFC1
60	FSTL3	PPIG	SEC24A	BAG3	DNAJA2	CEBPG	ZNF451	BAIAP2	AAMP	MAP2K3	SEC24A	POLE
61	JUND	GLB1	ZNF45	LRP8	FZD2	XRCC5	TIPARP	PRNP	FOS	CDKN1A		KIF20A
62	PITX2	GAL	INTS6	BCL10	BARD1	POLD2	PGS1	ETS2	CTGF	TEK		POLE2
63	IER5	DUSP10	CLK4	FNBP4	SACS	UBE2B	MYC	POP4	SERPINB2	IFRD1		TFAM
64	ZBTB5	DUT	CHD1	PNRC1	ZZZ3	EED	NGDN	SHC1	SIPA1	PTGS2		DTL
65	CARS	PRKAB1	AZIN1	PPAT	ADORA2B	RFC2	PNRC2	ELF3	GUK1	ID2		KIF11
66	IER2	MORC3	FAM53C	CETN3	XPO1	UMPS	PRPF3	OASL	TPP1	MLLT11		POLD2
67	RABGGTB	ZCCHC8	TLR2	DMTF1	DHX15	PKMYT1	CRKL	C10orf119	TSPYL2	BNIP3		BLM
68	STAT3	EED	NFKB1	NR4A2	NIPBL	PA2G4	ADNP	CPEB3	PSAP	BAG3		RFC4
69	SIP1	KLF6	TXNIP	UBE2M	ORC2L	TYMS	ZNF292	CSTF2	NR4A1	ATP1B1		MKI67
70	AKAP10	AHCY	TAPBP	RYBP	SIRT1	MNAT1	MORC3	FGFR3	ERCC1	NCF2		MRPS12
71	MAP1LC3B	PRKRIP1	TNFRSF1B	YTHDC1	KIF5C	PPIH	POLS	CCL5	HADHB	IGF2		POLA1
72	WDR67	AURKA	MORC3	PDGFA	WWP1	PSMD11	RBM5	CRKL	CD9	CXCR7		CDC20
73	NCOA3	RAB27A	CD9	ATP2B1	CENPE	POLD1	ZCCHC8	BRAF	FURIN	ADM		SMC2
74	ZFP161	TOP1	GTF2B	TIA1	RANBP2	FLAD1	ZNF274	ISG20	TIMP2	FLRT2		DTYMK
75	BAG3	YTHDC1	ZCCHC6	RGS3	STARD13	TFE3	ZCCHC6	TSFM	FOSB	CD83		ZWINT
76	LRP8	TFAP2C	WAC	PPP1R15A	MAPK6	CDKN2C	KIAA0907	KIAA0146	RPS6KB2	IGF2BP3		PRIM1
77	BCL10	IDH1	PSPC1	PRNP	BMPR1A	NFKBIA	TBK1	JUND	CGREF1			SLC29A1
78	FNBP4	TNFRSF12A	FOSB	KLF5	SRGAP2	MAZ	IER2	GLA	IL18RAP			RAD51C
79	PNRC1	BAZ2B	CEBPB	CHKA	TRAM2	CDK4	ZNF187	GTF2B	JUNB
80	PPAT	ZNF44	IFIH1	TMCC1	PHF3	CCNE2	STC2	ITPR1	C10orf119
81	CETN3	DUSP1	NOC3L	EPHA2	NCK1	RECQL4	RNF111	CYP1B1	LENG4
82	DMTF1	GTF2B	NCOA3	ELF1	HMGB2	EZH2	KLF6	SYK	CLU
83	UBE2M	CENPC1	RBM38	ELF4	FAM48A	TRIP13	CNOT2	MAP1B	WDR12
84	RYBP	JRK	HLA-B	THUMPD1	COIL	MCM2	CHD1	RELB	SCG5
85	YTHDC1	TFRC	SIAH2	MAFF	CENPC1	INTS6	DYRK2	STAT3	FTSJ1
86	PDGFA	RGS2	ATP1A1	ZNF14	LPP	TFDP1	ZNF146	LITAF	NFKB2
87	ATP2B1	MYBL1	PRKRIP1	SRF	KIAA0528	RAB27A	SUV420H1	PPAN	PHLDA2
88	TIA1	NFKB1	YY1AP1	EPAS1	TMCC1	CCNH	DCLRE1C	SLC9A1	GABARAPL1
89	RGS3	HIST1H2AC	KLF6	CLK3	EFNB2	DNTTIP2	FNBP4	GLRX	SH3BGRL3
90	PRNP	FKBP4	CREB5	EIF2B5	UBN1	DDB2	ZNF267	NR1D1	HBEGF
91	KLF5	SMCHD1	SOD1	CALU	PSMC2	RELA	CEP76	EGR4	TGFBI
92	CHKA	IARS	PTGS2	NRIP1	TARDBP	HDAC2	CDKN1B	NP	SCD
93	TMCC1	TUFT1	RRAD	ID3	TRIM32	FANCL	MGMT	ABCF2	ULBP2
94	EPHA2	EP300	CDH2	H3F3B	TPST1	PTTG1	MEIS1	FST	RELA
95	ELF1	KLF10	PLAU	REL	BRD8	CDK7	KIAA0174	CSE1L	RPS4Y1
96	ELF4	CSTF2T	EGR1	SLC3A2	RABGAP1	PIK3R1	ZNF148	FTSJ3	SURF1
97	THUMPD1	FAM48A	ING3	PRKAA1	KIF11	SOD1	IRS1	HIST1H3G	KRT17
98	MAFF	USP9X	ZNF136	LDLR	IFRD1	ATP6V0A1	DMTF1	RDH11	GADD45A
99	ZNF14	PDIA4	TLK2	ZBTB43	MYCBP2	MSH2	E2F3	MYD88	CACNA1G
100	SRF	GRB7	KRT10	PBEF1	MEIS1	ADFP	BCL10	RANBP1
101	EPAS1	NFIB	GALNT3	E2F1	RUNX1	SLBP	SHOC2	C8orf4
102	CLK3	TSC22D3	XPC	FOXJ3	NR2F2	IL10RA	CCNT2	CTGF
103	ARID5B	BNIP1	IGFBP7	TNRC6B	PAFAH1B1		CDK7	RXRA
104	KLHL9	KIAA0020	PMAIP1	MEF2A	LRIG1		SMAD3	GRB7
105	POLD3	ASNS	DLX2	TOP1	HERPUD1		TNFAIP8	NFKB2
106	CENPA	PPP1R12A	FSCN1	HSPA1L	KIF2A		THUMPD2	MAFG
107	SLC25A12	DLX2	IGFBP3	ELF3	PARP1		EIF5	TRAP1
108	PTPN3	PHB	LYN	TFAP2C	KEAP1		ING3	TOMM20
109	NPAT	NEDD9	MICAL2	ADM	SUZ12		RBM16	CDKN2C
110	BTAF1	CAPN1	DUSP6	MYD88	PPP2R2A		FADD	ANGPTL4
111	MTMR4	KIAA1033	BTN3A3	TNFRSF12A	TXNRD1		ETFB	HDAC5
112	SERPINH1	TSC22D1	PPP1R16B	PEX13	UBE2N		WEE1	RRAD
113	MCM7	ZFP36	BAMBI	ILF3	GBAS		SETDB1	PPARA
114	RFC4	MEIS1	UPP1	TCEA2	TNFAIP8		RND3	SF3A3
115	HSPA4L	ID3	MAP2K3	HIST1H2AE	CUL1		AMOTL2	EGR2
116	DNAJA1	NFKBIE	CLK1	SETDB1	KIAA0922		ID2	FGF18
117	MCM3	ID2	UBC	WAC	GCC2		SIX1	FBP2
118	RLF	ORC1L	BAG3	THBD	CTNND1		ARIH1	TXNIP
119	FBXL5	EHD1	CASP1	IFIT5	SMC4		DUSP8	MRPS18B
120	MTF2	PRDX4	IER2	NLE1	GTF2E1		AKAP10	CTH
121	POGZ	ELF3	CYR61	ARHGEF9	DNMBP		MAST4	SLC12A7
122	BTN2A1	SDCCAG1	FBXO38	TIPARP	ANKRD17		FAM48A	CBFA2T3
123	BRD1	NUDT1	MTHFD2	MORC3	SOS1		NTF3	ID3
124	FEM1C	ZNF131	KIN	PPM1D	PPM1B		PSPC1	ASAH1
125	BAZ2B	PER1	NR4A1	DUSP8	NRG1		DNMBP	PES1
126	RANBP6	CYP1B1	PNRC1	EGR1	CASP8		SOCS2	C21orf33
127	COIL	TBX3	COL15A1	TCF7L2	CORO1C		NRBF2	F11R
128	BACH1	UST	CHAC1	SNX5	ZNF146		ANKRD46	SULF1
129	ZNF3	ISG20	IL8	DNAJB4	E2F5		JUNB	GAL
130	RBM4B	SFRS12	CX3CR1	DNAJB9	SEC24B		WSB1	PIK3R1
131	ZNF45	NDST3	ACTG1	PIAS1	PER2		CENPA	KRT17
132	ARID4B	EIF2B5	CCL7	ZNF232	CRK		TNFRSF1A	SRF
133	ARHGEF7	ADM	NRBF2	FAM48A	RNF14		IFRD1	BCR
134	CSTF1	SETDB1	PHF1	RRAS2	RBM5		NFKBIA	CLDN4
135	CENPC1	CKAP4	TRADD	TFE3	PCNA		BIRC2	FOSL2
136	NCK1	PLAU	ARNTL	ZNF45	UBE2G1		ZNF227	RUNX1
137	NFIL3	GNL2	TNF	PSMD8	HSPA8		KIF18A	SAC3D1
138	RPP38	E2F3	LAMP3	SLC20A1	MELK		TSC22D1
139	CHD9	MAGED1	FTH1	TUFT1	HNRPDL		BCL7A
140	ZNF180	KIAA0100	RABGAP1L	E2F3	SMAD4		CCNL1
141	ZNF588	LRP8	WEE1	DCTN6	PLK4		CEBPB
142	ZNF131	CYR61	LCP2	KIAA0528	RCOR1		EPM2AIP1
143	CDC42EP2	NCK1	OTUD3	RRS1	RSBN1		TUFT1
144	RNF113A	ITGA2	ID3	GTF3A	FNBP1L		ITPKB
145	TLK2	CPOX	GABARAPL2	SMNDC1	CCNA2		PHF3
146	ZNF44	MYCBP	ALAD	RIPK2	BCAR3		FBXO38
147	RIC8B	ADCY9	GBP1	RLF	CAMSAP1L1		REV3L
148	KBTBD2	TFE3	RABL3	OTUD3	USP12		WDR67
149	BAG5	GARS	WDR67	NOL7	RRS1		ADORA2B
150	RBM39	MGMT	TRIB1	PIK3R1	CRLF3		HMGCR
151	ZBTB24	RPN2	ZCCHC10	CCNT2	ZFAND5		RRS1
152	NEDD9	MCM6	CREM	CLDN4	XBP1		NR2F2
153	STARD13	UCHL3	IL7R	KIF18A	MRFAP1L1		ZNF165
154	SCYL3	TLK2	FNBP4	ZFP36	NCOA6		N4BP1
155	ZNF432	MYD88	NR4A3	CFLAR	APPBP2		PPWD1
156	SEC31A	SERPINB1	TUFT1	ZCCHC8	DDX10		RCHY1
157	INTS6	EZH2	RLF	JUNB	SRPK2		KIN
158	JMJD1C	MTHFD2	NBN	TSC22D2	KIAA0947		BRD8
159	TCF21	KIN	SRPR	MTMR11	PKD2		CTCF
160	FOXJ3	GRHL2	GEM	HIVEP1	TUBGCP3		CEBPG
161	NUP153	ZNF217	PRPF3	PCK2	PHF21A		YY1AP1
162	ZNF217	H2AFV	GABARAPL1	PPP2R1A	FBXO46		KLF5
163	KIF2A	TCP1	CENPC1	JUN	AMD1		POLR3F
164	ZNF195	ASNA1	MX2	FAM53C	DMTF1		SPOP
165	RIPK2	RBM15B	IKBKE	SEC24A	PPRC1		ETS2
166	GTF2E1	DNAJB1	TRAF3	ZNF432	WDHD1		NOC3L
167	ZNF451	SAMHD1	PDLIM7	IGFBP3	PPP1CC		FZD2
168	PGS1	SUOX	SLTM	CYP1B1	KIAA1279		ASB1
169	MYC	MAPK6	ETS2	BACH1	GCLC		PELI1
170	NGDN	F3	AHR	RNF111	NET1		TCF7L2
171	PNRC2	PPP1R15A	PPP1R12A	RAB5A	ZNF638		SIAH1
172	PRPF3	FBXO38	ZNF180	SMAD7	FCHSD2		RYBP
173	CRKL	PYCR1	IER3	RAB3GAP1	FUT8		SFRS12
174	ADNP	IGFBP2	RBM39	SDCBP	PDGFB		PIM1
175	MORC3	PRPF38B	HLA-C	EPHA4	ABL1		DDIT4
176	POLS	PAPOLA	PTTG1	JRK	ZNF451		OLFM4
177	ZCCHC8	CLIC1	TBK1	CNOT8	STK3		ZZZ3
178	ZNF274	RCHY1	EGR3	POP7	SLC4A1AP		ZNF35
179	ZCCHC6	TNFAIP3	DUSP8	TAF5L	USP22		PGRMC2
180	EGR1	CBX5	ID2	PLSCR1	HSPH1		AMD1
181	JUN	TUBB	ERCC1	BUB3	PEX1		AHDC1
182	FOS	ERCC5	PLAUR	NECAP1	JMJD1C		JUN
183	DDIT3	TMEM97	IGFBP2	BTG2	HS3ST3B1		UMPS
184	PMAIP1	PEX1	CCL4	ZNF136	OSBP		BICD1
185	NFKBIA	CHST7	BCL2L11	RIC8B	TCERG1		CSTF2T
186	GADD45A	BIRC3	PTN	TADA2L	NUP98		TSPYL5
187	NR4A1	ICAM1	IL15	ZNF22	BIRC2		WAC
188	GEM	CNOT8	SPTBN1	NMI	USP1		RABGGTB
189	FOSL1	PGS1	MTHFD2L	YY1AP1	ELF1		SOX4
190	SLC3A2	CDKN1B	SDC4	GTF2A2	MRPL15		GAS1
191	EIF1AX	CTDSP2	PALM2-AKAP2	GRB7	PIP5K2B		KIAA1462
192	KLF2	DNMBP	BRCA2	RCHY1	WEE1		SIAH2
193	GINS2	NISCH	EHD1	TCF12	ARF6		SLC25A44
194	FHL2	MATN2	ZNF588	NR4A1	N4BP1		ASNS
195	FOSB	THUMPD2	TAF2	NEDD9	FNDC3A		ZNF331
196	RPA1	CHKA	SFPQ	NFKBIB	CRKL		SKIV2L
197	EZH2	LIMS1	PTPRE	POLR2C	ADNP		YTHDC1
198	MCM5	WDR67	IRF1	SRRM2	SERTAD2		SACS
199	RFC3	ZCCHC6	IRF7	SLCO4A1	FRYL		PRKRIP1
200			IL1RAP	SDC4	MAP3K4		HSPB3
201			COL6A1	SHOC2	TBK1		PRR3
202			EGFR	GEM	PMP22		BRWD1
203			BAZ1A	SPRY4	KIAA0174		RBBP6
204			USP12	ERF	UTP18		PPP1R12A
205			PDGFA	KCNK1	SSFA2		PHC2
206			NFIL3	SMCHD1	HMGCR		ZCCHC10
207			ABCC1	STAT6	CHSY1		FRMPD4
208			OLR1	KIAA0907	BAG2		NFKBIE
209			PELI1	SMTN	R3HDM1		IL4R
210			MAP3K14	MTERF	HIVEP1		KLF7
211			ZNF195	NBN	BLCAP		MARK3
212			DUSP1	TBC1D9	PIK3C3		CITED2
213			RIPK2	FNDC3B	FAF1		TRAM2
214			BCL10	TDRD7	REV3L		BLCAP
215			SUV420H1	BAZ2B	GCNT1		MYST3
216			CCNT2	ZC3HAV1	KIAA1012		ERCC5
217			JRK	DUSP10	RAB5A		PRPF38B
218			STC2	PELI1	FOXK2		AURKA
219			TFEC	CAPN1	MAP3K5		OSR2
220				PGS1	MLH3		MYO10
221				BRD2	CEP55		GNRH1
222				NF1	TRIM33		CASP8
223				FBXO38	ATF2		PTN
224				TNFAIP3	ANKS1A		SDCCAG1
225				ANAPC13	GAPVD1		TRAF4
226				GLUL	MGLL		HMGB2
227				PLAU	CEP135		FAM53C
228				EIF5	IDI1		GATA3
229				HIC2	KIF14		PTGS2
230				NFKBIA	ZNF281		CEP68
231				EFNA5	SON		ZNF136
232				SURF1	R3HDM2		TNFRSF9
233				CDC42EP4	CKAP5		PIK3R4
234				GADD45A	POGZ		HSPB6
235				CDKN1A	XRCC5		KLF10
236				SEMA4C	TBC1D8		PIWIL1
237				DYNLL1	NAP1L1		SCHIP1
238				BTN2A1	TRIM2		SLK
239				BAMBI	SUPV3L1		SNAI2
240				HYAL2	SHOC2		VPS13D
241				LYPLA2	THUMPD1		CYR61
242				MARCKSL1	KIF23		ERF
243				ZFAND5	NOC3L		MAFF
244				STK4	CTCF		GCNT1
245				INHBB	MYO10		BDKRB2
246				TLK2	LHFPL2		DYRK1A
247				ASNS	USP8		CHAC1
248				VCL	CDH2		ZNF629
249				CAP2	PSMD12
250				SOX15	IRS1
251				RAD1	PTK2
252				PLAUR	ARID3A
253				RBM15B	WDR7
254				PIK3R3	AURKA
255				ATF5	MEGF9
256				UAP1	EGFR
257				RBM39	PDCD10
258				MYB	RASA1
259				MYBL1	RABGGTB
260				DNAJB1	FBXL7
261				TXNL4A	GBE1
262				PIR	PAPPA
263				ABI2	USP6
264				CDC27	LRRC42
265				ZNF35	KBTBD2
266				SLC25A16	STXBP3
267				GINS1	MORC3
268				ARNTL	USP10
269				UGCG	STAM
270				TFAM	MEIS2
271				IFRD1	TFAP2C
272				FGFR1OP	PCCA
273				LIMA1	RBM15B
274				DAAM1	PGRMC2
275				E2F5	G6PD
276				AGTPBP1	TIAM1
277				SCYL3	CDC6
278				MTF1	TRIM37
279				SP1	TAF5L
280				PMS2L1	USP6NL
281				TPP1	NASP
282				ID2	FZD1
283				RUNX1	PDE4B
284				MXD1	MTX2
285				KIAA0802	TRIP4
286				FOSL2	ENOSF1
287				PTPN2	BAZ1A
288				CNOT4	DYRK2
289				EHD1	INPP5F
290				FOSL1	ZBED4
291				KLHL2	ELF4
292				BAZ2A	SFRS4
293				RNF7	SPOP
294				ZNF282	MAP2K1
295				ZNF195	ITSN2
296				HSP90AB1	MPHOSPH6
297				SLC25A37	PTPRK
298				CTGF	SMAD3
299				NFIC	AKAP9
300				SFPQ	DICER1
301				HRAS	PFTK1
302				ID4	SR140
303				PPP1R12A	RFTN1
304				CSNK1D	LARP4
305				TRIO	MPHOSPH9
306				MAP2K4	PSMD14
307				MARK3	MTM1
308				USP1	TOP2A
309				ZNF189	USP3
310				TM2D1	IL4R
311				TAF1C	NFE2L2
312				GAD1	CBLB
313				RAB5C	CTDSP2
314				NCBP2	RARS
315				ITPR1	ARHGAP29
316				HIST1H2BN	IL7R
317				PTPRE	BAT2D1
318				SERPINB1	KIAA1128
319				OGFR	ACVR1
320				DNAJB6	DCUN1D4
321				UBTF	EMP1
322				DCLRE1C	GTF2H1
323				NFIL3	BACH1
324				TGFB2	TCF12
325				ATF2	RBM25
326				RAB11FIP2	RBM16
327				COL19A1	DYRK1A
328				H2AFX	PITPNB
329				SNRK	FNTA
330				OTUD4	ATP6V1B2
331				ZFX	MNAT1
332				CHUK	ZFP36L2
333				E2F4	ARHGEF2
334				TGFBI	GATA2
335				SFRS12	STX3
336				MAP3K1	ACVR2A
337				TNIP1	RAB11A
338				DTNA	MTMR3
339				H1FX	RNGTT
340				ING3	KIAA0232
341				MKRN1	SLK
342				DIXDC1	PMM2
343				NUP98	PHC2
344				TXNRD1	PCNT
345				BNIP1	GTF2F2
346				MAP3K14	NPEPPS
347				CHAC1	ITSN1
348				ANXA2	CPT1A
349				MYBL2	SLC25A17
350				FOXM1	ZNF292
351				CENPC1	CUL2
352				PTGES	GULP1
353				COX7A2	CREBBP
354				DDIT4	MAP1B
355				STAT1	STK38
356				NONO
357				MNAT1
358				SFN
359				ZNF192
360				GRHL2
361				SEC61G
362				NAB2
363				DNAJC6
364				TAF2
365				PPAP2A
366				INTS6
367				CAB39
368				LZTFL1
369				KPNA5
370				BTF3
371				PPP1R13B
372				SHOX2
373				CLTB
374				FOS
375				SH3BP2
376				ZNF187
377				GTF3C4
378				ZNF205
379				CYP2J2
380				NIPSNAP1
381				CSRP1
382				IL11
383				IL15RA
384				CASP3
385				SLC9A1
386				PMAIP1
387				EIF4E
388				TTF1
389				RAB21
390				ZNF227
391				LGALS8
392				HBEGF
393				TIAL1
394				NR4A3
395				ARHGAP29
396				NOC3L
397				SPATA5L1
398				ZNF44
399				HIST1H4B
400				SLC7A5
401				BSG
402				CDR2
403				ARG2
404				FUSIP1
405				HES1
406				MITF
407				TGDS
408				CYP27B1
409				RERE
410				NFIB
411				SDCCAG1
412				TCEAL1
413				ZNF76
414				ELL2
415				ARIH1
416				SUV420H1
417				TUSC2
418				SERPINB5
419				ADFP
420				UPP1
421				PITPNB
422				USP9X
423				CPEB3
424				ZNF267
425				TRIM21
426				HERPUD1
427				CEBPG
428				GTF2H1
429				PER1
430				KLF9
431				PLK2
432				CREM
433				TFAP4
434				CXCR4
435				SNRPE
436				CD97
437				IL6
438				FHL1
439				JMJD1C
440				CCDC6
441				NHLH2
442				PAWR
443				NRBF2
444				FOXK2
445				STC2
446				ERGIC3
447				TAP1
448				CEBPB
449				FOSB
450				NR1D1
451				SERPINE1
452				GAS2L1
453				PPIG
454				PHF1
455				ZNF451
456				DNAJB5
457				OXSR1
458				PRPF38B
459				ARID4B
460				DR1
461				RNF6
462				ZNF588
463				RELA
464				BCAR3
