# Supplementary material for: A transcriptomics data-driven gene space accurately predicts liver cytopathology and drug-induced liver injury
Source: Nat Commun. 2017 Jul 3;8:15932. doi: 10.1038/ncomms15932 (PMC5500850; doi:10.1038/ncomms15932)
Supplement: Supplementary Data 3 [file ncomms15932-s4.xlsx]

## Sheet: Sheet1
# Supplementary Data 3. Biological complexity of PTGS. Biological complexity of the PTGS components based on all the functional analyses, defined as the proportion of results (above a set statistical threshold) in each analysis category ascribed to the component gene set
#
Component	No.Genes	No. Up	No. Down	Cytotoxicity log10(CMAP) - log10(GI50)	Cellular Pathways (IPA)	Upstream Regulators (IPA)	Gene Ontology - BP (topGO)	Networks (IPA)	Organ Toxicity (IPA)	TG-GATEs 28-day rat liver (lassoscore)	Cumulative percentile sum - cellular	Cumulative percentile sum - organ
A	199	125	74	1.92957	8	19	17	10	2	0	0.380442	0.0273973
B	219	157	62	1.66072	7	52	30	9	13	0	0.660079	0.178082
C	464	313	151	1.47554	10	58	33	20	10	0	0.806852	0.136986
D	355	45	310	1.35638	2	2	21	16	1	0	0.289751	0.0136986
E	102	34	68	1.35632	5	19	19	5	0	0	0.262672	0
F	248	21	227	1.1197	0	10	16	12	3	0	0.252212	0.0410959
G	137	101	36	0.799789	10	46	47	6	14	3	0.737079	0.341781
H	99	95	4	0.746547	5	33	15	6	6	5	0.384743	0.332192
I	76	61	15	0.512805	5	48	29	4	15	5	0.589092	0.455479
J	60	7	53	0.469976	0	0	3	4	1	0	0.0645808	0.0136986
K	78	0	78	0.465083	2	12	11	4	0	1	0.151801	0.05
L	4	4	0	0.420779	0	0	0	1	0	1	0.00990099	0.05
M	32	28	4	0.419997	0	1	1	2	0	2	0.0267768	0.1
N	38	37	1	0.317148	8	11	24	2	8	3	0.384019	0.259589
Total No.	1331	716	835		19	97	122	101	19	20
Average weighted log10 cytotoxicity (relative to GI50)				0.932168	1.11409	1.1055	1.05904	1.21423	0.976644	0.568671	1.0939	0.772657
					1st	2 nd	3 rd
# Table contents: #
#	Component			PTGS component gene set (Supplementary Data 2)
#	No.Genes			Number of genes ascribed to the component.
#	No. Up			Number of component-related genes with increased expression
#	No. Down			Number of component-related genes with decreased expression
#	Cytotoxicity log10(CMAP) - log10(GI50)			Concentration-dependent cytotoxicity (calcualted as a weighted average of the instance cytotocicity and instance component probability; see Fig. 2c
#	Cellular Pathways (IPA)			Number of Ingenuity Pathway analysis toxListscellular pathway-related results (Supplementary Data 4) related to organ toxicity
#	Upstream Regulators (IPA)			Number of Ingenuity Pathway Analysis Upstream regulator analysis results (Supplementary Data 5)
#	Gene Ontology - BP (topGO)			Number of ´Gene Ontology Biological Process enrichment analysis results (Supplementary Data 6)
#	Networks (IPA)			Number of Ingenuity Pathway Analysis networks (including results with at least 5 focus molecules (Supplementary Data 7)
#	Organ Toxicity (IPA)			Number of Ingenuity Pathway analysis toxLists results (Supplementary Data 4) related to organ toxicity
#	TG-GATEs 28-day rat liver (lassoscore)			The number of lasso-regression-based TG-GATEs component-level pathological associations (Supplementary Data 13)
#	Cumulative percentile sum - cellular			The cumulative percentage of the results in each cellular pathway category: sum over No. Results in each component / number of total resuls in each analysis (includes columns F to I)
#	Cumulative percentile sum - organ			The cumulative percentage of the results in each organ toxicity category: sum over No. Results in each component / number of total resuls in each analysis (includes columns J&K)
#	Total No.			Total number of findings in each category (in all components)
#	Average weighted log10 cytotoxicity			A weighted average of the concentration-dependent cytotoxicity (relative to GI50); weights according to the relative distribution oif the results among the components (for formula see Materials and Methods)
