# Supplementary material for: A transcriptomics data-driven gene space accurately predicts liver cytopathology and drug-induced liver injury
Source: Nat Commun. 2017 Jul 3;8:15932. doi: 10.1038/ncomms15932 (PMC5500850; doi:10.1038/ncomms15932)
Supplement: Supplementary Data 4 [file ncomms15932-s5.xlsx]

## Sheet: Sheet1
# Supplementary Data 4. (a) Enrichment results from Ingenuity Pathway analysis of the PTGS components (using the ToxLists gene sets): Toxicological functions, summary of eye diagram data.
#																					# Table contents: #
GeneSet	Ncomps	max.p (-log10p)	eyediagram	Cellular Level	Organ Level	PTGS_Core	PTGS_A	PTGS_B	PTGS_C	PTGS_D	PTGS_E	PTGS_F	PTGS_G	PTGS_H	PTGS_I	PTGS_J	PTGS_K	PTGS_L	PTGS_M	PTGS_N	#	GeneSet	Ingenuity Pathway Analysis toxLists gene set
Hepatic Cholestasis	5	15.7	TRUE		1	0	3.76	10.6	0	0	0	0	5.74	0	3.36	0	0	0	0	15.7	#	Ncomps	Number of PTGS components giving enrichment results with p< 0.001
PPARa/RXRa Activation	6	11.3	TRUE	1		3.12	5.38	7.35	4.17	3.01	0	0	3.3	0	0	0	0	0	0	11.3	#	max.p (-log10p)	Smallest (most significant) p-value expressed as -LOG10(p.value)
Mechanism of Gene Regulation by Peroxisome Proliferators via PPARa	6	10.6	TRUE	1		5.08	3.26	9.91	6.88	0	0	0	7.31	3.69	0	0	0	0	0	10.6	#	eyediagram	Inclusion of the gene sets into the eye diagram (only results with p<0.001 are included)
Liver Necrosis/Cell Death	8	13.4	TRUE		1	0	0	12.9	13.4	3.62	0	4.41	12.8	3.92	4.73	0	0	0	0	8.36	#	Cellular Level	Results at the cellular level (pathways, regulatotrs, biological processes etc.)
Liver Proliferation	7	9.24	TRUE		1	0	0	8.41	7.86	0	0	4.84	9.24	4.69	5.53	0	0	0	0	7.9	#	Organ Level	Results at the organ level (liver, heart and kidney were analyzed)
NF-kB Signaling	4	8.38	TRUE	1		0	0	8.38	3.08	0	0	0	3.72	0	0	0	0	0	0	7.88	#	PTGS_Core	Results from analyzing the PTGS_Core gene set; p-value expressed as -LOG10(p.value)
Hepatic Stellate Cell Activation	4	5.99	TRUE		1	0	0	5.45	0	0	0	0	3.84	0	4.8	0	0	0	0	5.99	#	PTGS_A	Results from analyzing the PTGS_A gene set; p-value expressed as -LOG10(p.value)
Aryl Hydrocarbon Receptor Signaling	6	6.33	TRUE	1		3.47	0	4.58	4.8	0	6.33	0	3.62	0	0	0	4.05	0	0	5.89	#	PTGS_B	Results from analyzing the PTGS_B gene set; p-value expressed as -LOG10(p.value)
Hepatic Fibrosis	3	8.05	TRUE		1	0	0	4.66	0	0	0	0	0	0	8.05	0	0	0	0	5.67	#	PTGS_C	Results from analyzing the PTGS_C gene set; p-value expressed as -LOG10(p.value)
Renal Necrosis/Cell Death	6	11.7	TRUE		1	3.86	0	11.7	5.98	0	0	0	7.03	4.23	9.94	0	0	0	0	5.21	#	PTGS_D	Results from analyzing the PTGS_D gene set; p-value expressed as -LOG10(p.value)
Oxidative Stress	6	5.31	TRUE	1		3.44	3.44	5.26	0	0	3.44	0	5.31	3.52	0	0	0	0	0	5.13	#	PTGS_E	Results from analyzing the PTGS_E gene set; p-value expressed as -LOG10(p.value)
LXR/RXR Activation	3	5.56	TRUE	1		0	0	5.56	0	0	0	0	0	5.18	0	0	0	0	0	5.12	#	PTGS_F	Results from analyzing the PTGS_F gene set; p-value expressed as -LOG10(p.value)
Cardiac Hypertrophy	7	16.9	TRUE		1	3.46	3.46	5.32	6.57	0	0	0	16.9	3.84	8.55	0	0	0	0	5.04	#	PTGS_G	Results from analyzing the PTGS_G gene set; p-value expressed as -LOG10(p.value)
VDR/RXR Activation	6	7.01	TRUE	1		0	3.69	0	7.01	0	0	0	5.6	4.07	5.91	0	0	0	0	4.56	#	PTGS_H	Results from analyzing the PTGS_H gene set; p-value expressed as -LOG10(p.value)
RAR Activation	5	5.97	TRUE	1		0	3.2	0	4.91	0	0	0	5.97	5.16	0	0	0	0	0	4.39	#	PTGS_I	Results from analyzing the PTGS_I gene set; p-value expressed as -LOG10(p.value)
Cardiac Fibrosis	5	9.15	TRUE		1	4.01	0	5.92	5.07	0	0	0	9.15	0	6.1	0	0	0	0	3.27	#	PTGS_J	Results from analyzing the PTGS_J gene set; p-value expressed as -LOG10(p.value)
Cell Cycle: G1/S Checkpoint Regulation	3	11.3	TRUE	1		0	0	0	0	0	11.3	0	0	0	3.73	0	3.66	0	0	0	#	PTGS_K	Results from analyzing the PTGS_K gene set; p-value expressed as -LOG10(p.value)
p53 Signaling	4	5.81	TRUE	1		0	0	0	4.51	0	5.81	0	4.04	0	0	0	3.04	0	0	0	#	PTGS_L	Results from analyzing the PTGS_L gene set; p-value expressed as -LOG10(p.value)
Cardiac Necrosis/Cell Death	6	7.98	TRUE		1	0	0	5.91	7.98	0	0	0	5.65	4.23	5.05	3.92	0	0	0	0	#	PTGS_M	Results from analyzing the PTGS_M gene set; p-value expressed as -LOG10(p.value)
Increases Liver Damage	4	10.9	TRUE		1	0	0	6.6	3.1	0	0	0	5.04	0	10.9	0	0	0	0	0	#	PTGS_N	Results from analyzing the PTGS_N gene set; p-value expressed as -LOG10(p.value)
TGF-b Signaling	4	5.69	TRUE	1		0	3.49	0	4.92	4.3	0	0	0	0	5.69	0	0	0	0	0
Increases Renal Damage	1	4.96	TRUE		1	0	0	0	0	0	0	0	0	0	4.96	0	0	0	0	0
Decreases Transmembrane Potential of Mitochondria and Mitochondrial Membrane	1	3.81	TRUE	1		0	0	0	0	0	0	0	0	0	3.81	0	0	0	0	0
Increases Renal Proliferation	3	7.2	TRUE		1	3.53	0	3.21	7.2	0	0	0	0	0	3.76	0	0	0	0	0
Increases Cardiac Dilation	1	3.66	TRUE		1	0	0	0	0	0	0	0	0	0	3.66	0	0	0	0	0
Anti-Apoptosis	1	3.44	TRUE	1		3.44	0	0	0	0	0	0	0	0	3.44	0	0	0	0	0
Increases Cardiac Dysfunction	2	5.23	TRUE		1	0	0	0	0	0	0	0	5.23	0	3.36	0	0	0	0	0
Increases Glomerular Injury	1	3.29	TRUE		1	0	0	0	0	0	0	0	0	0	3.29	0	0	0	0	0
Acute Renal Failure Panel (Rat)	3	6.37	TRUE		1	3.27	0	0	6.37	0	0	0	5.1	4.58	0	0	0	0	0	0
Increases Liver Hyperplasia/Hyperproliferation	2	6.48	TRUE		1	0	0	0	0	0	0	3.95	6.48	0	0	0	0	0	0	0
Primary Glomerulonephritis Biomarker Panel (Human)	3	5.97	TRUE		1	3.73	0	5.19	5.36	0	0	0	5.97	0	0	0	0	0	0	0
NRF2-mediated Oxidative Stress Response	2	8.08	TRUE	1		0	0	0	8.08	0	0	0	4.87	0	0	0	0	0	0	0
Hypoxia-Inducible Factor Signaling	2	3.69	TRUE	1		0	0	0	3.39	0	0	0	3.69	0	0	0	0	0	0	0
Increases Heart Failure	2	4.25	TRUE		1	0	0	4.25	0	0	0	0	3.48	0	0	0	0	0	0	0
Cell Cycle: G2/M DNA Damage Checkpoint Regulation	1	6.42	TRUE	1		0	0	0	0	0	6.42	0	0	0	0	0	0	0	0	0
Pro-Apoptosis	1	3.83	TRUE	1		0	0	3.83	0	0	0	0	0	0	0	0	0	0	0	0
LPS/IL-1 Mediated Inhibition of RXR Function	1	3.42	TRUE	1		0	3.42	0	0	0	0	0	0	0	0	0	0	0	0	0
Xenobiotic Metabolism Signaling	1	3.37	TRUE	1		0	3.37	0	0	0	0	0	0	0	0	0	0	0	0	0
# Supplementary Data 4. (b) Enrichment results from Ingenuity Pathway analysis of the PTGS components: Toxicological functions, detailed results
#													# Table contents: #
Component	Ingenuity.Toxicity.Lists	log.p.value.	Ratio	Molecules									#	Component		PTGS component (for genes, see Supplementary Data 2)
PTGS_Core	Mechanism of Gene Regulation by Peroxisome Proliferators via PPARa	5.08	0.0842	MYC,FOS,JUN,NFKBIA,PDGFA,DUSP1,SOS1,NFKB2									#	Ingenuity.Toxicity.Lists		Name of the Ingenuity toxLists gene set
PTGS_Core	Cardiac Fibrosis	4.01	0.0526	FSTL3,EGR1,KLF5,TNFAIP3,HBEGF,TSC22D1,STAT3,HEXIM1,BCL6									#	log.p.value.		Significance as -log10(p.value); Using the Fisher's exact test
PTGS_Core	Renal Necrosis/Cell Death	3.86	0.0325	PMAIP1,DDIT3,TNFAIP3,PPP1R15A,HBEGF,BCL6,MYC,FOS,NFKBIA,DUSP1,BCL10,PPM1A,DUSP4,BIRC3,PRNP									#	Ratio		The proportion of the genes in the toxLists gene set that were present in the component gene set
PTGS_Core	Primary Glomerulonephritis Biomarker Panel (Human)	3.73	0.273	EGR1,HBEGF,MAFF									#	Molecules		Overlapping genes bdetween the toxLists and the component gene sets
PTGS_Core	Increases Renal Proliferation	3.53	0.0588	JUN,UBE2M,KLF5,CHKA,RYBP,STAT3,ZBTB5
PTGS_Core	Aryl Hydrocarbon Receptor Signaling	3.47	0.05	MYC,FOS,JUN,RELB,NFKB2,REL,NCOA3,MCM7
PTGS_Core	Cardiac Hypertrophy	3.46	0.0349	EPAS1,JUN,FHL2,NFKBIA,FSTL3,PDGFA,DUSP1,KLF5,TNFAIP3,HBEGF,STAT3,HEXIM1
PTGS_Core	Oxidative Stress	3.44	0.0877	FOS,JUN,DUSP1,STAT3,NFKB2
PTGS_Core	Anti-Apoptosis	3.44	0.125	BAG3,TNFAIP3,BAG5,BIRC3
PTGS_Core	Acute Renal Failure Panel (Rat)	3.27	0.0806	MYC,FOS,JUN,EGR1,FOSL1
PTGS_Core	PPARa/RXRa Activation	3.12	0.0442	JUN,NFKBIA,NFKBIE,RELB,SOS1,NFKB2,REL,NCOA3
PTGS_A	PPARa/RXRa Activation	5.38	0.0608	MAP2K4,MAP3K14,ADCY9,JUN,PRKAB1,NFKBIE,TGFB3,MAP2K3,NFKB1,IL1RAP,EP300
PTGS_A	Hepatic Cholestasis	3.76	0.0552	MAP2K4,MAP3K14,ADCY9,JUN,MYD88,NFKBIE,NFKB1,IL1RAP
PTGS_A	VDR/RXR Activation	3.69	0.0759	SERPINB1,GTF2B,GADD45A,CYP27B1,CDKN1B,EP300
PTGS_A	TGF-b Signaling	3.49	0.0698	MAP2K4,JUN,TGFB3,MAP2K3,TFE3,EP300
PTGS_A	Cardiac Hypertrophy	3.46	0.0349	MAP2K4,ADM,RGS2,JUN,GAL,DUSP1,TIMP1,TNFAIP3,MAP2K3,PLAU,NFKB1,EP300
PTGS_A	Oxidative Stress	3.44	0.0877	ICAM1,JUN,DUSP1,PRDX4,NFKB1
PTGS_A	LPS/IL-1 Mediated Inhibition of RXR Function	3.42	0.04	MAP2K4,NDST3,JUN,UST,CHST7,MYD88,MGMT,CHST3,NDST1,IL1RAP
PTGS_A	Xenobiotic Metabolism Signaling	3.37	0.0341	MAP2K4,NDST3,MAP3K14,UST,CHST7,MGMT,CHST3,MAP2K3,NFKB1,NDST1,CYP1B1,EP300
PTGS_A	Mechanism of Gene Regulation by Peroxisome Proliferators via PPARa	3.26	0.0632	MAP3K14,DUT,JUN,DUSP1,NFKB1,EP300
PTGS_A	RAR Activation	3.2	0.0455	MAP2K4,ADCY9,JUN,DUSP1,TGFB3,PML,NFKB1,EP300
PTGS_B	Liver Necrosis/Cell Death	12.9	0.0878	SPTBN1,SLC20A1,SOD1,IL15,TBK1,IER3,CEBPB,NFKB1,IRF1,RBCK1,FOS,TRADD,YY1AP1,ERCC1,NFKBIA,PTGS2,REL,TNFRSF1B,NFE2L2,TNF,BCL2L11,AHR,EGFR
PTGS_B	Renal Necrosis/Cell Death	11.7	0.0607	TNFAIP3,NFKB1,ATP1A1,NFKBIA,ABCC1,CASP1,TNFRSF1B,NFE2L2,BIRC3,EGFR,PMAIP1,SOD1,PPP1R15A,HBEGF,IER3,IRF1,TLR2,FOS,DUSP1,BCL10,LYN,IGFBP3,IL1B,BRCA2,PTGS2,PLAU,TNF,BCL2L11
PTGS_B	Hepatic Cholestasis	10.6	0.11	IL8,MAP3K14,RELB,NFKBIE,IKBKE,BCL3,NFKB2,NFKB1,TAP1,NFKBIA,ABCC1,IL1B,REL,TNFRSF1B,IL1RAP,TNF
PTGS_B	Mechanism of Gene Regulation by Peroxisome Proliferators via PPARa	9.91	0.137	FOS,MAP3K14,NFKBIA,DUSP1,PDGFA,SOS1,IL1B,IKBKE,PTGS2,NFKB2,TNFRSF1B,NFKB1,TNF
PTGS_B	Liver Proliferation	8.41	0.0784	SPTBN1,SLC20A1,PTN,CEBPB,NFKB1,FOS,YY1AP1,NFKBIA,ERCC1,IL1B,PTGS2,TNFRSF1B,NFE2L2,TNF,AHR,EGFR
PTGS_B	NF-kB Signaling	8.38	0.078	MAP3K14,TRAF3,RELB,NFKBIE,TNFAIP3,TBK1,NFKB2,NFKB1,TLR2,TRADD,NFKBIA,BCL10,IL1B,TNFRSF1B,TNF,EGFR
PTGS_B	PPARa/RXRa Activation	7.35	0.0773	MAP3K14,RELB,NFKBIE,IKBKE,BCL3,NFKB2,NFKB1,NCOA3,NFKBIA,SOS1,IL1B,MAP2K3,REL,IL1RAP
PTGS_B	Increases Liver Damage	6.6	0.104	TLR2,EGR1,HLA-B,IL1B,MAP2K3,PLAU,PTGS2,TNFRSF1B,TNF,IRF1
PTGS_B	Cardiac Fibrosis	5.92	0.0702	TLR2,PTX3,EGR1,CREM,TNFAIP3,HBEGF,IL1B,PLAU,PTGS2,NFKB1,TNF,AHR
PTGS_B	Cardiac Necrosis/Cell Death	5.91	0.0591	TLR2,TXNIP,RRAD,CREM,PTN,CASP1,IL1B,BRCA2,PPP1R15A,TNFAIP3,MAP2K3,CYR61,TNF,BCL2L11
PTGS_B	LXR/RXR Activation	5.56	0.0806	CCL7,RELB,IL1B,PTGS2,NFKB2,TNFRSF1B,REL,NFKB1,TNF,IL1RAP
PTGS_B	Hepatic Stellate Cell Activation	5.45	0.171	IL8,PDGFA,HLA-C,NFKB2,NFKB1,TNF
PTGS_B	Cardiac Hypertrophy	5.32	0.0465	RRAD,PDGFA,TNFAIP3,HBEGF,IER3,NFKB1,NFKBIA,DUSP1,CREM,IL1B,MAP2K3,PTGS2,PLAU,TNF,AHR,EGFR
PTGS_B	Oxidative Stress	5.26	0.123	FOS,SOD1,DUSP1,NFKB2,NFKB1,TNF,NFE2L2
PTGS_B	Primary Glomerulonephritis Biomarker Panel (Human)	5.19	0.364	EGR1,HBEGF,IER3,MAFF
PTGS_B	Hepatic Fibrosis	4.66	0.0833	IL8,PDGFA,IGFBP3,IL1B,IGFBP7,TNF,IGFBP2,AHR
PTGS_B	Aryl Hydrocarbon Receptor Signaling	4.58	0.0625	FOS,RELB,IL1B,NFKB2,REL,NFKB1,TNF,NFE2L2,NCOA3,AHR
PTGS_B	Increases Heart Failure	4.25	0.222	DUSP6,CASP1,PLAU,TNF
PTGS_B	Pro-Apoptosis	3.83	0.119	TRADD,TRAF3,TNFRSF1B,TNF,BCL2L11
PTGS_B	Increases Renal Proliferation	3.21	0.0588	RYBP,PLAUR,IL1B,PLAU,PTGS2,TNF,EGFR
PTGS_C	Liver Necrosis/Cell Death	13.4	0.126	MAP2K4,ADM,RELA,PIK3R1,UGCG,HRAS,IL6,STK4,TNIP1,YY1AP1,JUN,NFKBIA,MTF1,JUND,CHUK,SERPINE1,STAT1,NFKBIB,SLC20A1,STAT6,CASP3,MYD88,STAT3,CEBPB,ATF2,FOS,LDLR,NF1,CDKN1A,E2F1,DUSP4,CFLAR,REL
PTGS_C	NRF2-mediated Oxidative Stress Response	8.08	0.103	MAP2K4,DNAJB4,PIK3R1,DNAJC6,MAP3K1,HRAS,HERPUD1,JUNB,DNAJB9,MAFF,TXNRD1,MAFG,BACH1,PIK3R3,FOS,JUN,RRAS2,HSP90AB1,JUND,FOSL1,CYP2J2,DNAJB6,DNAJB1,DNAJB5
PTGS_C	Cardiac Necrosis/Cell Death	7.98	0.101	ADM,MAP2K4,FSTL3,CASP3,CXCR4,MAP3K1,PPP1R15A,TNFAIP3,IL6,STAT3,E2F3,THBD,BACH1,STK4,CREM,E2F1,CDKN1A,PRKAA1,JUND,NAMPT,FOSL1,CYP2J2,STAT1,CYR61
PTGS_C	Liver Proliferation	7.86	0.108	MAP2K4,SLC20A1,CTGF,CXCR4,PIK3R1,SMAD7,HRAS,IL6,CEBPB,FOXM1,TNFRSF12A,FOS,YY1AP1,JUN,NFKBIA,CDKN1A,E2F1,PRKAA1,SLC7A5,JUND,CFLAR,STAT1
PTGS_C	Increases Renal Proliferation	7.2	0.134	UBE2M,PIAS1,PLAUR,HRAS,IL6,STAT3,ZBTB5,PTGES,PPP2R1A,JUN,CDKN1A,KLF5,E2F1,RYBP,CHKA,PLAU
PTGS_C	VDR/RXR Activation	7.01	0.165	SERPINB1,PDGFA,HES1,CEBPB,THBD,NCOA3,SP1,GADD45A,MXD1,CDKN1A,IGFBP3,TGFB2,CYP27B1
PTGS_C	Mechanism of Gene Regulation by Peroxisome Proliferators via PPARa	6.88	0.147	MAP3K14,RELA,PDGFA,PIK3R1,HRAS,FOS,JUN,NFKBIA,HSP90AB1,SP1,DUSP1,NRIP1,CHUK,NFKBIB
PTGS_C	Cardiac Hypertrophy	6.57	0.0785	MAP2K4,ADM,CTGF,PDGFA,PIK3R1,HRAS,TNFAIP3,IL6,SLC9A1,NFKBIA,JUN,HEXIM1,SERPINE1,EPAS1,FSTL3,SMAD7,HBEGF,STAT3,PTGES,NF1,DUSP1,CREM,CDKN1A,KLF5,PLAU,SMTN,IL11
PTGS_C	Acute Renal Failure Panel (Rat)	6.37	0.177	ADM,FOS,JUN,EGR1,CDKN1A,ANXA2,FOSL1,IL6,DNAJB9,SFN,TNFRSF12A
PTGS_C	Renal Necrosis/Cell Death	5.98	0.0672	MAP2K4,RELA,CTGF,PIAS1,TNFAIP3,HRAS,BCL6,TCF12,STK4,NFKBIA,PRKAA1,NAMPT,PPM1A,PRNP,PMAIP1,CASP3,MYD88,MAP3K1,SMAD7,PPP1R15A,HBEGF,PAWR,ITPR1,FOS,DUSP1,BCL10,CDKN1A,IGFBP3,DUSP4,PLAU,CFLAR
PTGS_C	Primary Glomerulonephritis Biomarker Panel (Human)	5.36	0.455	ELF3,EGR1,HBEGF,SERPINE1,MAFF
PTGS_C	Cardiac Fibrosis	5.07	0.0936	FSTL3,EGR1,HRAS,TNFAIP3,HBEGF,STAT3,BCL6,STK4,DTNA,NF1,KLF5,CREM,TSC22D1,HEXIM1,PLAU,SERPINE1
PTGS_C	TGF-b Signaling	4.92	0.128	MAP2K4,FOS,JUN,RRAS2,SMAD7,TGFB2,HRAS,SERPINE1,PITX2,TFE3,INHBB
PTGS_C	RAR Activation	4.91	0.0909	MAP2K4,RELA,PIK3R1,MAP3K1,SMAD7,MNAT1,PIK3R3,FOS,JUN,DUSP1,PNRC1,IGFBP3,TGFB2,GTF2H1,NRIP1,REL
PTGS_C	Aryl Hydrocarbon Receptor Signaling	4.8	0.0938	RELA,NFIC,IL6,NCOA3,CYP1B1,FOS,JUN,HSP90AB1,SP1,E2F1,CDKN1A,TGFB2,NFIB,NRIP1,REL
PTGS_C	p53 Signaling	4.51	0.116	PIK3R3,PMAIP1,JUN,GADD45A,PPP1R13B,PIK3R1,E2F1,CDKN1A,CSNK1D,SERPINB5,SFN
PTGS_C	PPARa/RXRa Activation	4.17	0.0829	MAP2K4,MAP3K14,RELA,HRAS,IL6,NCOA3,JUN,RRAS2,NFKBIA,HSP90AB1,TGFB2,PRKAA1,CHUK,NFKBIB,REL
PTGS_C	Hypoxia-Inducible Factor Signaling	3.39	0.114	JUN,UBE2H,UBE2M,HSP90AB1,PIK3R1,EIF2B5,CSNK1D,HRAS
PTGS_C	Increases Liver Damage	3.1	0.0938	BSG,MYD88,EGR1,CDKN1A,STAT3,PLAU,IL6,STAT1,SERPINE1
PTGS_C	NF-kB Signaling	3.08	0.0683	PIK3R3,RELA,MAP3K14,TNIP1,RRAS2,NFKBIA,BCL10,MYD88,PIK3R1,MAP3K1,HRAS,TNFAIP3,CHUK,NFKBIB
PTGS_D	TGF-b Signaling	4.3	0.105	BMPR1A,SMAD3,SOS1,CREBBP,ACVR1,SMAD4,SMURF2,MAP2K1,ACVR2A
PTGS_D	Liver Necrosis/Cell Death	3.62	0.0573	NCOA6,TNFRSF1A,SMAD3,XBP1,TBK1,DICER1,STK3,ATF2,FADD,ARF6,SIRT1,CASP8,NFE2L2,MAP2K1,EGFR
PTGS_D	PPARa/RXRa Activation	3.01	0.0608	NCOA6,IRS1,SMAD3,SOS1,CREBBP,CKAP5,ACVR1,SMAD4,MAP2K1,ACVR2A,NCOA3
PTGS_E	Cell Cycle: G1/S Checkpoint Regulation	11.3	0.154	HDAC6,CCNE2,CCNE1,TFDP1,HDAC2,PA2G4,E2F1,CDK4,CCND1,CDC25A
PTGS_E	Cell Cycle: G2/M DNA Damage Checkpoint Regulation	6.42	0.125	CDK7,PKMYT1,BRCA1,CDK1,CHEK1,CCNB1
PTGS_E	Aryl Hydrocarbon Receptor Signaling	6.33	0.0562	RELA,CCNE2,CCNE1,TFDP1,E2F1,CDK4,CCND1,CHEK1,MCM7
PTGS_E	p53 Signaling	5.81	0.0737	PCNA,PIK3R1,E2F1,CDK4,BRCA1,CCND1,CHEK1
PTGS_E	Oxidative Stress	3.44	0.0702	RELA,SOD1,ME1,BRCA1
PTGS_F	Liver Proliferation	4.84	0.0588	FADD,MYC,YY1AP1,JUN,NFKBIA,TNFRSF1A,SMAD3,PTN,CEBPB,PTGS2,CDKN1B,CITED2
PTGS_F	Liver Necrosis/Cell Death	4.41	0.0496	MYC,FADD,YY1AP1,NFKBIA,JUN,TNFRSF1A,SMAD3,DUSP4,TBK1,CDKN1B,PTGS2,CEBPB,CASP8
PTGS_F	Increases Liver Hyperplasia/Hyperproliferation	3.95	0.102	MYC,JUN,CENPA,CDKN1B,HMGCR,BIRC2
PTGS_G	Cardiac Hypertrophy	16.9	0.0727	PPARA,TIMP3,RGS2,GLA,CTGF,LIF,RRAD,PIK3R1,HBEGF,TNFAIP3,STAT3,IER3,SLC9A1,HDAC5,SHC1,JUN,AKT1,FHL2,NFKBIA,GAL,DUSP1,CREM,PLAU,HMGCR,AHR
PTGS_G	Liver Necrosis/Cell Death	12.8	0.0725	PPARA,TIMP3,LIF,DDIT3,MYD88,PIK3R1,MAPK9,STAT3,IER3,CEBPB,FOS,SHC1,JUN,AKT1,NFKBIA,JUND,DUSP4,RXRA,AHR
PTGS_G	Liver Proliferation	9.24	0.0686	PPARA,FOS,JUN,AKT1,NFKBIA,CTGF,FST,FGF18,PIK3R1,MAPK9,JUND,CEBPB,RXRA,AHR
PTGS_G	Cardiac Fibrosis	9.15	0.076	PPARA,TIMP3,EGR1,CREM,SNAI1,HBEGF,TNFAIP3,TSC22D1,PLAU,DAG1,STAT3,BCL6,AHR
PTGS_G	Mechanism of Gene Regulation by Peroxisome Proliferators via PPARa	7.31	0.0947	PPARA,SHC1,FOS,JUN,NFKBIA,DUSP1,PIK3R1,NFKB2,RXRA
PTGS_G	Renal Necrosis/Cell Death	7.03	0.0369	PMAIP1,CTGF,DDIT3,MYD88,TNFAIP3,HBEGF,ITPR1,IER3,BCL6,FOS,NFKBIA,AKT1,DUSP1,BRCA2,DUSP4,PLAU,PRNP
PTGS_G	Increases Liver Hyperplasia/Hyperproliferation	6.48	0.119	PPARA,JUN,LIF,MAPK9,STAT3,HMGCR,AHR
PTGS_G	Primary Glomerulonephritis Biomarker Panel (Human)	5.97	0.364	ELF3,EGR1,HBEGF,IER3
PTGS_G	RAR Activation	5.97	0.0568	FOS,AKT1,JUN,RDH11,DUSP1,PIK3R1,RELB,MAPK9,NFKB2,RXRA
PTGS_G	Hepatic Cholestasis	5.74	0.0621	PPARA,IL8,JUN,NFKBIA,MYD88,RELB,MAPK9,NFKB2,RXRA
PTGS_G	Cardiac Necrosis/Cell Death	5.65	0.0464	AKT1,LIF,RRAD,TXNIP,CREM,MANF,TNFAIP3,BRCA2,JUND,FOSL1,STAT3
PTGS_G	VDR/RXR Activation	5.6	0.0886	GTF2B,GADD45A,HES1,CEBPB,CCL5,RXRA,KLF4
PTGS_G	Oxidative Stress	5.31	0.105	FOS,JUN,DUSP1,STAT3,CCL5,NFKB2
PTGS_G	Increases Cardiac Dysfunction	5.23	0.147	PPARA,ANGPTL4,CREM,DUSP4,PLAU
PTGS_G	Acute Renal Failure Panel (Rat)	5.1	0.0968	FOS,JUN,RRAD,EGR1,FOSL1,DNAJB9
PTGS_G	Increases Liver Damage	5.04	0.0729	PPARA,MYD88,EGR1,MAPK9,STAT3,PLAU,CCL5
PTGS_G	NRF2-mediated Oxidative Stress Response	4.87	0.0427	FOS,AKT1,JUN,PIK3R1,MAPK9,JUND,FOSL1,JUNB,DNAJB9,MAFG
PTGS_G	p53 Signaling	4.04	0.0632	PCNA,PMAIP1,AKT1,JUN,GADD45A,PIK3R1
PTGS_G	Hepatic Stellate Cell Activation	3.84	0.114	IL8,CCL5,NFKB2,KLF2
PTGS_G	NF-kB Signaling	3.72	0.039	FGFR3,AKT1,NFKBIA,MYD88,PIK3R1,RELB,TNFAIP3,NFKB2
PTGS_G	Hypoxia-Inducible Factor Signaling	3.69	0.0714	SHC1,AKT1,JUN,EIF1AX,PIK3R1
PTGS_G	Aryl Hydrocarbon Receptor Signaling	3.62	0.0438	FOS,JUN,RELB,NFKB2,RXRA,AHR,CYP1B1
PTGS_G	Increases Heart Failure	3.48	0.167	FOSL1,PLAU,SLC9A1
PTGS_G	PPARa/RXRa Activation	3.3	0.0387	PPARA,SHC1,JUN,NFKBIA,RELB,NFKB2,RXRA
PTGS_H	LXR/RXR Activation	5.18	0.0565	SCD,RELA,ECHS1,TF,NFKB2,CLU,IL18RAP
PTGS_H	RAR Activation	5.16	0.0455	RELA,FOS,DUSP1,IGFBP3,NFKB2,ERCC2,MMP1,CITED2
PTGS_H	Liver Proliferation	4.69	0.0392	FOS,ERCC1,CTGF,TF,CDKN1A,MDK,CEBPB,CITED2
PTGS_H	Acute Renal Failure Panel (Rat)	4.58	0.0806	ADM,FOS,LCN2,CDKN1A,CD44
PTGS_H	Renal Necrosis/Cell Death	4.23	0.0239	RELA,FOS,CTGF,DUSP1,LCN2,CDKN1A,CD44,IGFBP3,TNFAIP3,HBEGF,CLU
PTGS_H	Cardiac Necrosis/Cell Death	4.23	0.0338	ADM,SCD,LCN2,CDKN1A,MANF,TNFAIP3,MDK,TIMP2
PTGS_H	VDR/RXR Activation	4.07	0.0633	GADD45A,CDKN1A,IGFBP3,CEBPB,KLF4
PTGS_H	Liver Necrosis/Cell Death	3.92	0.0305	ADM,SCD,RELA,FOS,ERCC1,CDKN1A,CEBPB,SERPINE1
PTGS_H	Cardiac Hypertrophy	3.84	0.0262	ADM,CTGF,DUSP1,LAMA4,CDKN1A,TNFAIP3,HBEGF,SERPINE1,MMP1
PTGS_H	Mechanism of Gene Regulation by Peroxisome Proliferators via PPARa	3.69	0.0526	RELA,FOS,DUSP1,NFKB2,CITED2
PTGS_H	Oxidative Stress	3.52	0.0702	RELA,FOS,DUSP1,NFKB2
PTGS_I	Increases Liver Damage	10.9	0.104	IFNG,BNIP3,IL18,CDKN1A,MAPK9,MAP2K3,PLAU,PTGS2,SERPINE1,PLAT
PTGS_I	Renal Necrosis/Cell Death	9.94	0.0347	IFNG,CTGF,SLC2A1,FGF2,SMAD3,TNFAIP3,BNIP3,PLA2G4A,IL18,NFKBIA,CDKN1A,BIK,IGFBP3,PTGS2,PLAU,PLAT
PTGS_I	Cardiac Hypertrophy	8.55	0.0378	ADM,PLA2G4A,IL18,NFKBIA,FHL2,CTGF,CDKN1A,TNFAIP3,MAP2K3,PTGS2,PLAU,SERPINE1,PLAT
PTGS_I	Hepatic Fibrosis	8.05	0.0833	IL8,IFNG,FGF2,SMAD3,IGFBP3,TGFB2,CXCL2,PDGFB
PTGS_I	Cardiac Fibrosis	6.1	0.0468	PTX3,IFNG,SMAD3,TNFAIP3,PLAU,PTGS2,SERPINE1,PLAT
PTGS_I	VDR/RXR Activation	5.91	0.0759	IFNG,GADD45A,CDKN1A,IGFBP3,TGFB2,CST6
PTGS_I	TGF-b Signaling	5.69	0.0698	SMAD3,TGFB2,MAPK9,MAP2K3,SMURF2,SERPINE1
PTGS_I	Liver Proliferation	5.53	0.0392	IFNG,IGF2,CTGF,NFKBIA,SMAD3,CDKN1A,MAPK9,PTGS2
PTGS_I	Cardiac Necrosis/Cell Death	5.05	0.0338	ADM,IFNG,BNIP3,CDKN1A,TNFAIP3,MAP2K3,CYR61,PLAT
PTGS_I	Increases Renal Damage	4.96	0.0746	ADM,IL18,FGF2,MAP2K3,PLAT
PTGS_I	Hepatic Stellate Cell Activation	4.8	0.114	IL8,IFNG,TGFB2,PDGFB
PTGS_I	Liver Necrosis/Cell Death	4.73	0.0305	ADM,IFNG,NFKBIA,SMAD3,CDKN1A,MAPK9,PTGS2,SERPINE1
PTGS_I	Decreases Transmembrane Potential of Mitochondria and Mitochondrial Membrane	3.81	0.0431	TGM2,IFNG,BNIP3,FGF2,MAPK9
PTGS_I	Increases Renal Proliferation	3.76	0.042	IGF2,CDKN1A,PLAU,PTGS2,PDGFB
PTGS_I	Cell Cycle: G1/S Checkpoint Regulation	3.73	0.0615	HDAC9,SMAD3,CDKN1A,TGFB2
PTGS_I	Increases Cardiac Dilation	3.66	0.111	IFNG,BNIP3,PLAU
PTGS_I	Anti-Apoptosis	3.44	0.0938	BNIP3,BAG3,TNFAIP3
PTGS_I	Hepatic Cholestasis	3.36	0.0345	IL8,IFNG,IL18,NFKBIA,MAPK9
PTGS_I	Increases Cardiac Dysfunction	3.36	0.0882	PTX3,SLC2A1,PLAU
PTGS_I	Increases Glomerular Injury	3.29	0.0833	IL18,SMAD3,SMURF2
PTGS_J	Cardiac Necrosis/Cell Death	3.92	0.0253	ADM,TXNIP,TNFAIP3,PPP1R15A,AGTR1,BACH1
PTGS_K	Aryl Hydrocarbon Receptor Signaling	4.05	0.0375	CCNE2,CCNE1,TFDP1,POLA1,CDK2,MCM7
PTGS_K	Cell Cycle: G1/S Checkpoint Regulation	3.66	0.0615	CCNE2,CCNE1,TFDP1,CDK2
PTGS_K	p53 Signaling	3.04	0.0421	PCNA,TOPBP1,BRCA1,CDK2
PTGS_N	Hepatic Cholestasis	15.7	0.0828	IL8,JUN,NFKBIA,NFKBIE,RELB,IL1B,IKBKE,BCL3,NFKB2,RXRA,NFKB1,TAP1
PTGS_N	PPARa/RXRa Activation	11.3	0.0552	JUN,NFKBIA,NFKBIE,RELB,IL1B,IKBKE,BCL3,NFKB2,RXRA,NFKB1
PTGS_N	Mechanism of Gene Regulation by Peroxisome Proliferators via PPARa	10.6	0.0842	JUN,NFKBIA,PDGFA,IL1B,IKBKE,NFKB2,RXRA,NFKB1
PTGS_N	Liver Necrosis/Cell Death	8.36	0.0344	CXCL3,TNIP1,JUN,NFKBIA,IER3,CEBPB,CFLAR,RXRA,NFKB1
PTGS_N	Liver Proliferation	7.9	0.0392	CXCL3,JUN,NFKBIA,IL1B,CEBPB,CFLAR,RXRA,NFKB1
PTGS_N	NF-kB Signaling	7.88	0.039	TNIP1,NFKBIA,NFKBIE,RELB,TNFAIP3,IL1B,NFKB2,NFKB1
PTGS_N	Hepatic Stellate Cell Activation	5.99	0.114	IL8,PDGFA,NFKB2,NFKB1
PTGS_N	Aryl Hydrocarbon Receptor Signaling	5.89	0.0375	JUN,RELB,IL1B,NFKB2,RXRA,NFKB1
PTGS_N	Hepatic Fibrosis	5.67	0.0521	IL8,ICAM1,PDGFA,IL1B,CXCL2
PTGS_N	Renal Necrosis/Cell Death	5.21	0.0174	ICAM1,NFKBIA,TNFAIP3,IL1B,IER3,CFLAR,NFKB1,BIRC3
PTGS_N	Oxidative Stress	5.13	0.0702	ICAM1,JUN,NFKB2,NFKB1
PTGS_N	LXR/RXR Activation	5.12	0.0403	RELB,IL1B,NFKB2,RXRA,NFKB1
PTGS_N	Cardiac Hypertrophy	5.04	0.0203	JUN,NFKBIA,PDGFA,TNFAIP3,IL1B,IER3,NFKB1
PTGS_N	VDR/RXR Activation	4.56	0.0506	GADD45A,PDGFA,CEBPB,RXRA
PTGS_N	RAR Activation	4.39	0.0284	JUN,RELB,NFKB2,RXRA,NFKB1
PTGS_N	Cardiac Fibrosis	3.27	0.0234	PTX3,TNFAIP3,IL1B,NFKB1
