# Supplementary material for: A transcriptomics data-driven gene space accurately predicts liver cytopathology and drug-induced liver injury
Source: Nat Commun. 2017 Jul 3;8:15932. doi: 10.1038/ncomms15932 (PMC5500850; doi:10.1038/ncomms15932)
Supplement: Supplementary Data 5 [file ncomms15932-s6.xlsx]

## Sheet: Sheet1
# Supplementary Data 5 (a) Enrichment results from Ingenuity Pathway analysis of the PTGS components: Upstream regulators, summary. Includes information on whether regulator is part of ToxCast Phase II panel (1=included, 0= not included)
#																					# Table contents: #
GeneSet	Ncomp	max.p (-log10p)	ToxCast	PTGS	eyediagram	PTGS_Core	PTGS_A	PTGS_B	PTGS_C	PTGS_D	PTGS_E	PTGS_F	PTGS_G	PTGS_H	PTGS_I	PTGS_J	PTGS_K	PTGS_L	PTGS_M	PTGS_N		GeneSet		Ingenuity Pathway Analysis toxLists gene set
RB1	7	43.9957	0	0	TRUE	5.09098	6.65561	0	5.20135	6.9431	43.9957	0	0	4.49894	5.31785	0	41.9281	0	0	0		Ncomp		Number of PTGS components giving enrichment results with p< 0.001
E2F1	5	38.8447	1	2	TRUE	8.03198	13.2426	0	14.2807	0	38.8447	4.02549	0	0	0	0	37.3458	0	0	0		max.p (-log10p)		Smallest (most significant) p-value expressed as -LOG10(p.value)
NFKBIA	7	34.9393	0	7	TRUE	5.44733	6.11691	20.5901	9.2668	0	0	0	19.6253	7	18.9914	0	0	0	0	34.9393		ToxCast		Whether the transcriptional regulator is part of the ToxCast set of assays
CDKN2A	9	33.6055	0	0	TRUE	8.7122	5.20621	4.07727	5.90309	3.5544	33.6055	0	7.83863	7.22475	4.91721	0	28.7645	0	0	0		PTGS		Regulator is part of PTGS (number of components shown)
TP53	9	32.4535	1	0	TRUE	10.6108	12.5031	19.8633	23.5287	0	32.4535	8.75203	18.9393	14.4737	19.2118	0	29.2668	0	0	0		eyediagram		Inclusion of the gene sets into the the barplot in Fig. 3b or in the eye diagram of Supplementary Fig. 6b (results with PTGS_Core and one of the components >3 or at least 3/14 components > 3 and with at least one highly significant result at >5 ); p-values expressed as -LOG10(p.value)
E2F3	4	27.8928	0	3	TRUE	4.23062	4.23062	0	3.01144	0	27.8928	0	0	0	0	0	26.1818	0	0	0		PTGS_Core		Results from analyzing the PTGS_Core gene set; p-values expressed as -LOG10(p.value)
RELA	7	26.6778	0	3	TRUE	7.73518	4.767	26.6778	10.8928	0	0	3.78516	19.0448	9.36957	12.1113	0	0	0	0	0		PTGS_A		Results from analyzing the PTGS_A gene set; p-values expressed as -LOG10(p.value)
NFKB1	4	23.2774	1	3	TRUE	6.0048	0	23.2774	7.91009	0	0	0	13.3458	0	9.51856	0	0	0	0	0		PTGS_B		Results from analyzing the PTGS_B gene set; p-values expressed as -LOG10(p.value)
STAT3	5	21.3344	1	2	TRUE	0	0	21.3344	10.6904	0	0	0	17.618	9.60906	11.262	0	0	0	0	0		PTGS_C		Results from analyzing the PTGS_C gene set; p-values expressed as -LOG10(p.value)
NR3C1	7	19.2933	1	0	TRUE	10.2899	7.50724	18.7825	16.4112	0	0	8.77469	19.2933	11.0511	9.17718	0	0	0	0	0		PTGS_D		Results from analyzing the PTGS_D gene set; p-values expressed as -LOG10(p.value)
RBL1	4	17.2197	0	0	TRUE	3.39041	3.39041	0	3.21254	0	17.2197	0	0	0	0	0	16.9355	0	0	0		PTGS_E		Results from analyzing the PTGS_E gene set; p-values expressed as -LOG10(p.value)
REL	4	16.6904	0	2	FALSE	0	3.83863	16.6904	0	0	0	0	0	0	5.32514	0	0	0	0	14.0022		PTGS_F		Results from analyzing the PTGS_F gene set; p-values expressed as -LOG10(p.value)
MYC	5	16.4089	1	1	TRUE	3.30539	9.92445	0	3.48413	0	16.4089	0	6.21753	0	0	0	10.6038	0	0	0		PTGS_G		Results from analyzing the PTGS_G gene set; p-values expressed as -LOG10(p.value)
HIF1A	8	15.7645	1	0	TRUE	5.16494	4.46597	11.9788	15.7645	0	0	5.45842	7.04576	9.86012	15.2411	0	0	0	0	4.79317		PTGS_H		Results from analyzing the PTGS_H gene set; p-values expressed as -LOG10(p.value)
CREB1	1	14.9706	0	0	FALSE	0	0	14.9706	0	0	0	0	0	0	0	0	0	0	0	0		PTGS_I		Results from analyzing the PTGS_I gene set; p-values expressed as -LOG10(p.value)
ESR1	7	14.6757	1	0	TRUE	3.70115	3.70115	8.75945	7.91721	0	0	5.11295	14.6757	5.96257	9.21753	0	0	0	0	0		PTGS_J		Results from analyzing the PTGS_J gene set; p-values expressed as -LOG10(p.value)
JUN	6	14.1451	1	6	TRUE	3.44855	4.65758	14.1451	7.89963	0	0	0	9.20621	11.5346	11.0931	0	0	0	0	0		PTGS_K		Results from analyzing the PTGS_K gene set; p-values expressed as -LOG10(p.value)
TP63	2	14.015	0	0	FALSE	0	0	0	14.015	0	0	0	11.5186	0	0	0	0	0	0	0		PTGS_L		Results from analyzing the PTGS_L gene set; p-values expressed as -LOG10(p.value)
SP1	5	13.104	1	1	TRUE	0	0	8.14569	8.59176	0	0	0	7.03527	4.08092	13.104	0	0	0	0	0		PTGS_M		Results from analyzing the PTGS_M gene set; p-values expressed as -LOG10(p.value)
CREBBP	4	12.8697	0	1	TRUE	5.61798	0	8.72816	0	0	0	0	12.8697	4.4698	3.16877	0	0	0	0	0		PTGS_N		Results from analyzing the PTGS_N gene set; p-values expressed as -LOG10(p.value)
CREM	3	12.1463	0	3	TRUE	6.80134	0	9.34679	8.38405	0	0	0	12.1463	0	0	0	0	0	0	0
RBL2	2	12.1018	0	0	FALSE	0	0	0	0	0	12.1018	0	0	0	0	0	7.8041	0	0	0
PPARG	8	11.2487	1	0	TRUE	0	0	4.30277	3.91364	0	4	0	11.2487	5.78252	5.95078	0	0	0	3.59007	3.2321
SMAD7	5	11.2487	0	1	TRUE	0	0	3.70333	4.34582	0	0	0	6.10292	11.2487	10.9706	0	0	0	0	0
CYLD	3	10.9469	0	0	TRUE	3.79317	0	6.30627	0	0	0	0	4.43415	0	0	0	0	0	0	10.9469
FOSL1	4	10.7852	0	2	FALSE	0	0	10.7852	0	0	0	0	9.9393	0	7.21183	0	0	0	0	5.45346
SRF	3	10.7545	0	2	TRUE	5.06854	0	4.62525	6.36552	0	0	0	10.7545	0	0	0	0	0	0	0
CCNE1	2	10.6498	0	2	FALSE	0	0	0	0	0	9.93554	0	0	0	0	0	10.6498	0	0	0
EGR1	5	10.6162	1	3	TRUE	0	3.18376	9.10403	10.6162	0	0	0	0	7.383	7.08566	0	0	0	0	0
CEBPA	3	10.0362	0	0	FALSE	0	0	0	10.0362	0	0	0	0	9.60906	9.02365	0	0	0	0	0
HTT	3	9.47366	0	0	TRUE	3.64975	0	0	9.19928	0	0	0	9.47366	7.3363	0	0	0	0	0	0
IRF3	2	9.36957	0	0	FALSE	0	0	7.03198	0	0	0	0	9.36957	0	0	0	0	0	0	0
SMAD4	4	9.23284	0	1	FALSE	0	0	0	3.95468	0	0	0	4.7986	8.13253	9.23284	0	0	0	0	0
NCOA3	1	9.20971	0	5	FALSE	0	0	0	0	0	9.20971	0	0	0	0	0	0	0	0	0
SMAD3	4	8.80967	0	3	FALSE	0	0	6.065	5.23433	0	0	0	0	8.80967	5.21325	0	0	0	0	0
NOTCH1	3	8.51004	0	0	FALSE	0	0	8.51004	5.24718	0	0	0	0	0	0	0	0	0	0	7.69037
FOS	4	8.49214	0	4	TRUE	3.99568	0	7.74715	7.50031	0	0	0	4.59176	0	8.49214	0	0	0	0	0
RARB	5	8.44733	1	0	TRUE	0	0	6.43415	5.83565	0	0	0	0	3.61439	8.44733	0	0	0	0	6.95078
SMAD2	3	8.39686	0	0	FALSE	0	0	0	3.21254	0	0	0	0	3.58838	8.39686	0	0	0	0	0
PGR	3	8.38405	1	0	FALSE	0	0	0	8.38405	0	3.12263	3.4389	0	0	0	0	0	0	0	0
ATF2	5	8.20621	0	2	TRUE	0	4.26761	4.03716	6.44249	0	0	0	5.20343	0	8.20621	0	0	0	0	0
STAT1	3	8.16558	0	1	FALSE	0	0	8.16558	0	0	0	0	5.33442	0	3.57675	0	0	0	0	0
AR	3	8.13727	1	0	FALSE	0	0	0	3.59176	0	0	0	0	3.37882	8.13727	0	0	0	0	0
HDAC3	3	7.63264	1	0	FALSE	0	0	7.4045	0	0	0	0	3.5376	0	7.63264	0	0	0	0	0
BRCA1	5	7.60206	0	2	TRUE	3.42713	0	3.95861	6.33255	0	5.27246	0	7.60206	0	0	0	3.76447	0	0	0
NFKBIB	3	7.36151	0	1	FALSE	0	0	3.59176	0	0	0	0	3.36754	0	7.36151	0	0	0	0	0
CTNNB1	5	7.30364	0	0	TRUE	0	0	4.05159	5.52288	0	0	0	4.76195	7.30364	6.99568	0	0	0	0	0
NFkB (complex)	3	7.1343	0	0	FALSE	0	0	7.1343	0	0	0	0	4.383	0	4.55752	0	0	0	0	0
EP300	9	6.95468	0	1	TRUE	3.31336	3.31336	6.95468	5.2652	0	3.46725	3.33819	4.45469	3.56225	0	0	4.10902	0	0	5.94692
ELK1	3	6.91364	0	0	TRUE	3.40894	0	5.69897	4.88606	0	0	0	6.91364	0	0	0	0	0	0	0
KDM5B	1	6.88606	0	0	FALSE	0	0	0	0	0	6.88606	0	0	0	0	0	0	0	0	0
TBP	4	6.78516	0	0	FALSE	0	0	6.78516	4.383	0	0	0	0	3.78781	5.64397	0	0	0	0	0
IRF2	1	6.72354	0	0	FALSE	0	0	6.72354	0	0	0	0	0	0	0	0	0	0	0	0
SMARCA4	5	6.68613	0	0	TRUE	0	3.73993	0	5.81816	0	0	3.49214	5.26201	6.68613	0	0	0	0	0	0
IRF1	2	6.57675	0	1	FALSE	0	0	6.57675	0	0	0	0	0	0	3.80134	0	0	0	0	0
HDAC1	3	6.37366	0	0	FALSE	0	0	3.15927	0	0	6.37366	0	3.50724	0	0	0	0	0	0	0
DACH1	1	6.36856	0	0	FALSE	0	0	0	6.36856	0	0	0	0	0	0	0	0	0	0	0
TFDP1	2	6.24949	0	2	FALSE	0	0	0	3.10791	0	6.24949	0	0	0	0	0	0	0	0	0
YY1	1	6.03386	0	0	FALSE	0	0	0	6.03386	0	0	0	0	0	0	0	0	0	0	0
TCF4	2	5.87943	0	0	FALSE	0	0	0	5.87943	0	0	0	0	0	4.4828	0	0	0	0	0
N-cor	1	5.87615	0	0	FALSE	0	0	0	0	0	0	0	0	0	5.87615	0	0	0	0	0
STAT5A	6	5.82974	0	0	TRUE	4.39254	0	4.95468	5.82974	0	3.31515	4.52724	0	5.52143	0	0	0	0	0	5.39362
CEBPB	3	5.78516	1	7	FALSE	0	0	5.78516	4.95468	0	0	0	0	0	3.77469	0	0	0	0	0
NAB2	2	5.66154	0	1	FALSE	0	0	0	5.66154	0	0	0	3.63451	0	0	0	0	0	0	0
TP73	4	5.65758	0	0	FALSE	0	0	3.9393	3.284	0	0	0	4.20551	0	5.65758	0	0	0	0	0
PRKCB	3	5.6216	0	0	FALSE	0	0	0	3.84466	0	0	0	3.43297	0	0	0	0	0	0	5.6216
HMGB1	2	5.44491	0	0	FALSE	0	0	5.44491	0	0	0	0	0	0	4.12726	0	0	0	0	0
FOXO1	1	5.4034	1	0	FALSE	0	0	0	5.4034	0	0	0	0	0	0	0	0	0	0	0
NCOR2	3	5.36754	1	0	TRUE	4.56703	0	4.36754	0	0	0	0	5.36754	0	3.46471	0	0	0	0	0
VHL	1	5.34775	0	0	FALSE	0	0	0	0	0	0	0	0	0	5.34775	0	0	0	0	0
JUNB	5	5.266	0	6	TRUE	0	3.30803	4.84771	0	0	0	0	5.266	5.01233	3.2426	0	0	0	0	0
HNF4A	1	5.22621	1	0	FALSE	0	0	0	0	0	0	0	5.22621	0	0	0	0	0	0	0
NFKB2	2	5.21824	0	4	FALSE	0	0	5.21824	0	0	0	0	0	0	3.2652	0	0	0	0	0
BCL3	2	5.17653	0	2	FALSE	0	0	5.17653	0	0	0	0	3.1986	0	0	0	0	0	0	0
TRIB3	2	5.09205	0	1	FALSE	0	0	0	5.09205	0	0	0	3.36653	0	0	0	0	0	0	0
CHUK	1	5.02826	1	1	FALSE	0	0	0	5.02826	0	0	0	0	0	0	0	0	0	0	0
Ap1	1	4.95861	0	0	FALSE	0	0	0	0	0	0	0	0	0	4.95861	0	0	0	0	0
ID3	1	4.80134	0	4	FALSE	0	0	0	0	0	0	0	0	0	4.80134	0	0	0	0	0
PPARA	3	4.77989	1	1	FALSE	0	0	0	0	0	3.72354	0	4.77989	3.14327	0	0	0	0	0	0
BAG1	1	4.5986	0	0	FALSE	0	0	4.5986	0	0	0	0	0	0	0	0	0	0	0	0
GRIP1	1	4.32331	0	0	FALSE	0	0	4.32331	0	0	0	0	0	0	0	0	0	0	0	0
ATF3	1	4.27003	0	0	FALSE	0	0	0	4.27003	0	0	0	0	0	0	0	0	0	0	0
IRF5	1	4.10958	0	0	FALSE	0	0	0	4.10958	0	0	0	0	0	0	0	0	0	0	0
ESR2	3	4.07988	1	0	FALSE	0	0	3.51428	0	0	0	0	0	3.55909	4.07988	0	0	0	0	0
STAT2	1	3.51428	0	0	FALSE	0	0	3.51428	0	0	0	0	0	0	0	0	0	0	0	0
BCL6	1	3.4908	0	3	FALSE	0	0	0	0	0	0	0	0	3.4908	0	0	0	0	0	0
PAX3	1	3.46218	0	0	FALSE	0	0	0	0	0	0	0	0	3.46218	0	0	0	0	0	0
ATF7	1	3.39577	0	0	FALSE	0	0	0	3.39577	0	0	0	0	0	0	0	0	0	0	0
Creb	2	3.36351	0	0	FALSE	0	0	3.25806	0	0	0	0	0	3.36351	0	0	0	0	0	0
MYOD1	2	3.32422	0	0	FALSE	0	0	0	3.20901	0	0	0	0	0	3.32422	0	0	0	0	0
PIAS1	1	3.31247	0	1	FALSE	0	0	0	3.31247	0	0	0	0	0	0	0	0	0	0	0
RUVBL1	1	3.29499	0	0	FALSE	0	0	0	0	0	0	0	0	0	0	0	3.29499	0	0	0
MKL1	1	3.1986	0	0	FALSE	0	0	0	0	0	0	0	3.1986	0	0	0	0	0	0	0
PML	1	3.17328	0	1	FALSE	0	0	0	3.17328	0	0	0	0	0	0	0	0	0	0	0
NCOA2	1	3.1209	0	0	FALSE	0	0	0	0	0	0	0	0	0	3.1209	0	0	0	0	0
MUC1	1	3.05159	0	0	FALSE	0	0	0	0	0	0	0	3.05159	0	0	0	0	0	0	0
SOX9	2	3.04239	0	0	FALSE	0	0	0	3.00174	0	0	0	0	0	3.04239	0	0	0	0	0
NUPR1	0	0	0	0	FALSE	8.29073	0	0	0	0	0	0	0	0	0	0	0	0	0	0
FOXO3	0	0	0	0	FALSE	6.20901	0	0	0	0	0	0	0	0	0	0	0	0	0	0
# Supplementary Data 5 (b) Enrichment results from Ingenuity Pathway analysis of the PTGS components: Upstream regulators, detailed results
#														# Table contents: #
Component	Molecule.Type	p.value.of.overlap	Target.molecules.in.dataset	Upstream.Regulator	Mechanistic.Network									#	Component			PTGS component (for genes, see Supplementary Data 2)
PTGS_Core	transcription regulator	2.45e-11	BIRC3,BTG1,CARS,CCNL1,CSTF1,CYR61,DDIT3,DUSP1,DUSP4,EFNA1,EGR1,ELF4,EPHA2,EZH2,FHL2,FOS,FOSL1,FSTL3,GADD45A,HBEGF,IER5,JMJD1C,JUN,MCM3,MCM5,MCM7,MYC,NFKB2,NFKBIA,NUP153,PDGFA,PMAIP1,PPM1A,PPP1R15A,PRNP,RFC3,RFC4,SERPINH1,ZBTB5	TP53	CDKN2A,E2F1,FOXO3,HIF1A,JUN,NFKB1,RB1,SMAD4,TP53									#	Upstream.Regulator			Name of the upstream regulator (gene set) that was analyzed
PTGS_Core	ligand-dependent nuclear receptor	5.13e-11	ARID4B,BAG3,BCL10,BCL6,BIRC3,BTG1,DUSP1,EFNA1,EGR1,FOS,GADD45A,GEM,IER2,JUN,JUND,MYC,NFKB2,NFKBIA,PDGFA,PPP1R15A,RABGGTB,RELB,RIPK2,STAT3,STK17B,TNFAIP3,TNFAIP6	NR3C1	CDKN2A,CREB1,E2F1,FOXO3,HDAC3,JUN,NFKB1,NR3C1,RELA,SMAD4,TP53									#	Molecule.Type			Type of the upstream regulator
PTGS_Core	transcription regulator	1.94e-09	AMD1,DUSP1,EFNA1,EGR1,EZH2,FHL2,JUN,MCM5,MCM7,NFKB2,NPAT,PDGFA,POLD3,RFC3,RFC4	CDKN2A	CDKN2A,E2F1,EP300,FOXO3,JUN,NFKB1,RB1,TP53,YY1									#	p.value.of.overlap			P.value of the overlap between the regulator gene set and the component gene set using Fisher's exact test
PTGS_Core	transcription regulator	5.12e-09	BTG1,CENPC1,CYR61,DDIT3,FHL2,GADD45A,HBEGF,IRS2,KLF6,LRP8,MAFG,MYC,NFIL3,PPP1R15A,PRNP,RANBP6,RELB,RPA1,RYBP,SLC25A12,SRF,STX3	NUPR1	FOXO3,HIF1A,NUPR1									#	Target.molecules.in.dataset			Names of the genes common or overlapping between regulaor gene set and the component gene set
PTGS_Core	transcription regulator	9.29e-09	CRKL,DUSP1,DUSP4,EGR1,EZH2,FOS,IRS2,MCM3,MCM5,MCM7,MYC,NCOA3,NFKBIA,NPAT,RFC3,RFC4,RYBP,SLC3A2	E2F1	CDKN2A,E2F1,EP300,FOXO3,JUN,NFKB1,TP53									#	Mechanistic.Network			Regulators (including the one analyzed) that form a Mechanistic Network based on mutual enrichment
PTGS_Core	transcription regulator	1.84e-08	BIRC3,DDIT3,DUSP1,EGR1,FOS,IER2,JUN,KLF10,MYC,NFKB2,NFKBIA,NFKBIE,NR4A1,RELB,SRF,TNFAIP3,UBE2H	RELA	CREB1,HDAC3,JUN,NCOR2,NR3C1,RELA,TP53
PTGS_Core	transcription regulator	1.58e-07	DUSP1,DUSP4,EGR1,FOS,IRS2,KLF5,NFIL3,NR4A1,NR4A2,PPP1R15A,TIPARP	CREM	CREM,Creb,TP53
PTGS_Core	transcription regulator	6.18e-07	BCL10,CYR61,DDIT3,FOS,FOSB,GADD45A,IRS2,MYC,NFKBIA,PPP1R15A	FOXO3	EP300,FOXO3,HIF1A,TP53
PTGS_Core	transcription regulator	9.89e-07	BIRC3,DUSP1,EGR1,FOS,MYC,NFKB2,NFKBIA,NR4A1,PDGFA,RELB,TNFAIP3,UBE2H	NFKB1	CDKN2A,E2F1,EP300,FOXO3,JUN,NFKB1,TP53
PTGS_Core	transcription regulator	2.41e-06	CYR61,EGR1,FOS,FOSB,JUN,JUND,KLF2,MCM3,MYC,NR4A1,NR4A2	CREBBP	CEBPA,CREB1,CREBBP,EP300,ESR1,ESR2,FOXO1,HDAC3,HIF1A,KLF5,MEF2,NFKB1,NR3C1,RELA,STAT3
PTGS_Core	transcription regulator	3.57e-06	BIRC3,DDIT3,FHL2,FOS,GADD45A,JUN,KLF5,MYC,NFKB2,NFKBIA,NFKBIE,PDGFA,RELB,RGS3,TNFAIP3,UBE2H	NFKBIA	CREB1,HDAC3,NFKB1,NFKB2,NFKBIA,NR3C1,REL,RELA,RELB,TP53
PTGS_Core	transcription regulator	6.84e-06	CARS,CHKA,CYR61,EPAS1,FHL2,FOS,IRS2,JUN,MAFF,MYC,NR4A1,PDGFA,PMAIP1	HIF1A	CDKN2A,CREBBP,E2F1,EP300,FOXO3,HIF1A,JUN,KLF5,MEF2,NFKB1,RELA,TP53
PTGS_Core	transcription regulator	8.11e-06	EGR1,EZH2,FOS,MCM3,MCM5,MCM7,MYC,NFKB2,NPAT,POLD3,RFC3,RFC4	RB1	CDKN2A,E2F1,FOXO3,JUN,NFKB1,RB1,TP53,YY1
PTGS_Core	transcription regulator	8.54e-06	AMD1,EGR1,FHL2,FOS,FOSB,FOSL1,IER2,JUN,NR4A1,NR4A2,RFC4,SRF,TAF5	SRF	CREBBP,FOS,SRF
PTGS_Core	transcription regulator	2.71e-05	BIRC3,FOS,JUN,RELB,SRF	NCOR2	HDAC3,NCOR2
PTGS_Core	transcription regulator	4.05e-05	BCL6,BIRC3,EPAS1,FOS,GADD45A,MYC,NR4A2,RPA1	STAT5A	STAT5A,STAT5B
PTGS_Core	transcription regulator	5.88e-05	EZH2,MCM3,MCM5,MCM7,MYC,NPAT	E2F3	CDKN2A,E2F1,E2F3,E2F4,FOXO3,JUN,NFKB1,RBL1,TP53
PTGS_Core	transcription regulator	0.000101	ADNP,EGR1,FOS,FOSB,FOSL1,IRS2,JUN,KIF2A,KLF6,LRP8,MCM5,MYC,NFIL3,TIPARP,WEE1	FOS	CREBBP,EP300,ESR2,FOS,FOXO1,RELA,STAT3
PTGS_Core	transcription regulator	0.000161	JUN,NFKB2,REL,RELB	CYLD	CYLD,REL,RELB
PTGS_Core	ligand-dependent nuclear receptor	0.000199	CD55,CRKL,EFNA1,EGR1,FOS,FOSL1,IRS2,JUN,MYC,NCOA3,TNFAIP3,TNFAIP6	ESR1	CREB1,ESR1,ESR2,HDAC3,NR3C1,RELA,SMAD3,STAT3,TBP
PTGS_Core	transcription regulator	0.000224	AMD1,ARHGEF7,BCL6,CHKA,CLK3,DDIT3,EGR1,FOS,FOSL1,HBEGF,JUN,KLF5,NFIL3,NR4A1,NR4A2,RIPK2,SERPINH1,UBE2H	HTT	CREBBP,EP300,ESR2,FOXO1,HIF1A,HTT,KLF5,NFKB1,RELA,STAT3
PTGS_Core	transcription regulator	0.000356	BIRC3,BTG1,DMTF1,DUSP1,FOS,FOSL1,IRS2,JUN,MYC,NFKBIA,RELB,SLC38A2	JUN	CDKN2A,E2F1,EP300,FOXO3,JUN,NFKB1,SMAD3,SMAD4,TP53
PTGS_Core	transcription regulator	0.000374	DDIT3,EGR1,FHL2,GADD45A,MYC,POU2F1,WEE1	BRCA1	BRCA1,RNA polymerase II
PTGS_Core	transcription regulator	0.00039	EGR1,FOS,FOSL1,JUN	ELK1	CREBBP,ELK1,FOS
PTGS_Core	transcription regulator	0.000407	FOS,MCM3,MCM5,MCM7,MYC	RBL1	E2F4,RBL1
PTGS_Core	transcription regulator	0.000486	CHKA,DUSP1,EGR1,JUN,MCM3,MYC,NR4A1,PDGFA	EP300	CREB1,CREBBP,EP300,ESR2,FOXO1,HDAC3,HIF1A,KLF5,NFKB1,NR3C1,RB1,RELA,STAT3,TP53
PTGS_Core	transcription regulator	0.000495	AMD1,BCL6,CHKA,DDIT3,DUSP1,EZH2,FOSL1,GADD45A,KLF10,KLF6,MCM5,MCM7,MTF2,MYC,PMAIP1,PPAT,PPP1R15A,SERPINH1,SLC3A2	MYC	CDKN2A,E2F1,FOXO3,JUN,MYC,NFKB1,TP53
PTGS_A	transcription regulator	5.7e-14	AURKA,CBX5,CDKN1B,CLIC1,CYP27B1,DUSP1,DUSP10,DUT,E2F3,EED,EZH2,HIST1H2AC,ICAM1,ID3,MAP3K14,MCM3,MCM6,MEIS1,MTHFD1,ORC1,PHB,RPA3,RYBP,ZFP36	E2F1	E2F1,E2f
PTGS_A	transcription regulator	3.14e-13	AHCY,AMOTL2,ASNS,AURKA,BIRC3,CDKN1B,CPOX,CTSH,CYR61,DUSP1,DUT,ERCC5,EZH2,F3,FKBP4,GADD45A,GLB1,GZMB,ICAM1,ID2,ID3,IDH1,IFI30,IGFBP2,ITGA2,JUN,MAP2K4,MCM3,MCM6,MGMT,MYBL1,NFKB1,PLAU,PML,PPP1R15A,PRKAB1,RBBP6,RPN2,SOCS2,TMEM97,TSC22D3,USP9X	TP53	Ap1,CREBBP,EP300,HIF1A,JUN,JUNB,NOTCH1,RELA,SMAD4,TP53
PTGS_A	transcription regulator	1.19e-10	ADM,ASNS,B4GALT7,CDKN1B,CHKA,DUSP1,E2F3,EED,EZH2,F3,GADD45A,ICAM1,ID2,ID3,IL1RAP,IMPA2,KLF10,KLF6,LIMS1,MCM6,MTHFD1,PHB,PLAU,PML,PPP1R15A,PRDX4,PYCR1,TFRC,TIMP1,TMEM97,ZFP36	MYC	CDKN2A,MYC,RB1
PTGS_A	ligand-dependent nuclear receptor	3.11e-08	ADM,ARID4B,BCL10,BIRC3,DUSP1,DUT,F3,FKBP4,GADD45A,ICAM1,IDH1,IL1RAP,JUN,MAP3K14,MGMT,MTHFD1,MYD88,NFKB1,PPP1R15A,RGS2,TNFAIP3,TNFRSF12A,TSC22D3	NR3C1	EP300,JUN,NFkB (complex),NOTCH1,NR3C1,RELA,TP53
PTGS_A	transcription regulator	2.21e-07	CBX5,CDKN1B,CYP27B1,E2F3,EED,EZH2,F3,MCM3,MCM6,MEIS1,ORC1,RAB27A,TMEM97,VRK1	RB1	CEBPB,E2F1,E2f,RB1,TP53
PTGS_A	transcription regulator	7.64e-07	BIRC3,CYP1B1,F3,GADD45A,GZMB,ICAM1,ITGA2,JRK,JUN,MGMT,NFKB1,NFKBIE,PLAU,TFRC,TIMP1,TNFAIP3,USP9X	NFKBIA	EP300,JUN,NFKB1,NFKBIA,NFkB (complex),NOTCH1,NR3C1,REL,RELA,TP53
PTGS_A	transcription regulator	6.22e-06	CDKN1B,DUSP1,E2F3,EED,EZH2,GLB1,JUN,PML,RAB27A,TMEM97,VRK1	CDKN2A	CDKN2A,CEBPB,E2F1,E2f,MYC,RB1
PTGS_A	transcription regulator	1.71e-05	BIRC3,CDKN1B,DUSP1,ELF3,F3,ICAM1,JUN,KLF10,MGMT,NFKB1,NFKBIE,PLAU,TNFAIP3	RELA	EP300,JUN,NFkB (complex),NOTCH1,NR3C1,RELA,TP53
PTGS_A	transcription regulator	2.2e-05	ASNS,BIRC3,CDKN1B,CYP1B1,DUSP1,F3,GTF2B,ICAM1,ID2,IGFBP2,JUN,PLAU,TIMP1,ZFP36	JUN	Ap1,EP300,JUN,NOTCH1,SMAD4,TP53
PTGS_A	transcription regulator	3.42e-05	ADM,ASNS,AURKA,CDKN1B,CHKA,CYR61,HIST1H2AC,ID2,IGFBP2,JUN,TFRC,TGFB3	HIF1A	CREBBP,EP300,HIF1A,JUN,JUNB,RELA,TP53
PTGS_A	transcription regulator	5.4e-05	ASNS,DUSP1,DUSP10,GADD45A,JUN,PLAU	ATF2	ATF2,Ap1,JUN,SMAD4,TP53
PTGS_A	transcription regulator	5.88e-05	E2F3,EED,EZH2,MCM3,MCM6,ORC1	E2F3	E2F3,E2F4,RBL1
PTGS_A	transcription regulator	0.000145	E2F3,F3,ICAM1,JUN,NFKB1,PPP1R15A,TNFAIP3	REL	NFkB (complex),REL,RELA
PTGS_A	transcription regulator	0.000182	ASNS,CDKN1B,CLK1,CTSH,DLX2,GADD45A,ID3,IFI30,JUN,SOCS2,TUBB	SMARCA4	EP300,JUN,NOTCH1,SMARCA4,TP53
PTGS_A	ligand-dependent nuclear receptor	0.000199	CDKN1B,CYP1B1,GAL,GLB1,IGFBP2,JUN,NFKB1,SOCS2,TFAP2C,TGFB3,TMEM97,TNFAIP3	ESR1	AHR,ESR1,ESR2
PTGS_A	transcription regulator	0.000407	DUSP10,F3,MCM3,MCM6,ORC1	RBL1	E2F4,RBL1
PTGS_A	transcription regulator	0.000486	CDKN1B,CHKA,DUSP1,EP300,ID2,JUN,MCM3,MGMT	EP300	Ap1,CREBBP,EP300,HIF1A,JUN,JUNB,NFkB (complex),NR3C1,RELA,SMAD4,TP53
PTGS_A	transcription regulator	0.000492	CDKN1B,CYP1B1,DUSP1,ID2,PLAU,TIMP1	JUNB	Ap1,JUN,JUNB,SMAD4,TP53
PTGS_A	transcription regulator	0.000655	F3,GADD45A,ICAM1,JUN,MYBL1,NFKB1,TIMP1	EGR1	Ap1,EGR1,JUN,NFkB (complex),NR3C1,RELA,SMAD4,TP53
PTGS_B	transcription regulator	0	BCL3,BIRC3,BRCA2,CCL11,CEBPB,CXCL1,DUSP1,EGR1,FOS,HLA-B,IER2,IER3,IKBKE,IL1B,IL7R,IL8,IRF1,IRF7,JUNB,KLF10,LYN,NFKB1,NFKB2,NFKBIA,NFKBIE,NR4A1,OLR1,PLAU,PTGS2,PTX3,RELB,SDC4,TAP1,TAPBP,TLR2,TNF,TNFAIP3	RELA	ATF2,Ap1,CEBPA,HDAC3,JUN,NCOR2,NFKB1,NFkB (complex),NR3C1,RELA,SP1,STAT1,TP53,TP73
PTGS_B	transcription regulator	0	BCL3,BIRC3,BRCA2,CCL11,CCL4,DUSP1,EGFR,EGR1,FOS,FSCN1,IER3,IGFBP3,IKBKE,IL1B,IL8,IRF1,NFKB1,NFKB2,NFKBIA,NR4A1,PDGFA,PLAU,PTGS2,PTX3,RELB,SDC4,TLR2,TNF,TNFAIP3	NFKB1	ATF2,Ap1,CEBPA,FOXO3,JUN,NFE2L2,NFKB1,NFkB (complex),PPARG,PPARGC1A,RELA,SP1,TP53,TP73
PTGS_B	transcription regulator	0	BCL2L11,BCL3,CASP1,CCL11,CCL4,CD9,CDH2,CEBPB,EGR1,EGR3,FOS,FSCN1,HLA-B,ID2,IFIH1,IKBKE,IL1B,IL8,IRF1,IRF7,JUNB,MX2,NFKB1,NR4A2,PLAU,PLAUR,PMAIP1,PTGS2,PTN,STC2,TAP1,TNF,TNFRSF1B,ZFP36	STAT3	IRF9,SMAD3,STAT1,STAT2,STAT3
PTGS_B	transcription regulator	0	BCL3,BIRC3,CCL11,CCL7,CEBPB,CXCL1,DUSP6,FOS,FSCN1,HLA-B,IER3,IL15,IL1B,IL7R,IL8,IRF1,JRK,JUNB,NFKB1,NFKB2,NFKBIA,NFKBIE,PDGFA,PLAU,PTGS2,PTX3,RELB,SDC4,SOD1,SPTBN1,TLR2,TNF,TNFAIP3,TNFRSF1B,TRADD	NFKBIA	ATF2,Ap1,HDAC3,NFKB1,NFKBIA,NFkB (complex),NR3C1,PPARG,REL,RELA,RELB,SP1,TP53
PTGS_B	transcription regulator	0	ABCC1,ATP1A1,BCL2L11,BCL3,BIRC3,BRCA2,BTG1,CASP1,CCL4,CCNL1,CEBPB,CXCL1,CYR61,DUSP1,EGFR,EGR1,EGR3,ERCC1,FOS,GBP1,GLRX,HBEGF,HLA-B,ID2,ID3,IER3,IFI16,IGFBP2,IGFBP3,IGFBP7,IL1B,IL8,ING3,IRF7,JUNB,KRT10,NFKB1,NFKB2,NFKBIA,PDGFA,PLAU,PLAUR,PMAIP1,PPP1R15A,PTGS2,PTPRE,PTTG1,RRAD,SFPQ,SOD1,TAP1,TNF,UBC,UPP1,XPC	TP53	Ap1,CEBPA,CREBBP,JUN,NFKB1,NFkB (complex),PPARG,SMAD3,SMAD4,SP1,SPI1,TP53,TP73
PTGS_B	ligand-dependent nuclear receptor	0	BAG3,BCL10,BCL2L11,BIRC3,BTG1,CCL4,CD83,CEBPB,DUSP1,EGR1,FOS,GEM,IER2,IER3,IFIH1,IL15,IL1B,IL1RAP,IL7R,IL8,ING3,IRF1,MAP3K14,NFKB1,NFKB2,NFKBIA,OLR1,PDGFA,PPP1R15A,PTGS2,RELB,RIPK2,SIAH2,TLR2,TNF,TNFAIP3,TNFAIP6,TNFRSF1B,TRAF3	NR3C1	ATF2,Ap1,HDAC3,IRF9,JUN,NFkB (complex),NR3C1,RELA,SMAD3,SMAD4,SP1,SPI1,STAT1,STAT2,STAT3,TP53
PTGS_B	transcription regulator	0	AHR,BCL3,CCL4,CREM,FOS,HLA-B,IER3,IL8,NFE2L2,NFKB1,NFKB2,NFKBIA,NR4A1,PMAIP1,PPP1R15A,REL,RELB,TNF,TNFAIP3	REL	ATF2,NFkB (complex),REL,RELA,SP1
PTGS_B	transcription regulator	1e-15	ATP1A1,CDH2,CEBPB,CREM,CYR61,DUSP1,EGR1,FOS,FOSB,IL1B,IRF7,JUNB,NFIL3,NR4A1,NR4A2,NR4A3,PPP1R15A,PTGS2,SIAH2,TIPARP,TNF,UPP1,ZFP36	CREB1	Ap1,CREB1
PTGS_B	transcription regulator	7e-15	BCL2L11,BCL3,BIRC3,BTG1,DUSP1,EGFR,ERCC1,FOS,FTH1,GTF2B,HLA-B,ID2,IGFBP2,IGFBP3,IL1B,IL7R,IL8,JUNB,NFKBIA,PLAU,PLAUR,PPP2R2A,PTGS2,PTX3,RELB,TNF,ZFP36	JUN	Ap1,CEBPA,CREBBP,FOXO3,JUN,NFKB1,SMAD3,SMAD4,SP1,SPI1,TP53,TP73
PTGS_B	transcription regulator	1.05e-12	ADORA2B,CDH2,CYR61,EGFR,FAM53C,FOS,ID2,IGFBP2,IGFBP3,IL1B,IL8,MAFF,NR4A1,NR4A3,PDGFA,PLAUR,PMAIP1,PTGS2,SDC4,STC2,TLR2,ZNF267	HIF1A	ATF2,CREBBP,EP300,HIF1A,NFKB1,NFkB (complex),RELA
PTGS_B	transcription regulator	1.64e-11	CCL4,CCL7,EGR1,FOS,FOSB,IL1B,IL8,JUNB,PLAU,PLAUR,TNF	FOSL1	Ap1,FOSL1
PTGS_B	transcription regulator	4.5e-10	CEBPB,CREM,DUSP1,EGR1,FOS,IL8,JUNB,NFIL3,NR4A1,NR4A2,PPP1R15A,SIAH2,TIPARP,TNF	CREM	CREM,Creb,TP53
PTGS_B	transcription regulator	7.87e-10	BCL2L11,CCL4,CCL7,CREM,EGFR,EGR1,IL1B,IL8,JUNB,NFKB1,NR4A1,PDGFA,SOD1,TNF	EGR1	AR,BRCA1,EGR1
PTGS_B	ligand-dependent nuclear receptor	1.74e-09	CCL4,CEBPB,EGFR,EGR1,FOS,IER3,IGFBP2,IGFBP3,IL1B,IL8,KRT10,NCOA3,NFKB1,PTGS2,PTX3,STC2,TNF,TNFAIP3,TNFAIP6,TXNIP	ESR1	CEBPA,CREBBP,ESR1,ESR2,HDAC3,JUN,NFKB1,NFkB (complex),NR3C1,PPARG,RELA,SMAD3,SMAD4,SP1,STAT3,TBP,TP53,TP73
PTGS_B	transcription regulator	1.87e-09	CYR61,EGR1,EGR3,FOS,FOSB,HLA-B,IL8,IRF1,NR4A1,NR4A2,NR4A3,PTGS2,TAPBP,TLR2,TNF	CREBBP	ATF2,CREBBP,EP300,ESR1,ESR2,HDAC3,KAT2B,NFKB1,NFkB (complex),NR3C1,PPARG,RELA,SP1,STAT1,STAT3,TP53
PTGS_B	transcription regulator	3.09e-09	BIRC3,CYR61,EGFR,FOS,FOSB,IGFBP2,IGFBP3,IL8,IRF1,NFKB1,PTGS2,REL,RELB,TNF	NOTCH1	ATF2,NFkB (complex),NOTCH1,RELA,SP1
PTGS_B	transcription regulator	6.83e-09	BCL2L11,CASP1,CREM,EGR1,FOS,GBP1,IL15,IL1B,IL8,IRF1,IRF7,PDGFA,PMAIP1,PTGS2,PTN,TAP1	STAT1	Ap1,IRF9,SMAD3,STAT1,STAT2,STAT3
PTGS_B	transcription regulator	7.15e-09	CDH2,CEBPB,EGFR,EGR1,FOS,IGFBP3,IL15,IL1B,IL8,IRF1,NFKBIA,PDGFA,PLAU,PLAUR,PMAIP1,PTGS2,PTN,PTTG1,SOD1,TLR2,TNF,UBC	SP1	Ap1,CREBBP,EP300,ESR2,NFkB (complex),RELA,SMAD3,SMAD4,SP1,STAT3
PTGS_B	transcription regulator	1.79e-08	ABCC1,ACTG1,BCL2L11,EGR1,ERCC1,FOS,FOSB,FTH1,HLA-B,IL8,JUNB,KLF6,NFE2L2,NFIL3,PLAU,PLAUR,PPP2R2A,PTGS2,PTTG1,TIPARP,TNF,WEE1	FOS	Ap1,CREBBP,EP300,ESR2,FOS,NFE2L2,NFkB (complex),RELA,SMAD3,SMAD4,SP1,STAT3
PTGS_B	transcription regulator	3.94e-08	BIRC3,CDH2,FOS,IL8,NFKBIA,PTGS2,RELB,TNF	HDAC3	ESR2,HDAC3,NCOR2
PTGS_B	complex	7.34e-08	HLA-A,HLA-B,IER3,IL8,IRF1,NFKB1,PTGS2,TLR2,TNF,TNFAIP3	NFkB (complex)	ATF2,CREBBP,FOS,HDAC3,JUN,NFkB (complex),NR3C1,RELA,SMAD3,SMAD4,SP1,TP53
PTGS_B	transcription regulator	9.29e-08	BIRC3,CXCL1,GBP1,IFIH1,IL15,IL8,IRF7,JUNB,PMAIP1,TAP1,TNF,TNFAIP3	IRF3	IRF3,IRF7,IRF9,SMAD3,STAT1,STAT2,STAT3
PTGS_B	transcription regulator	1.11e-07	DUSP1,EGR1,FTH1,HLA-B,ID2,IL8,NR4A1,OLR1,PDGFA,PTGS2,TLR2,TNF,TXNIP	EP300	ATF2,Ap1,CREBBP,EP300,ESR2,FOS,HDAC3,JUN,KAT2B,NFKB1,NFkB (complex),NR3C1,PPARG,RELA,SP1,STAT3,TP53
PTGS_B	transcription regulator	1.64e-07	ETS2,FOS,HLA-A,IER3,NFKBIA,PTGS2,TNF,TNFAIP3	TBP	Ap1,ESR1,ESR2,JUN,NFkB (complex),NR3C1,RELA,SMAD3,SP1,STAT1,TBP,TP53
PTGS_B	transcription regulator	1.89e-07	CASP1,GBP1,IL1B,IRF1,IRF7,PTGS2,TAP1,TAPBP	IRF2	IRF1,IRF2,NFkB (complex),RELA
PTGS_B	transcription regulator	2.65e-07	CASP1,IFIH1,IL15,IL1B,IL8,IRF1,IRF7,PTGS2,TAP1,TAPBP,TNF	IRF1	ATF2,HDAC3,IRF1,NFkB (complex),NR3C1,RELA,SP1,TP53
PTGS_B	ligand-dependent nuclear receptor	3.68e-07	EGR1,HLA-C,ID3,IGFBP3,IL1B,IL8,MAP2K3,PTGS2	RARB	CEBPB,NFkB (complex),RARB,TP53
PTGS_B	transcription regulator	4.94e-07	IL1B,IL7R,IL8,NFKB2,REL,RELB	CYLD	CYLD,NFkB (complex),REL,RELB
PTGS_B	transcription regulator	8.61e-07	BCL2L11,CCL4,CDH2,COL6A1,EGR1,FOS,HBEGF,IL15,IL1B,JUNB,TNF,ZFP36	SMAD3	Ap1,SMAD3
PTGS_B	transcription regulator	1.64e-06	CCL4,CCL7,CEBPB,FOS,HLA-B,IER3,IGFBP3,IKBKE,IL1B,IL8,PPP1R15A,PTGS2,TNF,TNFAIP6,UPP1	CEBPB	ATF2,CEBPA,CEBPB,JUN,NFKB1,NFkB (complex),RELA,SP1,TP53,TP73
PTGS_B	transcription regulator	2e-06	EGR1,FOS,JUNB,PTGS2,TNF,ZFP36	ELK1	Ap1,CREBBP,ELK1,FOS,NFE2L2,SP1
PTGS_B	transcription regulator	3.59e-06	CCL4,CD83,IL1B,IL8,PTGS2,TLR2,TNF	HMGB1	ATF2,Ap1,HMGB1,JUN,NFkB (complex),NR3C1,RELA,SP1,STAT1
PTGS_B	transcription regulator	6.05e-06	BCL2L11,BIRC3,FOS,IL8,PTGS2,TNF	NFKB2	Ap1,CREBBP,FOS,NFE2L2,NFKB2,RELB,SP1
PTGS_B	transcription regulator	6.66e-06	IL1B,IL8,IRF1,PLAUR,TNF	BCL3	ATF2,Ap1,BCL3,NFKB1,NFkB (complex),PPARG,RELA,SP1,TP53
PTGS_B	transcription regulator	1.11e-05	BIRC3,CEBPB,FOS,ID2,IRF1,NR4A2,TNF,TRAF3,ZFP36	STAT5A	STAT5A,STAT5B
PTGS_B	transcription regulator	1.42e-05	BCL3,DUSP1,FTH1,ID2,PLAU,PPP2R2A,RELB,TNF	JUNB	Ap1,JUN,JUNB,JUND,SMAD4,SP1,SPI1,TP53
PTGS_B	transcription regulator	2.37e-05	BCL2L11,EGR1,EGR3,FOS,FOSB,IER2,IL15,JUNB,MAP3K14,NR4A1,NR4A2,PDLIM7,PTGS2	SRF	Ap1,CREBBP,FOS,NFE2L2,SP1,SRF
PTGS_B	other	2.52e-05	EGFR,FOS,PTGS2	BAG1	BAG1,ESR1,ESR2,RELA,SP1,TBP,TP53
PTGS_B	transcription regulator	4.29e-05	BIRC3,FOS,IL8,PTGS2,RELB	NCOR2	ESR1,ESR2,HDAC3,NCOR2,PPARG,SP1,STAT3
PTGS_B	transcription regulator	4.75e-05	CCL4,IL1B,PTGS2,TNF	GRIP1	ESR1,ESR2,GRIP1,RELA,SP1,TBP,TP53
PTGS_B	ligand-dependent nuclear receptor	4.98e-05	CEBPB,EGFR,GABARAPL2,IGFBP3,IGFBP7,IL1B,IL8,KLF6,NFE2L2,NR4A1,OLR1,PTGS2,SOD1,TNF	PPARG	NFE2L2,PPARD,PPARG,PPARGC1A
PTGS_B	transcription regulator	8.37e-05	BCL2L11,CEBPB,DUSP1,EED,EGR1,IL1B,NFKB2,PDGFA,PTX3,TNF	CDKN2A	Ap1,CDKN2A,CEBPA,E2F1,HDAC3,JUN,NFKB1,NFkB (complex),NR3C1,RB1,RELA,SP1,STAT1,TP53,TP73
PTGS_B	transcription regulator	8.88e-05	ABCC1,AHR,BAMBI,CCL7,CDH2,CYR61,EGFR,EHD1,FOS,ID2,ID3,IGFBP2,IL1B,IL8,PLAU,PLAUR,PTGS2	CTNNB1	CEBPA,CTNNB1,JUN,NFKB1,SP1,TCF4,TP53,TP73
PTGS_B	transcription regulator	9.18e-05	DUSP1,DUSP8,IL8,PLAU,PTGS2,TNF	ATF2	ATF2,Ap1,CREBBP,FOS,JUN,NFE2L2,SMAD4,SP1,SPI1,TP53
PTGS_B	transcription regulator	0.00011	BRCA2,EGR1,IRF7,SFPQ,TAP1,TNF,WEE1,XPC	BRCA1	AR,BRCA1,CEBPA,JUN,NFKB1,SP1,TP53,TP73
PTGS_B	transcription regulator	0.000115	BCL2L11,CASP1,EGR1,IER3,IGFBP3,PMAIP1,TAP1	TP73	CEBPA,FOXO3,JUN,NFKB1,SP1,TP53,TP73
PTGS_B	transcription regulator	0.000198	BCL2L11,CDH2,COL6A1,HBEGF,IL1B,NFKBIA,TNF	SMAD7	Ap1,SMAD3,SMAD7
PTGS_B	transcription regulator	0.000256	CXCL1,IL8,NFKBIA,PLAU,TNF	NFKBIB	Ap1,NFKB1,NFKBIB,NFkB (complex),PPARG,TP53
PTGS_B	transcription regulator	0.000306	GBP1,IL8,IRF1,IRF7	STAT2	IRF9,SMAD3,STAT1,STAT2,STAT3
PTGS_B	ligand-dependent nuclear receptor	0.000306	EGR1,FOS,IL1B,IL8,PDGFA,PTGS2,TNF	ESR2	CREBBP,ESR1,ESR2,NFE2L2,PPARG,PPARGC1A,RELA,SMAD3,SMAD4,SP1,STAT1,STAT3,TBP,TP53
PTGS_B	group	0.000552	CREM,DUSP1,EGR1,FOS,IER3,IL8,PTGS2	Creb	CEBPA,Creb,JUN,NFKB1,SP1,TP53,TP73
PTGS_B	transcription regulator	0.000693	BRCA2,IL8,PDGFA,PLAU,PTGS2,RELB,TNF	HDAC1	AR,BRCA1,CEBPA,HDAC1,HDAC2,HDAC3,JUN,NFKB1,NFkB (complex),NR3C1,RELA,SP1,TP53,TP73
PTGS_C	transcription regulator	0	ANXA2,ASNS,BTG1,BTG2,CALU,CARS,CASP3,CCNL1,CD97,CDKN1A,CEBPB,CFLAR,CHUK,COX7A2,CSNK1D,CSRP1,CTGF,CYR61,DDIT4,DUSP1,DUSP4,E2F1,E2F5,EFNA1,EGR1,ELF4,EPHA2,FHL1,FOS,FOSL1,FOXM1,FSTL3,GADD45A,GLUL,GTF2H1,H2AFX,HBEGF,HRAS,HSP90AB1,HSPA1L,ID2,ID3,IER5,IGFBP3,IL6,ING3,JMJD1C,JUN,JUNB,LIMA1,MAP2K4,MTMR11,MYBL1,MYBL2,NAMPT,NFKBIA,PAWR,PDGFA,PIK3R1,PLAU,PLAUR,PLK2,PMAIP1,PPM1A,PPM1D,PPP1R13B,PPP1R15A,PRNP,…	TP53	AR,CDKN2A,CEBPA,CREBBP,E2F1,FOXO3,JUN,MYC,NR3C1,RB1,RELA,SMAD2,SMAD3,SMAD4,SP1,STAT3,TP53
PTGS_C	ligand-dependent nuclear receptor	0	ADM,ARID4B,BAG3,BCL10,BCL6,BRD2,BTG1,CDKN1A,CEBPB,DDIT4,DUSP1,DYNLL1,EFNA1,EGR1,FOS,GADD45A,GEM,GLUL,HERPUD1,HSP90AB1,IER2,IL11,IL15RA,IL6,ING3,JUN,JUND,KLF9,LGALS8,MAP3K14,MYD88,NAMPT,NFKBIA,NFKBIB,PAWR,PDGFA,PIK3R1,PIK3R3,PLIN2,PLK2,PPP1R15A,RABGGTB,RELA,RERE,RIPK2,SERPINE1,STAT3,STAT6,STK17B,THBD,TNFAIP3,TNFRSF12A,UGCG	NR3C1	CDKN2A,CEBPA,CREB1,CREBBP,EP300,ESR1,FOXO1,FOXO3,JUN,NR3C1,PPARG,RELA,SMAD3,SP1,STAT1,STAT3,TP53
PTGS_C	transcription regulator	0	ADM,ASNS,CARS,CDKN1A,CHKA,CXCR4,CYR61,EPAS1,FAM53C,FHL1,FOS,H2AFX,HIST1H4A (includes others),ID2,IGFBP3,IL6,INHBB,IRS2,ITPR1,JUN,MAFF,MITF,NR4A1,NR4A3,PDGFA,PLAUR,PMAIP1,RELA,SDC4,SERPINE1,SLC25A37,SMAD7,STC2,TFAM,TRIM21,ZNF267	HIF1A	CDKN2A,CEBPA,CREBBP,EP300,FOXO3,HIF1A,JUN,MYC,MYOD1,RELA,SP1,TP53,VHL,ZBTB17
PTGS_C	transcription regulator	5e-15	BUB3,CASP3,CDKN1A,CFLAR,CYP27B1,DUSP1,DUSP10,DUSP4,E2F1,E2F3,E2F4,EGR1,FHL1,FOS,FOXM1,GINS1,HES1,HIST1H2AB/HIST1H2AE,HIST1H4A (includes others),ID3,IRS2,MAP3K14,MYB,MYBL2,NCOA3,NFKBIA,NRIP1,PAWR,PIK3R1,PPP1R13B,RYBP,SERPINE1,SLC3A2,SP1,TAP1,ZFP36,ZNF22	E2F1	CDKN2A,CEBPA,E2F1,E2f,FOXO3,JUN,SP1,TP53
PTGS_C	transcription regulator	1e-14	ABI2,ADM,ATF2,CASP3,CCNT2,CDKN1A,CYR61,DDIT4,DUSP10,EPHA2,FOS,GADD45A,HBEGF,HES1,IGFBP3,JUNB,KLF6,MAFF,MYB,PLAU,PMAIP1,PRNP,REL,RELA,RUNX1,SERPINB5,SERPINE1,SFN,UBE2H,WEE1	TP63	CDKN2A,CEBPA,FOXO3,JUN,SP1,TP53,TP63
PTGS_C	transcription regulator	1.28e-11	BTG2,CDKN1A,CEBPB,CXCR4,DUSP1,EGR1,ELF3,FOS,HES1,IER2,IL15RA,IL6,JUN,JUNB,KLF10,MYB,NAMPT,NFKBIA,NFKBIB,NMI,NR4A1,PLAU,PTGES,RELA,SDC4,SMAD7,SRF,TAP1,TNFAIP3,TNIP1,UBE2H	RELA	CREB1,CREBBP,JUN,NR3C1,PPARG,RELA,STAT1,TP53
PTGS_C	transcription regulator	2.04e-11	ADM,ARG2,CDKN1A,CEBPB,CFLAR,EGR1,EPAS1,FOS,GADD45A,ID2,IFIT5,IL11,IL6,JUNB,MITF,MYB,MYD88,NAMPT,NR4A2,PLAU,PLAUR,PLSCR1,PMAIP1,POU2F1,PTPN2,SERPINB1,SERPINE1,STAT1,STAT3,STC2,TAP1,THBD,ZFP36	STAT3	CEBPA,JUN,SMAD3,STAT1,STAT3
PTGS_C	transcription regulator	2.42e-11	CASP3,CDKN1A,CREM,DUSP4,EGR1,FOSL1,GAD1,GADD45A,JUN,JUNB,JUND,LDLR,MAP1LC3B,MXD1,MYB,MYBL1,NAB2,NR4A1,PDGFA,PTGES,SERPINE1	EGR1	AR,CEBPA,CEBPB,CREB1,E2F1,E2f,EGR1,JUN,NR3C1,PPARG,RB1,RELA,SMAD2,SMAD4,SP1,TFDP1,TP53
PTGS_C	transcription regulator	9.2e-11	ARG2,ASNS,BTG1,BTG2,CDKN1A,CEBPB,CXCR4,E2F1,EIF4E,FHL1,FOS,FOXM1,GADD45A,GTF3A,H1FX,ID2,IGFBP3,IL6,IRS2,JUN,JUNB,KLF5,MYBL2,NFIL3,NR4A2,PLIN2,PTPRE,SERPINB1,SERPINE1,TGFB2,THBD,VCL	CEBPA	CEBPA,STAT1,STAT3
PTGS_C	transcription regulator	5.41e-10	ATF2,BTG2,CD97,CDKN1A,CEBPB,CFLAR,CXCR4,CYP1B1,FOS,FOXM1,GADD45A,HES1,IL11,IL15RA,IL6,ITPR1,JRK,JUN,JUNB,KLF5,LIMA1,NFKBIA,NFKBIB,PDGFA,PIK3R1,PLAU,POLR2C,RGS3,SDC4,TGFB2,TNFAIP3,UBE2H,USP9X	NFKBIA	CDKN2A,CEBPA,CREB1,FOXO3,JUN,NFKB1,NFKB2,NFKBIA,NR3C1,PPARG,RELA,RELB,SP1,TP53
PTGS_C	transcription regulator	6.32e-10	AMD1,ARNTL,BCL6,CASP3,CDKN1A,CEBPB,CHKA,CHUK,CLK3,CTGF,DNAJB1,EGR1,FHL1,FOS,FOSL1,GAD1,GLUL,HBEGF,HRAS,HSP90AB1,ITPR1,JUN,JUNB,KLF5,KLF9,LDLR,MTF1,NAB2,NFIB,NFIC,NFIL3,NR4A1,NR4A2,PER1,PLAUR,RELA,RIPK2,RRS1,SETDB1,SFPQ,SP1,TFAM,TFAP2C,TGFBI,UBE2H	HTT	CREBBP,Creb,EP300,ESR1,FOXO1,HIF1A,HTT,JUN,MYOD1,PPARG,RELA,SMAD3,SMAD4,SP1,STAT1,TP53
PTGS_C	transcription regulator	2.56e-09	ASNS,CASP3,CDKN1A,CEBPB,CTGF,CYP1B1,E2F1,EGR1,FOS,FOSL1,HIST1H4A (includes others),IGFBP3,JUN,LDLR,MYBL1,MYBL2,NAB2,NF1,NFKBIA,PDGFA,PLAU,PLAUR,PMAIP1,SERPINE1,SETDB1,SMAD7,SP1,STAT1,TCEAL1,TFAM,TGFB2,THBD,TXNRD1,UGCG	SP1	AR,CREBBP,EP300,ESR1,FOXO1,RELA,SMAD3,SMAD4,SOX9,SP1,STAT1,VDR
PTGS_C	transcription regulator	4.13e-09	BTG2,CEBPB,CREM,DUSP1,DUSP4,EGR1,FOS,IRS2,JUNB,KLF5,LDLR,NAB2,NFIL3,NR4A1,NR4A2,PER1,PPP1R15A,TIPARP	CREM	CREM,Creb
PTGS_C	ligand-dependent nuclear receptor	4.13e-09	AMD1,BCL6,BTG1,CDKN1A,CEBPB,DYNLL1,EPAS1,GLUL,IRS2,KCNK1,KLF5,KLF9,NEDD9,NFKBIA,RUNX1,STAT1,STAT3,UGCG	PGR	CREBBP,NR3C1,PGR,RELA,STAT1,TP53
PTGS_C	ligand-dependent nuclear receptor	1.21e-08	CD55,CDKN1A,CEBPB,CYP1B1,DDIT4,E2F1,EFNA1,EGR1,FOS,FOSL1,FOSL2,FOXM1,IGFBP3,IL6,INHBB,IRS2,JUN,LDLR,MYB,NCOA3,NR1D1,SERPINB5,SERPINE1,SLC7A5,STAT1,STC2,TFAP2C,TNFAIP3	ESR1	AHR,AR,CDKN2A,CEBPA,CREB1,CREBBP,ESR1,FOXO3,JUN,NR3C1,PPARG,RELA,SMAD3,SMAD4,SOX9,SP1,TP53,VDR
PTGS_C	transcription regulator	1.23e-08	BTG2,CDKN1A,DUSP1,EGR1,ELF3,FOS,IGFBP3,IL6,ITPR1,MYB,NFKBIA,NFKBIB,NMI,NR4A1,PDGFA,PLAU,RELA,SDC4,STAT1,TNFAIP3,UBE2H	NFKB1	JUN,NFKB1,PPARG,RELA
PTGS_C	transcription regulator	1.26e-08	ANXA2,ASNS,BTG1,CDKN1A,CFLAR,CYP1B1,CYP2J2,DMTF1,DUSP1,FOS,FOSL1,HES1,ID2,IGFBP3,IL6,IRS2,JUN,JUNB,MYB,NFKBIA,PLAU,PLAUR,PTGES,RNF7,SERPINE1,SLC38A2,SMAD7,STAT1,ZFP36	JUN	AR,BRCA1,CDKN2A,CEBPA,CREBBP,EP300,ESR1,FOXO3,JUN,SMAD2,SMAD3,SMAD4,SP1,TP53
PTGS_C	transcription regulator	3.16e-08	BCAR3,CALU,CASP3,CFLAR,CTGF,CYP2J2,EGR1,FOS,FOSB,FOSL1,IL6,IRS2,JUN,JUNB,KLF6,LRP8,MXD1,NFIL3,NIPSNAP1,NRIP1,PIAS1,PLAU,PLAUR,PLK2,RUNX1,SERPINE1,SMAD7,STAT6,TGFBI,TIPARP,TPP1,UGCG,WEE1	FOS	AR,BRCA1,CREBBP,EP300,ESR1,FOS,FOXO1,JUN,RELA,SMAD3,SMAD4,SP1,STAT1
PTGS_C	transcription regulator	3.61e-07	ASNS,DUSP1,DUSP10,DUSP8,GADD45A,IL6,JUN,PLAU,RELA,SERPINB5,TGFB2	ATF2	AR,ATF2,JUN,SMAD2,SMAD4,SP1,TP53
PTGS_C	transcription regulator	4.28e-07	CDKN1A,EGR1,FOS,IER2,JUN,SERPINE1,TNFAIP3	DACH1	AR,BRCA1,DACH1,EP300,ESR1,JUN,SMAD3
PTGS_C	transcription regulator	4.31e-07	AMD1,CDKN1A,CSRP1,CTGF,CXCR4,E2F5,EGR1,FHL1,FOS,FOSB,FOSL1,IER2,JUN,JUNB,LDLR,MAP3K14,MYB,NR4A1,NR4A2,SHOC2,SRF,TAF5,VCL	SRF	AR,CREBBP,FOS,SP1,SRF
PTGS_C	transcription regulator	4.65e-07	CDKN1A,CYP1B1,DDIT4,EGR1,GADD45A,GTF2H1,H2AFX,H3F3A/H3F3B,PLSCR1,POU2F1,SFN,SFPQ,STAT1,TAP1,WEE1	BRCA1	AR,BRCA1,CDKN2A,CEBPA,EP300,ESR1,FOXO3,JUN,POU2F1,RNA polymerase II,SMAD3,SP1,STAT1,STAT3,TP53
PTGS_C	transcription regulator	9.25e-07	BTF3,BTG2,CDKN1A,COL19A1,CXCR4,DNAJB4,FOS,FOXM1,H2AFX,HIST1H4A (includes others),ID4,LDLR,NIPSNAP1,PAWR,PDGFA,PIAS1,PPP1R15A,SFPQ,TGFB2,TGFBI	YY1	CDKN2A,CEBPA,FOXO3,JUN,SP1,TP53,YY1
PTGS_C	transcription regulator	1.25e-06	AMD1,BTG2,CDKN1A,CEBPB,CTGF,DUSP1,E2F1,E2F3,EFNA1,EGR1,IL6,JUN,KCNK1,MYBL2,PDGFA,SERPINE1,SH3BP2,TPP1	CDKN2A	CDKN2A,CEBPA,CEBPB,CREB1,CREBBP,E2F1,E2f,EP300,FOXO3,JUN,NR3C1,PPARG,RB1,RELA,SP1,STAT1,TFDP1,TP53
PTGS_C	transcription regulator	1.32e-06	CDKN1A,ELF4,ID2,JUN,MITF,MYB,PITX2,PLAU,TCF7L2	TCF4	CTNNB1,MYC,TCF4,TP53
PTGS_C	ligand-dependent nuclear receptor	1.46e-06	CDKN1A,EGR1,GADD45A,ID3,IGFBP3,IL6,RAB5A,STAT1,STAT6,THBD	RARB	CEBPB,RARB,TP53
PTGS_C	transcription regulator	1.48e-06	BCL6,CASP3,CDKN1A,CEBPB,CFLAR,CYP27B1,EPAS1,FOS,GADD45A,ID2,IL6,NR4A2,SP1,ZFP36	STAT5A	STAT1,STAT5A,STAT5B
PTGS_C	transcription regulator	1.52e-06	ASNS,BAMBI,CDKN1A,CEBPB,CLK1,CTGF,DLX2,E2F1,FOS,FOSL2,GADD45A,ID3,IL6,JUN,MXD1,MYB,PLAUR,RIC8B,SERPINE1,TGFB2,TXNRD1,UBE2H	SMARCA4	AHR,CDKN2A,CEBPA,ESR1,FOXO3,JUN,RELA,SMAD3,SMARCA4,SP1,TP53
PTGS_C	transcription regulator	2.18e-06	CDKN1A,FOS,ID2,ID4,NAB2,PLAU	NAB2	EGR2,NAB2
PTGS_C	transcription regulator	3e-06	BAMBI,BTF3,CAPN1,CDKN1A,CTGF,CYR61,DIXDC1,EHD1,FOS,FOSL1,FSTL3,GAD1,GLUL,ID2,ID3,ID4,ILF3,INHBB,JUN,KLF5,MITF,PITX2,PLAU,PLAUR,SERPINE1,SFN,SHOX2,SMAD7,TCF7L2,TSC22D1,UGCG	CTNNB1	CDKN2A,CEBPA,CTNNB1,FOXO3,JUN,MYC,SP1,TCF4,TP53,ZBTB17
PTGS_C	transcription regulator	3.95e-06	CDKN1A,CFLAR,CTGF,FOS,FOSB,FOXM1,GADD45A,IL6,IRS2,JUN,JUNB,KIF18A,NAMPT,PCK2,PLSCR1,PPP1R15A,RELA,SERPINE1	FOXO1	ATF4,FOXO1
PTGS_C	transcription regulator	5.43e-06	CDKN1A,CFLAR,CHKA,DUSP1,E2F1,EGR1,HIST1H4A (includes others),HSP90AB1,ID2,IL15RA,IL6,JUN,NR4A1,PDGFA,SMAD7,TFAM	EP300	CDKN2A,CEBPA,CREB1,CREBBP,EP300,ESR1,FOXO1,FOXO3,HIF1A,JUN,MYC,MYOD1,NR3C1,PPARG,RELA,SP1,STAT1,TP53,VHL
PTGS_C	transcription regulator	5.66e-06	CDKN1A,CFLAR,CTGF,CYR61,E2F1,EPHA4,FOS,FOSB,FOSL1,HES1,IGFBP3,REL,RELA,SERPINE1,TGFB2	NOTCH1	NOTCH1,RBPJ
PTGS_C	transcription regulator	5.83e-06	ABI2,CDKN1A,CTGF,DUSP4,EGR1,FOS,FSTL3,HBEGF,IL6,JUN,JUNB,JUND,MXD1,SERPINE1,SMAD7,ZFP36	SMAD3	AR,BRCA1,CTNNB1,EP300,ESR1,JUN,SMAD3,SOX9,VDR
PTGS_C	transcription regulator	6.29e-06	ATF2,CASP3,CDKN1A,CTGF,CYP27B1,E2F1,E2F3,EGR1,FOS,HIST1H2AB/HIST1H2AE,HIST1H4A (includes others),HRAS,IL6,KCNK1,MYB,MYBL2,SERPINE1,SH3BP2,TGFB2	RB1	CEBPA,CEBPB,E2F1,E2F2,E2F3,E2f,RB1,STAT3,TFDP1,TP53
PTGS_C	kinase	8.09e-06	ASNS,DDIT4,HERPUD1,PCK2,PMAIP1,STC2	TRIB3	ATF4,TRIB3
PTGS_C	kinase	9.37e-06	E2F1,FOS,IL6,NFKBIA	CHUK	CHUK,CREB1,FOXO3,NFKB1,NFKBIB,NR3C1,PPARG,RELA,RELB
PTGS_C	transcription regulator	1.11e-05	ASNS,CDKN1A,CEBPB,CYP27B1,E2F1,E2F3,FHL1,FOS,GADD45A,IGFBP3,IL6,IRS2,JUN,LDLR,PPP1R15A,PTGES,RIC8B,SLC38A2,STAT3,TOP1,UPP1	CEBPB	CDKN2A,CEBPA,CEBPB,FOXO3,JUN,SP1,TP53
PTGS_C	transcription regulator	1.3e-05	CDKN1A,EGR1,FOS,FOSL1,JUN,JUNB,ZFP36	ELK1	AR,CREBBP,ELK1,FOS,SP1
PTGS_C	transcription regulator	4.14e-05	ASNS,CDKN1A,EIF4E,FOS,LDLR,NF1,NFKBIA,TNFAIP3	TBP	AHR,ESR1,RELA,SMAD3,SP1,TBP,TP53
PTGS_C	transcription regulator	4.51e-05	CDKN1A,CFLAR,CTGF,FSTL3,GADD45A,HBEGF,NFKBIA,SERPINE1,SMAD7,TGFB2,TGFBI	SMAD7	AR,SMAD2,SMAD3,SMAD7,SOX9,SP1,VDR
PTGS_C	transcription regulator	5.37e-05	ASNS,CDKN1A,IL6,JUN,LDLR,PPP1R15A,SERPINB5,SERPINE1	ATF3	AR,ATF3,BRCA1,EP300,ESR1,JUN,SMAD3
PTGS_C	transcription regulator	7.77e-05	CASP3,CDKN1A,CXCR4,IL6,NAMPT,PLSCR1,PMAIP1,STAT1	IRF5	IRF5,IRF8
PTGS_C	transcription regulator	0.000111	CAB39,CDKN1A,CTGF,FOS,FSTL3,GADD45A,ID2,NAMPT,NFKBIA,PLAU,SERPINE1,SMAD7,ZFP36	SMAD4	AR,SMAD3,SMAD4,SOX9,VDR
PTGS_C	ligand-dependent nuclear receptor	0.000122	BCL6,CDKN1A,CEBPB,CTGF,FOSL1,HES1,IGFBP3,IL6,IRS2,JUN,KLF6,LDLR,NR1D1,NR4A1,PCK2,PLIN2,POU2F1,PTGES,RELA,SERPINE1,SLC9A1	PPARG	AR,CREB1,JUN,NR3C1,PPARG,RELA,SMAD2,SMAD4,SP1,TP53
PTGS_C	kinase	0.000143	CDKN1A,EGR1,FOS,IL6,IRS2,JUN,SERPINE1	PRKCB	CDKN2A,CEBPA,FOXO3,JUN,PRKCB,SP1,TP53,VDR
PTGS_C	ligand-dependent nuclear receptor	0.000256	ADM,AMD1,CDKN1A,CFLAR,EGR1,IGFBP3,IL6,PDGFA,PER1,PLAU,PMAIP1,SERPINB5,SERPINE1,SMTN,STAT1,VCL,WEE1	AR	AHR,AR,BRCA1,CREBBP,EP300,ESR1,HIF1A,JUN,MYOD1,POU2F1,RELA,RNA polymerase II,SMAD2,SMAD3,SMAD4,SOX9,SP1,STAT1,TP53,VDR
PTGS_C	transcription regulator	0.000328	ADM,AMD1,ASNS,BCL6,BRD2,CASP3,CDKN1A,CFLAR,CHKA,DUSP1,E2F1,E2F3,EIF4E,FOSL1,FOXM1,GADD45A,HIST1H4A (includes others),ID2,ID3,KLF10,KLF6,LIMA1,MITF,NBN,PLAU,PLAUR,PMAIP1,PPAT,PPP1R15A,RRS1,SDCBP,SERPINE1,SLC3A2,SLC7A5,ZFP36	MYC	CDKN2A,CEBPA,CREBBP,E2F1,FOXO3,JUN,MYC,NR3C1,RB1,RELA,SMAD3,SMAD4,SP1,TP53,ZBTB17
PTGS_C	transcription regulator	0.000402	DUSP1,DUSP10,DUSP8	ATF7	ATF2,ATF7,JUN
PTGS_C	transcription regulator	0.000487	CDKN1A,GADD45A,KLF5,PIAS1,STAT1	PIAS1	NR3C1,PGR,PIAS1
PTGS_C	transcription regulator	0.00052	CDKN1A,EGR1,EPHA2,GADD45A,IGFBP3,PMAIP1,PTGES,SFN,TAP1	TP73	CDKN2A,CEBPA,FOXO3,JUN,SP1,TP53,TP73
PTGS_C	transcription regulator	0.000613	CDKN1A,CTGF,FSTL3,HES1,IL6,SERPINE1,SMAD7	SMAD2	CREBBP,SMAD2,SMAD3,SMAD4,SP1
PTGS_C	transcription regulator	0.000613	DUSP10,E2F1,E2F4,FOS,HES1,HIST1H2AB/HIST1H2AE,MYBL2	RBL1	E2F4,E2f,RBL1
PTGS_C	transcription regulator	0.000618	BCL6,CDKN1A,DUSP1,GADD45A,ID2,KLF6,MEF2A,PDGFA,RUNX1,SMAD7,SP1,TOP1	MYOD1	CREBBP,EP300,HIF1A,JUN,MYOD1,RELA,TP53
PTGS_C	transcription regulator	0.000671	CDKN1A,GADD45A,ID2,TAP1,TNFAIP3	PML	CEBPA,PML,STAT1,STAT3,TP53,TP73
PTGS_C	transcription regulator	0.00078	CASP3,CDKN1A,E2F1,MYB,MYBL2	TFDP1	E2F1,E2F2,E2F3,E2f,RBL1,TFDP1,TP53
PTGS_C	transcription regulator	0.000974	CDKN1A,E2F1,E2F3,MYB,MYBL2,PPP1R13B,SERPINE1	E2F3	E2F3,E2F4,E2f,RBL1
PTGS_C	transcription regulator	0.000996	CDKN1A,CTGF,CXCR4,FOS,MITF,TCF7L2	SOX9	CTNNB1,MYC,SOX9,TCF4,TP53
PTGS_D	transcription regulator	1.14e-07	ATF2,BARD1,BLM,CASP8,CCNA2,CDC6,HMGB2,IGF1R,MAGEF1,MEIS1,MELK,NPAT,PARP1,PCNA,POLD3,SLBP,SUZ12,TOPBP1,ZNF638	RB1	CCNE1,E2F1,RB1
PTGS_D	transcription regulator	0.000279	AMD1,BARD1,BLM,CCNA2,CUL1,HMGB2,MELK,NPAT,PCNA,POLD3,SLBP,SUZ12	CDKN2A	CCNE1,CDKN2A,E2F1,RB1
PTGS_E	transcription regulator	0	ATAD2,BLM,BRCA1,CCNB1,CCND1,CCNE1,CCNE2,CDC25A,CDCA4,CDK1,CHAF1A,DDB2,DDX11,E2F1,EED,EZH2,FANCL,FEN1,KCNK1,MCM10,MCM2,MCM3,MCM4,MCM5,MCM6,MCM7,PCNA,RAB27A,RAD51,RECQL4,RFC4,RMI1,SLBP,TFDP1,TMEM97,TYMS,VRK1	RB1	CCNE1,E2F1,E2f,RB1,TP53
PTGS_E	transcription regulator	0	BRCA1,CCNB1,CCND1,CCNE1,CCNE2,CDC25A,CDC45,CDCA4,CDK1,CDK4,CDKN2C,CHEK1,DDX11,DLEU1,E2F1,EED,EZH2,FEN1,MCM10,MCM2,MCM3,MCM4,MCM5,MCM6,MCM7,MSH2,NFKBIA,PA2G4,PCNA,PIK3R1,POLD1,RAD51,RFC2,RFC4,TYMS,UMPS,UNG	E2F1	BRCA1,CCNE1,E2F1,E2f,TP53
PTGS_E	transcription regulator	0	ATAD2,BLM,CCND1,CCNE1,CDC25A,CDCA4,CDK1,CDKN2C,CHAF1A,E2F1,EED,EZH2,FANCL,FEN1,KCNK1,MCM4,MCM5,MCM7,PCNA,POLD2,RAB27A,RECQL4,RFC4,RMI1,SLBP,TFDP1,TMEM97,TPP1,VRK1	CDKN2A	CDKN2A,E2F1,E2f,RB1
PTGS_E	transcription regulator	0	APEX1,ATAD2,BRCA1,CCNB1,CCND1,CCNE1,CCNE2,CDC25A,CDC7,CDK1,CDK4,CDK7,CHEK1,DDB2,E2F1,EXO1,EZH2,FEN1,HDAC2,MCM2,MCM3,MCM4,MCM5,MCM6,MCM7,ME1,MSH2,MSH6,NFKBIA,PCNA,PIK3R1,POLD1,POLD2,POLE2,PRIM1,PRNP,PTTG1,RAD51,RECQL4,RFC4,SERPINH1,SOD1,TFDP1,TMEM97,TYMS,UBE2B,UMPS,UNG,XRCC5	TP53	CCNE1,E2F1,E2f,TP53
PTGS_E	transcription regulator	0	CCNB1,CCND1,CCNE1,CDC25A,CDC45,CDCA4,CDK1,E2F1,EED,EZH2,MCM10,MCM2,MCM3,MCM4,MCM5,MCM6,MCM7,PCNA,RAD51	E2F3	E2F3,E2F4,E2f,MYC,RBL1
PTGS_E	transcription regulator	0	CCND1,CCNE1,CDC25A,CDK1,E2F1,MCM2,MCM3,MCM5,MCM6,MCM7,PA2G4,PCNA,TYMS	RBL1	BRCA1,E2F4,E2f,MYC,RBL1,TP53
PTGS_E	transcription regulator	0	APEX1,BRCA1,CCNB1,CCND1,CCNE1,CCNE2,CDC25A,CDK1,CDK4,CDK7,CHEK1,DDB2,DDX11,DLEU1,E2F1,EED,EZH2,HDAC2,MCM5,MCM6,MCM7,MSH2,PCNA,POLD1,RAD51,SERPINH1,TFDP1,TMEM97,TYMS	MYC	BRCA1,E2F1,ESR1,MYC,TP53
PTGS_E	other	7.91e-13	BRCA1,CCND1,CCNE1,CDC25A,CDK1,E2F1,PA2G4,PCNA,TYMS	RBL2	BRCA1,CCNE1,E2F1,E2F4,RBL2
PTGS_E	transcription regulator	1.16e-10	BRCA1,CCNE1,CDC45,E2F1,MCM4,PCNA	CCNE1	BRCA1,CCNE1,E2F1,E2f,ESR1,MYC,TP53
PTGS_E	transcription regulator	6.17e-10	CCND1,CCNE1,CDC25A,E2F1,MCM7,MNAT1,NFKBIA,PCNA	NCOA3	NCOA1,NCOA3,PGR,THRB
PTGS_E	transcription regulator	1.3e-07	BRCA1,CCNB1,CCND1,CCNE1,CDK1,E2F1,MCM2,MCM3	KDM5B	E2F1,E2f,KDM5B,RB1
PTGS_E	transcription regulator	4.23e-07	CCNB1,CCND1,CCNE1,CCNE2,CDC25A,CDK1,RECQL4,TYMS	HDAC1	E2F1,HDAC1,TP53
PTGS_E	transcription regulator	5.63e-07	CCND1,CCNE1,CDK1,CDKN2C,E2F1	TFDP1	E2F2,E2F3,RBL1,TFDP1
PTGS_E	transcription regulator	5.34e-06	BRCA1,CCNB1,CCND1,CCNE1,DDB2,FEN1,PCNA	BRCA1	AHR,BRCA1,ESR1,MYC,TP53
PTGS_E	ligand-dependent nuclear receptor	0.0001	BRCA1,CCND1,CDKN2C,MCM7,ME1,PCNA,PLIN2,RELA,SOD1	PPARG	PPARA,PPARG
PTGS_E	ligand-dependent nuclear receptor	0.000189	APEX1,CCND1,CCNE1,CDK1,CDK4,CDKN2C,NFKBIA,PCNA,PLIN2	PPARA	PPARA,PPARG
PTGS_E	transcription regulator	0.000341	CCND1,CCNE1,CDC25A,E2F1,MCM3,MSH2	EP300	AHR,BRCA1,CCNE1,E2F1,E2F2,E2F3,E2f,EP300,ESR1,NCOA3,PGR,RBL1,THRB,TP53
PTGS_E	transcription regulator	0.000484	CCND1,CCNE1,CDC7,CDK4,CHEK1	STAT5A	STAT5A,STAT5B
PTGS_E	ligand-dependent nuclear receptor	0.000754	CCND1,CDK1,KCNK1,NFKBIA,PCNA	PGR	NCOA1,PGR
PTGS_F	ligand-dependent nuclear receptor	1.68e-09	ARID4B,BCL10,BIRC2,BRWD1,CEBPB,DDIT4,FADD,GAS1,GATA3,GNRH1,IER2,ING3,JUN,MGMT,MYC,NFKBIA,NTF3,PTGS2,RABGGTB,RIPK2,SIAH1,SIAH2,SNAI2,SOX4,TNFAIP8,TNFRSF1A,TNFRSF9,TRAF4	NR3C1	Atf,CEBPA,CREB1,E2F1,EP300,FOXO3,JUN,NR3C1,RELA,SMAD4,TP53
PTGS_F	transcription regulator	1.77e-09	AMOTL2,ASNS,AURKA,BDKRB2,BIRC2,CASP8,CCNL1,CDK7,CDKN1B,CEBPB,CSTF1,CYR61,DDIT4,DUSP4,DYRK1A,ERCC5,GAS1,HMGB2,HMGCR,ID2,ING3,IRS1,JMJD1C,JUN,JUNB,MGMT,MYC,NFKBIA,NUP153,PIK3R4,PIM1,PTGS2,RBBP6,SIAH1,SNAI2,SOCS2,TCF7L2,TNFAIP8,TNFRSF9,TRAF4,UMPS	TP53	Atf,CEBPA,CREBBP,E2F1,EP300,ESR1,FOXO3,JUN,MYB,RELA,SMAD4,TP53
PTGS_F	transcription regulator	3.48e-06	ADORA2B,ASNS,AURKA,BIRC2,CDKN1B,CITED2,CYR61,FAM53C,ID2,JUN,MAFF,MYC,PTGS2,STC2,ZNF267	HIF1A	CEBPA,CREBBP,E2F1,EP300,ESR1,FOXO3,HIF1A,JUN,MYB,TP53
PTGS_F	ligand-dependent nuclear receptor	7.71e-06	CDKN1B,CEBPB,CRKL,DDIT4,GATA3,GNRH1,HMGCR,IRS1,JUN,MYC,NCOA3,PTGS2,SMAD3,SNAI2,SOCS2,STC2	ESR1	BRCA1,CEBPA,CREB1,E2F1,EP300,ESR1,ESR2,FOXO3,JUN,NR3C1,RELA,STAT1,STAT5A,STAT5B,TP53
PTGS_F	transcription regulator	2.97e-05	CASP8,CDKN1B,CEBPB,ID2,MYC,PIM1,SOCS2,TNFRSF1A,TRAF4	STAT5A	BRCA1,ESR1,ESR2,RELA,STAT1,STAT5A,STAT5B,TP53
PTGS_F	transcription regulator	9.43e-05	AURKA,CASP8,CDKN1B,CRKL,DUSP4,E2F3,HMGB2,IRS1,MEIS1,MYC,NCOA3,NFKBIA,RYBP,UMPS	E2F1	CEBPA,E2F1,EP300,FOXO3,HIF1A,JUN,TP53
PTGS_F	transcription regulator	0.000164	BIRC2,CASP8,CDKN1B,CEBPB,IER2,JUN,JUNB,KLF10,MGMT,MYC,NFKBIA,NFKBIE,PTGS2	RELA	CEBPA,CREB1,E2F1,EP300,FOXO3,JUN,NR3C1,RELA,TP53
PTGS_F	transcription regulator	0.000322	ASNS,CDKN1B,CEBPB,CLK1,ETS2,JUN,MYC,NR2F2,RBM4B,RIC8B,SCHIP1,SOCS2	SMARCA4	BRCA1,ESR1,ESR2,RELA,SMARCA4,STAT5A,TP53
PTGS_F	ligand-dependent nuclear receptor	0.000364	AMD1,BIRC2,CEBPB,KLF5,MYC,NEDD9,NFKBIA,PTGS2	PGR	JUN,NR3C1,PGR,RELA,TP53
PTGS_F	transcription regulator	0.000459	BDKRB2,CDKN1B,GATA3,HMGCR,ID2,JUN,MGMT,MYC,PTGS2	EP300	Atf,BRCA1,CEBPA,CREBBP,E2F1,EP300,ESR1,ESR2,FOXO3,HIF1A,JUN,MYB,RELA,SMAD4,STAT1,STAT5A,TP53
PTGS_G	transcription regulator	0	BTG2,C21orf33,CCL5,CDC45,CEBPB,CYP1B1,DAG1,DDIT3,FHL2,FOS,FSCN1,GADD45A,HES1,IER3,IL8,ITPR1,JUN,JUNB,LIF,LITAF,NFKB2,NFKBIA,PCNA,PIK3R1,PLAU,RELB,TIMP3,TNFAIP3	NFKBIA	Ap1,CDKN2A,CEBPA,CREB1,FOXO3,HDAC3,NFKB1,NFKBIA,NFkB (complex),NR3C1,REL,RELA,RELB,TP53,TP63,TP73
PTGS_G	ligand-dependent nuclear receptor	0	AKT1,ANGPTL4,BCL6,BRAF,C8orf4,CCL5,CEBPB,DAG1,DUSP1,EGR1,FOS,GADD45A,GEM,IER2,IER3,IL8,JUN,JUND,KRT17,LIF,MAPK9,MYD88,NFKB2,NFKBIA,OASL,PIK3R1,PPARA,RELB,RGS2,STAT3,TIMP3,TNFAIP3	NR3C1	CREB1,HDAC3,NFkB (complex),NR3C1,RELA,TP53
PTGS_G	transcription regulator	0	BRCA2,BTG2,CCL5,CEBPB,DDIT3,DUSP1,EGR1,ELF3,FOS,HES1,IER2,IER3,IL8,IRF7,JUN,JUNB,KLF10,NFKB2,NFKBIA,NR4A1,PLAU,RELB,SNAI1,SRF,TNFAIP3	RELA	CDKN2A,CEBPA,CREB1,FOXO3,HDAC3,NCOR2,NFkB (complex),NR3C1,RELA,TP53,TP63,TP73
PTGS_G	transcription regulator	0	AKT1,BRAF,BRCA2,BTG2,CEBPB,CTGF,DDIT3,DUSP1,DUSP4,EGR1,EGR3,F11R,FHL2,FOS,FOSL1,GADD45A,GLRX,HBEGF,HDAC5,HMGCR,ID3,IER3,IL8,IRF7,JUN,JUNB,KLF4,LIF,MVD,NFKB2,NFKBIA,PCNA,PIK3R1,PLAU,PMAIP1,PRNP,RRAD,RUNX1,SHC1,SNAI1,TIMP3,TRAP1	TP53	CDKN2A,CEBPA,FOXO3,RB1,TP53,TP63,TP73
PTGS_G	transcription regulator	0	AKT1,ANGPTL4,CCL5,CEBPB,DDIT3,EGR1,EGR2,EGR3,FOS,FSCN1,GADD45A,IL8,IRF7,ISG20,JUNB,KLF4,KRT17,LIF,MYD88,NR4A2,OASL,PLAU,PMAIP1,SNAI1,STAT3	STAT3	STAT1,STAT3
PTGS_G	ligand-dependent nuclear receptor	2e-15	C8orf4,CD55,CEBPB,CRKL,CYP1B1,EGR1,FOS,FOSL1,FOSL2,FST,GAL,HMGCR,IER3,IL8,JUN,NR1D1,PCNA,PES1,SNAI1,SULF1,TNFAIP3,TXNIP	ESR1	ESR1,SMAD3,SMAD4,SP1
PTGS_G	transcription regulator	4.5e-14	BRCA2,BTG2,CCL5,DUSP1,EGR1,ELF3,FOS,FSCN1,IER3,IL8,ITPR1,NFKB2,NFKBIA,NR4A1,PLAU,RELB,TNFAIP3	NFKB1	Ap1,NFKB1,NFkB (complex),RELA
PTGS_G	transcription regulator	1.35e-13	CCL5,EGR1,EGR2,EGR3,FGFR3,FOS,FOSB,IL8,JUN,JUND,KLF2,NR4A1,NR4A2,NR4A3,PCNA,RGS2	CREBBP	ATF2,CREBBP,EP300,FOXO1,HIF1A,MEF2,PPARG,STAT1,STAT3
PTGS_G	transcription regulator	7.14e-13	BTG2,CEBPB,CREM,DUSP1,DUSP4,EGR1,EGR2,EGR4,FOS,HMGCR,IL8,JUNB,NR4A1,NR4A2	CREM	CREM,Creb
PTGS_G	transcription regulator	3.03e-12	AHR,BRAF,FOS,FST,GADD45A,HBEGF,HES1,IL8,JUNB,PCNA,PLAU,PMAIP1,PRNP,RUNX1,SNAI1,TIMP3	TP63	CDKN2A,CEBPA,FOXO3,JUN,TP53,TP63,TP73
PTGS_G	ligand-dependent nuclear receptor	5.64e-12	ANGPTL4,BCL6,CCL5,CDKN2C,CEBPB,CTGF,F11R,FOSL1,FST,HES1,HMGCR,IL8,JUN,KLF4,NR1D1,NR4A1,PCNA,PPARA,SLC9A1	PPARG	PPARA,PPARG
PTGS_G	transcription regulator	1.76e-11	CCL5,CTGF,EGR1,EGR2,EGR3,EGR4,FHL2,FOS,FOSB,FOSL1,FST,IER2,JUN,JUNB,NR4A1,NR4A2,SRF	SRF	Ap1,CREBBP,FOS,SP1,SRF
PTGS_G	transcription regulator	1.15e-10	EGR1,EGR2,FOS,FOSB,FOSL1,IL8,JUN,JUNB,PLAU	FOSL1	Ap1,FOSL1
PTGS_G	transcription regulator	3.36e-10	AKT1,BAIAP2,BCL6,CCL5,CEBPB,CTGF,DDIT3,EGR1,EGR2,FOS,FOSL1,HBEGF,HMGCR,ITPR1,JUN,JUNB,KLF4,NR4A1,NR4A2,PCNA,PPARA,TIMP3,TRAP1	HTT	ATF2,ATF3,CDKN2A,CEBPA,CREBBP,EP300,FOXO1,FOXO3,HIF1A,HTT,MEF2,PPARA,PPARG,STAT1,TP53,TP63,TP73
PTGS_G	transcription regulator	4.27e-10	CCL5,FST,IL8,IRF7,ISG20,JUNB,OASL,PMAIP1,PNP,PRNP,TIMP3,TNFAIP3	IRF3	IRF3,IRF7,STAT1,STAT3
PTGS_G	transcription regulator	6.22e-10	AKT1,CYP1B1,DUSP1,FOS,FOSL1,GTF2B,HES1,IL8,JUN,JUNB,LIF,MVD,NFKBIA,PLAU,RELB,RXRA,SYK	JUN	Ap1,CDKN2A,CEBPA,FOXO3,JUN,SMAD4,SP1,TP53,TP63,TP73
PTGS_G	transcription regulator	1.45e-08	BTG2,CDKN2C,CEBPB,CTGF,DUSP1,EGR1,FHL2,FST,JUN,MCMBP,NFKB2,PCNA	CDKN2A	CDKN2A,CEBPA,FOXO3,JUN,RB1,TP53,TP63,TP73
PTGS_G	transcription regulator	2.5e-08	BRCA2,CCL5,CYP1B1,DDIT3,EGR1,FHL2,GADD45A,IRF7,KRT17,PCNA	BRCA1	BRCA1,MYC,RNA polymerase II,TP53
PTGS_G	transcription regulator	9e-08	ABCF2,AKT1,ANGPTL4,FHL2,FOS,IL8,ITPR1,JUN,MANF,NR4A1,NR4A3,PMAIP1,PPARA	HIF1A	ATF2,EP300,ESR1,FOXO1,HIF1A,MEF2,PPARG
PTGS_G	transcription regulator	9.22e-08	CCL5,CD59,CDKN2C,CEBPB,CTGF,CTH,CYP1B1,EGR1,FOS,FOSL1,IL8,JUN,NFKBIA,PLAU,PMAIP1,RANBP1	SP1	SMAD3,SMAD4,SP1
PTGS_G	transcription regulator	1.22e-07	EGR1,EGR2,FOS,FOSL1,JUN,JUNB	ELK1	Ap1,CREBBP,ELK1,FOS,SP1
PTGS_G	transcription regulator	6.06e-07	AKT1,BCL6,DDIT3,DUSP1,FOSL1,GADD45A,ID3,IER3,IL8,IRF7,KLF10,KLF4,KRT17,PCNA,PLAU,PMAIP1,RANBP1,SLC3A2,TRAP1,TXNIP	MYC	BRCA1,CDKN2A,CEBPA,FOXO3,MYC,RNA polymerase II,TP53,TP63,TP73
PTGS_G	transcription regulator	7.89e-07	CCL5,CDKN2C,CTGF,FST,GADD45A,HBEGF,NFKBIA,TIMP3	SMAD7	SMAD3,SMAD7
PTGS_G	transcription regulator	4.29e-06	FOS,IL8,JUN,RELB,SRF	NCOR2	HDAC3,NCOR2,VDR
PTGS_G	transcription regulator	4.63e-06	CCL5,CREM,EGR1,FOS,IL8,IRF7,JUN,OASL,PMAIP1,RUNX1	STAT1	STAT1,STAT3
PTGS_G	transcription regulator	5.42e-06	CYP1B1,DUSP1,FOSL1,HES1,MVD,PLAU,RELB	JUNB	Ap1,JUN,JUNB,SP1,TP53
PTGS_G	transcription regulator	5.47e-06	CEBPB,CTGF,ETS2,FHL2,FOS,FOSL2,GADD45A,ID3,JUN,MAP1B,NFKB2	SMARCA4	CDKN2A,CEBPA,FOXO3,SMARCA4,TP53,TP63,TP73
PTGS_G	transcription regulator	5.94e-06	ASAH1,BCL6,C21orf33,C8orf4,CD55,CDC45,CEBPB,CRKL,CYP1B1,DAG1,DNAJB9,EGR1,ELF3,F11R,FOSL2,GINS2,GLA,GTF2B,HIST2H2BE (includes others),JUN,JUNB,MRPS18B,NR1D1,PCNA,PNP,PPARA,RDH11,RXRA,SF3A3,TIMP3,TXNIP	HNF4A	HNF1A,HNF4A
PTGS_G	transcription regulator	6.26e-06	DDIT3,DUSP1,GADD45A,IL8,JUN,PLAU	ATF2	ATF2,Ap1,JUN,SP1,TP53
PTGS_G	transcription regulator	1.59e-05	CTGF,FOS,FST,GADD45A,IER3,NFKBIA,PLAU,TIMP3	SMAD4	SMAD3,SMAD4
PTGS_G	ligand-dependent nuclear receptor	1.66e-05	ANGPTL4,CDKN2C,CEBPB,CTH,F11R,FOS,HMGCR,MVD,NFKBIA,NR1D1,PCNA,PPARA	PPARA	PPARA,PPARG
PTGS_G	transcription regulator	1.73e-05	AHR,CTGF,FGF18,FOS,FOSL1,ID3,IL8,JUN,PCNA,PLAU,SNAI1,SYK,TIMP3,TSC22D1	CTNNB1	CDKN2A,CEBPA,CTNNB1,FOXO3,RUNX2,TP53,TP63,TP73
PTGS_G	transcription regulator	2.56e-05	CTGF,CTH,EGR1,EGR2,FOS,FOSB,FOSL1,IL8,JUN,JUNB,PLAU,RUNX1,RXRA	FOS	Ap1,CREBBP,EP300,FOS,FOXO1,SMAD4,SP1,STAT1
PTGS_G	transcription regulator	3.51e-05	DUSP1,EGR1,HMGCR,IL8,JUN,NR4A1,PPARA,TXNIP	EP300	ATF2,EP300,FOXO1,HIF1A,JUN,MEF2,PPARA,PPARG
PTGS_G	transcription regulator	3.68e-05	IL8,JUN,NFKB2,RELB	CYLD	CYLD,REL,RELB
PTGS_G	complex	4.14e-05	CCL5,CTGF,ELF3,IER3,IL8,TNFAIP3	NFkB (complex)	CREB1,HDAC3,NFkB (complex),NR3C1,RELA,TP53
PTGS_G	transcription regulator	6.23e-05	BRAF,EGR1,GADD45A,IER3,PMAIP1,SNAI1	TP73	CDKN2A,CEBPA,FOXO3,JUN,TP53,TP63,TP73
PTGS_G	transcription regulator	0.000232	FOS,PLAU,RRAD	NAB2	EGR2,NAB2
PTGS_G	transcription regulator	0.00029	FOS,IL8,NFKBIA,RELB	HDAC3	HDAC3,NCOR2,VDR
PTGS_G	transcription regulator	0.000311	BRCA2,CCL5,HES1,IL8,PLAU,RELB	HDAC1	CREB1,HDAC1,HDAC3,NFkB (complex),NR3C1,RELA,TP53
PTGS_G	kinase	0.000369	EGR1,FOS,JUN,RELB	PRKCB	PRKCB,VDR
PTGS_G	transcription regulator	0.000429	CCL5,IL8,NFKBIA,PLAU	NFKBIB	Ap1,NFKB1,NFKBIB,NFkB (complex)
PTGS_G	kinase	0.00043	CTH,DDIT3,PMAIP1	TRIB3	ATF4,TRIB3
PTGS_G	transcription regulator	0.000633	CCL5,EGR1,FOS,RUNX1,SRF	MKL1	FOS,MKL1,SRF
PTGS_G	transcription regulator	0.000633	CCL5,IL8,JUN	BCL3	BCL3,NFkB (complex),RELA
PTGS_G	transcription regulator	0.000888	IL8,NFKBIA,SNAI1	MUC1	CREB1,HDAC3,MUC1,NFkB (complex),NR3C1,RELA,TP53
PTGS_H	transcription regulator	3e-15	BTG1,CD44,CDKN1A,CEBPB,CLU,CSRP1,CTGF,DUSP1,ERCC1,FOS,GADD45A,HADHB,HBEGF,ID2,IFI30,IGFBP2,IGFBP3,JUNB,KLF4,MMP1,NFKB2,PSAP,RHOB,RPS27L,SERPINB2,SERPINE1,SNAI1,TGFBI,TGM2,TIMP2,TNFSF9	TP53	JUN,SMAD3,SMAD4,SP1,SPI1,TP53
PTGS_H	transcription regulator	2.92e-12	BTG1,CD44,CDKN1A,CLU,DUSP1,ERCC1,FOS,ID2,IGFBP2,IGFBP3,JUNB,MMP1,RHOB,SCD,SERPINB2,SERPINE1,ZFP36	JUN	JUN,SMAD3,SMAD4,SP1,SPI1,TP53
PTGS_H	transcription regulator	5.64e-12	CDKN1A,CGREF1,CITED2,CTGF,FURIN,GADD45A,HBEGF,MMP1,SCD,SERPINE1,TGFBI	SMAD7	AR,SMAD2,SMAD3,SMAD7,SOX9,SP1
PTGS_H	ligand-dependent nuclear receptor	8.89e-12	ADM,B2M,BTG1,CDKN1A,CEBPB,DUSP1,FOS,GADD45A,GEM,KRT17,MMP1,NFKB2,PHLDA2,RELA,RHOB,S100P,SERPINE1,TNFAIP3,TNFSF9,WDR12	NR3C1	NR3C1,RELA
PTGS_H	transcription regulator	1.38e-10	ADM,ALDOA,CDKN1A,CITED2,FOS,FURIN,ID2,IGFBP2,IGFBP3,MANF,MMP1,NR4A1,RELA,SERPINE1	HIF1A	CREBBP,EP300,HIF1A,JUNB,MYOD1,NFKB1,RELA
PTGS_H	transcription regulator	2.46e-10	ADM,CD9,CDKN1A,CEBPB,FOS,GADD45A,ID2,IFI30,JUNB,KLF4,KRT17,NR4A2,SERPINE1,SNAI1,ZFP36	STAT3	CEBPA,STAT3
PTGS_H	transcription regulator	2.46e-10	BTG1,CDKN1A,CEBPB,EIF4E,FOS,GADD45A,ID2,IGFBP3,JUNB,LCN2,LITAF,NR4A2,SCD,SERPINB2,SERPINE1	CEBPA	CEBPA,STAT3
PTGS_H	transcription regulator	4.27e-10	B2M,CD44,CDKN1A,CEBPB,DUSP1,FOS,JUNB,MMP1,NFKB2,NR4A1,RELA,SNAI1,TGM2,TNFAIP3	RELA	NR3C1,RELA
PTGS_H	transcription regulator	1.55e-09	CDKN1A,CTGF,FOS,HBEGF,JUNB,MMP1,RHOB,SERPINE1,SNAI1,TF,ZFP36	SMAD3	AR,CTNNB1,SMAD3,SOX9
PTGS_H	transcription regulator	7.37e-09	CDKN1A,CITED2,CTGF,FOS,GADD45A,ID2,MMP1,SCD,SERPINE1,ZFP36	SMAD4	AR,SMAD3,SMAD4,SOX9
PTGS_H	transcription regulator	4.14e-08	CD44,CDKN1A,CLU,GADD45A,JUNB,MAP1LC3B,NR4A1,SERPINE1,SNAI1	EGR1	EGR1,NR3C1,RELA
PTGS_H	transcription regulator	4.61e-08	ALDOA,B2M,CD9,CDKN1A,CEBPB,CITED2,CTGF,FOS,HBEGF,JUNB,KCNA1,KLF4,NR4A1,NR4A2,RELA,TGFBI,TGM2	HTT	CREBBP,EP300,HTT,RELA
PTGS_H	transcription regulator	4.97e-08	CACNA1G,CD44,CDKN1A,CTGF,FOS,ID2,IGFBP2,KRT7,MMP1,PHLDA2,PSAP,SCD,SERPINE1,SNAI1,TGM2	CTNNB1	CTNNB1,JUN,SP1,TCF4,TCF7L2,TP53
PTGS_H	transcription regulator	5.96e-08	CDKN1A,CEBPB,CITED2,CTGF,DUSP1,MCMBP,MMP1,NFKB2,SERPINE1,TPP1	CDKN2A	CDKN2A,E2F1,RB1
PTGS_H	transcription regulator	1e-07	CDKN1A,CEBPB,FOS,GADD45A,GRN,JUNB,LCN2,LITAF,MMP1,NFKB2,SERPINB2,TIMP2,TNFAIP3	NFKBIA	NFKBIA,NR3C1,RELA
PTGS_H	transcription regulator	2.06e-07	CD44,CDKN1A,CEBPB,CTGF,FOS,GADD45A,IFI30,MMP1,NFKB2,SERPINE1,TIMP2	SMARCA4	ESR1,ESR2,JUN,RELA,SMAD3,SMARCA4,SP1,TP53
PTGS_H	ligand-dependent nuclear receptor	1.09e-06	CDKN1A,CEBPB,FOS,IGFBP2,IGFBP3,MMP1,S100P,SERPINE1,SNAI1,TGM2,TNFAIP3	ESR1	AR,ESR1,ESR2,JUN,NR3C1,RELA,SMAD3,SMAD4,SOX9,SP1,TP53
PTGS_H	ligand-dependent nuclear receptor	1.65e-06	ACAA1,CDKN1A,CEBPB,CTGF,HADHB,IGFBP3,KLF4,NR4A1,RELA,SCD,SERPINE1	PPARG	CEBPA,PPARA,PPARG
PTGS_H	transcription regulator	3.01e-06	CDKN1A,CEBPB,FOS,GADD45A,ID2,NR4A2,ZFP36	STAT5A	STAT5A,STAT5B
PTGS_H	transcription regulator	9.72e-06	CLU,DUSP1,ID2,LCN2,MMP1,SERPINB2	JUNB	JUN,JUNB,JUND,SMAD4,SPI1,TP53
PTGS_H	transcription regulator	3.17e-05	CDKN1A,CITED2,CTGF,FOS,GPS2,MCMBP,NFKB2,SERPINE1	RB1	E2F1,RB1
PTGS_H	transcription regulator	3.39e-05	B2M,CD44,CDKN1A,FOS,FOSB,NR4A1,NR4A2	CREBBP	CREBBP,EP300,HIF1A,JUNB,MYOD1,NFKB1,NR3C1,RELA
PTGS_H	transcription regulator	8.3e-05	CDKN1A,CEBPB,CITED2,CTGF,FOS,HADHB,IGFBP3,MMP1,SERPINE1,TIMP2	SP1	AR,SMAD3,SMAD4,SOX9,SP1
PTGS_H	transcription regulator	0.000163	CDKN1A,EIF4E,FOS,TNFAIP3	TBP	ESR1,ESR2,RELA,SMAD3,SP1,TBP,TP53
PTGS_H	ligand-dependent nuclear receptor	0.000243	CDKN1A,GADD45A,IGFBP3,MMP1	RARB	CEBPB,RARB
PTGS_H	transcription regulator	0.000258	CDKN1A,CTGF,FURIN,SERPINE1	SMAD2	SMAD2,SMAD3,SMAD4,SP1
PTGS_H	transcription regulator	0.000274	B2M,CDKN1A,DUSP1,ID2,MMP1,NR4A1	EP300	CREBBP,EP300,JUN,JUNB,JUND,MYOD1,NFKB1,NR3C1,RELA
PTGS_H	ligand-dependent nuclear receptor	0.000276	CDKN1A,FOS,MMP1,TGM2,TIMP2	ESR2	ESR1,ESR2,RELA,SMAD3,SMAD4,SP1,TBP,TP53
PTGS_H	transcription regulator	0.000323	CD44,CDKN1A,GADD45A,JUNB,SERPINE1	BCL6	BCL6,JUN,SP1,TP53
PTGS_H	transcription regulator	0.000345	CDKN1A,CLU,ID2,IGFBP2,NFKB2,RHOB	PAX3	JUN,PAX3,SP1,TP53
PTGS_H	ligand-dependent nuclear receptor	0.000418	ADM,CDKN1A,IGFBP3,KCNA1,RHOB,SERPINE1,TF	AR	AR,SMAD3,SOX9
PTGS_H	group	0.000433	CDKN1A,DUSP1,FOS,MMP1,SERPINB2	Creb	Creb,JUN,SP1,TP53
PTGS_H	ligand-dependent nuclear receptor	0.000719	ACAA1,CDKN1A,CEBPB,FOS,HADHB,IGFBP2,IGFBP3,SCD	PPARA	CEBPA,PPARA,PPARG,STAT3
PTGS_I	transcription regulator	0	BIK,BNIP3,CDKN1A,CTGF,CXCL1,CYR61,DKK1,EPHA2,FGF2,FHL2,FLRT2,GADD45A,GLIPR1,ID2,IGF2,IGFBP3,IL8,LAMA5,LIMA1,NFKBIA,PDGFB,PHLDA1,PLAU,PLK2,PLOD2,PTGS2,SERPINE1,SLC2A1,SMURF2,TGFB2,TGM2,TSG101	TP53	CEBPA,EP300,FOXO3,HIF1A,MYC,NOTCH1,STAT3,TP53,TP73,VHL
PTGS_I	transcription regulator	0	BNIP3,CDKN1A,CXCL1,CXCL2,CXCL6,CXCR7,FGF2,FHL2,GADD45A,IFNG,IGF2,IL7R,IL8,LAMA5,LIMA1,NFKBIA,PLAT,PLAU,PTGS2,PTX3,TGFB2,TNFAIP3	NFKBIA	Ap1,HDAC3,NFKB1,NFKBIA,NFkB (complex),PPARG,REL,RELA,RELB
PTGS_I	transcription regulator	1e-15	ADM,ADORA2B,BNIP3,CDH2,CDKN1A,CYR61,FHL2,ID2,IGF2,IGFBP3,IL8,PDGFB,PLOD2,PTGS2,SERPINE1,SLC2A1,STC2	HIF1A	CEBPA,CREBBP,CTNNB1,EP300,FOXO3,HIF1A,IRF1,JUN,MYC,NOTCH1,SP1,STAT3,TP53,TP73,VHL
PTGS_I	transcription regulator	7.9e-14	CDH2,CDKN1A,CTGF,FGF2,IFNG,IGF2,IGFBP3,IL8,NCF2,NFKBIA,PDGFB,PLA2G4A,PLAU,PTGS2,SERPINE1,SLC2A1,SMAD3,TGFB2	SP1	AR,SMAD3,SMAD4,SOX9,SP1
PTGS_I	transcription regulator	7.74e-13	CDKN1A,CXCL1,CXCL2,CXCL6,FGF2,IFNG,IL7R,IL8,NFKBIA,PDGFB,PLAU,PTGS2,PTX3,TGM2,TNFAIP3	RELA	ATF2,HDAC3,IRF3,NCOR2,NFkB (complex),PPARG,RELA
PTGS_I	transcription regulator	5.47e-12	ADM,CDH2,CDKN1A,CXCL2,GADD45A,GLIPR1,ID2,IFNG,IL8,PHLDA1,PLA2G4A,PLAU,PTGS2,SERPINE1,STC2	STAT3	CEBPA,STAT3
PTGS_I	transcription regulator	8.07e-12	CDKN1A,DKK1,FGF2,ID2,IFNG,IGFBP3,IL7R,IL8,MT2A,NCF2,NFKBIA,PLAU,PTGS2,PTX3,SERPINE1	JUN	Ap1,JUN,Nfat (family),SMAD3,SMAD4,SP1,SPI1
PTGS_I	transcription regulator	1.07e-11	CDH2,CDKN1A,CTGF,EFEMP1,GADD45A,NFKBIA,PLAT,SERPINE1,SMAD3,TGFB2	SMAD7	AR,SMAD2,SMAD3,SMAD7,SOX9,SP1
PTGS_I	transcription regulator	3.03e-10	CDKN1A,CXCL2,IFNG,IGFBP3,IL18,IL8,NFKBIA,PLAU,PTGS2,PTX3,TNFAIP3	NFKB1	ATF2,Ap1,IRF3,JUN,NFKB1,NFkB (complex),Nfat (family),PPARG,RELA,STAT1
PTGS_I	transcription regulator	5.85e-10	CDKN1A,CTGF,GADD45A,ID2,IFNG,NFKBIA,PDGFB,PLAU,SERPINE1,SMAD3	SMAD4	AR,SMAD3,SMAD4,SOX9
PTGS_I	ligand-dependent nuclear receptor	6.06e-10	CDKN1A,EFEMP1,IGF2,IGFBP3,IL8,PTGS2,PTX3,SERPINE1,SMAD3,STC2,TEK,TGM2,TNFAIP3	ESR1	ESR1,ESR2,NR3C1,TBP
PTGS_I	ligand-dependent nuclear receptor	6.65e-10	ADM,ATP1B1,BAG3,CD83,CDKN1A,GADD45A,GLIPR1,IL18,IL7R,IL8,MAPK9,NFKBIA,PLK2,PTGS2,SERPINE1,TNFAIP3	NR3C1	NCOA2,NR3C1,PGR
PTGS_I	transcription regulator	9.47e-10	BIK,CDKN1A,GADD45A,GLIPR1,ID2,IGFBP3,IL8,MT2A,PLOD2,PTGS2,PTX3,SERPINE1,TGFB2	CEBPA	CEBPA,STAT3
PTGS_I	transcription regulator	3.22e-09	ACTG1,CTGF,FGF2,FLRT2,IFNG,IL8,MT2A,NCF2,PHLDA1,PLAT,PLAU,PLK2,PTGS2,SERPINE1	FOS	ATF2,Ap1,FOS,IRF3,NFkB (complex),Nfat (family),PPARG,RELA,SMAD3,SMAD4,SP1
PTGS_I	ligand-dependent nuclear receptor	3.57e-09	CDKN1A,CXCL2,GADD45A,IGFBP3,IL8,MAP2K3,PTGS2	RARB	CEBPB,NFkB (complex),RARB
PTGS_I	transcription regulator	4.01e-09	CDH2,CDKN1A,CTGF,IFNG,PDGFB,SERPINE1,SMAD3	SMAD2	SMAD2,SMAD3,SMAD4,SP1
PTGS_I	transcription regulator	6.22e-09	GADD45A,IFNG,IL8,MT2A,PLAU,PTGS2,TGFB2	ATF2	ATF2,Ap1,FOS,JUN,NFkB (complex),SMAD4,SP1,SPI1
PTGS_I	ligand-dependent nuclear receptor	7.29e-09	ADM,BASP1,CDH2,CDKN1A,IGF2,IGFBP3,LAMA5,PLAT,PLAU,SERPINE1,SMAD3	AR	AR,SMAD3,SOX9
PTGS_I	transcription regulator	2.33e-08	CDH2,CDKN1A,CXCL2,IL8,NFKBIA,PTGS2	HDAC3	ESR1,ESR2,HDAC3,NCOR2,PGR,PPARG
PTGS_I	transcription regulator	4.35e-08	CXCL1,CXCL2,IL8,NFKBIA,PLAU,TEK	NFKBIB	Ap1,NFKB1,NFKBIB,NFkB (complex),PPARG
PTGS_I	transcription regulator	6.14e-08	ADM,CXCL6,IL8,MT2A,PLAU,SERPINE1	FOSL1	Ap1,FOSL1,Nfat (family)
PTGS_I	transcription regulator	8.21e-08	CDKN1A,CXCL2,CXCL6,FGF2,GADD45A,IGF2,IL8,SERPINE1	EGR1	EGR1,HDAC3,NFkB (complex),RELA
PTGS_I	transcription regulator	1.01e-07	CDH2,CDKN1A,CTGF,CYR61,DKK1,ID2,IGF2,IL8,KRT7,PLAU,PTGS2,SERPINE1,TGM2	CTNNB1	CEBPA,CTNNB1,FOXO3,HDAC1,HDAC2,HIF1A,MYC,NOTCH1,PPARG,RELA,RUNX2,TCF4,TP53,TP73
PTGS_I	ligand-dependent nuclear receptor	1.12e-06	CDKN1A,CTGF,CXCL6,IFNG,IGFBP3,IL8,LAMB3,PTGS2,SERPINE1,SLC2A1	PPARG	ATF2,Ap1,IRF3,IRF9,JUN,NFkB (complex),PPARG,RELA,SMAD4,SP1,SPI1,STAT1,STAT2
PTGS_I	group	1.33e-06	CDKN1A,CXCL2,IGFBP3,PTGS2	N-cor	HDAC3,JUN,N-cor,NCOR2,NFkB (complex),PPARG,STAT1
PTGS_I	transcription regulator	2.2e-06	CDKN1A,EPHA2,FGF2,GADD45A,IGFBP3,PDGFB	TP73	CEBPA,FOXO3,HIF1A,NOTCH1,SP1,TP53,TP73
PTGS_I	transcription regulator	2.27e-06	CDKN1A,IGF2,NFKBIA,PTGS2,TNFAIP3	TBP	ESR1,ESR2,NCOA2,NR3C1,TBP
PTGS_I	transcription regulator	4.49e-06	BNIP3,CDH2,CDKN1A,CTGF,PDGFB,SLC2A1	VHL	EP300,HIF1A,MYC,TP53,VHL
PTGS_I	transcription regulator	4.73e-06	CDKN1A,IFNG,IL18,IL8,NFKBIA,TNFAIP3	REL	ATF2,IRF3,NFkB (complex),PPARG,REL,RELA
PTGS_I	transcription regulator	4.81e-06	BNIP3,CDKN1A,CTGF,FGF2,GPRC5A,PTX3,SERPINE1,TGFB2	RB1	E2F1,RB1
PTGS_I	transcription regulator	6.12e-06	CDH2,CDKN1A,CTGF,IFNG,PDGFB,SERPINE1,SMAD3	SMAD3	AR,CTNNB1,SMAD3,SOX9
PTGS_I	complex	1.1e-05	IFNG,IL8,MT2A,PLAU,PTGS2	Ap1	Ap1,Nfat (family)
PTGS_I	transcription regulator	1.21e-05	CDKN1A,CTGF,FHL2,GPRC5A,IGF2BP3,PTX3,SERPINE1	CDKN2A	CDKN2A,E2F1,RB1
PTGS_I	transcription regulator	1.58e-05	CDKN1A,CXCL1,IL7R,IL8	ID3	ID3,TCF12,TCF3
PTGS_I	complex	2.77e-05	CTGF,IFNG,IL8,PTGS2,TNFAIP3	NFkB (complex)	ATF2,FOS,HDAC3,IRF3,JUN,NFkB (complex),PPARG,RELA,STAT1
PTGS_I	transcription regulator	3.29e-05	CDKN1A,DKK1,ID2,PLAU	TCF4	CTNNB1,HDAC1,MYC,RUNX2,TCF4,TP53
PTGS_I	transcription regulator	7.46e-05	CD83,CDKN1A,IL8,PTGS2	HMGB1	HMGB1,NCOA2,NR3C1
PTGS_I	ligand-dependent nuclear receptor	8.32e-05	CDKN1A,DKK1,IL8,PTGS2,TGM2	ESR2	ESR1,ESR2,TBP
PTGS_I	transcription regulator	0.000158	CDKN1A,IFNG,IL18,IL8,PTGS2	IRF1	ATF2,HDAC3,IRF1,IRF3,NFkB (complex),PPARG,RELA
PTGS_I	transcription regulator	0.000168	CDKN1A,CXCL2,GADD45A,IFNG,IGFBP3,IL8,PTGS2	CEBPB	ATF2,CEBPB,IRF3,NFkB (complex),PPARG,RELA
PTGS_I	transcription regulator	0.000265	CDKN1A,FGF2,IFNG,IL8,PTGS2,SMAD3	STAT1	ATF2,Ap1,IRF3,IRF9,JUN,NFkB (complex),PPARG,RELA,SMAD4,SP1,SPI1,STAT1,STAT2
PTGS_I	transcription regulator	0.000343	CDKN1A,IL8,PTGS2	NCOR2	ESR1,ESR2,HDAC3,JUN,NCOR2,NFkB (complex),NR3C1,PGR,PPARG,STAT1,TBP
PTGS_I	transcription regulator	0.000474	CDKN1A,GADD45A,ID2,IGF2,SLC2A1	MYOD1	MYOD1,MYOG
PTGS_I	transcription regulator	0.000543	CDKN1A,IL8,PTGS2	NFKB2	NFKB2,RELB
PTGS_I	transcription regulator	0.000572	CXCL2,ID2,NCF2,PLAU	JUNB	JUNB,JUND
PTGS_I	transcription regulator	0.000678	CDKN1A,CYR61,FGF2,IL8,PTGS2	CREBBP	CREBBP,CTNNB1,Cbp/p300,EP300,ESR1,ESR2,IRF1,IRF2,IRF9,JUN,KAT2B,NFkB (complex),RELA,STAT1,STAT2,STAT3
PTGS_I	transcription regulator	0.000757	CDKN1A,NFKBIA,PTGS2	NCOA2	NCOA2,NR3C1,PGR
PTGS_I	transcription regulator	0.000907	CDH2,CDKN1A,CTGF	SOX9	CTNNB1,HDAC1,MYC,RUNX2,SOX9,TCF4,TP53
PTGS_K	transcription regulator	0	ASF1B,BARD1,BLM,BRCA1,CCNE1,CCNE2,CDK2,CHAF1A,DCK,DDX11,EZH2,FEN1,GMNN,MCM10,MCM2,MCM3,MCM4,MCM5,MCM6,MCM7,MYBL2,ORC1,PCNA,POLD3,RAD51,RAD51AP1,RFC3,RFC4,RRM2,SLBP,TFDP1,TOPBP1,TYMS	RB1	E2F1,RB1,TP53
PTGS_K	transcription regulator	0	BRCA1,CCNE1,CCNE2,CDC45,CDK2,DDX11,EZH2,FEN1,FOXM1,GMNN,HELLS,MAD2L1,MCM10,MCM2,MCM3,MCM4,MCM5,MCM6,MCM7,MSH2,MYBL2,ORC1,PCNA,POLA1,RACGAP1,RAD51,RFC2,RFC3,RFC4,RRM2,TOPBP1,TYMS,UNG	E2F1	E2F1,TP53
PTGS_K	transcription regulator	0	ASF1B,BRCA1,CCNE1,CCNE2,CDC20,CDC7,CDK2,DCK,E2F8,EZH2,FEN1,FOXM1,GMNN,MAD2L1,MCM2,MCM3,MCM4,MCM5,MCM6,MCM7,MKI67,MSH2,MYBL2,PCNA,POLA1,POLD2,POLE2,PRC1,PRIM1,RACGAP1,RAD51,RAD51AP1,RFC1,RFC3,RFC4,RRM2,SMC2,TFAM,TFDP1,TYMS,UNG	TP53	E2F1,TP53
PTGS_K	transcription regulator	0	ASF1B,BARD1,BLM,CCNE1,CDK2,CHAF1A,DCK,EZH2,FEN1,MCM4,MCM5,MCM7,MKI67,MYBL2,PCNA,POLD2,POLD3,RAD51AP1,RFC1,RFC3,RFC4,RRM2,SLBP,TFDP1	CDKN2A	CDKN2A,E2F1,RB1
PTGS_K	transcription regulator	0	CCNE1,CDC45,CDK2,EZH2,MCM10,MCM2,MCM3,MCM4,MCM5,MCM6,MCM7,MYBL2,ORC1,PCNA,POLA1,RAD51,TOPBP1	E2F3	E2F3,MYC,RBL1
PTGS_K	transcription regulator	0	CCNE1,CDK2,MCM2,MCM3,MCM5,MCM6,MCM7,MYBL2,ORC1,PCNA,RRM2,TYMS	RBL1	MYC,RBL1,TP53
PTGS_K	transcription regulator	2.24e-11	BARD1,BRCA1,CCNE1,CDC45,MCM4,PCNA	CCNE1	BRCA1,CCNE1,ESR1,RNA polymerase II
PTGS_K	transcription regulator	2.49e-11	BRCA1,CCNE1,CCNE2,CDC20,CDK2,DDX11,EZH2,FOXM1,MAD2L1,MCM5,MCM6,MCM7,MKI67,MSH2,PCNA,RAD51,RRM2,SNRPD1,TFDP1,TYMS	MYC	E2F1,MYC,TP53
PTGS_K	other	1.57e-08	BRCA1,CCNE1,MYBL2,PCNA,RRM2,TYMS	RBL2	BRCA1,CCNE1,RBL2
PTGS_K	transcription regulator	7.78e-05	CCNE1,CDK2,MCM3,MKI67,MSH2,TFAM	EP300	EP300,MYOD1
PTGS_K	transcription regulator	0.000172	BRCA1,CCNE1,FEN1,MAD2L1,PCNA	BRCA1	BRCA1,ESR1,RNA polymerase II
PTGS_K	transcription regulator	0.000507	MCM3,MCM4,PCNA	RUVBL1	RUVBL1,TIP60
PTGS_M	ligand-dependent nuclear receptor	0.000257	CEBPB,EIF4EBP1,PCK2,TRIB3,VLDLR	PPARG	PPARG,PPARGC1A
PTGS_N	transcription regulator	0	BCL3,BIRC3,BTG2,CEBPB,CFLAR,CXCL2,CXCL3,GADD45A,ICAM1,IER3,IL1B,IL7R,IL8,JUN,JUNB,NFKB1,NFKB2,NFKBIA,NFKBIE,PDGFA,PTX3,RELB,RGS16,SDC4,TNFAIP2,TNFAIP3	NFKBIA	NFKB1,NFKBIA,RELA
PTGS_N	transcription regulator	1e-14	BCL3,ICAM1,IER3,IL8,JUN,NFKB1,NFKB2,NFKBIA,RELB,TNFAIP3	REL	NFkB (complex),REL
PTGS_N	transcription regulator	1.13e-11	IL1B,IL7R,IL8,JUN,NFKB2,RELB	CYLD	CYLD,RELB
PTGS_N	transcription regulator	2.04e-08	BIRC3,CFLAR,ICAM1,IL8,KRT14,NFKB1,RELB	NOTCH1	NFkB (complex),NOTCH1
PTGS_N	ligand-dependent nuclear receptor	1.12e-07	CXCL2,GADD45A,ICAM1,IL1B,IL8	RARB	CEBPB,RARB
PTGS_N	transcription regulator	1.13e-06	CFLAR,CXCL3,IL8,JUN,KRT14,PDGFA	EP300	CREBBP,EP300,HIF1A
PTGS_N	kinase	2.39e-06	CD83,ICAM1,JUN,RELB	PRKCB	PRKCB,VDR
PTGS_N	transcription regulator	3.52e-06	IL1B,IL8,JUN,JUNB	FOSL1	Ap1,FOSL1
PTGS_N	transcription regulator	4.04e-06	BIRC3,CEBPB,CFLAR,GADD45A,ICAM1	STAT5A	STAT5A,STAT5B
PTGS_N	transcription regulator	1.61e-05	IL1B,IL8,JUN,KRT14,PDGFA,SDC4	HIF1A	CREBBP,EP300,HIF1A
PTGS_N	ligand-dependent nuclear receptor	0.000586	CEBPB,CXCL3,IL1B,IL8,JUN	PPARG	NFE2L2,PPARG
