# Supplementary material for: A transcriptomics data-driven gene space accurately predicts liver cytopathology and drug-induced liver injury
Source: Nat Commun. 2017 Jul 3;8:15932. doi: 10.1038/ncomms15932 (PMC5500850; doi:10.1038/ncomms15932)
Supplement: Supplementary Data 6 [file ncomms15932-s7.xlsx]

## Sheet: Sheet1
# Supplementary Data 6 (a) Gene Ontology enrichment results of the PTGS components (topGO analysis), summary
#
GO.ID	Term	Ncomp	max.p (-log10p)	eyediagram	PTGS_Core	PTGS_A	PTGS_B	PTGS_C	PTGS_D	PTGS_E	PTGS_F	PTGS_G	PTGS_H	PTGS_I	PTGS_J	PTGS_K	PTGS_L	PTGS_M	PTGS_N		# Table contents: #
GO:0006355	regulation of transcription, DNA-dependent	4	10.2441	TRUE	6.55284	2.39254	2.19654	5.92082	0	0	10.2441	0	0	0	0	0	0	0	0		#	GO.ID		Gene Ontology identifier (http://geneontology.org/)
GO:0045944	positive regulation of transcription from RNA polymerase II promoter	6	12.6778	TRUE	4.58503	0	5.09151	12.6778	2.26201	0	4.4437	6.55284	0	0	0	0	0	0	3.60206		#	Term		The Gene Ontology term
GO:0030282	bone mineralization	1	3.79588	FALSE	0	0	0	0	0	0	3.79588	0	0	0	0	0	0	0	0		#	Ncomp		Number of components producing results with significance of p < 0.01 (calculated using the weighted procedure of topGO)
GO:0043066	negative regulation of apoptotic process	6	4.40894	TRUE	0	2.36552	0	0	0	0	3.65758	4.40894	2.90658	2.02228	0	0	0	0	4.16115		#	max.p (-log10p)		Smallest (most significant) p-value expressed as -LOG10(p.value)
GO:0043065	positive regulation of apoptotic process	6	6.36653	TRUE	0	0	4.67778	2.12148	2.30715	0	3.04576	6.36653	0	2.27654	0	0	0	0	0		#	eyediagram		Whether a result was included in the eyediagram (Supplementary Fig. 6a); results with at least one component with p< 0.0001 were included
GO:0006397	mRNA processing	1	2.53313	FALSE	0	0	0	0	0	0	2.53313	0	0	0	0	0	0	0	0		#	PTGS_Core		Results from analyzing the PTGS_Core gene set; p-value expressed as -LOG10(p.value)
GO:0043123	positive regulation of I-kappaB kinase/NF-kappaB cascade	4	7.16115	TRUE	0	0	7.16115	2.54516	0	0	2.51428	0	0	0	0	0	0	0	3.07058		#	PTGS_A		Results from analyzing the PTGS_A gene set; p-value expressed as -LOG10(p.value)
GO:0016567	protein ubiquitination	2	3.49485	FALSE	0	0	0	0	3.49485	0	2.41117	0	0	0	0	0	0	0	0		#	PTGS_B		Results from analyzing the PTGS_B gene set; p-value expressed as -LOG10(p.value)
GO:0008063	Toll signaling pathway	6	9.95861	TRUE	2.80134	2.03527	9.95861	5.95861	0	0	2.39254	5.55284	0	0	0	0	0	0	5.20066		#	PTGS_C		Results from analyzing the PTGS_C gene set; p-value expressed as -LOG10(p.value)
GO:0071260	cellular response to mechanical stimulus	5	4.20761	TRUE	0	2.69037	4.20761	0	0	0	2.38091	0	0	3.30103	0	0	0	0	3.0655		#	PTGS_D		Results from analyzing the PTGS_D gene set; p-value expressed as -LOG10(p.value)
GO:0006367	transcription initiation from RNA polymerase II promoter	6	6.63827	TRUE	0	0	3.34679	6.63827	2.03198	0	2.32514	3.74473	2.21396	0	0	0	0	0	0		#	PTGS_E		Results from analyzing the PTGS_E gene set; p-value expressed as -LOG10(p.value)
GO:0001889	liver development	2	2.61979	FALSE	0	0	0	2.61979	0	0	2.27572	0	0	0	0	0	0	0	0		#	PTGS_F		Results from analyzing the PTGS_F gene set; p-value expressed as -LOG10(p.value)
GO:0007275	multicellular organismal development	1	2.14874	FALSE	0	0	0	0	0	0	2.14874	0	0	0	0	0	0	0	0		#	PTGS_G		Results from analyzing the PTGS_G gene set; p-value expressed as -LOG10(p.value)
GO:0051726	regulation of cell cycle	5	4.08092	TRUE	0	0	2.2161	0	2.28819	0	2.09583	4.08092	0	0	0	0	0	0	2.07366		#	PTGS_H		Results from analyzing the PTGS_H gene set; p-value expressed as -LOG10(p.value)
GO:0034130	toll-like receptor 1 signaling pathway	6	6.82391	TRUE	3.14874	2.31247	6.45593	6.82391	0	0	2.01412	4.95861	0	0	0	0	0	0	4.11351		#	PTGS_I		Results from analyzing the PTGS_I gene set; p-value expressed as -LOG10(p.value)
GO:0035666	TRIF-dependent toll-like receptor signaling pathway	5	8.58503	TRUE	3.14874	0	8.58503	4.42022	0	0	2.01412	4.95861	0	0	0	0	0	0	5.5376		#	PTGS_J		Results from analyzing the PTGS_J gene set; p-value expressed as -LOG10(p.value)
GO:0043200	response to amino acid stimulus	1	2.3098	FALSE	0	0	0	0	0	0	0	0	0	0	0	0	0	2.3098	0		#	PTGS_K		Results from analyzing the PTGS_K gene set; p-value expressed as -LOG10(p.value)
GO:0000122	negative regulation of transcription from RNA polymerase II promoter	5	8.25964	TRUE	3.00877	2.11748	3.16749	8.25964	0	0	0	6.09691	0	0	4.20066	0	0	0	0		#	PTGS_L		Results from analyzing the PTGS_L gene set; p-value expressed as -LOG10(p.value)
GO:0051403	stress-activated MAPK cascade	3	2.42713	FALSE	0	0	0	2.42022	0	0	0	2.42713	0	0	2.07676	0	0	0	0		#	PTGS_M		Results from analyzing the PTGS_M gene set; p-value expressed as -LOG10(p.value)
GO:0009416	response to light stimulus	2	4.48149	TRUE	0	0	0	0	0	0	0	4.48149	0	0	2.04672	0	0	0	0		#	PTGS_N		Results from analyzing the PTGS_N gene set; p-value expressed as -LOG10(p.value)
GO:0034142	toll-like receptor 4 signaling pathway	5	8.82391	TRUE	2.77989	2.01863	8.82391	5.16115	0	0	0	5.56864	0	0	0	0	0	0	5.22915
GO:0034134	toll-like receptor 2 signaling pathway	5	6.82391	TRUE	3.88606	2.32148	6.46852	6.82391	0	0	0	5	0	0	0	0	0	0	4.16115
GO:0002755	MyD88-dependent toll-like receptor signaling pathway	5	7.02228	TRUE	2.89963	2.11295	6.22185	7.02228	0	0	0	4.82391	0	0	0	0	0	0	5.29243
GO:0031668	cellular response to extracellular stimulus	5	3.40894	FALSE	2.58838	0	2.43771	2.45346	0	0	0	3.02228	3.40894	2.21681	0	0	0	0	0
GO:0043434	response to peptide hormone stimulus	5	5.40894	TRUE	0	0	0	4.85387	0	0	0	5.40894	2.22695	2.56543	0	0	0	0	2.007
GO:0042493	response to drug	5	3.07058	FALSE	0	0	2.43063	0	0	3.07058	0	2.22988	2.74715	2.49485	0	0	0	0	0
GO:0034138	toll-like receptor 3 signaling pathway	4	8.45593	TRUE	3.79588	0	8.45593	4.30103	0	0	0	4.92082	0	0	0	0	0	0	5.52288
GO:0006954	inflammatory response	4	4.49485	TRUE	0	0	4.49485	0	0	0	0	2.05849	0	3.40894	0	0	0	0	3.40894
GO:0006260	DNA replication	4	7.63827	TRUE	0	2.10347	0	0	2.19179	7.14267	0	0	0	0	0	7.63827	0	0	0
GO:0008283	cell proliferation	4	3.4437	FALSE	0	0	0	0	0	2.92812	0	3.14267	2.77989	0	0	3.4437	0	0	0
GO:0032481	positive regulation of type I interferon production	4	3.67778	FALSE	0	0	2.95078	3.10791	0	0	0	2.10018	0	0	0	0	0	0	3.67778
GO:0009612	response to mechanical stimulus	4	5.82391	TRUE	0	0	0	2.77469	0	0	0	5.82391	3.42022	0	0	0	0	0	2.79588
GO:0045892	negative regulation of transcription, DNA-dependent	4	3.58503	FALSE	0	2.18243	0	0	3.58503	2.35754	0	0	0	0	0	0	0	0	2.02
GO:0034097	response to cytokine stimulus	4	4.20066	TRUE	2.25493	0	0	2.56067	0	0	0	4.20066	2.32883	0	0	0	0	0	2.07212
GO:0000084	S phase of mitotic cell cycle	3	27.2924	TRUE	5	0	0	0	3.05061	27.2924	0	0	0	0	0	26.0132	0	0	0
GO:0051301	cell division	3	6.25181	TRUE	0	0	0	0	2.8041	3.31876	0	0	0	0	0	6.25181	0	0	0
GO:0006917	induction of apoptosis	3	3.85387	FALSE	0	0	3.33724	3.85387	0	0	0	0	0	2.89963	0	0	0	0	0
GO:0007568	aging	3	4.00877	TRUE	0	3.82391	0	0	0	0	0	2.01547	4.00877	0	0	0	0	0	0
GO:0007050	cell cycle arrest	3	4.24413	TRUE	2.85078	0	0	0	0	2.28735	0	2.11862	0	4.24413	0	0	0	0	0
GO:0007179	transforming growth factor beta receptor signaling pathway	3	5.29243	TRUE	2.11634	0	0	5.29243	2.90658	0	0	0	2.39686	0	0	0	0	0	0
GO:0001525	angiogenesis	3	3.40894	FALSE	0	0	0	0	0	0	0	2.93181	0	2.44129	0	0	0	0	3.40894
GO:0006271	DNA strand elongation involved in DNA replication	2	29.1612	TRUE	7.3279	0	0	0	0	18.284	0	0	0	0	0	29.1612	0	0	0
GO:0000082	G1/S transition of mitotic cell cycle	2	23.8861	TRUE	0	0	0	0	0	23.8861	0	0	0	0	0	16.0757	0	0	0
GO:0000075	cell cycle checkpoint	2	21.2757	TRUE	0	0	0	0	0	17.6021	0	0	0	0	0	21.2757	0	0	0
GO:0000216	M/G1 transition of mitotic cell cycle	2	17.9586	TRUE	0	0	0	0	0	10.4318	0	0	0	0	0	17.9586	0	0	0
GO:0006281	DNA repair	2	7.08092	TRUE	0	0	0	0	0	3.01773	0	0	0	0	0	7.08092	0	0	0
GO:0042127	regulation of cell proliferation	2	3.88606	FALSE	0	0	0	0	0	3.82391	0	0	0	3.88606	0	0	0	0	0
GO:0006986	response to unfolded protein	2	3.4437	FALSE	0	0	0	3.14874	0	3.4437	0	0	0	0	0	0	0	0	0
GO:0051092	positive regulation of NF-kappaB transcription factor activity	2	7.50864	TRUE	0	0	4.95861	0	0	0	0	0	0	0	0	0	0	0	7.50864
GO:0006955	immune response	2	4.3279	TRUE	0	0	4.3279	0	0	0	0	0	0	0	0	0	0	0	3.11351
GO:0001649	osteoblast differentiation	2	3.50864	FALSE	0	0	0	0	0	0	0	3.50864	0	3.05061	0	0	0	0	0
GO:0000079	regulation of cyclin-dependent protein kinase activity	2	10	TRUE	0	0	0	0	2.04576	10	0	0	0	0	0	0	0	0	0
GO:0001558	regulation of cell growth	2	3.22915	FALSE	0	2.63264	0	0	0	0	0	0	0	3.22915	0	0	0	0	0
GO:0048011	nerve growth factor receptor signaling pathway	2	3.74473	FALSE	0	0	0	2.45469	0	0	0	3.74473	0	0	0	0	0	0	0
GO:0006935	chemotaxis	2	4.38722	TRUE	0	0	2.32883	0	0	0	0	0	0	4.38722	0	0	0	0	0
GO:0001666	response to hypoxia	2	6.49485	TRUE	0	0	0	0	0	0	0	2.27819	0	6.49485	0	0	0	0	0
GO:0007049	cell cycle	2	2.52433	FALSE	0	0	0	0	2.2636	0	0	0	0	0	0	2.52433	0	0	0
GO:0048147	negative regulation of fibroblast proliferation	2	2.15366	FALSE	2.1798	2.15366	2.01863	0	0	0	0	0	0	0	0	0	0	0	0
GO:0032496	response to lipopolysaccharide	2	2.69465	FALSE	0	0	0	2.69465	0	0	0	2.23136	0	0	0	0	0	0	0
GO:0051090	regulation of sequence-specific DNA binding transcription factor activity	2	2.52433	FALSE	0	0	0	2.52433	0	0	0	2.07779	0	0	0	0	0	0	0
GO:0030968	endoplasmic reticulum unfolded protein response	2	2.34582	FALSE	0	0	2.34582	0	0	0	0	0	0	2.16749	0	0	0	0	0
GO:0007623	circadian rhythm	2	2.73518	FALSE	2.40012	0	0	2.20761	0	0	0	2.73518	0	0	0	0	0	0	0
GO:0006357	regulation of transcription from RNA polymerase II promoter	2	2.06399	FALSE	0	0	0	2.06399	2.02	0	0	0	0	0	0	0	0	0	0
GO:0043392	negative regulation of DNA binding	2	2.19518	FALSE	0	0	0	2.00393	0	0	0	0	0	0	0	0	0	0	2.19518
GO:0045766	positive regulation of angiogenesis	2	2.74473	FALSE	0	0	0	0	0	0	0	0	2.22475	2.74473	0	0	0	0	0
GO:0051325	interphase	2	2.13077	FALSE	0	0	0	0	0	0	0	0	2.03433	2.13077	0	0	0	0	0
GO:0030521	androgen receptor signaling pathway	1	3.36653	FALSE	0	0	0	0	0	3.36653	0	0	0	0	0	0	0	0	0
GO:0060333	interferon-gamma-mediated signaling pathway	1	3.52288	FALSE	0	0	3.52288	0	0	0	0	0	0	0	0	0	0	0	0
GO:0007569	cell aging	1	3.35655	FALSE	0	3.35655	0	0	0	0	0	0	0	0	0	0	0	0	0
GO:0006511	ubiquitin-dependent protein catabolic process	1	7.58503	TRUE	0	0	0	0	7.58503	0	0	0	0	0	0	0	0	0	0
GO:0051098	regulation of binding	1	3.92082	FALSE	0	0	0	0	3.92082	0	0	0	0	0	0	0	0	0	0
GO:0019048	virus-host interaction	1	3.76955	FALSE	0	0	0	0	3.76955	0	0	0	0	0	0	0	0	0	0
GO:0030522	intracellular receptor mediated signaling pathway	1	5.95861	TRUE	0	0	0	0	0	0	0	5.95861	0	0	0	0	0	0	0
GO:0008543	fibroblast growth factor receptor signaling pathway	1	4.55284	TRUE	0	0	0	0	0	0	0	4.55284	0	0	0	0	0	0	0
GO:0044344	cellular response to fibroblast growth factor stimulus	1	3.18709	FALSE	0	0	0	0	0	0	0	3.18709	0	0	0	0	0	0	0
GO:0007173	epidermal growth factor receptor signaling pathway	1	3.09151	FALSE	0	0	0	0	0	0	0	3.09151	0	0	0	0	0	0	0
GO:0051384	response to glucocorticoid stimulus	1	3.11919	FALSE	0	0	0	0	0	0	0	0	3.11919	0	0	0	0	0	0
GO:0006457	protein folding	1	2.22988	FALSE	0	0	0	0	0	2.22988	0	0	0	0	0	0	0	0	0
GO:0042325	regulation of phosphorylation	1	2.21042	FALSE	0	0	0	0	0	0	0	0	0	0	0	2.21042	0	0	0
GO:0006461	protein complex assembly	1	2.09259	FALSE	0	0	0	0	0	2.09259	0	0	0	0	0	0	0	0	0
GO:0007283	spermatogenesis	1	2.00524	FALSE	0	0	0	0	0	2.00524	0	0	0	0	0	0	0	0	0
GO:0006366	transcription from RNA polymerase II promoter	1	2.95468	FALSE	0	0	0	2.95468	0	0	0	0	0	0	0	0	0	0	0
GO:0050852	T cell receptor signaling pathway	1	2.78781	FALSE	0	0	2.78781	0	0	0	0	0	0	0	0	0	0	0	0
GO:0007184	SMAD protein import into nucleus	1	2.50446	FALSE	0	2.50446	0	0	0	0	0	0	0	0	0	0	0	0	0
GO:0045682	regulation of epidermis development	1	2.30016	FALSE	0	0	0	2.30016	0	0	0	0	0	0	0	0	0	0	0
GO:0007596	blood coagulation	1	2.20621	FALSE	0	0	0	2.20621	0	0	0	0	0	0	0	0	0	0	0
GO:0050776	regulation of immune response	1	2.1261	FALSE	0	0	2.1261	0	0	0	0	0	0	0	0	0	0	0	0
GO:0046822	regulation of nucleocytoplasmic transport	1	2.12378	FALSE	0	0	2.12378	0	0	0	0	0	0	0	0	0	0	0	0
GO:0043484	regulation of RNA splicing	1	2.07831	FALSE	2.24795	0	2.07831	0	0	0	0	0	0	0	0	0	0	0	0
GO:0043627	response to estrogen stimulus	1	2.07314	FALSE	0	2.07314	0	0	0	0	0	0	0	0	0	0	0	0	0
GO:0046849	bone remodeling	1	2.03339	FALSE	0	0	0	2.03339	0	0	0	0	0	0	0	0	0	0	0
GO:0045893	positive regulation of transcription, DNA-dependent	1	2.48678	FALSE	0	0	0	0	2.48678	0	0	0	0	0	0	0	0	0	0
GO:0031023	microtubule organizing center organization	1	2.27003	FALSE	0	0	0	0	2.27003	0	0	0	0	0	0	0	0	0	0
GO:0001890	placenta development	1	2.25414	FALSE	0	0	0	0	2.25414	0	0	0	0	0	0	0	0	0	0
GO:0048514	blood vessel morphogenesis	1	2.08355	FALSE	0	0	0	0	2.08355	0	0	0	0	0	0	0	0	0	0
GO:0071901	negative regulation of protein serine/threonine kinase activity	1	2.04721	FALSE	0	0	0	0	2.04721	0	0	0	0	0	0	0	0	0	0
GO:0009636	response to toxin	1	2.93181	FALSE	0	0	0	0	0	0	0	2.93181	0	0	0	0	0	0	0
GO:0007507	heart development	1	2.73993	FALSE	0	0	0	0	0	0	0	2.73993	0	0	0	0	0	0	0
GO:0044255	cellular lipid metabolic process	1	2.46852	FALSE	0	0	0	0	0	0	0	2.46852	0	0	0	0	0	0	0
GO:0006275	regulation of DNA replication	1	2.39147	FALSE	0	0	0	0	0	0	0	2.39147	0	0	0	0	0	0	0
GO:0044281	small molecule metabolic process	1	2.24949	FALSE	0	0	0	0	0	0	0	2.24949	0	0	0	0	0	0	0
GO:0032868	response to insulin stimulus	1	2.18776	FALSE	0	0	0	0	0	0	0	2.18776	0	0	0	0	0	0	0
GO:0030324	lung development	1	2.12033	FALSE	0	0	0	0	0	0	0	2.12033	0	0	0	0	0	0	0
GO:0031175	neuron projection development	1	2.07831	FALSE	0	0	0	0	0	0	0	2.07831	0	0	0	0	0	0	0
GO:0032355	response to estradiol stimulus	1	2.04672	FALSE	0	0	0	0	0	0	0	2.04672	0	0	0	0	0	0	0
GO:0051091	positive regulation of sequence-specific DNA binding transcription factor activity	1	2.04624	FALSE	0	0	0	0	0	0	0	2.04624	0	0	0	0	0	0	0
GO:0006915	apoptotic process	1	2.04335	FALSE	0	0	0	0	0	0	0	2.04335	0	0	0	0	0	0	0
GO:0071479	cellular response to ionizing radiation	1	2.53462	FALSE	0	0	0	0	0	0	0	0	2.53462	0	0	0	0	0	0
GO:0045786	negative regulation of cell cycle	1	2.34872	FALSE	0	0	0	0	0	0	0	0	2.34872	0	0	0	0	0	0
GO:0072593	reactive oxygen species metabolic process	1	2.81248	FALSE	0	0	0	0	0	0	0	0	0	2.81248	0	0	0	0	0
GO:0050678	regulation of epithelial cell proliferation	1	2.767	FALSE	0	0	0	0	0	0	0	0	0	2.767	0	0	0	0	0
GO:0043410	positive regulation of MAPK cascade	1	2.75696	FALSE	0	0	0	0	0	0	0	0	0	2.75696	0	0	0	0	0
GO:0030155	regulation of cell adhesion	1	2.74715	FALSE	0	0	0	0	0	0	0	0	0	2.74715	0	0	0	0	0
GO:0010628	positive regulation of gene expression	1	2.73993	FALSE	0	0	0	0	0	0	0	0	0	2.73993	0	0	0	0	0
GO:0008285	negative regulation of cell proliferation	1	2.37263	FALSE	0	0	0	0	0	0	0	0	0	2.37263	0	0	0	0	0
GO:0043280	positive regulation of cysteine-type endopeptidase activity involved in apoptotic process	1	2.33442	FALSE	0	0	0	0	0	0	0	0	0	2.33442	0	0	0	0	0
GO:0006464	cellular protein modification process	1	2.22841	FALSE	0	0	0	0	0	0	0	0	0	2.22841	0	0	0	0	0
GO:0002520	immune system development	1	2.16941	FALSE	0	0	0	0	0	0	0	0	0	2.16941	0	0	0	0	0
GO:0042035	regulation of cytokine biosynthetic process	1	2.11862	FALSE	0	0	0	0	0	0	0	0	0	2.11862	0	0	0	0	0
GO:0009611	response to wounding	1	2.01278	FALSE	0	0	0	0	0	0	0	0	0	2.01278	0	0	0	0	0
GO:0000902	cell morphogenesis	1	2.28483	FALSE	0	0	0	0	0	0	0	0	0	0	0	0	0	0	2.28483
GO:0014070	response to organic cyclic compound	1	2.26761	FALSE	0	0	0	0	0	0	0	0	0	0	0	0	0	0	2.26761
GO:0070431	nucleotide-binding oligomerization domain containing 2 signaling pathway	0	0	FALSE	3.95861	0	0	0	0	0	0	0	0	0	0	0	0	0	0
GO:0006297	nucleotide-excision repair, DNA gap filling	0	0	FALSE	3.72125	0	0	0	0	0	0	0	0	0	0	0	0	0	0
GO:0002903	negative regulation of B cell apoptotic process	0	0	FALSE	3.5376	0	0	0	0	0	0	0	0	0	0	0	0	0	0
GO:0051382	kinetochore assembly	0	0	FALSE	3.36653	0	0	0	0	0	0	0	0	0	0	0	0	0	0
GO:0048536	spleen development	0	0	FALSE	3.34679	0	0	0	0	0	0	0	0	0	0	0	0	0	0
GO:0032201	telomere maintenance via semi-conservative replication	0	0	FALSE	3.18709	0	0	0	0	0	0	0	0	0	0	0	0	0	0
GO:0000722	telomere maintenance via recombination	0	0	FALSE	3.11351	0	0	0	0	0	0	0	0	0	0	0	0	0	0
GO:0045604	regulation of epidermal cell differentiation	0	0	FALSE	3.04096	0	0	0	0	0	0	0	0	0	0	0	0	0	0
GO:0071277	cellular response to calcium ion	0	0	FALSE	2.85078	0	0	0	0	0	0	0	0	0	0	0	0	0	0
GO:0051591	response to cAMP	0	0	FALSE	2.4908	0	0	0	0	0	0	0	0	0	0	0	0	0	0
GO:0043525	positive regulation of neuron apoptotic process	0	0	FALSE	2.44009	0	0	0	0	0	0	0	0	0	0	0	0	0	0
GO:0032321	positive regulation of Rho GTPase activity	0	0	FALSE	2.30277	0	0	0	0	0	0	0	0	0	0	0	0	0	0
GO:0000188	inactivation of MAPK activity	0	0	FALSE	2.2993	0	0	0	0	0	0	0	0	0	0	0	0	0	0
GO:0018108	peptidyl-tyrosine phosphorylation	0	0	FALSE	2.27984	0	0	0	0	0	0	0	0	0	0	0	0	0	0
GO:0006283	transcription-coupled nucleotide-excision repair	0	0	FALSE	2.19723	0	0	0	0	0	0	0	0	0	0	0	0	0	0
GO:0006270	DNA replication initiation	0	0	FALSE	2.02273	0	0	0	0	0	0	0	0	0	0	0	0	0	0
# Supplementary Data 6. (b) Gene Ontology enrichment results of the PTGS components (topGO analysis), detailed results
#									# Table contents: #
Component	GO.ID	Term	Genes	Annotated	Significant	Expected	P.value		#	Component	PTGS component (for genes, see Supplementary Data 2)
PTGS_Core	GO:0006271	DNA strand elongation involved in DNA replication	GINS2,MCM3,MCM5,MCM7,POLD3,RFC3,RFC4,RPA1	31	8	0.55	7.33		#	GO.ID	Gene Ontology ID
PTGS_Core	GO:0006355	regulation of transcription, DNA-dependent	ARID4B,BAZ2B,BTG1,CCNL1,CHD9,DDIT3,DMTF1,ELF4,EZH2,GTF2E1,JMJD1C,KLF6,NFKB2,NFYA,PITX2,PNRC1,PNRC2,PSPC1,RBM39,RLF,STAT3,ZBTB24,ZBTB5,ZNF131,ZNF14,ZNF180,ZNF195,ZNF217,ZNF23,ZNF239,ZNF263,ZNF274,ZNF3,ZNF44,ZNF45,ZNF451,BACH1,NPAT,BCL6,DLX2,EFNA1,EGR1,FHL2,FOSB,HEXIM1,KLF10,LRP8,MYC,NFIL3,PPM1A,RYBP,TCF21,SRF,CNOT2,FOS,FOSL1,FSTL3,JUND,RBM15,CYR61,NFKBIA,TNFAIP3,KLF2,PRNP,EPAS1,ARID5B,BTAF1,JUN,PO…	2021	80	35.87	6.55		#	Term	Name of the gene ontology term
PTGS_Core	GO:0000084	S phase of mitotic cell cycle	EZH2,GINS2,MCM3,MCM5,MCM7,POLD3,RFC3,RFC4,RPA1,WEE1,BCL6	124	11	2.2	5		#	Genes	Gene symbols of shared or overlapping genes between the gene ontology caegory and the component gene set
PTGS_Core	GO:0045944	positive regulation of transcription from RNA polymerase II promoter	CYR61,DDIT3,DLX2,EGR1,ELF1,ELF4,EPAS1,FOS,FSTL3,HSF2,JUN,JUND,KLF2,MYC,NCK1,NCOA3,NFKBIA,NFYA,NR4A2,PITX2,RIPK2,RLF,SRF,STAT3,TCF21,RBM15	584	26	10.37	4.59		#	Annotated	Total number of genes annotated to the gene ontology term (as part of the background gene set of all measured genes)
PTGS_Core	GO:0070431	nucleotide-binding oligomerization domain containing 2 signaling pathway	NFKBIA,RIPK2,TNFAIP3	6	3	0.11	3.96		#	Significant	Number of overlapping genes between the Gene Ontology category and the component
PTGS_Core	GO:0034134	toll-like receptor 2 signaling pathway	DUSP4,FOS,JUN,NFKB2,NFKBIA,RIPK2,TNFAIP3	64	7	1.14	3.89		#	Expected	Expected number of overlapping genes (by chance)
PTGS_Core	GO:0034138	toll-like receptor 3 signaling pathway	DUSP4,FOS,JUN,NFKB2,NFKBIA,RIPK2,TNFAIP3	66	7	1.17	3.8		#	P.value	P.value (-log10 transformed) of the using the weight01 (default method) implemented in the topGO R/Bioconductor package
PTGS_Core	GO:0006297	nucleotide-excision repair, DNA gap filling	POLD3,RFC3,RFC4,RPA1	17	4	0.3	3.72
PTGS_Core	GO:0002903	negative regulation of B cell apoptotic process	BCL6,IRS2,BCL10	8	3	0.14	3.54
PTGS_Core	GO:0051382	kinetochore assembly	CENPA,CENPC1,POGZ	9	3	0.16	3.37
PTGS_Core	GO:0048536	spleen development	NFKB2,PITX2,RBM15,TCF21	21	4	0.37	3.35
PTGS_Core	GO:0032201	telomere maintenance via semi-conservative replication	POLD3,RFC3,RFC4,RPA1	23	4	0.41	3.19
PTGS_Core	GO:0034130	toll-like receptor 1 signaling pathway	DUSP4,FOS,JUN,NFKB2,NFKBIA,RIPK2	61	6	1.08	3.15
PTGS_Core	GO:0035666	TRIF-dependent toll-like receptor signaling pathway	DUSP4,FOS,JUN,NFKB2,NFKBIA,RIPK2	61	6	1.08	3.15
PTGS_Core	GO:0000722	telomere maintenance via recombination	POLD3,RFC3,RFC4,RPA1	24	4	0.43	3.11
PTGS_Core	GO:0045604	regulation of epidermal cell differentiation	MAFF,MAFG,EZH2,NCOA3	22	4	0.39	3.04
PTGS_Core	GO:0000122	negative regulation of transcription from RNA polymerase II promoter	BACH1,BCL6,DLX2,EFNA1,EGR1,FHL2,FOSB,HEXIM1,KLF10,LRP8,MYC,NFIL3,PITX2,PPM1A,RYBP,STAT3,TCF21	410	17	7.28	3.01
PTGS_Core	GO:0002755	MyD88-dependent toll-like receptor signaling pathway	DUSP4,FOS,JUN,NFKB2,NFKBIA,RIPK2	68	6	1.21	2.9
PTGS_Core	GO:0007050	cell cycle arrest	DDIT3,GADD45A,MYC,PPM1A,PPP1R15A,PRNP,MCM3,MCM5,MCM7,RFC3,RFC4,RPA1,WEE1,EZH2	320	14	5.68	2.85
PTGS_Core	GO:0071277	cellular response to calcium ion	FOS,FOSB,JUN,JUND	28	4	0.5	2.85
PTGS_Core	GO:0008063	Toll signaling pathway	DUSP4,FOS,JUN,NFKB2,NFKBIA,RIPK2	71	6	1.26	2.8
PTGS_Core	GO:0034142	toll-like receptor 4 signaling pathway	DUSP4,FOS,JUN,NFKB2,NFKBIA,RIPK2,TNFAIP3	78	7	1.38	2.78
PTGS_Core	GO:0031668	cellular response to extracellular stimulus	FOS,FOSL1,NR4A2,PMAIP1,JUN	109	5	1.93	2.59
PTGS_Core	GO:0051591	response to cAMP	DUSP1,FOS,FOSL1,JUN,EGR1	55	5	0.98	2.49
PTGS_Core	GO:0043525	positive regulation of neuron apoptotic process	EGR1,JUN,PMAIP1,UBE2M	36	4	0.64	2.44
PTGS_Core	GO:0007623	circadian rhythm	EGR1,JUN,JUND,NFIL3,RBM4B	70	5	1.24	2.4
PTGS_Core	GO:0000188	inactivation of MAPK activity	DUSP1,DUSP4,RGS3	20	3	0.35	2.3
PTGS_Core	GO:0032321	positive regulation of Rho GTPase activity	CDC42EP2,JUN,SOS1,EPHA2	51	4	0.91	2.3
PTGS_Core	GO:0018108	peptidyl-tyrosine phosphorylation	CLK1,CLK3,CLK4,WEE1,EFNA1,PDGFA,LRP8	169	7	3	2.28
PTGS_Core	GO:0034097	response to cytokine stimulus	FOS,FOSL1,JUN,SRF,RIPK2,ARIH1,EGR1,KLF6,LRP8,NUP153,NUPL1,STAT3,KLF2	425	13	7.54	2.25
PTGS_Core	GO:0043484	regulation of RNA splicing	CLK1,CLK3,CLK4,RBM5,TIA1	50	5	0.89	2.25
PTGS_Core	GO:0006283	transcription-coupled nucleotide-excision repair	POLD3,RFC3,RFC4,RPA1	42	4	0.75	2.2
PTGS_Core	GO:0048147	negative regulation of fibroblast proliferation	MORC3,MYC,PMAIP1	22	3	0.39	2.18
PTGS_Core	GO:0007179	transforming growth factor beta receptor signaling pathway	FOS,JUN,KLF10,MTMR4,MYC,PDGFA,PPM1A,PPP1R15A	146	8	2.59	2.12
PTGS_Core	GO:0006270	DNA replication initiation	MCM3,MCM5,MCM7	25	3	0.44	2.02
PTGS_A	GO:0007568	aging	ADM,FADS1,IGFBP2,JUN,RPN2,SOCS2,TGFB3,TIMP1,ICAM1,LIMS1,MORC3,PML,TBX3,ERCC5,ID2	167	15	3.03	3.82
PTGS_A	GO:0007569	cell aging	ICAM1,LIMS1,MORC3,PML,TBX3,ID2	60	6	1.09	3.36
PTGS_A	GO:0071260	cellular response to mechanical stimulus	BCL10,GADD45A,MAP2K4,MYD88,NFKB1	50	5	0.91	2.69
PTGS_A	GO:0001558	regulation of cell growth	BLZF1,CYR61,IGFBP2,SOCS2,TMEM97,CDKN1B,CYP27B1,PHB,PML,TNFRSF12A	243	10	4.41	2.63
PTGS_A	GO:0007184	SMAD protein import into nucleus	JUN,PML,TGFB3	15	3	0.27	2.5
PTGS_A	GO:0006355	regulation of transcription, DNA-dependent	ARID4B,BAZ2B,CNOT8,EP300,EZH2,FADS1,GRHL2,GTF2B,KLF6,MAGED1,MYBL1,MYCBP,PHB,PSPC1,SETDB1,SLTM,SNAPC1,SUV420H1,TSC22D3,UBE2L3,ZBTB24,ZFX,ZNF131,ZNF212,ZNF217,ZNF44,DLX2,ID2,ID3,KLF10,LRP8,NFIB,NFKB1,PER1,RYBP,TBX3,USP9X,ZFP36,BLZF1,KLF7,TFAP2C,POLR3F,CYR61,TNFAIP3,CBX5,CDKN1B,EED,ELF3,JUN,LIMS1,PML,BCL10,E2F3,FOXJ3,MAP2K3,TGFB3,NCK1,PPP1R12A,TFE3,ICAM1	2021	60	36.67	2.39
PTGS_A	GO:0043066	negative regulation of apoptotic process	ASNS,BIRC3,BNIP1,CDKN1B,CTSH,CYR61,ERCC5,F3,NFKB1,SOCS2,STIL,TBX3,TIMP1,TNFAIP3,TSC22D1,TSC22D3,BCL10,JUN,TGFB3	507	19	9.2	2.37
PTGS_A	GO:0034134	toll-like receptor 2 signaling pathway	JUN,MAP2K3,MAP2K4,MYD88,NFKB1,TNFAIP3	64	6	1.16	2.32
PTGS_A	GO:0034130	toll-like receptor 1 signaling pathway	JUN,MAP2K3,MAP2K4,MYD88,NFKB1	61	5	1.11	2.31
PTGS_A	GO:0045892	negative regulation of transcription, DNA-dependent	CBX5,CDKN1B,EED,ELF3,EZH2,ID2,ID3,JUN,LIMS1,MAGED1,PER1,PHB,PML,TBX3,ZNF217,DLX2,EP300,KLF10,LRP8,NFIB,NFKB1,RYBP,TSC22D3,USP9X,ZFP36	643	25	11.67	2.18
PTGS_A	GO:0048147	negative regulation of fibroblast proliferation	B4GALT7,IFI30,MORC3	22	3	0.4	2.15
PTGS_A	GO:0000122	negative regulation of transcription from RNA polymerase II promoter	DLX2,EP300,ID2,ID3,KLF10,LRP8,NFIB,NFKB1,PER1,PHB,RYBP,TBX3,TSC22D3,USP9X,ZFP36	410	15	7.44	2.12
PTGS_A	GO:0002755	MyD88-dependent toll-like receptor signaling pathway	JUN,MAP2K3,MAP2K4,MYD88,NFKB1	68	5	1.23	2.11
PTGS_A	GO:0006260	DNA replication	DUT,KIN,MCM3,MCM6,NFIB,PHB,RPA3,TOP1,ID3,TGFB3,PML,JUN	220	12	3.99	2.1
PTGS_A	GO:0043627	response to estrogen stimulus	CYP27B1,EP300,GAL,TGFB3,DUSP1,IGFBP2,SOCS2	110	7	2	2.07
PTGS_A	GO:0008063	Toll signaling pathway	JUN,MAP2K3,MAP2K4,MYD88,NFKB1	71	5	1.29	2.04
PTGS_A	GO:0034142	toll-like receptor 4 signaling pathway	JUN,MAP2K3,MAP2K4,MYD88,NFKB1,TNFAIP3	78	6	1.42	2.02
PTGS_B	GO:0008063	Toll signaling pathway	DUSP6,FOS,IKBKE,IRF7,MAP2K3,NFKB1,NFKB2,NFKBIA,PELI1,RIPK2,TBK1,TLR2,TRAF3,UBC	71	5	1.29	9.96
PTGS_B	GO:0034142	toll-like receptor 4 signaling pathway	DUSP6,FOS,IKBKE,IRF7,MAP2K3,NFKB1,NFKB2,NFKBIA,PELI1,RIPK2,TBK1,TLR2,TRAF3,UBC,TNFAIP3	78	6	1.42	8.82
PTGS_B	GO:0035666	TRIF-dependent toll-like receptor signaling pathway	DUSP6,FOS,IKBKE,IRF7,MAP2K3,NFKB1,NFKB2,NFKBIA,RIPK2,TBK1,TRAF3,UBC	61	4	1.11	8.59
PTGS_B	GO:0034138	toll-like receptor 3 signaling pathway	DUSP6,FOS,IKBKE,IRF7,MAP2K3,NFKB1,NFKB2,NFKBIA,RIPK2,TBK1,TRAF3,UBC,TNFAIP3,PELI1	66	5	1.2	8.46
PTGS_B	GO:0043123	positive regulation of I-kappaB kinase/NF-kappaB cascade	BCL10,BIRC3,CASP1,IKBKE,IL1B,PELI1,RBCK1,REL,RIPK2,SLC20A1,TBK1,TNF,TRADD,UBC	114	4	2.07	7.16
PTGS_B	GO:0034134	toll-like receptor 2 signaling pathway	DUSP6,FOS,MAP2K3,NFKB1,NFKB2,NFKBIA,PELI1,RIPK2,TLR2,UBC,TNFAIP3	64	6	1.16	6.47
PTGS_B	GO:0034130	toll-like receptor 1 signaling pathway	DUSP6,FOS,MAP2K3,NFKB1,NFKB2,NFKBIA,PELI1,RIPK2,TLR2,UBC	61	5	1.11	6.46
PTGS_B	GO:0002755	MyD88-dependent toll-like receptor signaling pathway	DUSP6,FOS,MAP2K3,NFKB1,NFKB2,NFKBIA,PELI1,RIPK2,TLR2,UBC,IRF1,IRF7	68	5	1.23	6.22
PTGS_B	GO:0045944	positive regulation of transcription from RNA polymerase II promoter	ARNTL,BCL3,CCNT2,CREM,CYR61,DLX2,EGR1,ELF1,ETS2,FOS,IFI16,IL1B,IRF1,IRF7,JUNB,NCOA3,NFKB1,NFKBIA,NR4A2,PPP1R12A,RIPK2,RLF,RNF111,TAF2,TBK1,TLR2,TNF,UBC,RBM15,NFE2L2,AHR,ID2	584	13	10.6	5.09
PTGS_B	GO:0051092	positive regulation of NF-kappaB transcription factor activity	BCL10,IL1B,NFKB1,NFKB2,NFKBIA,RBCK1,RIPK2,TLR2,TNF,UBC	88	3	1.6	4.96
PTGS_B	GO:0043065	positive regulation of apoptotic process	BCL2L11,CYR61,DUSP1,DUSP6,ID3,IER3,IGFBP3,ING3,PMAIP1,PTGS2,RBCK1,RBM5,RIPK2,SOD1,TNF,TXNIP,CASP1,CEBPB,IRF1,KLF10,NR4A1,TLR2,TRADD,TRAF3,EGR1,NR4A3	361	14	6.55	4.68
PTGS_B	GO:0006954	inflammatory response	CCL11,CCL4,CCL7,CEBPB,CXCL1,FOS,IFI16,IL15,IL1B,IL1RAP,IL8,MAP2K3,NFKB1,OLR1,PTGS2,PTX3,RIPK2,TBK1,TLR2,TNF,TNFAIP3,TNFAIP6,TNFRSF1B,ADORA2B,BIRC3,IER3,ZFP36	409	12	7.42	4.49
PTGS_B	GO:0006955	immune response	CCL11,CCL4,CCL7,CEBPB,CXCL1,DPP8,FTH1,GEM,HLA-A,HLA-B,HLAC,IKBKE,IL15,IL1B,IL1RAP,IL7R,IL8,LCP2,NFIL3,TAPBP,TLR2,TNFRSF1B,TAP1,IFI16,BCL10,DUSP6,FOS,MAP2K3,NFKB1,NFKB2,NFKBIA,PELI1,RIPK2,TRAF3,UBC,BCL3,TNF,BTN3A3,TNFAIP3,IRF7,TBK1,IRF1,CD83,IFIH1,ADORA2B,RELB,CASP1,TXNIP,BIRC3,ERCC1,NBN,HLA-E,RBCK1,GBP1,EGR1,MX2	871	25	15.8	4.33
PTGS_B	GO:0071260	cellular response to mechanical stimulus	BCL10,CASP1,EGR1,IL1B,IRF1,NFKB1,PTGS2	50	5	0.91	4.21
PTGS_B	GO:0060333	interferon-gamma-mediated signaling pathway	GBP1,HLA-A,HLA-B,HLA-C,HLA-E,IRF1,IRF7	64	3	1.16	3.52
PTGS_B	GO:0006367	transcription initiation from RNA polymerase II promoter	CCNT2,GTF2B,JUNB,NR4A1,NR4A2,NR4A3,NRBF2,RNF111,TAF2,UBC,ZNF45,AHR	177	3	3.21	3.35
PTGS_B	GO:0006917	induction of apoptosis	BCL2L11,CASP1,CEBPB,IRF1,KLF10,NR4A1,PMAIP1,TLR2,TNF,TRADD,TRAF3	162	6	2.94	3.34
PTGS_B	GO:0000122	negative regulation of transcription from RNA polymerase II promoter	AHR,DLX2,EGR1,FOSB,HIVEP1,ID2,ID3,IFI16,IRF7,KLF10,NFIL3,NFKB1,RYBP,SFPQ,TNF,TXNIP,UBC,ZFP36,ZNF136	410	15	7.44	3.17
PTGS_B	GO:0032481	positive regulation of type I interferon production	IRF1,NFKB1,NFKB2,NFKBIA,TBK1,IFIH1,IRF7,RIPK2,TLR2	31	3	0.56	2.95
PTGS_B	GO:0050852	T cell receptor signaling pathway	BCL10,LCP2,NFKB1,NFKBIA,RBCK1,RIPK2,UBC,ELF1	80	3	1.45	2.79
PTGS_B	GO:0031668	cellular response to extracellular stimulus	ADORA2B,FOS,NR4A2,WAC,IFI16,PMAIP1,UPP1,IL15	109	6	1.98	2.44
PTGS_B	GO:0042493	response to drug	ABCC1,DUSP6,FOS,IGFBP2,JUNB,PDGFA,PTGS2,SOD1,SRP54,TNF,TXNIP,XPC,EGR1,IL1B,TLR2	298	7	5.41	2.43
PTGS_B	GO:0030968	endoplasmic reticulum unfolded protein response	IL8,NFE2L2,PPP1R15A,SRPR,STC2	76	3	1.38	2.35
PTGS_B	GO:0006935	chemotaxis	CCL11,CCL4,CCL7,CX3CR1,CXCL1,CYR61,PLAU,PLAUR,ACTG1,COL6A1,EGFR,NR4A3,RAC2,SIAH2,SOS1,SPTBN1,IL1B,IL8,EGR3,NR4A1,PDGFA	511	8	9.27	2.33
PTGS_B	GO:0051726	regulation of cell cycle	ID3,IRF1,JUNB,MX2,WEE1,YY1AP1,UBC,WAC,XPC,NBN,CCNL1,CCNT2,RBM38,IL8,PPP1R15A,BRCA2,EGFR,TNFAIP3,PTGS2,BCL2L11,ID2,NR4A3,IL1B,TNF	605	18	10.98	2.22
PTGS_B	GO:0006355	regulation of transcription, DNA-dependent	AHR,ARNTL,BAZ1A,BTG1,CCNL1,CEBPB,CREM,GTF2B,IFI16,ING3,KLF6,NFKB2,NRBF2,PNRC1,PSPC1,PTTG1,RBM39,RLF,SLTM,SUV420H1,YY1AP1,ZNF180,ZNF195,ZNF23,ZNF267,ZNF45,DLX2,EGR1,FOSB,HIVEP1,ID2,ID3,IRF7,KLF10,NFIL3,NFKB1,RYBP,SFPQ,TNF,TXNIP,UBC,ZFP36,ZNF136,CHD1,CNOT2,FOS,JUNB,RBM15,CYR61,NFKBIA,PELI1,RBCK1,TNFAIP3,TRAF3,NFE2L2,TRIB1,BCL3,EED,IRF1,BAMBI,BCL10,BRCA2,CREB5,ELF1,ETS2,IL1B,MAP2K3,NCOA3,REL,RNF111,…	2021	60	36.67	2.2
PTGS_B	GO:0050776	regulation of immune response	HLA-A,HLA-B,HLA-C,HLA-E,IRF7,IL7R,TAP1,IFI16,BCL10,DUSP6,FOS,MAP2K3,NFKB1,NFKB2,NFKBIA,PELI1,RIPK2,TLR2,TRAF3,UBC,TNFAIP3,IL1B,TNF,IKBKE,TBK1,IRF1,BIRC3,IFIH1,ADORA2B,IL15,LCP2,RBCK1,ELF1	442	16	8.02	2.13
PTGS_B	GO:0046822	regulation of nucleocytoplasmic transport	MX2,PPP1R12A,NFKBIA,BAMBI,EGFR,BCL3,IL1B,PTGS2,RBCK1,TLR2,TNF,NFKBIE	141	3	2.56	2.12
PTGS_B	GO:0043484	regulation of RNA splicing	CLK1,CLK4,RBM38,RBM5	50	3	0.91	2.08
PTGS_B	GO:0048147	negative regulation of fibroblast proliferation	FTH1,MORC3,PMAIP1	22	3	0.4	2.02
PTGS_C	GO:0045944	positive regulation of transcription from RNA polymerase II promoter	ARNTL,CCNT2,CREM,CYR61,DLX2,E2F1,E2F4,E2F5,EGR1,ELF1,ELF3,ELF4,EPAS1,FOS,FOXM1,FSTL3,GTF2A2,GTF2H1,HES1,HRAS,HSF2,HYAL2,ID4,IL11,IL6,JUN,JUNB,JUND,MEF2A,MITF,MNAT1,MTF1,MYB,NCOA3,NFIB,NFIC,NFKBIA,NFYA,NHLH2,NR4A2,NRIP1,PIK3R1,PITX2,PLSCR1,PPP1R12A,RELA,RIPK2,RLF,RNF111,RUNX1,SERPINE1,SHOX2,SMAD7,SOX15,SP1,SRF,STAT1,STAT3,STAT6,TAF2,TCEA2,TCF7L2,TFAP2C,TFE3,TNIP1,RBM15,ID2	584	13	10.6	12.7
PTGS_C	GO:0000122	negative regulation of transcription from RNA polymerase II promoter	BACH1,BCL6,DLX2,DR1,E2F1,EFNA1,EGR1,ERF,FOSB,FOXM1,HES1,HEXIM1,HIVEP1,ID2,ID3,ID4,KLF10,LRP8,MEF2A,MYB,NFIB,NFIC,NFIL3,NR1D1,NRIP1,PAWR,PER1,PIAS1,PITX2,PPM1A,RYBP,SFPQ,SHOX2,SMAD7,SOX15,STAT1,STAT3,STAT6,TCEAL1,TCF7L2,USP9X,ZFP36,ZNF136,ZNF189,ZNF205	410	15	7.44	8.26
PTGS_C	GO:0002755	MyD88-dependent toll-like receptor signaling pathway	ATF2,CHUK,DUSP4,FOS,JUN,MAP2K4,MAP3K1,MEF2A,MYD88,NFKBIA,NFKBIB,PELI1,RELA,RIPK2,TNIP1	68	5	1.23	7.02
PTGS_C	GO:0034130	toll-like receptor 1 signaling pathway	ATF2,CHUK,DUSP4,FOS,JUN,MAP2K4,MAP3K1,MEF2A,MYD88,NFKBIA,NFKBIB,PELI1,RELA,RIPK2	61	5	1.11	6.82
PTGS_C	GO:0034134	toll-like receptor 2 signaling pathway	ATF2,CHUK,DUSP4,FOS,JUN,MAP2K4,MAP3K1,MEF2A,MYD88,NFKBIA,NFKBIB,PELI1,RELA,RIPK2,TNFAIP3	64	6	1.16	6.82
PTGS_C	GO:0006367	transcription initiation from RNA polymerase II promoter	CCNT2,CTGF,E2F3,E2F4,E2F5,GTF2A2,GTF2H1,JUNB,MNAT1,NR1D1,NR4A1,NR4A2,NR4A3,NRBF2,POLR2C,PPM1A,RNF111,SERPINE1,SMAD7,SP1,TAF2,TAF5,USP9X,ZNF45,SRF	177	3	3.21	6.64
PTGS_C	GO:0008063	Toll signaling pathway	ATF2,CHUK,DUSP4,FOS,JUN,MAP2K4,MAP3K1,MEF2A,MYD88,NFKBIA,NFKBIB,PELI1,RELA,RIPK2	71	5	1.29	5.96
PTGS_C	GO:0006355	regulation of transcription, DNA-dependent	ARID4B,ARNTL,BAZ2A,BAZ2B,BTF3,BTG1,CCNL1,CEBPB,CNOT4,CNOT8,CREM,DMTF1,DYNLL1,E2F1,ELF4,ELL2,FOXK2,FOXM1,GRHL2,GTF3A,ING3,JMJD1C,KLF6,MITF,MTERF,MYB,MYBL1,NFYA,NONO,NRBF2,PITX2,PNRC1,PPP2R1A,PRKAA1,PSPC1,RBM39,RLF,RNF6,SETDB1,SOX15,SP1,STAT3,SUV420H1,TAF1C,TTF1,YY1AP1,ZBTB43,ZBTB5,ZFX,ZNF14,ZNF195,ZNF205,ZNF22,ZNF227,ZNF23,ZNF239,ZNF263,ZNF267,ZNF282,ZNF35,ZNF44,ZNF45,ZNF451,BACH1,E2F4,BCL6,DLX2,D…	2021	60	36.67	5.92
PTGS_C	GO:0007179	transforming growth factor beta receptor signaling pathway	BAMBI,CCNT2,E2F4,E2F5,FOS,JUN,JUNB,KLF10,MAP3K1,PDGFA,PPM1A,PPP1R15A,RNF111,SERPINE1,SMAD7,SP1,TGFB2,USP9X	146	6	2.65	5.29
PTGS_C	GO:0034142	toll-like receptor 4 signaling pathway	ATF2,CHUK,DUSP4,FOS,JUN,MAP2K4,MAP3K1,MEF2A,MYD88,NFKBIA,NFKBIB,PELI1,RELA,RIPK2,NR1D1,TNFAIP3	78	6	1.42	5.16
PTGS_C	GO:0043434	response to peptide hormone stimulus	BSG,BTG2,CD55,CTGF,EIF2B5,JUNB,JUND,NR4A3,STAT1,STC2,CAB39,EIF4E,HRAS,IRS2,PIK3R1,PIK3R3,PPM1A,PRKAA1,PTPN2,ADM,IL6,RELA,EGR1,INHBB,PPAT,PTPRE,STAT3	302	8	5.48	4.85
PTGS_C	GO:0035666	TRIF-dependent toll-like receptor signaling pathway	ATF2,CHUK,DUSP4,FOS,JUN,MAP2K4,MEF2A,NFKBIA,NFKBIB,RELA,RIPK2	61	4	1.11	4.42
PTGS_C	GO:0034138	toll-like receptor 3 signaling pathway	ATF2,CHUK,DUSP4,FOS,JUN,MAP2K4,MEF2A,NFKBIA,NFKBIB,RELA,RIPK2,TNFAIP3,PELI1	66	5	1.2	4.3
PTGS_C	GO:0006917	induction of apoptosis	BNIP1,CASP3,CEBPB,HRAS,KLF10,NR4A1,PAWR,PMAIP1,PPP1R13B,PPP2R1A,SMNDC1,STAT1,STK17B,STK4,TGFB2,TIA1,TIAL1,TNFRSF12A	162	6	2.94	3.85
PTGS_C	GO:0006986	response to unfolded protein	CHAC1,DNAJB1,DNAJB4,DNAJB5,DNAJB6,HERPUD1,HSP90AB1,HSPA1L,ASNS,DNAJB9,TPP1,PPP1R15A,STC2	113	4	2.05	3.15
PTGS_C	GO:0032481	positive regulation of type I interferon production	CHUK,NFKBIA,NFKBIB,RELA,ZC3HAV1,RIPK2	31	3	0.56	3.11
PTGS_C	GO:0006366	transcription from RNA polymerase II promoter	ATF2,BTF3,CCNT2,CEBPB,EGR1,ELF3,EPAS1,FOS,FOSL1,FOXM1,GTF2A2,GTF2H1,HSF2,JUND,KLF5,MAFF,MEF2A,MNAT1,NCBP2,NFIB,NFIC,NFIL3,NFYA,NMI,PIR,POLR2C,SNRPE,SRF,TAF1C,TAF5,TAF5L,TSC22D1,ZNF136,BACH1,E2F4,BCL6,DLX2,DR1,E2F1,EFNA1,ERF,FOSB,HES1,HEXIM1,HIVEP1,ID2,ID3,ID4,KLF10,LRP8,MYB,NR1D1,NRIP1,PAWR,PER1,PIAS1,PITX2,PPM1A,RYBP,SFPQ,SHOX2,SMAD7,SOX15,STAT1,STAT3,STAT6,TCEAL1,TCF7L2,USP9X,ZFP36,ZNF189,ZNF20…	1193	32	21.64	2.95
PTGS_C	GO:0009612	response to mechanical stimulus	ASNS,BTG2,FOS,FOSL1,IL6,JUN,JUNB,JUND,RELA,BCL10,EGR1,GADD45A,MAP2K4,MAP3K1,MYD88	117	8	2.12	2.77
PTGS_C	GO:0032496	response to lipopolysaccharide	ADM,CEBPB,CHUK,CYP27B1,DUSP10,FOS,IL6,JUN,JUND,PELI1,PTGES,NFKBIA,RIPK2,STAT1,NR1D1,RELA,SERPINE1,TNFAIP3	181	6	3.28	2.69
PTGS_C	GO:0001889	liver development	ASNS,CEBPG,FOXM1,HES1,JUN,NF1,RELA,RUNX1,SP1,TNFAIP3	75	3	1.36	2.62
PTGS_C	GO:0034097	response to cytokine stimulus	FOS,FOSL1,JUN,JUNB,PTGES,SRF,STAT1,RIPK2,ARIH1,EGR1,EIF4E,IL15RA,IL6,KLF6,KPNA5,LRP8,NUP98,NUPL1,PIAS1,PTPN2,RELA,STAT3,STAT6,CYP27B1,CASP3,PLSCR1,HSP90AB1,MYD88,HYAL2	425	13	7.71	2.56
PTGS_C	GO:0043123	positive regulation of I-kappaB kinase/NF-kappaB cascade	BCL10,CFLAR,CHUK,MYD88,PELI1,PLK2,PPM1A,REL,RELA,RIPK2,SLC20A1,ZC3HAV1	114	4	2.07	2.55
PTGS_C	GO:0051090	regulation of sequence-specific DNA binding transcription factor activity	ATF2,FOS,FOXJ3,FOXK2,FOXM1,JUN,NFKBIA,PELI1,TNFAIP3,TRIM21,LRP8,CEBPG,ID2,ID3,PRNP,SMAD7,TCF7L2,FOSL1,GTF2A2,IL6,NHLH2,SRF,BCL10,CFLAR,CHUK,NFKBIB,RELA,RIPK2	271	10	4.92	2.52
PTGS_C	GO:0031668	cellular response to extracellular stimulus	CDKN1A,FOS,FOSL1,NR4A2,GAS2L1,INHBB,WAC,PRKAA1,ASNS,PMAIP1,UPP1,JUN,CYP27B1	109	6	1.98	2.45
PTGS_C	GO:0048011	nerve growth factor receptor signaling pathway	ARHGEF9,CASP3,CHUK,DDIT4,DUSP4,HRAS,IRS2,ITPR1,MEF2A,MYD88,NFKBIA,NR4A1,PIK3R1,RELA,RIPK2,STAT3,TRIO	196	5	3.56	2.45
PTGS_C	GO:0051403	stress-activated MAPK cascade	ATF2,DUSP4,FOS,JUN,MAP2K4,MEF2A,RIPK2,DUSP10,FOXM1,SEMA4C,TGFB2,EPHA4,DIXDC1,CTGF,HRAS,SDCBP	187	4	3.39	2.42
PTGS_C	GO:0045682	regulation of epidermis development	NAB2,TFAP2C,MAFF,MAFG,CYP27B1,NCOA3,TGFB2	35	3	0.63	2.3
PTGS_C	GO:0007596	blood coagulation	AKAP10,ATP2B1,BSG,CALU,EHD1,GRB7,H3F3B,HRAS,ITPR1,JMJD1C,KIF18A,LRP8,MAFF,MAFG,MYB,PDGFA,PIK3R1,PIK3R3,PLAU,PLAUR,RAB5A,SERPINE1,SLC3A2,SLC7A5,TGFB2,THBD,VCL,WEE1,IL11,IL6,PLSCR1,SRF,ANXA2	430	11	7.8	2.21
PTGS_C	GO:0007623	circadian rhythm	ARNTL,EGR1,JUN,JUND,NFIL3,NR1D1,PER1,ID2,CSNK1D,PRKAA1,IL6	70	3	1.27	2.21
PTGS_C	GO:0043065	positive regulation of apoptotic process	BCL6,CYR61,DUSP1,FOSL1,HYAL2,ID3,IGFBP3,ING3,NF1,PAWR,PIK3R1,PMAIP1,RBM5,RIPK2,STK4,TCF7L2,TFAP4,TGFB2,TSC22D1,BNIP1,CASP3,CEBPB,HRAS,KLF10,NR4A1,PPP1R13B,PPP2R1A,SMNDC1,STAT1,STK17B,TIA1,TIAL1,TNFRSF12A,EGR1,JUN,UBE2M,NR4A3	361	14	6.55	2.12
PTGS_C	GO:0006357	regulation of transcription from RNA polymerase II promoter	ATF2,ATF5,BRD2,CEBPG,FOS,FOSL1,FOSL2,FOXK2,FSTL3,ID4,JUNB,JUND,KLF9,MNAT1,MTF1,SOX15,STAT3,STAT6,TCF12,TCF7L2,TFAP2C,TIAL1,ZNF76,BACH1,E2F4,BCL6,DLX2,DR1,E2F1,EFNA1,EGR1,ERF,FOSB,FOXM1,HES1,HEXIM1,HIVEP1,ID2,ID3,KLF10,LRP8,MEF2A,MYB,NFIB,NFIC,NFIL3,NR1D1,NRIP1,PAWR,PER1,PIAS1,PITX2,PPM1A,RYBP,SFPQ,SHOX2,SMAD7,STAT1,TCEAL1,USP9X,ZFP36,ZNF136,ZNF189,ZNF205,SRF,RBM15,CYR61,EPAS1,ARNTL,CCNT2,CREM,E2F…	1017	27	18.45	2.06
PTGS_C	GO:0046849	bone remodeling	EPHA2,IL6,MITF,NF1,TPP1,TNFAIP3	53	3	0.96	2.03
PTGS_C	GO:0043392	negative regulation of DNA binding	ID2,JUN,NFIB,NFKBIA,TFAP4	32	3	0.58	2
PTGS_D	GO:0006511	ubiquitin-dependent protein catabolic process	ARIH1,CUL2,DTL,FBXL7,HERPUD1,PSMC2,PSMD14,SMURF2,UBE2G1,UBE2N,UBR2,USP1,USP10,USP12,USP22,USP3,USP6,USP8,AURKA,CUL1,PSMD12,GIPC1,N4BP1,TLK2,GCLC,TRIM32,WWP1,BIRC2,FAF1,NFE2L2,SIRT1,PTK2	286	9	5.19	7.59
PTGS_D	GO:0051098	regulation of binding	BLM,SMAD3,SMAD4,PEX14,HERPUD1,WAPAL,HMGB2,NRG1	152	4	2.76	3.92
PTGS_D	GO:0019048	virus-host interaction	ANKRD17,CASP8,CENPA,CREBBP,CUL1,CUL2,EFNB2,FADD,GTF2E1,HSPA8,MAP3K5,NUP98,PSMC2,RBM15B,RCOR1,RNGTT,SIRT1,TBK1,TNFRSF1A,UBN1,WAPAL,XPO1,SMAD3,NUP153,WWP1	324	11	5.88	3.77
PTGS_D	GO:0045892	negative regulation of transcription, DNA-dependent	ARID5B,BTAF1,CENPF,CTCF,FZD1,GCLC,HMGB2,HSPA8,MLX,NIPBL,NR2F2,NRG1,PDGFB,PEX14,PTPRK,RCOR1,SIRT1,SMAD4,SMURF2,TRIM33,WWP1,XRCC5,ZNF281,ASXL1,BACH1,CREBBP,DICER1,GATA2,HIVEP1,MEIS2,PARP1,PER2,PHF21A,SMAD3,SUZ12,TCERG1,XPO1,UBR2	643	25	11.67	3.59
PTGS_D	GO:0016567	protein ubiquitination	ARIH1,BARD1,CUL1,CUL2,FBXL7,KEAP1,KLHL9,MYCBP2,NFE2L2,RNF14,SIRT1,SOCS6,SPOP,TRIM32,TRIM33,UBE2N,WWP1,BIRC2,DTL,NPEPPS,PSMC2,PSMD12,PSMD14,SUZ12,USP22,HERPUD1,GCLC,N4BP1,UBR2,SMURF2,TRIM37,UBE2G1,PTK2	386	9	7	3.49
PTGS_D	GO:0000084	S phase of mitotic cell cycle	CDC6,CUL1,MNAT1,PCNA,POLD3,POLE2,PSMC2,PSMD12,PSMD14,WEE1,ABL1,CRLF3	124	6	2.25	3.05
PTGS_D	GO:0007179	transforming growth factor beta receptor signaling pathway	ACVR1,BMPR1A,E2F5,FNTA,FUT8,MTMR4,PARP1,PDGFB,PPP1CC,PTPRK,SMAD3,SMAD4,SMURF2,TRIM33,XPO1,GIPC1,SIRT1	146	6	2.65	2.91
PTGS_D	GO:0051301	cell division	ARHGEF2,AURKA,CCNA2,CDC6,CENPC1,CENPE,CENPF,CKAP5,FBXL7,KIF11,KIF2A,POGZ,PPP1CC,SMC4,WAPAL,WEE1,USP8,CEP55,KIF23,KLHL9,PIK3C3,RAB11A,RASA1,SON,DICER1,PAFAH1B1,LRP6,IGF1R,TOP2A,PDGFB,BLM	368	8	6.68	2.8
PTGS_D	GO:0045893	positive regulation of transcription, DNA-dependent	ACVR1,BLM,BMPR1A,CCNA2,CREBBP,CRLF3,CTCF,ELF1,ELF4,FZD1,FZD2,HMGB2,LRP6,NCOA3,NCOA6,NPAT,NR2F2,PDGFB,RNF14,RUNX1,SERTAD2,SMAD3,SMAD4,TCF12,TRIP4,USP22,ZNF281,INSIG2,NFE2L2,ARID3A,ASXL1,CASK,DICER1,E2F5,FADD,GATA2,GTF2H1,MEIS2,MNAT1,NCK1,NTF3,PKD2,SIRT1,TBK1,TFAP2C,TNFRSF1A,TOP2A	834	23	15.13	2.49
PTGS_D	GO:0043065	positive regulation of apoptotic process	ABL1,ARHGEF7,BARD1,FADD,FAF1,LRP6,MAP3K5,MELK,NET1,RBM5,SIRT1,STK3,TOP2A,SMAD3,HMGCR,SRPK2	361	14	6.55	2.31
PTGS_D	GO:0051726	regulation of cell cycle	ABL1,BIRC2,DICER1,DTL,HSPA8,SON,WEE1,CDC6,PSMC2,PSMD12,PSMD14,BLM,CCNA2,GTF2H1,MNAT1,BARD1,CUL1,CUL2,MAP2K1,PKD2,SMAD3,CENPF,SIRT1,XPO1,EGFR,SLBP,NR2F2,PDGFB,CRLF3,PTPRK,LRP6,SRPK2,TRIM32,AURKA,WAPAL,PTPN3,PAFAH1B1,USP22,PLK4,CTCF,TOP2A,KIF23	605	18	10.98	2.29
PTGS_D	GO:0031023	microtubule organizing center organization	GCC2,PAFAH1B1,CEP135,PLK4,KIF11,XPO1,AURKA,CKAP5,PKD2	52	3	0.94	2.27
PTGS_D	GO:0007049	cell cycle	AURKA,BLCAP,DMTF1,MAPK6,NASP,PIK3C3,RAB11A,RABGAP1,RIF1,SON,TLK2,USP22,KIF23,SMC4,CDC6,PSMC2,PSMD12,PSMD14,WEE1,BLM,CCNA2,GTF2H1,MNAT1,CUL1,E2F5,ACVR1,CUL2,PCNA,POLE2,BACH1,NPAT,POLD3,CENPF,AKAP9,CEP135,CKAP5,FBXL7,MELK,PAFAH1B1,PCNT,PLK4,TUBGCP3,CENPA,CENPC1,CENPE,KIF2A,MPHOSPH6,MPHOSPH9,NUP98,PPP1CC,RANBP2,XPO1,ABL1,ARHGEF2,DYRK1A,TOP2A,USP3,USP8,BARD1,MAP2K1,PKD2,SMAD3,KIF11,RAD51C,NIPBL,POGZ,…	1097	31	19.9	2.26
PTGS_D	GO:0045944	positive regulation of transcription from RNA polymerase II promoter	ACVR1,ARID3A,ASXL1,CASK,CRLF3,DICER1,E2F5,ELF1,ELF4,FADD,GATA2,GTF2H1,HMGB2,LRP6,MEIS2,MNAT1,NCK1,NCOA3,NCOA6,NTF3,PKD2,RUNX1,SIRT1,SMAD3,SMAD4,TBK1,TFAP2C,TNFRSF1A,TOP2A,INSIG2,NFE2L2	584	13	10.6	2.26
PTGS_D	GO:0001890	placenta development	BIRC2,MAP3K4,PTK2,TXNRD1,EGFR,GATA2,PDGFB,PKD2,NR2F2,MAP2K1,STK3,PLK4,NCOA6	114	3	2.07	2.25
PTGS_D	GO:0006260	DNA replication	CDC6,CENPF,DTL,NAP1L1,NASP,NCOA6,NUP98,PCNA,PDGFB,POLE2,SIRT1,TOP2A,BAZ1A,REV3L,POLD3,WAPAL,BLM,SLBP,EGFR,IGF1R	220	12	3.99	2.19
PTGS_D	GO:0048514	blood vessel morphogenesis	CDH2,NR2F2,PDGFB,CASP8,DICER1,MEIS1,PDCD10,PTK2,SIRT1,SRPK2,ACVR1,RASA1,EFNB2,GATA2,RUNX1,TNFRSF1A,PKD2	391	10	7.09	2.08
PTGS_D	GO:0000079	regulation of cyclin-dependent protein kinase activity	BLM,CCNA2,CDC6,GTF2H1,MNAT1,EGFR,PKD2,NR2F2,PDGFB	71	3	1.29	2.05
PTGS_D	GO:0071901	negative regulation of protein serine/threonine kinase activity	ABL1,LRP6,HMGCR,STK38,NR2F2,SIRT1	74	5	1.34	2.05
PTGS_D	GO:0006367	transcription initiation from RNA polymerase II promoter	CREBBP,E2F5,GTF2E1,GTF2F2,GTF2H1,MNAT1,NCOA6,PARP1,SMAD3,SMAD4,SMURF2,TRIM33	177	3	3.21	2.03
PTGS_D	GO:0006357	regulation of transcription from RNA polymerase II promoter	ATF2,BRD8,CHD1,CNOT2,CRK,FOXK2,HMGB2,MNAT1,NR2F2,RNF14,TCF12,TFAP2C,UBN1,BACH1,CDC6,NPAT,PCNA,ABL1,ASXL1,CREBBP,DICER1,GATA2,HIVEP1,MEIS2,NIPBL,PARP1,PER2,PHF21A,SIRT1,SMAD3,SMAD4,SMURF2,SUZ12,TCERG1,TRIM33,XPO1,ACVR1,ACVR2A,BMPR1A,FZD1,INSIG2,MAP2K1,NFE2L2,ARID3A,CASK,CRLF3,E2F5,ELF1,ELF4,FADD,GTF2H1,LRP6,NCK1,NCOA3,NCOA6,NTF3,PKD2,RUNX1,TBK1,TNFRSF1A,TOP2A,CUL2	1017	27	18.45	2.02
PTGS_E	GO:0000084	S phase of mitotic cell cycle	CCND1,CCNH,CDC25A,CDK4,CDK7,DDX11,EZH2,FEN1,MCM2,MCM3,MCM4,MCM5,MCM6,MCM7,MNAT1,PCNA,POLD1,POLD2,POLE2,PRIM1,PSMD11,RFC2,RFC4,RFC5,APEX1	124	6	2.25	27.3
PTGS_E	GO:0000082	G1/S transition of mitotic cell cycle	CCNB1,CCND1,CCNE1,CCNE2,CCNH,CDC25A,CDC7,CDK4,CDK7,CDKN2C,E2F1,MCM10,MCM2,MCM3,MCM4,MCM5,MCM6,MCM7,MNAT1,PCNA,PKMYT1,POLE2,PRIM1,PSMD11,TFDP1,TYMS	181	6	3.28	23.9
PTGS_E	GO:0006271	DNA strand elongation involved in DNA replication	FEN1,MCM2,MCM3,MCM4,MCM5,MCM6,MCM7,PCNA,POLD1,POLD2,PRIM1,RFC2,RFC4,RFC5	31	3	0.56	18.3
PTGS_E	GO:0000075	cell cycle checkpoint	CCNB1,CCNE2,CDC25A,CDC7,CHEK1,MCM10,MCM2,MCM3,MCM4,MCM5,MCM6,MCM7,PSMD11,RFC2,RFC4,RFC5,E2F1,CCND1,BLM,BRCA1,MSH2	205	5	3.72	17.6
PTGS_E	GO:0000216	M/G1 transition of mitotic cell cycle	CDC7,MCM10,MCM2,MCM3,MCM4,MCM5,MCM6,MCM7,POLE2,PRIM1,PSMD11	69	3	1.25	10.4
PTGS_E	GO:0000079	regulation of cyclin-dependent protein kinase activity	BLM,CCNB1,CCNE1,CCNE2,CCNH,CDC25A,CDK7,CDKN2C,MNAT1,PKMYT1,CCND1	71	3	1.29	10
PTGS_E	GO:0006260	DNA replication	CDC25A,CDC7,CHAF1A,CHEK1,FEN1,MCM10,MCM2,MCM3,MCM4,MCM5,MCM6,MCM7,NASP,PCNA,POLD1,POLD2,POLE2,RFC2,RFC4,RFC5,RMI1,TYMS,RAD51,PRIM1,CCNE1,CCNE2,BLM,SLBP	220	12	3.99	7.14
PTGS_E	GO:0042127	regulation of cell proliferation	BRCA1,CHEK1,EZH2,FANCL,MAFG,NFKBIA,CDC7,CDK4,DDX11,HDAC2,RELA,CDKN2C,RBM5,CCND1,PRNP,BLM,E2F1,MNAT1,CCNB1	987	30	17.91	3.82
PTGS_E	GO:0006986	response to unfolded protein	DNAJA1,DNAJB6,HSPA4L,SERPINH1,DDX11,TPP1,CCND1	113	4	2.05	3.44
PTGS_E	GO:0030521	androgen receptor signaling pathway	BRCA1,CCNE1,CDK7,DNAJA1,HDAC6	59	3	1.07	3.37
PTGS_E	GO:0051301	cell division	CCNB1,CCND1,CCNE1,CCNE2,CDC25A,CDC7,CDK4,CDK7,PTTG1,VRK1,BLM	368	8	6.68	3.32
PTGS_E	GO:0042493	response to drug	APEX1,CCNB1,CCND1,CDK4,MCM7,RELA,SOD1,TYMS,UBE2B,UMPS	298	7	5.41	3.07
PTGS_E	GO:0006281	DNA repair	APEX1,BLM,BRCA1,CCNH,CDK7,CHAF1A,CHEK1,DDB2,EXO1,FANCL,FEN1,MNAT1,MSH2,MSH6,PCNA,POLD1,POLD2,POLE2,PTTG1,RAD51,RAD51C,RFC2,RFC4,RFC5,TYMS,UBE2B,UNG,USP1,XRCC5,PMS1,SOD1,TRIP13,CEBPG	300	6	5.44	3.02
PTGS_E	GO:0008283	cell proliferation	CDC25A,CDK7,E2F1,MCM7,MNAT1,NASP,PA2G4,PCNA,TFDP1,XRCC5,CDC7,CDK4,DDX11,HDAC2,RELA,CDKN2C,RBM5,CCND1,BRCA1,CHEK1,EZH2,FANCL,MAFG,NFKBIA,PRNP,BLM,CCNB1	1294	37	23.48	2.93
PTGS_E	GO:0045892	negative regulation of transcription, DNA-dependent	BRCA1,E2F1,EED,EZH2,HDAC2,HDAC6,PA2G4,RELA,XRCC5,UBE2B	643	25	11.67	2.36
PTGS_E	GO:0007050	cell cycle arrest	CDK7,CDKN2C,MSH2,PA2G4,PRNP,CCNB1,CCNE2,CDC25A,CDC7,CHEK1,MCM10,MCM2,MCM3,MCM4,MCM5,MCM6,MCM7,PSMD11,RFC2,RFC4,RFC5,E2F1,CCND1,BLM,BRCA1,EZH2	320	11	5.81	2.29
PTGS_E	GO:0006457	protein folding	AHSA1,BAG2,DNAJA1,DNAJB6,HSPA4L,PPIH	172	4	3.12	2.23
PTGS_E	GO:0006461	protein complex assembly	CCNB1,CHAF1A,MNAT1,PPIH,PSMD11,BLM,PRNP,RAD51,ME1,HDAC6	641	12	11.63	2.09
PTGS_E	GO:0007283	spermatogenesis	CCNB1,DNAJA1,E2F1,PTTG1,RAD51C,SOD1,TRIP13,UBE2B	249	3	4.52	2.01
PTGS_F	GO:0006355	regulation of transcription, DNA-dependent	ARID4B,BAZ2B,BIRC2,BRD8,CCNL1,CEBPB,CHD9,DMTF1,GTF2E1,ING3,JMJD1C,KLF6,NRBF2,PNRC2,PSPC1,RBM39,RLF,SETDB1,SIX1,SOX4,SUV420H1,YY1AP1,ZBTB24,ZNF131,ZNF14,ZNF146,ZNF165,ZNF180,ZNF195,ZNF217,ZNF227,ZNF23,ZNF267,ZNF274,ZNF3,ZNF331,ZNF35,ZNF44,ZNF45,ZNF451,ZNF629,ZZZ3,BACH1,CITED2,ERF,ID2,KLF10,MYC,NFIL3,NR2F2,OSR2,RYBP,SMAD3,SNAI2,TCF21,TCF7L2,ZNF136,ZNF148,BRWD1,CEBPG,CHD1,CNOT2,HMGB2,JUNB,KLF7,POLR3…	2021	60	36.67	10.2
PTGS_F	GO:0045944	positive regulation of transcription from RNA polymerase II promoter	CCNT2,CDK7,CITED2,CYR61,ETS2,FADD,GATA3,HMGB2,JUN,JUNB,MYC,NCK1,NCOA3,NFKBIA,NTF3,OSR2,PPP1R12A,RIPK2,RLF,RNF111,SIX1,SMAD3,SOX4,TBK1,TCF21,TCF7L2,TNFRSF1A,ZNF148,RBM15,ID2	584	13	10.6	4.44
PTGS_F	GO:0030282	bone mineralization	KLF10,PTGS2,PTN,TCF7L2,TUFT1,OSR2,SMAD3	77	4	1.4	3.8
PTGS_F	GO:0043066	negative regulation of apoptotic process	ASNS,BDKRB2,BIRC2,CDKN1B,CEBPB,CITED2,CYR61,ERCC5,GAS1,GNRH1,MYC,PIM1,SIAH2,SMAD3,SNAI2,SOCS2,SOX4,TCF7L2,TNFAIP8,TSC22D1,BCL10,HMGCR,ADNP,JUN,NTF3,SIX1,GATA3	507	19	9.2	3.66
PTGS_F	GO:0043065	positive regulation of apoptotic process	ARHGEF7,CYR61,FADD,ING3,PTGS2,RBM5,RIPK2,SIAH1,SOX4,TCF7L2,TSC22D1,CDKN1B,CEBPB,KLF10,SMAD3,TNFRSF9,HMGCR,JUN	361	14	6.55	3.05
PTGS_F	GO:0006397	mRNA processing	CSTF1,CSTF2T,KIN,PRPF3,PRPF38B,RBM39,RBM4B,SPOP,YTHDC1,RBM5,CNOT2,PPWD1,ZCCHC8,CDK7	312	10	5.66	2.53
PTGS_F	GO:0043123	positive regulation of I-kappaB kinase/NF-kappaB cascade	BCL10,BIRC2,CASP8,FADD,PELI1,RIPK2,TBK1,TNFRSF1A	114	4	2.07	2.51
PTGS_F	GO:0016567	protein ubiquitination	ARIH1,ASB1,FBXL5,FEM1C,KLHL9,RCHY1,SOCS2,SPOP,WSB1,BIRC2,RNF111,WAC,SIAH2,BAG5,N4BP1,SOX4,BCL10,PELI1,RIPK2,TSPYL5,RYBP,RBBP6,SIAH1	386	9	7	2.41
PTGS_F	GO:0008063	Toll signaling pathway	DUSP4,JUN,NFKBIA,PELI1,RIPK2,TBK1	71	5	1.29	2.39
PTGS_F	GO:0071260	cellular response to mechanical stimulus	BCL10,CASP8,FADD,PTGS2,TNFRSF1A	50	5	0.91	2.38
PTGS_F	GO:0006367	transcription initiation from RNA polymerase II promoter	CCNT2,CDK7,E2F3,GTF2E1,JUNB,MYC,NRBF2,RNF111,SMAD3,ZNF45	177	3	3.21	2.33
PTGS_F	GO:0001889	liver development	ARID5B,ASNS,CEBPG,CITED2,JUN,SMAD3	75	3	1.36	2.28
PTGS_F	GO:0007275	multicellular organismal development	GNRH1,ID2,IFRD1,PHC2,PHF3,PIM1,PIWIL1,RYBP,ZNF267,ZNF3,ZNF45,ETS2,KLF10,SOX4,CASP8,JUN,KLF5,MEIS1,PTGS2,CRKL,TCF7L2,RBM15,CITED2,JUNB,TIPARP,OSR2,SIX1,SMAD3,TCF21,MYC,GATA3,MAFF,DUSP4,DDIT4,NR2F2,ARID5B,SETDB1,SNAI2,BCL10,ASNS,CEBPG,BIRC2,CEBPB,FZD2,CYR61,FOXJ3,RNF111,ARHGEF7,DYRK1A,KIF2A,NTF3,PTN,SIAH1,GAS1,KLF7,MYO10,NCK1,SIAH2,STC2,UMPS,ERCC5,HMGB2,HMGCR,MORC3,CHAC1,DCLRE1C,KLF6,TUFT1,TRAF4,AS…	3089	55	56.04	2.15
PTGS_F	GO:0051726	regulation of cell cycle	BIRC2,JUN,JUNB,WEE1,YY1AP1,CDKN1B,WAC,CCNL1,CCNT2,CDK7,SOX4,GAS1,MYC,SMAD3,TCF7L2,PIM1,NR2F2,GATA3,PTGS2,CITED2,ID2,AURKA,ASNS,CEP76,CTCF	605	18	10.98	2.1
PTGS_F	GO:0034130	toll-like receptor 1 signaling pathway	DUSP4,JUN,NFKBIA,PELI1,RIPK2	61	5	1.11	2.01
PTGS_F	GO:0035666	TRIF-dependent toll-like receptor signaling pathway	DUSP4,JUN,NFKBIA,RIPK2,TBK1	61	4	1.11	2.01
PTGS_G	GO:0045944	positive regulation of transcription from RNA polymerase II promoter	AKT1,CBFA2T3,CREM,DDIT3,EGR1,EGR2,ELF3,ETS2,FOS,HDAC5,HES1,IRF7,JUN,JUNB,JUND,KLF2,KLF4,LIF,NFKBIA,NR4A2,PIK3R1,PPARA,RUNX1,RXRA,SRF,STAT3,AHR	584	13	10.6	6.55
PTGS_G	GO:0043065	positive regulation of apoptotic process	AKT1,BCL6,DUSP1,FGFR3,FOSL1,GAL,ID3,IER3,MAPK9,PIK3R1,PMAIP1,TSC22D1,TXNIP,CDKN2C,CEBPB,KLF10,NR4A1,HMGCR,EGR1,JUN,CCL5,NR4A3	361	14	6.55	6.37
PTGS_G	GO:0000122	negative regulation of transcription from RNA polymerase II promoter	AHR,BCL6,EGR1,FGFR3,FHL2,FOSB,FST,HDAC5,HES1,ID3,IRF7,KLF10,KLF4,NR1D1,PPARA,RXRA,SNAI1,STAT3,TXNIP	410	15	7.44	6.1
PTGS_G	GO:0030522	intracellular receptor mediated signaling pathway	AHR,NR1D1,NR4A1,NR4A2,PPARA,STAT3,FHL2,RXRA,TNFAIP3,TXNIP,IRF7,NFKBIA	195	9	3.54	5.96
PTGS_G	GO:0009612	response to mechanical stimulus	BTG2,FOS,FOSL1,JUN,JUNB,JUND,MAPK9,TXNIP,EGR1,GADD45A,MYD88	117	8	2.12	5.82
PTGS_G	GO:0034142	toll-like receptor 4 signaling pathway	DUSP4,FOS,IRF7,JUN,MAPK9,MYD88,NFKB2,NFKBIA,NR1D1,TNFAIP3	78	6	1.42	5.57
PTGS_G	GO:0008063	Toll signaling pathway	DUSP4,FOS,IRF7,JUN,MAPK9,MYD88,NFKB2,NFKBIA	71	5	1.29	5.55
PTGS_G	GO:0043434	response to peptide hormone stimulus	BTG2,CD55,CTGF,JUNB,JUND,NR4A3,AKT1,BAIAP2,FGF18,FGFR3,PIK3R1,SHC1,EGR2,GAL,PPARA,EGR1,HDAC5,STAT3	302	8	5.48	5.41
PTGS_G	GO:0034134	toll-like receptor 2 signaling pathway	DUSP4,FOS,JUN,MAPK9,MYD88,NFKB2,NFKBIA,TNFAIP3	64	6	1.16	5
PTGS_G	GO:0034130	toll-like receptor 1 signaling pathway	DUSP4,FOS,JUN,MAPK9,MYD88,NFKB2,NFKBIA	61	5	1.11	4.96
PTGS_G	GO:0035666	TRIF-dependent toll-like receptor signaling pathway	DUSP4,FOS,IRF7,JUN,MAPK9,NFKB2,NFKBIA	61	4	1.11	4.96
PTGS_G	GO:0034138	toll-like receptor 3 signaling pathway	DUSP4,FOS,IRF7,JUN,MAPK9,NFKB2,NFKBIA,TNFAIP3	66	5	1.2	4.92
PTGS_G	GO:0002755	MyD88-dependent toll-like receptor signaling pathway	DUSP4,FOS,JUN,MAPK9,MYD88,NFKB2,NFKBIA,IRF7	68	5	1.23	4.82
PTGS_G	GO:0008543	fibroblast growth factor receptor signaling pathway	AKT1,BRAF,CTGF,FGF18,FGFR3,ITPR1,NR4A1,PIK3R1,SHC1,SULF1	120	3	2.18	4.55
PTGS_G	GO:0009416	response to light stimulus	DUSP1,FOS,JUNB,JUND,HMGCR,PMAIP1,BRCA2,RDH11,MAPK9,PIK3R1,AKT1	172	5	3.12	4.48
PTGS_G	GO:0043066	negative regulation of apoptotic process	AKT1,ANGPTL4,BRAF,BTG2,CD59,CEBPB,CTH,EGR3,FGFR3,FHL2,IER3,PIK3R1,PRNP,SNAI1,TNFAIP3,TSC22D1,BCL6,HMGCR,JUN,NR4A2,NR4A3,CCL5,IRF7	507	19	9.2	4.41
PTGS_G	GO:0034097	response to cytokine stimulus	FOS,FOSL1,JUN,JUNB,SRF,EGR1,IRF7,ISG20,OASL,STAT3,KLF4,CCL5,MYD88,IL8,KLF2,MAPK9	425	13	7.71	4.2
PTGS_G	GO:0051726	regulation of cell cycle	BCR,ID3,JUN,JUNB,PES1,CDKN2C,GADD45A,DDIT3,IL8,PRNP,BRCA2,AKT1,TNFAIP3,BCL6,FOSL1,NR4A3,LIF,FGFR3,HES1,RANBP1,CTGF	605	18	10.98	4.08
PTGS_G	GO:0006367	transcription initiation from RNA polymerase II promoter	CTGF,GTF2B,JUNB,NR1D1,NR4A1,NR4A2,NR4A3,PPARA,RXRA,AHR,SRF	177	3	3.21	3.74
PTGS_G	GO:0048011	nerve growth factor receptor signaling pathway	AKT1,BRAF,DUSP4,ITPR1,MYD88,NFKBIA,NR4A1,PIK3R1,SHC1,STAT3	196	5	3.56	3.74
PTGS_G	GO:0001649	osteoblast differentiation	AKT1,FHL2,JUNB,SNAI1,HDAC5,JUND,ID3,CEBPB	114	4	2.07	3.51
PTGS_G	GO:0044344	cellular response to fibroblast growth factor stimulus	CCL5,EGR3,IL8,NR4A1,AKT1,BRAF,CTGF,FGF18,FGFR3,ITPR1,PIK3R1,SHC1,SULF1	135	3	2.45	3.19
PTGS_G	GO:0008283	cell proliferation	AKT1,CBFA2T3,CSE1L,FSCN1,ISG20,KLF10,PCNA,PES1,STAT3,SYK,BRCA2,SULF1,EGR3,FGFR3,JUN,NR4A1,HES1,CTGF,EGR4,FGF18,FOSL1,LIF,MVD,SHC1,TSC22D1,BCL6,BTG2,CDKN2C,IL8,KLF4,AHR,CEBPB,JUNB,CCL5,CD59,MAFG,NFKBIA,PLAU,TXNIP,FST,PRNP,FOSL2,PMAIP1,HBEGF,HMGCR,TNFAIP3,GAL,RXRA,RUNX1,EGR1	1294	37	23.48	3.14
PTGS_G	GO:0007173	epidermal growth factor receptor signaling pathway	AKT1,GRB7,HBEGF,ITPR1,NR4A1,PIK3R1,SHC1	137	3	2.49	3.09
PTGS_G	GO:0031668	cellular response to extracellular stimulus	FOS,FOSL1,NR4A2,PMAIP1,JUN	109	6	1.98	3.02
PTGS_G	GO:0001525	angiogenesis	ANGPTL4,CTGF,CYP1B1,FGF18,IL8,JUN,SHC1,SYK,SRF,EGR3,NR4A1,SULF1,RUNX1,TNFAIP3,HDAC5,KLF4	319	10	5.79	2.93
PTGS_G	GO:0009636	response to toxin	CCL5,CYP1B1,FOS,MAPK9,SRF,NR4A2,EGR1	106	6	1.92	2.93
PTGS_G	GO:0007507	heart development	CRKL,HDAC5,ID3,PCNA,PPARA,SHC1,SRF,HES1,JUN,SLC9A1,RXRA,FHL2,SNAI1	336	8	6.1	2.74
PTGS_G	GO:0007623	circadian rhythm	EGR1,EGR3,JUN,JUND,NR1D1	70	3	1.27	2.74
PTGS_G	GO:0044255	cellular lipid metabolic process	ANGPTL4,CTGF,FHL2,HMGCR,PPARA,RXRA,RDH11,ASAH1,GLA,PIK3R1,CREM,MVD,SYK,MAPK9,AKT1	645	8	11.7	2.47
PTGS_G	GO:0051403	stress-activated MAPK cascade	DUSP4,FOS,JUN,MAPK9,CRKL,SYK,HMGCR,AKT1,CTGF	187	4	3.39	2.43
PTGS_G	GO:0006275	regulation of DNA replication	ID3,PCNA,JUN,SHC1,BRCA2	87	4	1.58	2.39
PTGS_G	GO:0001666	response to hypoxia	ANGPTL4,ITPR1,NR4A2,PLAU,PPARA,SRF,AKT1,EGR1,PMAIP1	204	6	3.7	2.28
PTGS_G	GO:0044281	small molecule metabolic process	AKT1,ALAD,ANGPTL4,ASAH1,CTGF,CTH,CYP1B1,FBP2,FHL2,GLA,GLRX,HMGCR,ITPR1,MVD,PIK3R1,PPARA,RDH11,RXRA,SLC9A1,SNAI1,SYK,SULF1,MAPK9,BCL6,JUN,NR4A2,RGS2	2016	36	36.57	2.25
PTGS_G	GO:0032496	response to lipopolysaccharide	BCR,CEBPB,FOS,JUN,JUND,CCL5,NFKBIA,IL8,LITAF,MAPK9,NR1D1,TNFAIP3	181	6	3.28	2.23
PTGS_G	GO:0042493	response to drug	FOS,FOSL1,GAL,JUN,JUNB,MAPK9,SLC9A1,STAT3,TXNIP,EGR1	298	7	5.41	2.23
PTGS_G	GO:0032868	response to insulin stimulus	EGR2,GAL,PPARA,AKT1,BAIAP2,FGF18,FGFR3,PIK3R1,SHC1,EGR1,HDAC5	206	4	3.74	2.19
PTGS_G	GO:0007050	cell cycle arrest	CDKN2C,DDIT3,GADD45A,IL8,PRNP	320	11	5.81	2.12
PTGS_G	GO:0030324	lung development	ASAH1,CTGF,FGF18,HES1,LIF,DAG1,FGFR3	127	4	2.3	2.12
PTGS_G	GO:0032481	positive regulation of type I interferon production	NFKB2,NFKBIA,IRF7	31	3	0.56	2.1
PTGS_G	GO:0031175	neuron projection development	BTG2,MAPK9,SRF,BAIAP2,NR4A3,PRNP,EGR2,AKT1,MAP1B,NR4A2,JUN,FGFR3	582	10	10.56	2.08
PTGS_G	GO:0051090	regulation of sequence-specific DNA binding transcription factor activity	FOS,JUN,MAPK9,KLF4,NFKBIA,TNFAIP3,DDIT3,ID3,PRNP,AKT1,FOSL1,HDAC5,SRF,CTH,NFKB2	271	10	4.92	2.08
PTGS_G	GO:0006954	inflammatory response	AKT1,CCL5,CEBPB,ELF3,F11R,FOS,GAL,HDAC5,IL8,MYD88,TNFAIP3,CD59,SYK,STAT3,CD55,BCL6,BCR,IER3,KLF4	409	12	7.42	2.06
PTGS_G	GO:0032355	response to estradiol stimulus	CTGF,DUSP1,STAT3,TXNIP	65	3	1.18	2.05
PTGS_G	GO:0051091	positive regulation of sequence-specific DNA binding transcription factor activity	AKT1,FOSL1,HDAC5,SRF,CTH,NFKB2,NFKBIA	154	5	2.79	2.05
PTGS_G	GO:0006915	apoptotic process	AHR,AKT1,C8orf4,CSE1L,FGFR3,GADD45A,IER3,LITAF,NFKBIA,PMAIP1,SULF1,JUN,MAPK9,BCL6,CDKN2C,CEBPB,KLF10,NR4A1,HMGCR,BRCA2,DUSP1,FOSL1,GAL,ID3,PIK3R1,TSC22D1,TXNIP,ANGPTL4,BRAF,BTG2,CD59,CTH,EGR3,FHL2,PRNP,SNAI1,TNFAIP3,KLF4,CTGF,NR4A2,NR4A3,EGR1,DDIT3,ITPR1,CCL5,IRF7	1278	37	23.19	2.04
PTGS_G	GO:0007568	aging	AKT1,FOS,HMGCR,JUN,JUND,BRCA2,CTGF,SRF	167	15	3.03	2.02
PTGS_H	GO:0007568	aging	ADM,ERCC2,FOS,IGFBP2,RELA,TIMP2,SERPINE1,ERCC1,CITED2,CTSL2,CTGF,CDKN1A,ID2	167	15	3.03	4.01
PTGS_H	GO:0009612	response to mechanical stimulus	CITED2,FOS,IGFBP2,JUNB,RELA,GADD45A	117	8	2.12	3.42
PTGS_H	GO:0031668	cellular response to extracellular stimulus	CDKN1A,FOS,NR4A2,CTSL2,LCN2	109	6	1.98	3.41
PTGS_H	GO:0051384	response to glucocorticoid stimulus	ADM,CTSL2,DUSP1,IGFBP2,MDK,CDKN1A,FOS,JUNB	95	4	1.72	3.12
PTGS_H	GO:0043066	negative regulation of apoptotic process	CD44,CDKN1A,CEBPB,CITED2,CLU,ERCC1,ERCC2,RELA,SERPINB2,SERPINE1,SNAI1,TNFAIP3,FURIN,NR4A2	507	19	9.2	2.91
PTGS_H	GO:0008283	cell proliferation	CITED2,ERCC1,ERCC2,FURIN,SIPA1,TGFBI,TNFSF9,WDR12,NR4A1,ADM,CTGF,RELA,BTG1,CD9,CDKN1A,CGREF1,IGFBP3,KLF4,TIMP2,CEBPB,ID2,JUNB,IGFBP2,SERPINE1,IFI30,HBEGF,TGM2,TNFAIP3,GRN,SOX15	1294	37	23.48	2.78
PTGS_H	GO:0042493	response to drug	B2M,CDKN1A,FOS,IGFBP2,JUNB,LCN2,MDK,RELA,TIMP2	298	7	5.41	2.75
PTGS_H	GO:0071479	cellular response to ionizing radiation	CDKN1A,GADD45A,RHOB	31	3	0.56	2.53
PTGS_H	GO:0007179	transforming growth factor beta receptor signaling pathway	CITED2,FOS,FURIN,JUNB,SERPINE1	146	6	2.65	2.4
PTGS_H	GO:0045786	negative regulation of cell cycle	RHOB,SIPA1,TSPYL2,CDKN1A,ERCC2,CGREF1,GADD45A,RPS27L,TNFAIP3,TIMP2,ID2	379	12	6.88	2.35
PTGS_H	GO:0034097	response to cytokine stimulus	FOS,JUNB,TIMP2,B2M,CD44,EIF4E,IFI30,RELA,KLF4,LCN2	425	13	7.71	2.33
PTGS_H	GO:0043434	response to peptide hormone stimulus	BSG,CTGF,JUNB,EIF4E,ADM,RELA	302	8	5.48	2.23
PTGS_H	GO:0045766	positive regulation of angiogenesis	ADM,BTG1,RHOB,SERPINE1	78	3	1.42	2.22
PTGS_H	GO:0006367	transcription initiation from RNA polymerase II promoter	CTGF,ERCC2,JUNB,NR4A1,NR4A2,SERPINE1	177	3	3.21	2.21
PTGS_H	GO:0051325	interphase	KRT7,CDKN1A,EIF4E,RPS27L,ID2	353	10	6.4	2.03
PTGS_I	GO:0001666	response to hypoxia	ADM,ATP1B1,BNIP3,IL18,PDGFB,PLAT,PLAU,PLOD2,SMAD3,TGFB2,PTGS2,STC2	204	6	3.7	6.49
PTGS_I	GO:0006935	chemotaxis	CXCL1,CXCL2,CXCL6,CYR61,FGF2,PLAU,PDGFB,ACTG1,TGFB2,IFNG,IL8,SMAD3,EPHA2,SERPINE1	511	8	9.27	4.39
PTGS_I	GO:0007050	cell cycle arrest	CDKN1A,GADD45A,IFNG,IL8,SMAD3,TGFB2,TSG101,PLK2,ID2	320	11	5.81	4.24
PTGS_I	GO:0042127	regulation of cell proliferation	LAMA5,NFKBIA,PLA2G4A,PLAU,SERPINE1,FGF2,PDGFB,TEK,IFNG,ADM,CTGF,IGF2,TGFB2,CDKN1A,CXCL1,IGFBP3,IL8,PTGS2,TSG101,IL18,SMAD3,CYR61,ID2,TGM2,TNFAIP3,TACSTD2	987	30	17.91	3.89
PTGS_I	GO:0006954	inflammatory response	CXCL1,CXCL2,CXCL6,HDAC9,IL18,IL8,MAP2K3,PTGS2,PTX3,TNFAIP3,ADORA2B,SERPINE1,SMAD3,TEK,TGM2	409	12	7.42	3.41
PTGS_I	GO:0071260	cellular response to mechanical stimulus	BNIP3,GADD45A,IL18,PTGS2	50	5	0.91	3.3
PTGS_I	GO:0001558	regulation of cell growth	CTGF,CYR61,IGFBP3,TSG101,TGFB2,CDKN1A,FGF2,SMAD3	243	10	4.41	3.23
PTGS_I	GO:0001649	osteoblast differentiation	CYR61,EPHA2,FHL2,IL18,SMAD3,ID2,FGF2	114	4	2.07	3.05
PTGS_I	GO:0006917	induction of apoptosis	BIK,BNIP3,PHLDA1,SMAD3,TGFB2,TGM2	162	6	2.94	2.9
PTGS_I	GO:0072593	reactive oxygen species metabolic process	BNIP3,CTGF,CYR61,PDGFB,NCF2,IL18,CDKN1A,GADD45A	106	4	1.92	2.81
PTGS_I	GO:0050678	regulation of epithelial cell proliferation	SMAD3,TACSTD2,FGF2,PDGFB,TEK,TGFB2,TNFAIP3	170	6	3.08	2.77
PTGS_I	GO:0043410	positive regulation of MAPK cascade	CDH2,IGF2,IGFBP3,PDGFB,ADORA2B,FGF2,MAP2K3,TGFB2,CTGF,TEK	264	3	4.79	2.76
PTGS_I	GO:0030155	regulation of cell adhesion	IL18,IL8,LAMA5,CYR61,EPHA2,PLAU,SERPINE1,TGFB2,IFNG,TGM2,SMAD3,TEK,TACSTD2	229	5	4.15	2.75
PTGS_I	GO:0010628	positive regulation of gene expression	CTGF,ID2,IL18,IL7R,MAPK9,TGFB2,FGF2,FHL2,MAP2K3,MLLT11,PDGFB,SMAD3,CYR61,IFNG,NFKBIA,SERPINE1	912	25	16.55	2.74
PTGS_I	GO:0045766	positive regulation of angiogenesis	ADM,FGF2,SERPINE1,TEK,HDAC9,PTGS2	78	3	1.42	2.74
PTGS_I	GO:0043434	response to peptide hormone stimulus	CTGF,PLAT,STC2,FGF2,IGF2,ADM,PDGFB,HDAC9,IL18	302	8	5.48	2.57
PTGS_I	GO:0042493	response to drug	CDKN1A,IFNG,MAPK9,NCF2,PDGFB,PTGS2,TGFB2,MT2A	298	7	5.41	2.49
PTGS_I	GO:0001525	angiogenesis	CTGF,EPHA2,IL18,IL8,LAMA5,PTGS2,SERPINE1,TEK,TGFB2,CYR61,FGF2,ADM,TNFAIP3,HDAC9	319	10	5.79	2.44
PTGS_I	GO:0008285	negative regulation of cell proliferation	ADM,CDKN1A,CXCL1,FGF2,IGFBP3,IL8,PTGS2,TGFB2,TSG101,SMAD3,IFNG,TNFAIP3,ID2	450	18	8.16	2.37
PTGS_I	GO:0043280	positive regulation of cysteine-type endopeptidase activity involved in apoptotic process	CTGF,CYR61,SMAD3	87	4	1.58	2.33
PTGS_I	GO:0043065	positive regulation of apoptotic process	CYR61,IGFBP3,MAPK9,MLLT11,PTGS2,TGFB2,BIK,BNIP3,PHLDA1,SMAD3,TGM2,IFNG,IL18,NCF2	361	14	6.55	2.28
PTGS_I	GO:0006464	cellular protein modification process	PLAT,PLOD2,TSG101,CDKN1A,GADD45A,FGF2,ADORA2B,MAP2K3,IGFBP3,SMAD3,CTGF,CYR61,IGF2,MAPK9,TEK,PDGFB,PLK2,TGFB2,NMT2,IL8,HDAC9,TNFAIP3,EFEMP1,TGM2,UAP1,DKK1,IFNG,DUSP14,SMURF2	1943	42	35.25	2.23
PTGS_I	GO:0031668	cellular response to extracellular stimulus	ADORA2B,CDKN1A,SLC2A1	109	6	1.98	2.22
PTGS_I	GO:0002520	immune system development	SMAD3,ID2,IFNG,TGFB2,HDAC9,IL7R,EPHA2,CD83,NFKBIA,TEK,TNFAIP3	482	12	8.74	2.17
PTGS_I	GO:0030968	endoplasmic reticulum unfolded protein response	IFNG,IL8,STC2	76	3	1.38	2.17
PTGS_I	GO:0051325	interphase	KRT7,CDKN1A,PLK2,ID2	353	10	6.4	2.13
PTGS_I	GO:0042035	regulation of cytokine biosynthetic process	IGF2BP3,MAP2K3,IFNG	76	3	1.38	2.12
PTGS_I	GO:0043066	negative regulation of apoptotic process	BAG3,BNIP3,CDKN1A,CXCR7,CYR61,FHL2,PLK2,SERPINE1,SMAD3,TEK,TNFAIP3	507	19	9.2	2.02
PTGS_I	GO:0009611	response to wounding	ADM,CTGF,PDGFB,TGFB2,TNFAIP3,ADORA2B,CXCL1,CXCL2,CXCL6,HDAC9,IL18,IL8,MAP2K3,PTGS2,PTX3,ACTG1,ATP1B1,PLA2G4A,PLAT,PLAU,SERPINE1,TEK,FGF2,SMAD3,CYR61,TGM2	930	27	16.87	2.01
PTGS_J	GO:0000122	negative regulation of transcription from RNA polymerase II promoter	BACH1,BCL6,CRY1,MEF2A,NFIL3,PER1,RYBP,SFPQ,TSC22D3,TXNIP	410	15	7.44	4.2
PTGS_J	GO:0051403	stress-activated MAPK cascade	JUN,MEF2A,ADORA2B,DIXDC1	187	4	3.39	2.08
PTGS_J	GO:0009416	response to light stimulus	ASNS,DUSP1,PER1,PMAIP1,CRY1	172	5	3.12	2.05
PTGS_K	GO:0006271	DNA strand elongation involved in DNA replication	FEN1,MCM2,MCM3,MCM4,MCM5,MCM6,MCM7,PCNA,POLA1,POLD2,POLD3,PRIM1,RFC1,RFC2,RFC3,RFC4,RFC5,RPA1	31	3	0.56	29.2
PTGS_K	GO:0000084	S phase of mitotic cell cycle	CDK2,DDX11,EZH2,FEN1,MCM2,MCM3,MCM4,MCM5,MCM6,MCM7,PCNA,POLA1,POLD2,POLD3,POLE,POLE2,PRIM1,RFC1,RFC2,RFC3,RFC4,RFC5,RPA1	124	6	2.25	26
PTGS_K	GO:0000075	cell cycle checkpoint	CCNE2,CDC20,CDC7,CDK2,MAD2L1,MCM10,MCM2,MCM3,MCM4,MCM5,MCM6,MCM7,RFC2,RFC3,RFC4,RFC5,RPA1,ZWINT,BLM,BRCA1,DTL,MSH2	205	5	3.72	21.3
PTGS_K	GO:0000216	M/G1 transition of mitotic cell cycle	CDC7,CDK2,GMNN,MCM10,MCM2,MCM3,MCM4,MCM5,MCM6,MCM7,POLA1,POLE,POLE2,PRIM1,RPA1	69	3	1.25	18
PTGS_K	GO:0000082	G1/S transition of mitotic cell cycle	CCNE1,CCNE2,CDC7,CDK2,MCM10,MCM2,MCM3,MCM4,MCM5,MCM6,MCM7,PCNA,POLA1,POLE,POLE2,PRIM1,RPA1,RRM2,TFDP1,TYMS	181	6	3.28	16.1
PTGS_K	GO:0006260	DNA replication	CDC7,CDK2,CHAF1A,DTL,FEN1,MCM10,MCM2,MCM3,MCM4,MCM5,MCM6,MCM7,NASP,PCNA,POLA1,POLD2,POLE,POLE2,RFC2,RFC3,RFC4,RFC5,RPA1,RRM2,TYMS,POLG,RFC1,TFAM,RAD51,PRIM1,CCNE1,CCNE2,POLD3,GMNN,BLM,E2F8,SLBP	220	12	3.99	7.64
PTGS_K	GO:0006281	DNA repair	BARD1,BLM,BRCA1,CDK2,CHAF1A,FEN1,FOXM1,MSH2,PCNA,POLD2,POLD3,POLE,POLE2,RAD51,RAD51AP1,RAD51C,RFC1,RFC2,RFC3,RFC4,RFC5,RPA1,SMC2,TOPBP1,TYMS,UCHL5,UNG,USP1,POLG,TRIP13,POLA1,DTL	300	6	5.44	7.08
PTGS_K	GO:0051301	cell division	CCNE1,CCNE2,CDC20,CDC7,CDK2,HELLS,KIF11,MAD2L1,NEK4,SMC2,ZWINT,KIF20A,PRC1,RACGAP1,E2F8,BLM	368	8	6.68	6.25
PTGS_K	GO:0008283	cell proliferation	DTYMK,E2F8,MCM7,MKI67,NASP,PCNA,POLA1,TFDP1,RACGAP1,CDC20,CDC7,CDK2,DDX11,FOXM1,RPA1,BRCA1,EZH2,BLM,HELLS	1294	37	23.48	3.44
PTGS_K	GO:0007049	cell cycle	BRCA1,CDC20,CHAF1A,DTYMK,FOXM1,MCM2,NASP,ZWINT,PRC1,DDX11,MAD2L1,CCNE2,CDC7,CDK2,MCM10,MCM3,MCM4,MCM5,MCM6,MCM7,RFC2,RFC3,RFC4,RFC5,RPA1,BLM,CCNE1,TFDP1,PCNA,POLA1,POLE,POLE2,PRIM1,RRM2,TYMS,EZH2,FEN1,POLD2,POLD3,RFC1,KIF20A,GMNN,TRIP13,MYBL2,MSH2,RACGAP1,BARD1,KIF11,RAD51C,SMC2,HELLS,NEK4,MKI67,RAD51,DTL,E2F8,SLBP	1097	31	19.9	2.52
PTGS_K	GO:0042325	regulation of phosphorylation	BARD1,MCM7,BLM,CCNE1,CCNE2,EZH2,DDX11	721	19	13.08	2.21
PTGS_M	GO:0043200	response to amino acid stimulus	AARS,ASNS,CEBPB	65	3	1.18	2.31
PTGS_N	GO:0051092	positive regulation of NF-kappaB transcription factor activity	ADAM8,CFLAR,ICAM1,IL1B,NFKB1,NFKB2,NFKBIA	88	3	1.6	7.51
PTGS_N	GO:0035666	TRIF-dependent toll-like receptor signaling pathway	IKBKE,JUN,NFKB1,NFKB2,NFKBIA	61	4	1.11	5.54
PTGS_N	GO:0034138	toll-like receptor 3 signaling pathway	IKBKE,JUN,NFKB1,NFKB2,NFKBIA,TNFAIP3	66	5	1.2	5.52
PTGS_N	GO:0002755	MyD88-dependent toll-like receptor signaling pathway	JUN,NFKB1,NFKB2,NFKBIA,TNIP1	68	5	1.23	5.29
PTGS_N	GO:0034142	toll-like receptor 4 signaling pathway	IKBKE,JUN,NFKB1,NFKB2,NFKBIA,TNFAIP3	78	6	1.42	5.23
PTGS_N	GO:0008063	Toll signaling pathway	IKBKE,JUN,NFKB1,NFKB2,NFKBIA	71	5	1.29	5.2
PTGS_N	GO:0034134	toll-like receptor 2 signaling pathway	JUN,NFKB1,NFKB2,NFKBIA,TNFAIP3	64	6	1.16	4.16
PTGS_N	GO:0043066	negative regulation of apoptotic process	BCL3,BIRC3,BTG2,CEBPB,CFLAR,IER3,IL1B,NFKB1,TNFAIP3,ADAM8,JUN	507	19	9.2	4.16
PTGS_N	GO:0034130	toll-like receptor 1 signaling pathway	JUN,NFKB1,NFKB2,NFKBIA	61	5	1.11	4.11
PTGS_N	GO:0032481	positive regulation of type I interferon production	NFKB1,NFKB2,NFKBIA	31	3	0.56	3.68
PTGS_N	GO:0045944	positive regulation of transcription from RNA polymerase II promoter	BCL3,ETS2,IL1B,JUN,JUNB,NFKB1,NFKBIA,RXRA,TNIP1	584	13	10.6	3.6
PTGS_N	GO:0001525	angiogenesis	ADAM8,IL8,JUN,PDGFA,TNFAIP2,IL1B,TNFAIP3	319	10	5.79	3.41
PTGS_N	GO:0006954	inflammatory response	ADAM8,CEBPB,CXCL2,CXCL3,IL1B,IL8,NFKB1,PTX3,TNFAIP3,TNIP1,BIRC3,IER3	409	12	7.42	3.41
PTGS_N	GO:0006955	immune response	CEBPB,CXCL2,CXCL3,IKBKE,IL1B,IL7R,IL8,TAP1,JUN,NFKB1,NFKB2,NFKBIA,ICAM1,BCL3,TNFAIP3,TNIP1,CD83,ADAM8,RELB,BIRC3	871	25	15.8	3.11
PTGS_N	GO:0043123	positive regulation of I-kappaB kinase/NF-kappaB cascade	BIRC3,CFLAR,IKBKE,IL1B	114	4	2.07	3.07
PTGS_N	GO:0071260	cellular response to mechanical stimulus	GADD45A,IL1B,NFKB1	50	5	0.91	3.07
PTGS_N	GO:0009612	response to mechanical stimulus	BTG2,JUN,JUNB,GADD45A,IL1B,NFKB1	117	8	2.12	2.8
PTGS_N	GO:0000902	cell morphogenesis	ADAM8,IL7R,ICAM1,PLXNB2,JUN	767	11	13.92	2.28
PTGS_N	GO:0014070	response to organic cyclic compound	BTG2,CD83,ICAM1,PDGFA,JUNB,IL1B,NFKBIA,JUN	459	17	8.33	2.27
PTGS_N	GO:0043392	negative regulation of DNA binding	JUN,NFKBIA	32	3	0.58	2.2
PTGS_N	GO:0034097	response to cytokine stimulus	JUN,JUNB,ICAM1,IL1B,IL7R,IL8,NFKB1	425	13	7.71	2.07
PTGS_N	GO:0051726	regulation of cell cycle	JUN,JUNB,GADD45A,IL8,TNFAIP3,IL1B	605	18	10.98	2.07
PTGS_N	GO:0045892	negative regulation of transcription, DNA-dependent	ARID5B,BCL3,CEBPB,JUN,HIVEP1,NFKB1,RXRA	643	25	11.67	2.02
PTGS_N	GO:0043434	response to peptide hormone stimulus	BTG2,JUNB,IL1B	302	8	5.48	2.01
