# Supplementary material for: A transcriptomics data-driven gene space accurately predicts liver cytopathology and drug-induced liver injury
Source: Nat Commun. 2017 Jul 3;8:15932. doi: 10.1038/ncomms15932 (PMC5500850; doi:10.1038/ncomms15932)
Supplement: Supplementary Data 7 [file ncomms15932-s8.xlsx]

## Sheet: Sheet1
# Supplementary Data 7. Network analysis results of the PTGS gene sets (Ingenuity Pathway Analysis)
#
ID	Component	Molecules in Network	Score	Focus Molecules	Top Diseases and Functions	# Table contents: #
1	PTGS_A	Akt,Ap1,ASNS,BCL10,BIRC3,Cdc2,CDKN1B,Cyclin A,DUSP1,DUSP10,ELF3,ERK1/2,F3,GRB7,GTF2B,ICAM1,ID2,ID3,IFN Beta,IGFBP2,ITGA2,Jnk,JUN,KLF6,KLF7,MAP2K3,MAP2K4,MAP3K14,NFkB (complex),P38 MAPK,RCHY1,TIMP1,TNFAIP3,TSC22D3,UBE2L3	43	26	Cellular Growth and Proliferation, Cell Death and Survival, Cellular Movement	#	ID	Identifier and rank (in terms of the Score) of the Network
2	PTGS_A	14-3-3,AURKA,BAZ2B,CA9,CKAP4,Creb,CYP1B1,CYP27B1,E2f,EZH2,GADD45A,H2AFV,Histone h3,Histone h4,MCM3,MCM6,MED31,MEIS1,MGMT,MTHFD1,NEDD9,PML,RBBP6,RGS2,RNA polymerase II,RPA3,SCAF8,SETDB1,SKA2,TBX3,TOP1,TSHZ3,VRK1,ZCCHC8,ZFP36	41	25	Cancer, Organismal Injury and Abnormalities, Reproductive System Disease	#	Component	PTGS component (for genes, see Supplementary Data 2)
3	PTGS_A	ADA,AMOTL2,BIRC3,CAPN1,CPOX,EIF2B1,EIF2B2,EIF2B3,EIF2B4,EIF2B5,EIF2S1,ELAVL1,estrogen receptor,FKBP4,FOSL1,GLB1,GPX1,IDH1,KPNA2,KRT8,MYBL1,NCK1,NEK2,PIWIL1,PRDX4,PRKAB1,PSPC1,SMURF1,SOD2,TFAP2C,TMEM97,TOB1,TP53,USP9X,YBX1	22	16	Protein Synthesis, Hereditary Disorder, Neurological Disease	#	Molecules in Network	Genes that form the network, including highly connected genes from the Ingenuity Knowledge Base
4	PTGS_A	A2M,ADM,ARID4B,CAPN2,CCNA2,CD40LG,CLK1,CTSH,CUL1,DUT,EPHX4,EREG,ESR1,FBXL5,HCP5,HLA-B,ICAM1,ISG20,ITGB1,LIMS1,LYPD1,NDST1,NR3C1,ORC1,PDCD4,RAMP3,SAMHD1,SEMA3B,SERPINB5,SKP1,SMARCA4,SOCS2,TNFAIP3,TSC22D3,ZNF217	22	16	Cellular Movement, Cardiovascular System Development and Function, Cell Death and Survival	#	Score	Score of the network
5	PTGS_A	ADM,AHCY,AHR,Alpha tubulin,ASCL2,ASNS,CCNG2,CDC25B,COL1A2,CSF1R,DLX2,DNMBP,EHD1,FBXW7,GOT1,GZMB,IKZF3,IMPA2,KLF10,MATN2,MNT,MSLN,MYC,OLIG1,PIR,POU4F2,PYCR1,SIN3B,TAL1,TNFRSF12A,WASHC1,WASHC3,WASHC4,WT1,YTHDC1	20	15	Cell Cycle, Amino Acid Metabolism, Small Molecule Biochemistry	#	Focus Molecules	Number of molecules (i.e., genes) in the network
6	PTGS_A	A2M,CD40LG,CREBBP,CXCR3,CYR61,ERCC5,FOS,FOSB,GARS,HNF1A,ICAM1,IFI30,IKBKE,IL21,IL12 (complex),IRF6,MAP3K8,MAPK6,MEF2D,MYCBP,PAPOLA,PCBP4,PDIA4,PEX1,PIPOX,RAB27A,RARG,REL,SLAMF1,STAR,STAT3,TFRC,TIMP1,TLK2,TNFAIP3	20	15	Cellular Movement, Infectious Diseases, Hematological System Development and Function	#	Top Diseases and Functions	Top results of an enrichment analysis versus Ingenuity "Diseases and BioFunctions" literature-derived database
7	PTGS_A	ADCY9,ATF3,BECN1,BLZF1,CACNA2D2,CBX4,CBX8,CENPC,CREB5,CSTF2T,DDIT3,DSN1,FADD,KIF18A,LRP8,MYD88,NCF1,NFIB,NSL1,NUPR1,PHC1,PHC2,PHC3,PPP1R15A,RING1,RPN2,RYBP,SPC24,SPC25,STIL,SUOX,XBP1,YAF2,ZC3HAV1,ZNF131	20	15	Connective Tissue Development and Function, Embryonic Development, Skeletal and Muscular System Development and Function
8	PTGS_A	BAX,BCL2,BNIP1,CASP3,CYP27B1,E2F1,E2F3,HIST1H2AC,HIST1H2BJ,JRK,KCNIP4-IT1,KMT5B,mir-103,miR-103-3p (and other miRNAs w/seed GCAGCAU),miR-22-3p (miRNAs w/seed AGCUGCC),miR-24-3p (and other miRNAs w/seed GGCUCAG),NDUFA9,NDUFB7,NPAT,PARK7,PHB,POLR3F,PPP1R12A,Raet1d/Raet1e,RB1,RNU6-1,SLC22A18AS,SMARCA2,SNAPC1,SNAPC2,SNAPC3,SNAPC4,TFE3,TSC22D1,TUFT1	20	15	Endocrine System Disorders, Organ Morphology, Organismal Development
9	PTGS_A	ABCB1,BICD1,CEBPA,CHKA,CSF1R,DLK1,DLX3,DNAJB1,FOXA2,GABRA1,GAL,GRHL2,HTT,IER3,LTF,MAGED1,mir-122,MKLN1,MTHFD2,NFIL3,PTGDS,RPTOR,SCD,SERPINB1,SFTPD,SREBF1,SUPT20H,TF,TGFB3,TNFRSF10A,TP63,TUBA1B,UBE2H,UCHL3,UST	16	13	Cell Death and Survival, Carbohydrate Metabolism, Lipid Metabolism
10	PTGS_A	AIMP2,CD19,CD28,CNOT8,CSF1R,ECSIT,EPRS,ERBB3,GRB2,HNRNPA2B1,HNRNPU,IARS,IKBKB,IL1A,IL1RAP,ILF3,IRS2,IRS4,JAK2,MEN1,MET,MUC1,NFKB1,NFKB2,NFKBIE,NISCH,p85 (pik3r),PLAU,PTK2,Ras,RASA1,RET,RPL6,SUPT16H,VIM	7	7	Cellular Movement, Cellular Growth and Proliferation, Hematological Disease
1	PTGS_B	Ap1,BAZ1A,BCL2L11,CCL11,CD9,CXCL8,DUSP1,DUSP6,Dynein,EGFR,EGR1,ERK,ERK1/2,HBEGF,Histone h3,IGFBP3,IL1B,KLF6,N-cor,NBN,NFKB2,NFKBIA,OLR1,PDGFA,PTGS2,PTN,RBM39,RELB,SDC4,SLC20A1,SOS1,TNFAIP3,TRIB1,UBC,UPP1	50	29	Hematological System Development and Function, Tissue Morphology, Cell Death and Survival
2	PTGS_B	ABCC1,BAMBI,COL6A1,CREM,Cyclin A,FOS,FOSB,FTH1,IFI16,IFN Beta,IL15,IL12 (complex),Interferon alpha,IRF1,IRF7,JUNB,NFIL3,NFKB1,NFkB (complex),NFKBIE,NR4A1,NR4A2,NR4A3,PLAU,PPP1R15A,PTTG1,PTX3,Rb,REL,SIAH2,TAP1,TIPARP,TLK2,Vegf,WEE1	48	28	Gene Expression, Cell Death and Survival, Organismal Survival
3	PTGS_B	AHR,Akt,BAG3,BCL10,BIRC3,BRCA2,CD83,CDH2,CEBPB,Creb,EHD1,ELF1,ETS2,GTF2B,Histone h4,Hsp70,Hsp90,ID2,ID3,IKK (complex),IL7R,JRK,KRT10,MAP2K3,MAP3K14,NCOA3,NFE2L2,P38 MAPK,PTPRE,RNA polymerase II,SOD1,SPTBN1,STAT5a/b,TBK1,TRAF3	43	26	Hematological System Development and Function, Tissue Morphology, Lymphoid Tissue Structure and Development
4	PTGS_B	ADAM17,ADM,ADORA2B,ATG12,CCL7,CCNT2,CRABP2,CX3CR1,CXCL12,CYP19A1,ESR1,FAM53C,FSCN1,GALNT3,GBP1,GEM,HIF1A,IER2,IFIH1,IL23R,IRF4,LHB,NR3C1,PDGFA,PELP1,RBCK1,RIPK2,RNF31,RUNX2,S100P,SCG2,SIAH2,STC2,TNFAIP3,TNFAIP6	25	18	Cellular Growth and Proliferation, Cellular Movement, Dermatological Diseases and Conditions
5	PTGS_B	ACTC1,ARNTL,ATP1A1,BBX,CASP3,CDKN1A,CHD1,COQ7,COX6A1,DLX2,EGR3,ERCC1,GHITM,GPT2,GTF2H4,KDM5A,KMT5B,MFAP1,NDUFS7,NFATC2,PELI1,PPP1R12A,PRPF3,RB1,RBM38,RNF111,RYR3,SREBF1,SUPT20H,TAF2,TBP,TFEC,TFIIH,UQCRFS1,XPC	21	16	Cell Cycle, Cell Death and Survival, Behavior
6	PTGS_B	ALDH1A3,ARHGDIB,CCRL2,CD274,CLK1,CXCL3,CXCR3,DAAM1,DNMT3A,DPF2,ELOVL6,GCLC,HLA-C,IGFBP5,IGFBP7,IL1B,KIR2DL1/KIR2DL3,MAFF,MBD3,MTHFD2L,MXD1,MYLPF,PHB,PLAUR,PNRC1,RAC2,SMARCA2,SMARCA4,STAMBPL1,STAT1,TAP1,TLR2,TRADD,TUFT1,ZFP36	20	15	Connective Tissue Disorders, Immunological Disease, Inflammatory Disease
7	PTGS_B	ACTG1,ALAD,CCNL1,COL15A1,Cox5b,CXCL1,CXCL12,FGFR1,GLRX,IGFBP2,IGFBP5,ING3,LATS2,MCM5,MCM7,miR-24-3p (and other miRNAs w/seed GGCUCAG),MKI67,PAWR,PDGFA,PHB,PHGDH,PMAIP1,Pmaip1,PPP2R2A,PRC1,RPS6KA1,RRAD,SLC25A6,SRSF3,TP53,Tpm1,TRIM28,YY1,YY1AP1,ZNF180	20	15	Cellular Development, Cellular Growth and Proliferation, Cancer
8	PTGS_B	ADM,ANKRD1,AR,ATF4,BTG1,CENPC,CHAC1,CYR61,DSN1,DUSP8,E2F4,ETV1,GDF15,KIF18A,miR-292b-5p (and other miRNAs w/seed CUCAAAA),MTHFD2,MX2,NRBF2,NSL1,NUPR1,PIGA,PSAT1,RYBP,SEC23A,SEC24A,SEC24B,SLC39A8,SPC24,SPC25,SRP54,SRPRA,USP12,XBP1,ZNF267,ZWINT	20	15	Cellular Development, Cellular Growth and Proliferation, Reproductive System Development and Function
9	PTGS_B	ATP2A2,AZIN1,CBLL1,CDK5,CNOT2,DLK1,ENO2,GABARAPL2,GRB2,HNRNPC,HTT,IGFBP5,IL1RAP,KAT7,KLF10,LCP2,LMNA,MMP14,Ncoa6,NOC3L,NONO,p85 (pik3r),PDX1,PPARG,PPP1R16B,RABGAP1L,RBM15,RPL6,RXRG,SERBP1,SFPQ,SLTM,SRSF4,TH,WTAP	14	12	Developmental Disorder, Cellular Development, Connective Tissue Development and Function
1	PTGS_C	Ap1,BCAR3,BTG1,Cdc2,CFLAR,Cyclin B,CYP2J2,DMTF1,E2F5,ELF3,estrogen receptor,FOS,FOSB,FOSL2,FOXK2,FOXM1,IL6,IL11,JUN,JUNB,JUND,MEF2A,MXD1,NR4A1,NRIP1,PIAS1,PLAU,PLAUR,RNF7,SERPINB5,SERPINE1,SLC38A2,TIPARP,TPP1,ZNF451	44	31	Gene Expression, Cellular Development, Cellular Growth and Proliferation
2	PTGS_C	BUB3,CLDN4,DLX2,E2F4,EFNA1,EPHA2,Focal adhesion kinase,GAD1,GINS1,GRB7,GRHL2,H2AFX,Histone h3,IER5,MYBL2,NBN,NONO,p85 (pik3r),PITX2,PLSCR1,PPP1R13B,Ras,RBM39,SFPQ,SHOX2,SLC3A2,SLC7A5,SRRM2,STK4,TFAP2C,TOP1,TRIO,UPP1,ZNF239,ZNF267	44	31	Cellular Growth and Proliferation, Cardiovascular System Development and Function, Organismal Development
3	PTGS_C	ADM,ARG2,ATP2B1,BCL7B,CASP3,CEBPB,CEBPG,CHKA,CLK3,CXCR4,Cyclin E,CYP27B1,E2f,E2F1,EPAS1,FHL1,GAS2L1,ID2,ID3,Ige,INHBB,IRS2,ITPR1,MYB,NR4A3,PIK3R3,PPP1R12A,Rb,RIC8B,STK17B,TCF12,TFAM,TH2 Cytokine,USP1,WEE1	42	30	Cell Death and Survival, Hematological System Development and Function, Lymphoid Tissue Structure and Development
4	PTGS_C	ADGRE5,ASNS,Calcineurin A,CD55,CDKN1A,CREM,Cyclin A,CYP19,DDIT4,EGR1,FOSL1,HBEGF,Hdac,ID4,IFRD1,IGFBP3,JMJD1C,KLF5,KLF9,MARCKSL1,NAB2,NF1,NFIC,NFIL3,NFYA,PDGFA,PMAIP1,POU2F1,PTGES,SMAD7,Smad2/3,SP1,thymidine kinase,UGCG,ZBTB5	40	29	Gene Expression, Cellular Growth and Proliferation, Cell Death and Survival
5	PTGS_C	Actin,Alpha catenin,BCL10,BTG2,Calcineurin protein(s),CAPN1,CTGF,DTNA,DYNLL1,F Actin,HEXIM1,Interferon alpha,KLF6,MAFF,MAFG,NFkB (complex),NFKBIA,NFKBIB,PAWR,PIK3R1,PLK2,PP1 protein complex group,PPP1R15A,REL,RELA,SDC4,SHOC2,SOX15,TGFB2,TLK2,TNFAIP3,TNIP1,TXNRD1,UBE2H,VCL	38	28	Gene Expression, Organismal Survival, Cancer
6	PTGS_C	ARHGEF9,ARNTL,BAG3,CAP2,Creb,CYP1B1,DNAJB1,DR1,ELF1,ERK,GTF2H1,HES1,Histone h4,HSF2,Hsp70,IER2,KPNA5,MNAT1,N-cor,NCOA3,NEDD9,NR1D1,POLR2C,PPP2R1A,PRNP,RNA polymerase II,SFN,SLC20A1,SMTN,SRF,STAT1,STAT6,TAF2,TAF5,TFIIH	38	28	Gene Expression, Lymphoid Tissue Structure and Development, Tissue Morphology
7	PTGS_C	Akt,ATF2,CHUK,Collagen Alpha1,Collagen(s),DUSP1,DUSP4,DUSP8,DUSP10,GADD45A,Hsp27,HSP90AB1,IKK (complex),IL12 (complex),ILF3,Jnk,MAP2K4,MAP3K1,MAP3K14,MHC Class II (complex),NMI,P38 MAPK,PPM1A,PRKAA1,PTPN2,Sapk,STAT3,STAT5a/b,STC2,TAP1,TFE3,TIA1,TIAL1,TSC22D1,Vegf	28	23	Gene Expression, Cellular Growth and Proliferation, Post-Translational Modification
8	PTGS_C	BTF3,C2CD5,CARS,CDC5L,CNOT8,COL19A1,Cox5b,CSE1L,ERGIC1,ERGIC3,FAM53C,GRB2,HIF1A,HNRNPA2B1,KIAA0907,KPNA2,MKRN1,NIPSNAP1,NOX4,NRARP,PABPC1,PDGFA,PHGDH,PRPF19,PSMD8,PSPC1,RALB,RBM5,RPTOR,RYBP,SLC25A37,TP53,YY1,YY1AP1,ZC3HAV1	19	18	Cancer, Cell Cycle, Organismal Injury and Abnormalities
9	PTGS_C	ABCB1,ACTL6A,AKAP10,CALU,CARS,CCNL1,CHEK2,CSNK1D,DUSP1,ELF4,Gsk3,GSTP1,H2AFX,HSPB1,ING3,ING5,JRK,MAPKAPK3,MDM4,mir-15,NOC3L,PIK3C3,POP7,PPM1D,PRDX2,PRKAR2A,PTPRA,PTPRE,PTPRM,RCHY1,SNX5,SOD1,SRSF3,TGFBI,TP53	17	17	Cell Death and Survival, DNA Replication, Recombination, and Repair, Free Radical Scavenging
10	PTGS_C	ABI2,ACAN,BCL6,CBL,Ccl7,CDK2AP1,CTNNB1,DAAM1,DIXDC1,DNAJB4,DNAJC6,DUSP4,EGR3,EP300,FNDC3B,FSTL3,FZD3,GAST,GDNF,IRF7,MITF,MXD1,SH3BP2,SMAD3,SREBF1,SUPT20H,TAF5L,TAF7L,TDRD7,Tgf beta,WNT6,WNT3A,WNT7B,ZFX,ZNF292	17	17	Tissue Morphology, Cellular Development, Connective Tissue Development and Function
11	PTGS_C	ANAPC2,ANAPC13,BCL6,BSG,CCND1,CD44,CDC16,CDC27,DDX6,DNAJB6,EFNA5,EGR1,EIF4E,EIF4ENIF1,EPHA2,ERBB3,FOSL1,FZD7,GTF3C4,HYAL2,let-7a-5p (and other miRNAs w/seed GAGGUAG),LGR5,MBD3,MYBL1,NCBP2,NCL,SFRP2,SNAI2,SPP1,TFAP4,TIAM1,TNRC6B,UBE2C,WWOX,ZMIZ2	16	16	Cellular Movement, Cellular Development, Cellular Growth and Proliferation
12	PTGS_C	BAZ2A,BEND3,CALD1,CAPN2,CCNT2,CD55,CKAP4,CNOT4,ENO3,ESR1,Hsp90,ITGA6,KLF9,KMT2D,LIMA1,NCOA6,NPC1,NRF1,PELP1,PGR,RGS3,SMAD6,SNCG,STX3,STXBP2,SURF1,TCEAL1,TSC22D3,ZNF23,ZNF24,ZNF35,ZNF232,ZNF263,ZNF282,ZSCAN26	16	16	Cancer, Organismal Injury and Abnormalities, Reproductive System Disease
13	PTGS_C	ACSBG1,BAMBI,CCR8,CDC42EP4,CLK1,CYP4B1,DCLRE1C,DUSP4,EPHA4,H1FX,HBG1,HDAC1,IL15RA,IRF6,MEF2,Mi2,mir-145,mir-146,MSX1,MYD88,NFIB,PARD6G,PRDM5,RAD1,RERE,SMARCA2,SMARCA4,SMOOTH MUSCLE ACTIN,SOX2,SPRY4,TBX6,TNS1,Troponin t,TUFT1,TXNRD1	14	15	Cell Cycle, Nervous System Development and Function, Embryonic Development
14	PTGS_C	ARID4B,BAG1,BAG3,BNIP1,CARD6,CCDC6,CCL4,CIDEA,CIDEB,CREB1,CSRNP1,CYR61,DUSP1,GCM1,GEM,GTF2A2,KCNK1,LGALS8,MAL,MEST,NCOA1,NOD2,NR3C1,PGS1,PLA2G4A,POU5F1,PPARGC1A,PPP1R15A,RIPK2,TBP,TIPARP,TNFRSF25,TRAF4,WNT5A,ZNF76	14	15	Cell Death and Survival, Gene Expression, Gastrointestinal Disease
15	PTGS_C	AMD1,CACNA2D1,CEBPA,COL16A1,COL6A1,COX6A1,GABRA1,GATA1,GEMIN2,GTF3A,HBA1/HBA2,HDAC4,HOMER2,HTT,ID2,MARK3,MKLN1,MT2A,MTF1,NAB2,NR4A2,PTPN3,PTPN5,RAP1GAP,RGS4,RRS1,SERPINB1,SETDB1,SMNDC1,SNRPD2,SNRPF,SYN1,TBR1,UAP1,USP9X	14	15	Neurological Disease, Organismal Injury and Abnormalities, Psychological Disorders
16	PTGS_C	ASNS,CDC45,CDR2,CHAF1B,CSF1R,DNAJB5,EIF2B1,EIF2B2,EIF2B3,EIF2B4,EIF2B5,KLF10,LAMTOR5,MNT,MYC,ODC1,PCK2,PFAS,PIR,PPAT,ROCK1,SDCBP,SIN3B,SKP2,SLC2A3,SNRK,TAF1A,TAF1B,TAF1C,THBS1,TNFRSF12A,TOB1,TRIM21,WT1,YTHDC1	13	14	Hereditary Disorder, Neurological Disease, Organismal Injury and Abnormalities
17	PTGS_C	APOH,APOM,ATF4,ATG14,CENPC,CHAC1,CLTB,CYP2E1,DNAJB9,FOXO1,FUT7,GADD45A,GDF15,HERPUD1,HNF1A,KIF18A,LRP8,MAP1LC3B,MT1X,MTMR11,NDRG1,NRBF2,NSL1,NUPR1,PEX13,PSEN1,SEC23A,SEC24A,SEC24B,SEC61G,SOAT2,SPC24,SPC25,VCAM1,XBP1	13	14	Cell Morphology, Cellular Function and Maintenance, Lipid Metabolism
18	PTGS_C	BAZ2B,BRAF,CASP6,CASP7,Cdc2,Cdkn1c,E2F3,ERK1/2,FOXJ3,Foxp1,GPT2,HIST1H2BJ,HIST1H2BN,HRAS,KIAA0101,KMT5B,MAP2K1/2,MEIS1,MT1G,MTCL1,MYH6,NPM1,NUP98,POLA1,PTN,RASGRP2,RB1,RYR1,SATB1,SLC9A1,THBD,TSC22D2,TSC22D3,UBTF,ZKSCAN8	12	13	DNA Replication, Recombination, and Repair, Cell Cycle, Cellular Development
19	PTGS_C	14-3-3,CAB39,CAP1,CNP,CSRP1,DERL2,DLG4,ERBIN,ERF,GAST,GLUL,IPO13,KLHL2,MAP3K11,MTMR2,PAX6,PELI1,PIGA,PLP1,PNRC1,Proinsulin,RFFL,SEMA4C,SMAD4,SMAD6,ST18,STXBP1,TBC1D9,TCF7L2,TNIK,TRAPPC2,TUSC2,ZCCHC8,ZFP36,ZNF536	12	13	Nervous System Development and Function, Psychological Disorders, Cell Death and Survival
20	PTGS_C	AFF4,APOA1,CCNC,CDK8,CDK19,EHD1,ELL2,FGFR1OP,GPS2,HTATIP2,INTS6,MED17,MED21,MED26,MED27,MED31,MED12L,PITPNB,POLR2A,POLR2B,POLR2C,PPP2CB,PPP2R1B,PPP2R2A,RAB21,RAB5A,RAB5C,RBM15,RNF111,RRAS2,SH3GLB1,SPEN,UBE2N,UBE2V2,WTAP	10	12	Post-Translational Modification, Infectious Diseases, Cellular Assembly and Organization
1	PTGS_D	14-3-3,ABL1,ACVR1,ACVR2A,BARD1,BLM,BMPR1A,BRD8,CBLB,CPT1A,Creb,CRK,CTCF,DYRK1A,GBE1,HERPUD1,HMGCR,IFRD1,INSIG2,NFE2L2,ORC2,PSMD12,RIF1,RPA,RRS1,SIRT1,SUZ12,thyroid hormone receptor,TIAM1,TOP2A,TOPBP1,USP22,WAPL,XBP1,ZZZ3	48	31	Organismal Survival, Cellular Development, Connective Tissue Development and Function
2	PTGS_D	ANKS1A,AURKA,BIRC2,CCNA2,CDC6,CENPA,Cyclin A,G6PD,GAPVD1,HISTONE,Histone h3,Histone h4,KIF5C,MAP2K1,MEIS2,MGLL,NASP,NCOA6,NPAT,PARP1,PCNA,PLK4,RBM39,SMC4,SRSF3,SRSF9,Top2,UBE2N,Ubiquitin,UBN1,USP3,WDHD1,WEE1,XPO1,XRCC5	43	29	Cell Morphology, Cellular Function and Maintenance, DNA Replication, Recombination, and Repair
3	PTGS_D	Akt,ARF6,ATF2,BAG2,BAZ1A,Calmodulin,CASK,CDH2,CTNND1,EGFR,ERK,estrogen receptor,Jnk,LRIG1,MAP3K5,MAT2A,MELK,MTM1,NET1,NRG1,NUP153,PGRMC2,PP1 protein complex group,PTPRK,SHOC2,SMAD3,SMAD4,STAM,TBK1,TFAP2C,TPST1,TRIM33,USP6,USP8,ZNF451	43	29	Cellular Movement, Cell Cycle, Hair and Skin Development and Function
4	PTGS_D	ARID3A,CHD1,CREBBP,CRKL,ELF1,Focal adhesion kinase,GIPC1,GTF2E1,GTF2F2,GTF2H1,IFN Beta,IGF1R,IL7R,IRS1,JMJD1C,mediator,MNAT1,NCK1,NCOA3,NIPBL,p85 (pik3r),PI3K (complex),PTK2,RASA1,SKIV2L2,Sos,STARD13,STAT5a/b,SUPT20H,TAF5L,TCERG1,TCF12,TFIIH,TRIM32,ZFP36L2	38	27	Gene Expression, Hematological System Development and Function, Lymphoid Tissue Structure and Development
5	PTGS_D	Actin,AKAP9,AQP2,BAG2,BAG4,BAZ2B,C8orf44-SGK3/SGK3,DNAJA2,Eif4g,ELF4,FAF1,FBXO45,HMGB2,HNRNPDL,HOXA7,Hsp70,Hsp90,HSPA8,HSPH1,KATNA1,MEIS1,NPC1,PACRG,PBX3,PCNT,PIK3C3,RNA polymerase II,SCAF8,SLC12A3,SRPK2,STIP1,TUBA1B,TUBGCP2,TUBGCP3,TXNRD1	19	17	Cellular Assembly and Organization, Cellular Function and Maintenance, Post-Translational Modification
6	PTGS_D	ADNP,APPBP2,ATP2C1,BCAR3,CALB1,CBR1,DNAJC3,EPHX1,FMN1,FOS,FOXA1,GAS2,GBAS,GCLC,Gm8587/Snrpa,GSR,GSS,HPCA,HTT,KIF2A,MAPK6,MGST1,MLH3,NARS,NFE2L2,NGEF,PSMA5,PSMC2,PSMD3,PTTG1,RARS,REV3L,RRS1,SRSF4,TRIM2	17	16	Drug Metabolism, Protein Synthesis, Cell Death and Survival
7	PTGS_D	ANKRD17,CCNA2,CENPC,CEP97,CKAP5,Cox8b,CXCL3,DNTTIP1,DSN1,E2F7,E2F8,ESR1,FCHSD2,GNE,HIST1H2AB,HIST1H2BB,HIST1H4A,KIF23,LHFPL2,MEGF9,MKI67,NR1D1,NSL1,NUPR1,PMP22,RPA1,SAMHD1,SERTAD2,SLC25A12,SPC24,SPC25,STK38,STX3,TICRR,TRIP4	16	15	Cell Cycle, Cellular Assembly and Organization, DNA Replication, Recombination, and Repair
8	PTGS_D	ARHGEF2,ASXL1,CEP55,COPS7A,CUL1,CUL7,DICER1,DMTF1,EMP1,FGF13,GPS1,HK2,HYAL1,ING4,KIAA0922,LPP,mir-34,mir-132,MT-ND5,MYO10,NEDD8,NEO1,NUAK1,PARD6G,PCCA,PIWIL1,POLE2,PPP1CC,PPP1R13B,RAD54B,SCRIB,SOX4,TNFAIP8,TP53,TP53BP2	16	15	Cell Cycle, Cancer, Organismal Injury and Abnormalities
9	PTGS_D	ARID5B,ATP6V1B2,BCOR,BTAF1,CACNA1B,CEBPB,CRABP2,Cyclin D,DDIT4,DDX54,EFNB2,EIF2S2,ESR1,FOXK2,G6PD,GREB1,GRM1,HDAC1,IDI1,IL24,IRF8,MAP1B,MUC5AC,MYC,PAFAH1B1,PEX14,PEX19,PHF21A,RGS3,RNF14,ROCK1,SLC25A17,UBR2,WDR7,WT1	16	15	Reproductive System Development and Function, Cell Death and Survival, Embryonic Development
10	PTGS_D	CCND1,CDKN1C,CENPE,CENPF,COL1A1,CSTA,CTDSP2,CTSD,CYP2F1,DTL,ELAVL2,ENOSF1,GATA2,IL4R,KRT31,NPM1,NR2C2,NUMA1,NUP98,PBRM1,PDGFB,PER2,POLA1,POLD3,RACGAP1,RBBP8,RGS13,SATB1,SMAD1,SMURF2,TEAD4,TP63,TRAM2,WWP1,ZNF423	14	14	Cell Cycle, Cancer, Organismal Injury and Abnormalities
11	PTGS_D	Alpha tubulin,ATG5,ATG12,CAMSAP2,CASP1,CASP8,CASP10,CASP8AP2,CCT4,CORO1C,FADD,FNTA,GULP1,IKBKB,ING1,ITSN2,MOAP1,MPHOSPH9,NR3C1,NSMAF,NTF3,PANX1,PEA15,PPM1B,RAB11A,Rbx1,RIPK3,ROMO1,STAP2,TIFA,TNFRSF25,TNFRSF10D,TNFRSF12A,TNFRSF1A,ZFP36	14	14	Cell Death and Survival, Organismal Injury and Abnormalities, Embryonic Development
12	PTGS_D	APOA1,BAG3,BCL2,C2CD5,CTTNBP2,CUL3,FGFR1OP2,FUT8,G3BP1,GCLC,GSTP1,KEAP1,MAFG,MAP1LC3A,MAP1LC3B,MTX2,OGFOD1,PDCD10,PITPNB,Ppp2c,PPP2R2A,PPP2R5A,PSMD2,PUM2,REL,RPTOR,SIKE1,SLK,SQSTM1,STK26,STRN,TLK2,TUBA1A,USP10,USP12	14	14	Cell Morphology, Cellular Assembly and Organization, Cellular Compromise
13	PTGS_D	ACTL6A,AHR,AMD1,BCOR,COL3A1,DNMBP,ERK1/2,FTH1,G6PC,GCLM,HP,IRS1,JAG1,KIF14,MAP2K1/2,Mt1,MUC1,MYC,MYCBP2,NAP1L1,NFKBIZ,PDE4B,PEX1,RAB33A,RANBP2,RNGTT,ROCK1,SAA1,STAT3,STXBP3,TAL1,TCF7L2,thyroid hormone receptor,UBE2G1,XPO1	13	13	Cardiovascular System Development and Function, Organismal Development, Cellular Development
14	PTGS_D	ABI1,ARHGEF7,BRCA2,Cadherin,CNOT2,CTBP1,CTNNB1,DAB2,DDX5,DHX15,DIXDC1,DNM3,DVL2,Dynamin,EPOR,FNBP1L,GAD1,GRB2,HMG20B,IQUB,IRS1,ITSN1,LRP6,MAP3K4,MUC1,PALB2,PHF21A,PIK3C2B,RAD51C,RCOR1,SCRIB,SEC23B,SEC24B,SOS1,SOS2	13	13	Developmental Disorder, Neurological Disease, Cellular Development
15	PTGS_D	ADORA2B,ALOX5AP,BNIP3,Cbp/p300,CCNA1,CDK1,CDT1,CLDN1,COIL,CUL2,DYRK2,E2F5,FZD2,HIF1A,HK2,KIF11,MAGEF1,MT1G,NEDD8,PARK7,PER1,POGZ,PPRC1,PTGS2,RB1,RPS6KB1,SMN1/SMN2,SOCS6,TCEB1,TCEB2,Tceb2,TERT,THRB,USP6NL,ZNF638	13	13	Hematological Disease, Respiratory Disease, Cell Cycle
16	PTGS_D	ADIPOQ,ARRDC4,Ccl2,CEBPA,CRABP2,EPHX1,FBXL7,FZD1,G6PC,GCK,ID2,IL6R,INS,LEP,MAPK7,MLX,NPEPPS,OSBP,PDX1,PEPCK,PKD2,PLIN2,PPARG,PTPN3,RAB5A,RNF2,SERPINA1,SLC2A4,SPOP,TARDBP,TNFRSF1A,TNFSF10,UCP1,USP1,ZNF318	13	13	Lipid Metabolism, Molecular Transport, Small Molecule Biochemistry
1	PTGS_E	AHSA1,BAG2,BLM,CCND1,CDC7,CDC45,CHEK1,Cyclin A,DDX11,DNAJA1,E2f,E2F1,FANCL,FEN1,MCM2,MCM3,MCM4,MCM5,MCM6,MCM7,MSH2,MSH6,PCNA,PMS1,POLD1,RAD51,Rb,RFC2,RFC4,RFC5,RMI1,RPA,TFDP1,TYMS,UNG	66	31	DNA Replication, Recombination, and Repair, Cancer, Hereditary Disorder
2	PTGS_E	APEX1,BRCA1,CCNB1,CCNE1,CCNH,CDC25A,CDK4,CDK7,CDKN2C,CHAF1A,Cyclin E,DDB2,DNAJB6,EXO1,EZH2,Gamma tubulin,HDAC2,Histone h3,Histone h4,KCNK1,MCM10,MNAT1,NASP,NFKBIA,PIK3R1,PKMYT1,PTTG1,RELA,RNA polymerase II,TFE3,TFIIH,UBE2B,Vegf,VRK1,XRCC5	57	28	Cell Cycle, Cellular Development, Cellular Growth and Proliferation
3	PTGS_E	ADK,ATAD2,CCNE2,CDCA4,DDB2,DDX11,DLEU1,DLEU2,E2F1,ERK1/2,HDAC6,Hsp70,Hsp90,INTS6,JMY,MAZ,MCM5,MCM6,MITF,MYC,PA2G4,POLE2,POLR2A,RAB27A,RECQL4,RFC5,RPL15,RPL21,SERPINH1,SLC12A3,SOD1,SRPK1,SRPK2,STAT3,XRCC3	33	19	Dermatological Diseases and Conditions, Hair and Skin Development and Function, Organ Development
4	PTGS_E	ABCC3,ACTG1,AQP3,ATP6V1G1,BRCA2,CCNE2,Creb,CSE1L,CTSD,DYNLL1,ENPP2,GSN,HSPA4L,MAFG,MAPK10,MCM3,ME1,mir-34,NFE2L2,NFE2L3,PALB2,POLA1,PRIM1,PRNP,PSMD11,RAD51,RAD51C,SNAI2,STIP1,TCF7L2,TMEM97,TP53,TPP1,UIMC1,UMPS	22	14	Developmental Disorder, Hereditary Disorder, Metabolic Disease
5	PTGS_E	ATF4,BCL2,BCL2L1,CASP1,CASP8,CCND2,CCNE1,CDC6,CDC25B,CDKN1A,CDKN2A,CEBPA,CEBPB,CEBPG,CREBBP,CXCR4,DDIT3,EP300,HBB,ID2,ID3,IGHE,IL4,IL10,IL10RA,MYC,PCNA,RORA,STAT5A,TAL1,TCF12,TF,TNFRSF1A,TP53,USP1	6	5	Hematological System Development and Function, Tissue Morphology, Cell Cycle
1	PTGS_F	Akt,AMD1,ASNS,BCL10,BIRC2,BRD8,CASP8,CDKN1B,CEBPB,CEBPG,CRKL,CTCF,Cyclin A,Cyclin E,DDIT4,DUSP4,ERF,IKK (complex),IRS1,Jnk,KLF5,KLF10,MARK3,MTF2,MYC,NCK1,NEDD9,P38 MAPK,PIM1,RIC8B,Sos,TBK1,thyroid hormone receptor,TNFRSF1A,YTHDC1	44	27	Cell Death and Survival, Cellular Function and Maintenance, Cellular Development
2	PTGS_F	AURKA,BAZ2B,Cbp/p300,Cdc2,CDK7,CENPA,CHD9,Creb,DMTF1,estrogen receptor,ETS2,GAS1,GTF2E1,Histone h3,Histone h4,HSPB3,JUN,JUNB,KLF6,MEIS1,MGMT,NCOA3,NFkB (complex),NFKBIA,PTGS2,RBM39,RNA polymerase II,RND3,SCAF8,SEC31A,SIAH1,SMAD3,SNAI2,Vegf,ZNF451	41	26	Gene Expression, Cancer, Organismal Injury and Abnormalities
3	PTGS_F	BDKRB2,CD19,CHAC1,COIL,CXCR3,DKC1,DYRK2,E2F3,ERK1/2,HMGB2,ID2,IL4R,KLF7,LMO4,MBP,PDCD1,PELI1,PLEKHA1,PRPF3,PRPF4,PTN,PTPN11,SETDB1,SLAMF1,SMG6,SMN1/SMN2,SNRPD1,SNRPD2,SOCS5,SOX4,STAG3,TCF7L2,TERT,TOE1,TRAF4	20	16	Cellular Assembly and Organization, RNA Post-Transcriptional Modification, Cellular Development
4	PTGS_F	ACTL6A,AMOTL2,ATG14,AURKA,BARD1,CCNL1,Cox5b,CSTF1,CSTF2,DYRK1A,HOXA5,ING3,ING5,JMJD1C,KAT6A,MKI67,MLH1,MORF4L1,NOC3L,NRBF2,PIK3C3,PIK3R4,PIWIL1,RAD50,RCHY1,RUVBL2,SMC3,SRSF3,TOB1,TOP2A,TP53,TPX2,TRRAP,ZNF148,ZZZ3	19	15	Post-Translational Modification, Cancer, Hematological Disease
5	PTGS_F	ACO1,ADORA2B,APOA1,CAPN1,COL1A1,CSN2,EED,ENO1,FAM53C,FOXJ3,FZD2,GATA6,HIF1A,HP,IL7,NODAL,Nppb,NTF3,NUP153,PGK1,PNRC2,POGZ,PROM1,PSMD2,SATB1,SIAH2,SLK,STARD13,TCF21,THRB,TRAM2,WNT7B,WSB1,YY1,YY1AP1	19	15	Cardiovascular System Development and Function, Digestive System Development and Function, Inflammatory Disease
6	PTGS_F	ANGPT2,ARHGEF6,ARHGEF7,BRD1,BRWD1,CCND1,CITED2,E2F4,GATA1,GCNT1,GNRH1,GSR,HMGCR,HTT,KAT7,LHX1,LPAR1,MAN1A1,PAK3,PDX1,PGRMC2,RNF111,RNF220,RRS1,SLC1A3,SMAD4,SPOP,SREBF1,SUPT20H,TK1,UBE2N,UBE2V2,UMPS,VEGFD,ZNF267	17	14	Cellular Development, Cellular Growth and Proliferation, Endocrine System Development and Function
7	PTGS_F	ACTL6A,ADNP,AGR2,ARID1A,BANF1,BCL7A,CCNE2,CDC42EP2,CLK1,DHFR,GCLC,IFI16,KMT5B,KRT18,MAFF,MKL1,MPL,NME1,OLIG2,PHB,PLAT,RB1,RBBP6,RBM15,RRM2,SCHIP1,SMARCA2,SMARCA4,SMARCC2,SOCS2,TNFAIP8,TUFT1,TYMS,UCP1,ZNF217	15	13	Cancer, Organismal Injury and Abnormalities, Cell Cycle
8	PTGS_F	BAG5,CDC25C,CDKN1B,CDKN2B,CENPC,CREB5,CSTF2T,CTNNB1,CXCL8,CYR61,DDIT3,DNMT3B,DSN1,DUSP8,EPM2AIP1,FHL2,KIAA1462,KIF18A,KIFC1,NFIB,NSL1,NUPR1,PIK3R1,PLK1,PMP22,POLR3F,PPWD1,RAB29,RANBP6,RNU6-1,SPC24,SPC25,SQSTM1,SRSF1,TSC22D1	15	13	Cell Cycle, Cancer, Cell Death and Survival
9	PTGS_F	CHD1,CRABP2,Defb1,DNMBP,ELOVL3,ELOVL6,EOMES,ERCC4,ERCC5,ERG,FGF3,FOS,FOSB,FOXL2,FSHB,GATA3,GNRHR,HIVEP2,ITGA6,KIF2A,MYO10,NFIL3,OSR2,Prl3d1 (includes others),S100A8,S100A9,SERPINB2,SIX1,SLPI,TFIIH,TIPARP,TNFRSF9,WNT11,ZNF165,ZNF274	15	13	Cell-mediated Immune Response, Cellular Development, Cellular Function and Maintenance
10	PTGS_F	14-3-3,ASB1,CCNB2,CCNE2,Cdc2,CDC25B,CDC5L,CNOT2,DCLRE1C,E2F1,GRB2,HDAC1,HSPB6,HSPD1,IFRD1,KIAA0907,MCM5,mir-15,miR-16-5p (and other miRNAs w/seed AGCAGCA),miR-27a-3p (and other miRNAs w/seed UCACAGU),MT1G,OLFM4,PAPD7,PRIM2,PRPF19,RBM5,REV3L,RRM2,S100A9,SKP2,TOP2A,TYMS,WEE1,ZCCHC8,ZFP36	14	12	Cell Cycle, Cancer, Organismal Injury and Abnormalities
11	PTGS_F	ABCA1,ARID4B,ARID5B,ATG12,BCOR,CASP10,CBX4,CCL4,CD40LG,CUL1,Cyclin D,DAPK3,FADD,FBXL5,IER2,IL12A,IRF8,LIF,NFKBIE,NOD2,NR3C1,PEA15,PPP1R12A,PPP1R15A,RAF1,REL,RIPK2,RYBP,SHOC2,SKP1,TLK2,TNFAIP3,TNFRSF25,TNFRSF12A,ZNF131	14	12	Hematological System Development and Function, Lymphoid Tissue Structure and Development, Tissue Morphology
12	PTGS_F	ASH2L,CCND1,CCNT2,CREBBP,DNMT1,E2F1,ESR1,FOXO3,HAMP,HIF1A,Histone h3,HOXC6,Hsp70,KMT2D,MDM2,MED26,MMP2,MYC,NCOR1,PTTG1,RARA,SMAD6,SOX2,STAT3,STC2,TFF1,TRIM28,Vegf,ZCCHC10,ZNF23,ZNF24,ZNF35,ZNF180,ZNF274,ZSCAN26	9	9	Gene Expression, Cellular Development, Cellular Growth and Proliferation
1	PTGS_G	CBFA2T3,CD55,CD59,CEBPB,Creb,CREM,Cyclin A,EGR1,EGR2,EGR4,ELF3,ETS2,FOS,FOSB,GTF2B,HES1,HMGCR,ID3,IFN Beta,JUN,JUNB,JUND,LIF,NFKB2,NFkB (complex),NFKBIA,NR4A1,NR4A3,PLAU,RELB,RGS2,RRAD,SNAI1,TIMP3,TNFAIP3	62	31	Gene Expression, Neurological Disease, Organismal Injury and Abnormalities
2	PTGS_G	Akt,Ap1,BCR,BRAF,CXCL8,Cyclin E,DUSP1,DUSP4,EGR3,ERK,ERK1/2,FGFR3,FOSL1,FOSL2,FSCN1,FST,GADD45A,GINS2,GRB7,HIST1H2BC,IL12 (complex),IRF7,ISG20,Jnk,MYD88,OASL,P38 MAPK,p85 (pik3r),PMAIP1,Ras,SHC1,SLC9A1,STAT3,SYK,Vegf	43	24	Cell Death and Survival, Cellular Growth and Proliferation, Lymphoid Tissue Structure and Development
3	PTGS_G	AKR1C3,BTG1,CA2,CAPN2,CDC45,CEBPA,CTGF,EIF1AX,EP300,ESR1,FBP2,FHL2,GAL,GLA,GOT1,HNF1A,HPGDS,IER2,KLF10,LGALS3BP,LITAF,MAFG,MAP1B,MYC,NDRG1,NR4A2,PELP1,PES1,PGR,PRNP,SLC12A7,SLC3A2,SRF,SULF1,TSFM	33	20	Cellular Development, Cellular Growth and Proliferation, Cell Death and Survival
4	PTGS_G	AHR,AKT1,ANGPTL4,ASAP1,BCL6,BTG2,CDKN2C,CDKN2D,CRKL,CSHL1,CTH,CYP1B1,DROSHA,EVX1,GPT,HBEGF,HDAC5,Histone h3,Histone h4,HPSE,Hsp70,Hsp90,KLF2,KLF4,KRT17,miR-124-3p (and other miRNAs w/seed AAGGCAC),MVD,N-cor,NR1D1,PCNA,PIK3R1,PPARA,RNA polymerase II,STAT5a/b,TUBA3C/TUBA3D	31	19	Cellular Development, Cellular Growth and Proliferation, Cancer
5	PTGS_G	A2M,AQP3,BLM,BRCA2,BTG1,CAMK2N1,CASP4,CASP6,CASP9,CD40LG,CLDN4,CSE1L,CSTF2,DAG1,DUSP1,EPHA2,GEM,GLRX,MCM7,MCMBP,ME1,MLH1,NPM1,NR3C1,PADI4,PDGFA,PLK2,POP4,PPAN,SMURF1,SPIDR,TCF7L2,TNFRSF10A,TP53,TP53I3	17	12	Cell Death and Survival, Connective Tissue Development and Function, Tissue Development
6	PTGS_G	ABCF2,ASAH1,BAIAP2,CTNNB1,DDIT3,DNAJB9,EPAS1,F11R,FGF18,GAD1,GAP43,GRIK2,GSR,GSTA5,HNF4A,HTT,ITPR1,KAT2A,LGR5,ME1,mir-124,Ncoa6,NPTX1,PPARGC1A,RDH11,SF3A3,SLC39A14,SREBF1,TBR1,TENM4,TSC22D1,WNT1,WNT4,WNT11,WNT3A	17	12	Nervous System Development and Function, Cellular Development, Organ Morphology
1	PTGS_H	B2M,CDKN1A,CEBPB,CITED2,Creb,CTGF,Cyclin A,Cyclin E,DUSP1,ERCC1,ERCC2,FOS,FOSB,GADD45A,IGFBP3,IL12 (complex),JUNB,KLF4,KRT7,KRT17,LCN2,MMP1,NFkB (complex),P38 MAPK,RELA,RNA polymerase II,SCD,SERPINB2,SNAI1,SOX15,TF,TFIIH,TGM2,TNFAIP3,TPP1	55	27	Cellular Development, Cellular Growth and Proliferation, Tissue Morphology
2	PTGS_H	ABHD5,ADM,APOD,BSG,CACNA1G,CCNG1,CD9,CD44,COL16A1,CTNNB1,CTSV,EVX1,HBEGF,Histone h3,Histone h4,HOXA10,ID2,IKZF4,MAP1LC3B,NODAL,NR4A1,NR4A2,PDPN,PSAP,PTPN14,RAMP3,RIDA,RREB1,TBR1,TGFBR3,TSPYL2,WNT1,WNT4,WNT3A,ZMYND8	24	15	Tissue Morphology, Tissue Development, Cellular Growth and Proliferation
3	PTGS_H	CCNG1,CGREF1,Cox5b,CSF1,CSRP1,DUSP1,HEY1,HMMR,IFI30,INHBA,LIF,MDK,mir-21,mir-122,MMP3,MMP13,NFKB2,NQO1,NRF1,Pmaip1,PTEN,RBPJ,RPS27L,RPS6KB2,RUNX3,SERPINE1,SH3BGRL3,SURF1,TGFB3,TGFBI,TGM2,TP53,YKT6,YWHAQ,ZEB2	22	14	Cell Death and Survival, Hematological System Development and Function, Tissue Morphology
4	PTGS_H	ALDOA,ANXA2P3,COL8A1,EIF4E,EREG,ESR1,ESR2,GCA,GEM,GRASP,GRM1,HSD17B7,IGFBP2,ITM2B,KDM5B,KLRC4-KLRK1/KLRK1,LTBP1,MCM7,MCMBP,MXD1,MYC,MYLPF,OPTN,PBK,PNRC1,PTP4A2,RNASET2,SCG5,SEMA3B,SMARCA4,STAMBPL1,TIMP2,ULBP2,VAV3,ZFP36	20	13	Cancer, Cell Death and Survival, Organismal Injury and Abnormalities
5	PTGS_H	ARHGEF3,ASAP1,BTG1,CEBPA,CLTB,CSF3,DGAT2,EZH2,FAM20C,FOXD3,FOXM1,FZD1,GPS2,HIVEP2,IL11,KCNA1,Kctd12b,LAMA4,LHPP,LITAF,N-cor,NR3C1,PHLDA2,PID1,PLA2G3,PSEN1,RAB20,RHOB,RNF144B,S100P,TBC1D2,TBCC,TNFSF9,WDR12,ZNF703	16	11	Cellular Movement, Connective Tissue Development and Function, Cell Cycle
6	PTGS_H	ACAA1,AKR7A2,APOA1,CA2,CAPN2,CCL2,CCR7,Cdkn1c,CRABP2,CSF3,CYP26A1,DHRS3,ECHS1,EP300,FABP4,FURIN,GRN,HADHB,HK3,IGFBP4,IL18RAP,IRF6,KLF5,LGALS3BP,LIPE,PDK4,PIAS2,PPARG,PTGES2,RARA,RGL1,RPS4Y1,STAT4,TRERF1,WNT8B	12	9	Energy Production, Lipid Metabolism, Small Molecule Biochemistry
1	PTGS_I	ACKR3,CD83,CDH2,CDKN1A,CKAP4,CTGF,CXCL2,CXCL8,DACH1,DKK1,GADD45A,HDAC9,Histone h3,Histone h4,ID2,IFNG,IGF2,IGF2BP3,IGFBP3,IKBKAP,IL7R,N-cor,NFkB (complex),NFKBIA,PLAT,PLAU,PROC,PTGS2,RNA polymerase II,SERPINE1,SMAD3,TGFB2,TNFAIP3,TSG101,ZNF451	52	25	Cardiovascular System Development and Function, Organismal Development, Connective Tissue Development and Function
2	PTGS_I	AHR,ARNT2,BIK,COL3A1,DDX25,EFEMP1,EPHA2,FGF2,FLRT2,GLIPR1,HDAC1,HDAC9,HEXIM1,HSPG2,IFRD1,ITGB5,LIMA1,MAP2K3,MCM5,mir-322,miR-26a-5p (and other miRNAs w/seed UCAAGUA),NMT2,PAX3,PDGFB,PLK2,PLOD2,RHOB,SLC2A1,SMURF2,TGFB2,TGFB3,TGM2,TIMP3,TP53,TRAF4	33	18	Cell Death and Survival, Cellular Movement, Cardiovascular System Development and Function
3	PTGS_I	ADM,AR,ATP1B1,BAG1,BAG3,CCL4,COL3A1,Collagen(s),CST6,CXCL6,CYR61,EFEMP1,ESR1,FST,GLIPR1,GPR182,IL18,IL18R1,ITGA6,KRT7,MAPK9,miR-21-5p (and other miRNAs w/seed AGCUUAU),MYC,NR3C1,PIAS4,PLAU,PTX3,RAMP3,RBCK1,SERPINE1,STAT3,STC2,TACSTD2,TEK,TGFB2	33	18	Cancer, Organismal Injury and Abnormalities, Cellular Movement
4	PTGS_I	ACTG1,ADORA2B,AREG,BASP1,BNIP3,CITED2,COL3A1,CTSE,CXCL1,CXCL3,CXCL8,DYNLL1,EREG,ETV6,FHL2,HBEGF,HIC1,IGFBP5,INHA,JUN,LIF,LIPG,MT2A,NCF2,NFE2L2,NUPR1,PHLDA1,PLA2G4A,PLAGL2,PPARA,PRDX1,SERPINE1,TMEM47,UAP1,WT1	28	16	Cell Death and Survival, Cellular Movement, Skeletal and Muscular System Development and Function
1	PTGS_J	ALAS1,ASNS,ATF7,CD1D,Cdc2,CDK11A,DKK1,DMTF1,DUSP1,ELF1,EVX1,GOT1,GPT,Histone h3,HNRNPA2B1,INTS6,JUN,KPNA2,MEF2A,NAT1,NBPF10 (includes others),NCOA3,P glycoprotein,POLR2A,PSMA7,PSME3,PSPC1,PTGES,RNA polymerase II,SEC31A,SF3B3,SIRT1,SPATS2L,TNFAIP3,TSC22D3	24	13	Immunological Disease, Cardiac Hypertrophy, Cardiovascular Disease
2	PTGS_J	ADM,ADORA2B,CCL4,CLK1,CRY1,DAAM1,DIXDC1,EDN1,EREG,GADD45A,GADD45B,GCLC,GLUL,HIF1A,IL23A,KDM3A,MAFF,MBD3,Mi2,MMP13,MXD1,NEDD9,NFIL3,NR3C1,PLIN2,Pmaip1,PPP1R15A,RAC2,RYBP,SMAD3,SMARCA4,Tgf beta,TXNRD1,WNT5A,YY1	24	13	Cellular Growth and Proliferation, Tissue Morphology, Gene Expression
3	PTGS_J	AR,BAK1,CBLL1,CCL3L3,CDK5,CNN1,E2F4,Gsk3,Hsp90,HSPH1,JMJD1C,KLF6,LIMK2,Ly6a (includes others),miR-24-3p (and other miRNAs w/seed GGCUCAG),miR-27a-3p (and other miRNAs w/seed UCACAGU),MKI67,PMAIP1,PPP1R13B,PRDX1,PTCH1,PTGDS,PTPRE,PTPRM,RBM15,SEMA6A,SERPINB5,SFPQ,TNFRSF9,TNFSF9,TP53,TPM2,USP12,WTAP,ZNF267	22	12	Cellular Growth and Proliferation, Cancer, Organismal Injury and Abnormalities
4	PTGS_J	BCL6,CAB39,Ccl2,CCR7,CIITA,COL1A1,COL1A2,CTSK,CXCL3,CXCL8,DCSTAMP,ENC1,FTH1,IFNB1,IL9,IL10,IL13,IL12A,IL1B,IL23A,IL2RA,MAPK7,NCOR1,NFE2L2,NOS2,PPARG,SAA1,SDC1,SERPINE1,SMAD4,SNAI2,SOX9,TBCC,TGFB1,VEGFA	5	4	Gastrointestinal Disease, Inflammatory Disease, Inflammatory Response
1	PTGS_K	ASF1B,BARD1,BLM,CCNE1,CDC7,CDC45,CDK2,CHAF1A,Cyclin A,Cyclin E,DDX11,E2f,FEN1,Histone h3,KIF20A,KIF4A,MCM2,MCM3,MCM4,MCM5,MCM6,MCM7,MKI67,MYBL2,NASP,ORC1,PCNA,RFC1,RFC2,RFC4,RFC5,RPA,SMC2,TFDP1,TOPBP1	68	30	DNA Replication, Recombination, and Repair, Cell Cycle, Cell Death and Survival
2	PTGS_K	AR,ASF1B,CCNE2,DCK,DTYMK,E2F8,ENPP2,FEN1,FOXO1,FXYD3,HDAC10,HELLS,Histone h4,KIF11,KIF23,MATN4,MCM2,MCM5,MED1,mir-34,MRPS12,MSH2,NEK2,NKX2-1,POLG,Ptprv,RFC3,RRM1,RRM2,RRM2B,TNFAIP2,TP53,TYMS,UNG,ZWINT	33	18	Nucleic Acid Metabolism, Small Molecule Biochemistry, Cancer
3	PTGS_K	ACSL,BRCA1,CCND1,Cd24a,CDC20,CTDP1,DDX23,DTL,ENSA,EZH2,GMNN,HIF1A,LMNB1,MAD2L1,MITF,ORC6,PARPBP,PCNA,PHLDA1,PPARA,RAD18,RAD51,RAD51AP1,RAD51C,RECQL4,RFC5,RNA polymerase II,SHPRH,SLC29A1,TFAM,TFIIF,TP63,TRIP13,UCHL5,USP1	33	18	DNA Replication, Recombination, and Repair, Cell Cycle, Cell Morphology
4	PTGS_K	CCND1,Creb,Cyclin A,E2F1,E2F4,HDAC1,HDAC2,MCM10,NUPR1,POLA1,POLD3,POLE,POLE2,POLE3,POLE4,PRIM1,PRIM2,SMARCB1,TP53	10	6	Cancer, Hematological Disease, Immunological Disease
1	PTGS_L	ABAT,ADH5,Atp5k,CDC16,CEBPA,COX7A2,DUOX2,E4F1,EI24,GMPS,Histone H1,IL10RA,KDM5A,KIAA0101,KLF17,Krt10,MAPK4,MCRS1,miR-132-3p (and other miRNAs w/seed AACAGUC),miR-26a-5p (and other miRNAs w/seed UCAAGUA),NOS2,PGD,RABL6,RB1,RBBP6,SOD2,SP1,SPP1,Srebp,THRB,TP53,TP63,TP73,UCP1,ZBTB7A	7	3	Cell Cycle, Cellular Development, Cellular Growth and Proliferation
1	PTGS_M	AARS,ABCB4,ABCB11,AIMP2,ANG,ATF3,ATF4,BNIP3,CARS,COPS5,CTTN,DDIT3,EIF4EBP1,EPRS,FYN,HAX1,IARS,KEAP1,KIT,MAP1LC3B,mir-122,MXI1,NARS,NFE2L2,PHGDH,PSAT1,PTGS2,RACK1,RUVBL1,SARS,SLC1A4,SLC1A5,SREBF1,WARS,XPOT	33	15	Cell Death and Survival, Cellular Compromise, Cellular Function and Maintenance
2	PTGS_M	AKR1B10,APLNR,ASNS,ASS1,B9D1,BHMT,CDO1,CEBPA,CEBPB,CEBPG,CPB2,DGAT2,E2F1,EMCN,GARS,HNF1A,IGHE,INMT,LARS2,MSH5,MTHFD2,NUPR1,PCK2,PLXND1,PPP1R14A,PSAT1,PSPH,PTGFR,SBSN,SEMA3E,TARS,TIMP4,TRIB3,VLDLR,YARS	28	13	Gene Expression, Small Molecule Biochemistry, Cellular Development
1	PTGS_N	Ap1,BIRC3,CD83,CEBPB,COMMD3,CXCL2,CXCL3,CXCL8,ETS2,GADD45A,Histone h3,Histone h4,ICAM1,IKBKAP,IL1B,IL7R,JUN,JUNB,MIR4661,mir-219,miR-219a-2-3p (miRNAs w/seed GAAUUGU),NFKB1,NFKB2,NFkB (complex),NFKBIA,NFKBIE,PTX3,RELB,RNA polymerase II,RXRA,TAP1,TNFAIP3,TNIP1,TNIP2,Ube3	57	23	Cellular Development, Cellular Growth and Proliferation, Hematological System Development and Function
2	PTGS_N	ABCG2,ADAM8,AURKA,BTG1,BTG2,CAT,CDC25C,CDCP1,CITED2,CXCL8,EGFR,EREG,GADD45A,ITGB4,KRT14,LIF,MAPK9,mir-32,MTOR,N-cor,NFIC,NFKBIA,NUPR1,PDGFA,PIK3R1,RGS16,SDC4,SMAD1,SUOX,TFAP2A,TGFA,TNFAIP2,TP53,TRIB3,YBX1	21	11	Cell Death and Survival, Cellular Development, Cellular Growth and Proliferation
