# Supplementary material for: A transcriptomics data-driven gene space accurately predicts liver cytopathology and drug-induced liver injury
Source: Nat Commun. 2017 Jul 3;8:15932. doi: 10.1038/ncomms15932 (PMC5500850; doi:10.1038/ncomms15932)
Supplement: Supplementary Data 8 [file ncomms15932-s9.xlsx]

## Sheet: Sheet1
# Supplementary Data 8. Top instances for the fourteen PTGS components with consideration to chemicals and modes of actions
#
Component A				# Table contents: #
Compound	CellLine	Mode of Action (MoA)	Notes on Mode of Action (MoA)	# Compound	CMap compound name
cephaeline	MCF7	protein synthesis inhibitor		# CellLine	CMap cell line
cephaeline	PC3	protein synthesis inhibitor		# Mode of Action (MoA)	Compound mode of action as determined by expert judgment
emetine	MCF7	protein synthesis inhibitor		# Notes on Mode of Action (MoA)	Notes on the interpretation of the MoA
emetine	PC3	protein synthesis inhibitor
cefoperazone	PC3	cephalosporin antibiotic. Also inhibitor of alcohol dehydrogenase, similar to disulfiram
cicloheximide	MCF7	protein synthesis inhibitor
Component B
Compound	CellLine	Mode of Action (MoA)	Notes on Mode of Action (MoA)
digitoxigenin	HL60	cardenolide
ouabain	HL60	cardenolide glycoside
lanatoside C	HL60	cardenolide glycoside
digoxigenin	HL60	cardenolide
digoxin	HL60	cardenolide glycoside
Component C
Compound	CellLine	Mode of Action (MoA)	Notes on Mode of Action (MoA)
helveticoside	MCF7	cardenolide glycoside
digitoxigenin	MCF7	cardenolide
lanatoside C	MCF7	cardenolide glycoside
strophanthidin	MCF7	cardenolide
proscillaridin	MCF7	cardenolide glycoside
digoxigenin	MCF7	cardenolide
Component D
Compound	CellLine	Mode of Action (MoA)	Notes on Mode of Action (MoA)
alsterpaullone	PC3	cyclin-dependent kinase inhibitor
alsterpaullone	MCF7	cyclin-dependent kinase inhibitor
GW-8510	MCF7	cyclin-dependent kinase inhibitor
GW-8510	PC3	cyclin-dependent kinase inhibitor
mitoxantrone	MCF7	DNA intercalator and DNA topoisomerase II inhibitor
ellipticine	MCF7	DNA intercalator and DNA topoisomerase II inhibitor
0175029-0000	MCF7	cyclin-dependent kinase inhibitor
0179445-0000	MCF7	cyclin-dependent kinase inhibitor (inferred based on component membership)	uncertain MoA
Component E
Compound	CellLine	Mode of Action (MoA)	Notes on Mode of Action (MoA)
alvespimycin	MCF7	HSP90 inhibitor
monorden	MCF7	HSP90 inhibitor
tanespimycin	MCF7	HSP90 inhibitor
geldanamycin	MCF7	HSP90 inhibitor
alvespimycin	PC3	HSP90 inhibitor
Component F
Compound	CellLine	Mode of Action (MoA)	Notes on Mode of Action (MoA)
mitoxantrone	PC3	DNA intercalator and DNA topoisomerase II inhibitor
H-7	PC3	PKC, PKA, MLC, CDK inhibitor
doxorubicin	PC3	DNA intercalator and DNA topoisomerase II inhibitor
doxorubicin	MCF7	DNA intercalator and DNA topoisomerase II inhibitor
mitoxantrone	MCF7	DNA intercalator and DNA topoisomerase II inhibitor
0175029-0000	PC3	cyclin-dependent kinase inhibitor
daunorubicin	MCF7	DNA intercalator and DNA topoisomerase II inhibitor
H-7	MCF7	PKC, PKA, MLC, CDK inhibitor
0175029-0000	MCF7	cyclin-dependent kinase inhibitor
Component G
Compound	CellLine	Mode of Action (MoA)	Notes on Mode of Action (MoA)
dienestrol	MCF7	estrogen receptor agonist
cantharidin	HL60	PP2A inhibitor
digoxin	MCF7	cardenolide glycoside
ouabain	MCF7	cardenolide glycoside
dicycloverine	MCF7	muscarinic receptor antagonist
digoxigenin	MCF7	cardenolide
thioridazine	MCF7	phenothiazine dopaminergic, adrenergic and cholinergic receptor antagonist
chlorpromazine	MCF7	phenothiazine dopaminergic, adrenergic, cholinergic, serotonergic, histaminergic receptor antagonist
sulconazole	MCF7	antifungal, estrogen synthesis inhibitor
hexestrol	MCF7	estrogen receptor agonist
pimethixene	MCF7	histaminergic and cholinergic receptor antagonist
quinisocaine	MCF7	voltage-dependent sodium channel inhibitor
diethylstilbestrol	MCF7	estrogen receptor agonist
fluoxetine	MCF7	selective serotonin reuptake inhibitor, causes downregulation in estrogen signaling…
lovastatin	MCF7	HMG-CoA reductase inhibitor
proscillaridin	MCF7	cardenolide glycoside
cyproheptadine	MCF7	histaminic,cholinergic and serotonergic antagonist
prenylamine	MCF7	calcium channel blocker
miconazole	MCF7	antifungal, estrogen synthesis inhibitor
Component H
Compound	CellLine	Mode of Action (MoA)	Notes on Mode of Action (MoA)
hydrocotarnine	MCF7	DNA binder & topoisomerase inhibitor?
phenylpropanolamine	MCF7	norepinephrine/epinephrine and dopamine releasing agent
camptothecin	MCF7	DNA topisomerase I inhibitor
camptothecin	PC3	DNA topisomerase I inhibitor
betulin	MCF7	DNA topoisomerase inhibitor
1,4-chrysenequinone	PC3	DNA binding (infered based on component membership)	uncertain MoA
menadione	PC3	Induces reactive oxygen species production
sulfamethizole	PC3	sulfonamide antibiotic
azacitidine	PC3	nucleoside analog antimetabolite, blocks protein production and DNA replication at concentrations and timframes used
irinotecan	PC3	DNA topisomerase I inhibitor
ellipticine	PC3	DNA intercalator and DNA topoisomerase II inhibitor
carcinine	HL60	hydroxyl-radical-scavenging antioxidant
vorinostat	PC3	histone deacetylase inhibitor
benzydamine	PC3	prostaglandin synthase inhibitor NSAID
ampyrone	PC3	NSAID
CP-645525-01	MCF7	DNA binding (infered based on component membership)	uncertain MoA
Component I
Compound	CellLine	Mode of Action (MoA)	Notes on Mode of Action (MoA)
epivincamine	PC3	Vincamine (enantiomer) is a vasodilator throughblocking voltage-sensitive sodium channels	uncertain MoA
moxisylyte	PC3	alpha-adrenergic receptor, vasodilator
vinblastine	PC3	microtubule depolymerizer, antimitotic
dimenhydrinate	PC3	antiemetic. A mix of two drugs, dimenhydrinate (anti-histaminergic and and anti-cholinergic) and 8-chlorotheophylline (caffeine analog)
hydrocotarnine	PC3	Putative Opioid	uncertain MoA
drofenine	PC3	antispasmodic. Dopaminergic, histaminic, muscarinic antagonist
sulfaquinoxaline	MCF7	sulfonamide antibiotic
orphenadrine	PC3	antispasmodic. Dopaminergic, histaminic, muscarinic antagonist
alverine	PC3	antispasmodic. GPCR antagonism
nisoxetine	PC3	norepinephrine reuptake inhibitor
Component J
Compound	CellLine	Mode of Action (MoA)	Notes on Mode of Action (MoA)
guanadrel	HL60	antihypertensive, blocks norepinephrine vesicular uptake and storage
testosterone	HL60	androgen steroid hormone
mitoxantrone	PC3	DNA intercalator and DNA topoisomerase II inhibitor
gibberellic acid	PC3	plant hormone
milrinone	MCF7	Phosphodiesterase 3 inhibitor
doxorubicin	PC3	DNA intercalator and DNA topoisomerase II inhibitor
tolazoline	MCF7	alpha-adrenergic receptor antagonist
sulconazole	HL60	antifungal, estrogen synthesis inhibitor
tracazolate	HL60	subtype-selective GABA A receptor modulator
valdecoxib	MCF7	cyclooxygenase-2 selective NSAID
H-7	PC3	PKC, PKA, MLC, CDK inhibitor
H-7	MCF7	PKC, PKA, MLC, CDK inhibitor
0175029-0000	PC3	cyclin-dependent kinase inhibitor
Component K
Compound	CellLine	Mode of Action (MoA)	Notes on Mode of Action (MoA)
proxymetacaine	PC3	voltage-dependent sodium channel inhibitor
chlorcyclizine	PC3	histaminergic, -cholinergic, serotonergic antagonist
0179445-0000	PC3	cyclin-dependent kinase inhibitor?	uncertain MoA
thiethylperazine	MCF7	dopaminergic, -muscarinergic, histaminergic, serotonergic antagonist
abamectin	PC3	insecticide. GABA agonist
alpha-ergocryptine	PC3	dopaminergic agonist?
tanespimycin	PC3	HSP90 inhibitor
talampicillin	MCF7	beta-lactam antibiotic
0297417-0002B	MCF7	Unknown	uncertain MoA
chlorhexidine	PC3	membrane disrupting antiseptic
profenamine	HL60	anticholinergic, antihistamine, and antiadrenergic
progesterone	PC3	progestogen steroid hermone
monorden	PC3	HSP90 inhibitor
co-dergocrine mesilate	MCF7	dopaminergic and serotonergic agonist, alpha adrenergic antagonist
diphenylpyraline	MCF7	antihistaminergic, anticholinergic. Also dopamine reuptake inhibitor
alvespimycin	PC3	HSP90 inhibitor
talampicillin	HL60	beta-lactam antibiotic
Component L
Compound	CellLine	Mode of Action (MoA)	Notes on Mode of Action (MoA)
atractyloside	MCF7	mitochondrial ADP transporter inhibitor
niflumic acid	HL60	NSAID cycloxygenase-2 inhibitor. Chloride channel blocker
mesalazine	MCF7	NSAID
harmaline	HL60	MAO-A and acetylcholinesterase inhibitor
dl-alpha tocopherol	PC3	vitamin E, antioxidant
0175029-0000	MCF7	cyclin-dependent kinase inhibitor
dropropizine	HL60	non-opiate antitussive, acting on C-fibers
dihydrostreptomycin	MCF7	aminoglycoside antibiotic
PHA-00851261E	MCF7	Unknown	uncertain MoA
cefotetan	HL60	cephamycin antibiotic
bacitracin	HL60	peptidoglycan synthesis inhibitors cyclic polypeptide antibiotic
Component M
Compound	CellLine	Mode of Action (MoA)	Notes on Mode of Action (MoA)
demeclocycline	HL60	tetracyclin antibiotic
flunarizine	MCF7	calcium channel blocker
nicardipine	MCF7	calcium channel blocker
chlorhexidine	MCF7	membrane disrupting antiseptic
minocycline	PC3	tetracyclin antibiotic
meclozine	MCF7	antiemetic. Histaminergic antagonist
erastin	MCF7	voltage-dependent anion-selective channel 2 inhibitor
clotrimazole	MCF7	antifungal
bromocriptine	MCF7	dopaminergic agonist
valinomycin	PC3	cyclic peptide antibiotic
articaine	HL60	voltage-dependent sodium channel inhibitor
valinomycin	MCF7	cyclic peptide antibiotic
Component N
Compound	CellLine	Mode of Action (MoA)	Notes on Mode of Action (MoA)
amphotericin B	HL60	polyene antifungal
protoveratrine A	PC3	anti-hypertensive
nystatin	HL60	polyene antifungal
moracizine	PC3	sodium channel blocking anti-arrythmic
imipramine	HL60	serotinin, norepinephrine, dopamine reuptake inhibitor. Cholinergic, adrenergic, histaminergic antagonist
vincamine	PC3	voltage-sensitive sodium channel blocker, vasodilator
caffeic acid	HL60	antioxidant
cefamandole	PC3	cephalosporin antibiotic
proadifen	HL60	Cytochrome P450 (CYP) inhibitor
oxybutynin	MCF7	cholinergic antagonist
trifluridine	HL60	antiviral nucleoside analog
torasemide	HL60	anti-hypertensive sulfonamide diuretic
cisapride	MCF7	serotonergic agonist
nisoxetine	PC3	norepinephrine reuptake inhibitor
chloropyramine	PC3	histaminergic antagonist
beta-escin	HL60	membrane permeabilizing. Histaminergic and serotonergic antagonist
orphenadrine	PC3	antispasmodic. Dopaminergic, histaminic, muscarinic antagonist
cefixime	HL60	cephalosporin antibiotic
amphotericin B	PC3	polyene antifungal
myricetin	HL60	antioxidant flavonol
sulfacetamide	HL60	sulfonamide antibiotic
