# Supplementary material for: A transcriptomics data-driven gene space accurately predicts liver cytopathology and drug-induced liver injury
Source: Nat Commun. 2017 Jul 3;8:15932. doi: 10.1038/ncomms15932 (PMC5500850; doi:10.1038/ncomms15932)
Supplement: Supplementary Data 9 [file ncomms15932-s10.xlsx]

## Sheet: Sheet1
# Supplementary Data 9 (a) Connectivity Map PTGS scores and measured cytotoxicity data. Measured GI50 values and component-based PTGS scores for the 91 non-NCI-60 CMap instances analyzed in the cell culture experiments
#
Chemical	CellLine	GI50	Conc.(log10)	Dose.Dep.Tox	PTGS.score	PTGS (1=positive, 0=negative)	Pred (1=correct, 0=not correct)				# Table Contents #
aciclovir	MCF7	-4	-4.7	-0.7	0.043423	0	1				#	Chemical			Name of the chemical
aciclovir	PC3	-4	-4.7	-0.7	0.007662	0	1				#	CellLine			CMap cell line
alsterpaullone	MCF7	-5.6	-5	0.6	0.887267	1	1				#	GI50			log10 of concentration where cells undergo 50% growth inhibition
alsterpaullone	PC3	-5.6	-5	0.6	0.951347	1	1				#	Conc.(log10)			log10 of the concentration
amantadine	HL60	-4.3	-5	-0.7	0.001621	0	1				#	Dose.Dep.Tox			Dose Dependent Toxicity; log10 CMap concentration minus log10 GI50 value
amantadine	MCF7	-4	-5	-1	0.014212	0	1				#	PTGS.score			PTGS score; sum of the 14 PTGS components
amantadine	PC3	-4.2	-5	-0.8	0.001339	0	1				#	PTGS (1 = positive, 0 = negative)			Determination of whether the PTGS score is positive or negative (PTGS.score > 0.12)
artemisinin	MCF7	-4.2	-4.8	-0.6	0.058777	0	1				#	Pred (1 = correct, 0 = not correct)			Whether PTGS correctly predicts cytotoxicity, Dose.Dep.Tox > 0 should yield a positive prediction), Accuracy = 69%
azaperone	MCF7	-4.5	-4.9	-0.4	0.37336	1	0
azaperone	PC3	-4.1	-4.9	-0.8	0.026693	0	1
bacitracin	HL60	-4	-5.6	-1.6	0.412566	1	0
bacitracin	MCF7	-4	-5.6	-1.6	0.004127	0	1
benzamil	HL60	-4.9	-5	-0.1	0.001889	0	1
benzamil	MCF7	-5	-5	0	0.206728	1	0
benzamil	PC3	-4.9	-5	-0.1	0.256425	1	0
bisoprolol	HL60	-4	-5	-1	0.058216	0	1
bisoprolol	MCF7	-4	-5	-1	0.194521	1	0
bisoprolol	PC3	-4	-5	-1	0.008616	0	1
camptothecin	PC3	-6.6	-4.9	1.7	0.826231	1	1
cefadroxil	HL60	-4	-5	-1	0.001681	0	1
cefadroxil	MCF7	-4	-5	-1	0.02067	0	1
cefadroxil	PC3	-4	-5	-1	0.154039	1	0
cefoperazone	MCF7	-4	-5.2	-1.2	0.015652	0	1
cefoperazone	PC3	-4	-5.2	-1.2	0.397011	1	0
cicloheximide	MCF7	-6.6	-4.8	1.8	0.779458	1	1
cicloheximide	PC3	-6.5	-4.8	1.7	0.403213	1	1
cinchonidine	MCF7	-4.4	-4.9	-0.5	0.234694	1	0
cinchonidine	PC3	-4	-4.9	-0.9	0.224144	1	0
clindamycin	MCF7	-8	-5.1	2.9	0.021196	0	0
clindamycin	PC3	-4	-5.1	-1.1	0.258334	1	0
cloperastine	HL60	-4.8	-5	-0.2	0.065766	0	1
cloperastine	MCF7	-4.9	-5	-0.1	0.469138	1	0
cloperastine	PC3	-4.9	-5	-0.1	0.094395	0	1
dextromethorphan	HL60	-4.8	-5	-0.2	0.056334	0	1
dextromethorphan	MCF7	-4.7	-5	-0.3	0.107302	0	1
dextromethorphan	PC3	-4.5	-5	-0.5	0.169797	1	0
digoxigenin	HL60	-5.9	-5	0.9	0.845582	1	1
digoxigenin	MCF7	-6.7	-5	1.7	0.969361	1	1
digoxigenin	PC3	-6.5	-5	1.5	0.57937	1	1
digoxin	HL60	-6.7	-5.3	1.4	0.859227	1	1
digoxin	MCF7	-7.6	-5.3	2.3	0.956367	1	1
digoxin	PC3	-7.5	-5.3	2.2	0.722211	1	1
edrophonium chloride	MCF7	-4	-4.7	-0.7	0.216408	1	0
edrophonium chloride	PC3	-4	-4.7	-0.7	0.127262	1	0
finasteride	HL60	-4.3	-5	-0.7	0.031361	0	1
finasteride	MCF7	-4.2	-5	-0.8	0.004694	0	1
finasteride	PC3	-4	-5	-1	0.092494	0	1
fluspirilene	HL60	-5.4	-5.1	0.3	0.301334	1	1
fluspirilene	MCF7	-5.3	-5.1	0.2	0.313391	1	1
fluspirilene	PC3	-5.3	-5.1	0.2	0.125001	1	1
GW-8510	MCF7	-5.4	-5	0.4	0.92955	1	1
GW-8510	PC3	-5.1	-5	0.1	0.836174	1	1
H-7	MCF7	-4.7	-4	0.7	0.911118	1	1
H-7	PC3	-5.2	-4	1.2	0.984063	1	1
labetalol	MCF7	-4.3	-5	-0.7	0.072366	0	1
labetalol	PC3	-4.4	-5	-0.6	0.23692	1	0
LY-294002	HL60	-4.7	-5	-0.3	0.192891	1	0
LY-294002	HL60	-4.7	-7	-2.3	0.005449	0	1
LY-294002	MCF7	-5.5	-5	0.5	0.290567	1	1
LY-294002	PC3	-4.6	-5	-0.4	0.151514	1	0
monorden	HL60	-6.6	-7	-0.4	0.001033	0	1
monorden	MCF7	-5.9	-7	-1.1	0.627589	1	0
monorden	PC3	-4.8	-7	-2.2	0.738779	1	0
naftidrofuryl	HL60	-4	-5.1	-1.1	0.132232	1	0
naftidrofuryl	MCF7	-4.7	-5.1	-0.4	0.080666	0	1
naftidrofuryl	PC3	-4	-5.1	-1.1	0.071826	0	1
norethisterone	HL60	-4	-4.9	-0.9	0.214837	1	0
norethisterone	MCF7	-4.6	-4.9	-0.3	0.252099	1	0
norethisterone	PC3	-4	-4.9	-0.9	0.007603	0	1
pempidine	MCF7	-4	-4.9	-0.9	0.007822	0	1
phenacetin	HL60	-4	-4.6	-0.6	0.034979	0	1
phenacetin	MCF7	-4	-4.6	-0.6	0.001034	0	1
phenacetin	PC3	-4	-4.6	-0.6	0.18714	1	0
puromycin	MCF7	-5.7	-5.1	0.6	0.535491	1	1
puromycin	PC3	-5.8	-5.1	0.7	0.338355	1	1
pyrvinium	HL60	-6.6	-5.5	1.1	0.472318	1	1
pyrvinium	MCF7	-6	-5.5	0.5	0.191278	1	1
pyrvinium	PC3	-5.9	-5.5	0.4	0.250976	1	1
ribavirin	HL60	-4.4	-4.8	-0.4	0.014821	0	1
ribavirin	MCF7	-4	-4.8	-0.8	0.021855	0	1
ribavirin	PC3	-4.3	-4.8	-0.5	0.18803	1	0
strophanthidin	MCF7	-6.8	-5	1.8	0.964039	1	1
sulfadimethoxine	HL60	-4	-4.9	-0.9	0.003967	0	1
sulfadimethoxine	MCF7	-4	-4.9	-0.9	0.003129	0	1
sulfadimethoxine	PC3	-4	-4.9	-0.9	0.606483	1	0
thiocolchicoside	MCF7	-4.5	-5.2	-0.7	0.001369	0	1
thiocolchicoside	PC3	-4.6	-5.2	-0.6	0.288867	1	0
tyloxapol	HL60	-4.5	-5.4	-0.9	0.004692	0	1
tyloxapol	MCF7	-4.4	-5.4	-1	0.101347	0	1
tyloxapol	PC3	-4.3	-5.4	-1.1	0.0162	0	1
wortmannin	HL60	-4.7	-8	-3.3	0.120383	1	0
# Supplementary Data 9 (b) Connectivity Map PTGS scores and measured cytotoxicity data. Measured GI50 values and gene-based PTGS scores for the 80 non-NCI-60 CMap instances analyzed in the cell culture experiments
#
Chemical	CellLine	Dose (µM)	GI50	Dose	Dose.Dep.Tox	PropAct.PTGS_All	P.Value.PTGS_All	p.adj.PTGS_All	PTGS (1=positive, 0=negative)	Pred (1=correct, 0=not correct)		# Table Contents #
aciclovir	MCF7	17.8	-4	-4.74958	-0.75	0.192058	0.366	0.598	0	1		#	Chemical			Name of the chemical
aciclovir	PC3	17.8	-4	-4.74958	-0.75	0.0791382	0.77045	0.849	0	1		#	CellLine			CMap cell line
amantadine	HL60	9.6	-4.3	-5.01773	-0.718	0.33574	0.025	0.0909	0	1		#	Dose (µM)			Treatment concentration (µM)
amantadine	MCF7	9.6	-4	-5.01773	-1.018	0.143682	0.5054	0.735	0	1		#	GI50			log10 of concentration where cells undergo 50% growth inhibition
amantadine	PC3	9.6	-4.2	-5.01773	-0.818	0.0577617	0.474	0.702	0	1		#	Dose			log10 CMap concentration
artemisinin	MCF7	14.2	-4.2	-4.84771	-0.648	0.168953	0.1141	0.286	0	1		#	Dose.Dep.Tox			Dose Dependent Toxicity; log10 CMap concentration minus log10 GI50 value
azaperone	MCF7	12.2	-4.5	-4.91364	-0.414	0.0898917	0.7573	0.849	0	1		#	PropAct.PTGS_All			Proportion (%) of the 1331 PTGS genes which are differentially expressed at a level of |Z|>2 (For genes see Supplementary Data 2)
azaperone	PC3	12.2	-4.1	-4.91364	-0.814	0.104693	0.8332	0.849	0	1		#	P.Value.PTGS_All			P-value calculated using all of the PTGS-associated genes with limma/mroast using 9999 rotations (For genes see Supplementary Data 2)
bacitracin	HL60	2.8	-4	-5.55284	-1.553	0.119134	0.7027	0.839	0	1		#	p.adj.PTGS_All			Multiple testing corrected (Benjamini-Hochberg method) PTGS All p-value
bacitracin	MCF7	2.8	-4	-5.55284	-1.553	0.158845	0.25125	0.467	0	1		#	PTGS (1 = positive, 0 = negative)			Determination of whether the PTGS score is positive or negative (p.adj <0.05, PropAct>0.25)
benzamil	HL60	11.2	-4.9	-4.95078	-0.051	0.145848	0.5171	0.739	0	1		#	Pred (1 = correct, 0 = not correct)			Whether PTGS correctly predicts cytotoxicity, Dose.Dep.Tox > 0 should yield a positive prediction), Accuracy = 89%
benzamil	MCF7	11.2	-5	-4.95078	0.049	0.237786	0.0579667	0.193	0	0
benzamil	PC3	11.2	-4.9	-4.95078	-0.051	0.275812	0.1396	0.302	0	1
bisoprolol	HL60	9	-4	-5.04576	-1.046	0.172563	0.3147	0.536	0	1
bisoprolol	MCF7	9	-4	-5.04576	-1.046	0.12491	0.60415	0.778	0	1
bisoprolol	PC3	9	-4	-5.04576	-1.046	0.136462	0.5514	0.748	0	1
camptothecin	PC3	11.4	-6.6	-4.9431	1.657	0.786282	0.0001	0.000727	1	1
cefadroxil	HL60	11	-4	-4.95861	-0.959	0.394946	0.0227	0.0865	0	1
cefadroxil	MCF7	11	-4	-4.95861	-0.959	0.128159	0.60935	0.778	0	1
cefadroxil	PC3	11	-4	-4.95861	-0.959	0.0916968	0.567	0.756	0	1
cefoperazone	MCF7	5.8	-4	-5.23657	-1.237	0.129964	0.4724	0.702	0	1
cefoperazone	PC3	5.8	-4	-5.23657	-1.237	0.0873646	0.7992	0.849	0	1
cicloheximide	MCF7	14.2	-6.6	-4.84771	1.752	0.60361	0.0001	0.000727	1	1
cicloheximide	PC3	14.2	-6.5	-4.84771	1.652	0.695307	0.0001	0.000727	1	1
cinchonidine	MCF7	13.6	-4.4	-4.86646	-0.466	0.166426	0.35135	0.586	0	1
cinchonidine	PC3	13.6	-4	-4.86646	-0.866	0.186282	0.1038	0.281	0	1
clindamycin	MCF7	8.6	-8	-5.0655	2.934	0.105054	0.7251	0.841	0	0
clindamycin	PC3	8.6	-4	-5.0655	-1.066	0.133574	0.4741	0.702	0	1
cloperastine	HL60	11	-4.8	-4.95861	-0.159	0.218773	0.1052	0.281	0	1
cloperastine	MCF7	11	-4.9	-4.95861	-0.059	0.291456	0.0886	0.253	0	1
cloperastine	PC3	11	-4.9	-4.95861	-0.059	0.457401	0.01105	0.0465	1	0
dextromethorphan	HL60	10.8	-4.8	-4.96658	-0.167	0.098917	0.8251	0.849	0	1
dextromethorphan	MCF7	10.8	-4.7	-4.96658	-0.267	0.232852	0.2179	0.436	0	1
dextromethorphan	PC3	10.8	-4.5	-4.96658	-0.467	0.142238	0.4394	0.695	0	1
digoxigenin	HL60	10.2	-5.9	-4.9914	0.909	0.685921	0.0001	0.000727	1	1
digoxigenin	MCF7	10.2	-6.7	-4.9914	1.709	0.626474	0.000366667	0.00226	1	1
digoxigenin	PC3	10.2	-6.5	-4.9914	1.509	0.579061	0.0001	0.000727	1	1
digoxin	HL60	5.2	-6.7	-5.284	1.416	0.655596	0.0001	0.000727	1	1
digoxin	MCF7	5.2	-7.6	-5.284	2.316	0.684477	0.0001	0.000727	1	1
digoxin	PC3	5.2	-7.5	-5.284	2.216	0.654874	0.0001	0.000727	1	1
finasteride	HL60	10.8	-4.3	-4.96658	-0.667	0.0938628	0.8383	0.849	0	1
finasteride	MCF7	10.8	-4.2	-4.96658	-0.767	0.119856	0.612533	0.778	0	1
finasteride	PC3	10.8	-4	-4.96658	-0.967	0.1213	0.53595	0.748	0	1
fluspirilene	HL60	8.4	-5.4	-5.07572	0.324	0.175451	0.231	0.451	0	0
fluspirilene	MCF7	8.4	-5.3	-5.07572	0.224	0.393502	0.0001	0.000727	1	1
fluspirilene	PC3	8.4	-5.3	-5.07572	0.224	0.251264	0.0802	0.241	0	0
labetalol	MCF7	11	-4.3	-4.95861	-0.659	0.163177	0.30725	0.534	0	1
labetalol	PC3	11	-4.4	-4.95861	-0.559	0.127798	0.6924	0.839	0	1
monorden	HL60	0.1	-6.6	-7	-0.4	0.395668	0.000566667	0.00302	1	0
monorden	MCF7	0.1	-5.9	-7	-1.1	0.39655	0.00567778	0.0267	1	0
monorden	PC3	0.1	-4.8	-7	-2.2	0.309025	0.01175	0.047	1	0
naftidrofuryl	HL60	8.4	-4	-5.07572	-1.076	0.0967509	0.8242	0.849	0	1
naftidrofuryl	MCF7	8.4	-4.7	-5.07572	-0.376	0.25704	0.13975	0.302	0	1
naftidrofuryl	PC3	8.4	-4	-5.07572	-1.076	0.290253	0.1702	0.358	0	1
norethisterone	HL60	13.4	-4	-4.8729	-0.873	0.0743682	0.7167	0.841	0	1
norethisterone	MCF7	13.4	-4.6	-4.8729	-0.273	0.163899	0.2728	0.485	0	1
norethisterone	PC3	13.4	-4	-4.8729	-0.873	0.220939	0.0812	0.241	0	1
pempidine	MCF7	13	-4	-4.88606	-0.886	0.277497	0.239333	0.456	0	1
phenacetin	HL60	22.4	-4	-4.64975	-0.65	0.201444	0.1179	0.286	0	1
phenacetin	MCF7	22.4	-4	-4.64975	-0.65	0.185921	0.27175	0.485	0	1
phenacetin	PC3	22.4	-4	-4.64975	-0.65	0.0960289	0.6473	0.809	0	1
puromycin	MCF7	7.4	-5.7	-5.13077	0.569	0.644043	0.0001	0.000727	1	1
puromycin	PC3	7.4	-5.8	-5.13077	0.669	0.634657	0.0002	0.00133	1	1
pyrvinium	MCF7	1.25	-6	-5.90309	0.097	0.483032	0.00045	0.00257	1	1
pyrvinium	HL60	3.4	-6.6	-5.46852	1.131	0.444043	0.001	0.005	1	1
pyrvinium	MCF7	3.4	-6	-5.46852	0.531	0.593141	0.0001	0.000727	1	1
pyrvinium	PC3	3.4	-5.9	-5.46852	0.431	0.34657	0.0072	0.032	1	1
ribavirin	HL60	16.4	-4.4	-4.78516	-0.385	0.232491	0.0271	0.0943	0	1
ribavirin	MCF7	16.4	-4	-4.78516	-0.785	0.215162	0.1314	0.302	0	1
ribavirin	PC3	16.4	-4.3	-4.78516	-0.485	0.192058	0.1384	0.302	0	1
strophanthidin	MCF7	9.8	-6.8	-5.00877	1.791	0.40361	0.44275	0.695	0	0
sulfadimethoxine	HL60	12.8	-4	-4.89279	-0.893	0.103971	0.9263	0.926	0	1
sulfadimethoxine	MCF7	12.8	-4	-4.89279	-0.893	0.0920578	0.7858	0.849	0	1
sulfadimethoxine	PC3	12.8	-4	-4.89279	-0.893	0.0960289	0.77495	0.849	0	1
thiocolchicoside	MCF7	7	-4.5	-5.1549	-0.655	0.124549	0.5444	0.748	0	1
thiocolchicoside	PC3	7	-4.6	-5.1549	-0.555	0.0859206	0.6797	0.837	0	1
tyloxapol	HL60	4	-4.5	-5.39794	-0.898	0.225271	0.1155	0.286	0	1
tyloxapol	MCF7	4	-4.4	-5.39794	-0.998	0.184838	0.1859	0.381	0	1
tyloxapol	PC3	4	-4.3	-5.39794	-1.098	0.0743682	0.783	0.849	0	1
wortmannin	HL60	0.01	-4.7	-8	-3.3	0.251986	0.0811	0.241	0	1
# Supplementary Data 9 (c) Comaparability and reproducibility of measured cytotoxicity data. GI50 values measured at FIMM compared to values measured at NCI-60 to establish data similarity and comparabity.
#
Chemical	CellLine	Dose	GI50.NCI60	GI50.FIMM	GI50.Diff		# Table Contents #
alvespimycin	HL60	-7	-7.1	-7.8	0.7		#	Chemical		Name of the chemical
alvespimycin	MCF7	-7	-7.9	-6.2	-1.7		#	CellLine		CMap cell line
alvespimycin	PC3	-7	-7.5	-6.7	-0.8		#	Dose (µM)		Treatment concentration (µM)
camptothecin	MCF7	-4.9	-7.9	-6.6	-1.3		#	Dose		log10 CMap concentration
cicloheximide	HL60	-4.8	-7.3	-5.9	-1.4		#	GI50.NCI60		log10 of concentration where cells undergo 50% growth inhibition measured in the NCI-60 DTP project
daunorubicin	MCF7	-5.2	-7.4	-6.7	-0.7		#	GI50.FIMM		log10 of concentration where cells undergo 50% growth inhibition measured at the Finnish Institute of Molecular Medicine (FIMM) laboratories
daunorubicin	PC3	-6	-7	-5.9	-1.1		#	GI50.Diff		difference in GI50
deferoxamine	MCF7	-5.2	-4.4	-5.2	0.8
deferoxamine	PC3	-5.2	-4.1	-4.6	0.5
ellipticine	MCF7	-4.8	-6.3	-6.1	-0.2
ellipticine	PC3	-4.8	-5.9	-6	0.1
emetine	HL60	-5.1	-7.8	-7.7	-0.1
emetine	MCF7	-5.1	-8.4	-7.3	-1.1
emetine	PC3	-5.1	-7.5	-7.3	-0.2
lanatoside C	HL60	-5.4	-7.4	-6.9	-0.5
lanatoside C	MCF7	-5.4	-7.2	-7.7	0.5
lanatoside C	PC3	-5.4	-7.3	-7.5	0.2
lycorine	HL60	-4.9	-5.6	-6.8	1.2
lycorine	MCF7	-4.9	-6.6	-6.7	0.1
lycorine	PC3	-4.9	-5.8	-6.7	0.9
methotrexate	MCF7	-5.1	-7.3	-7.1	-0.2
methotrexate	PC3	-5.1	-7.4	-7.5	0.1
ouabain	HL60	-5.3	-8	-7.7	-0.3
ouabain	MCF7	-5.3	-7.7	-7.7	0
puromycin	HL60	-5.1	-6.8	-5.9	-0.9
sirolimus	HL60	-7	-4.8	-4.9	0.1
sirolimus	MCF7	-7	-8.9	-7.7	-1.2
sirolimus	PC3	-7	-9.4	-8	-1.4
strophanthidin	HL60	-5	-6.4	-6.7	0.3
strophanthidin	PC3	-5	-6.3	-6.7	0.4
tanespimycin	HL60	-6	-7.3	-7.1	-0.2
tanespimycin	MCF7	-6	-7.8	-6	-1.8
tanespimycin	PC3	-6	-7.2	-6.7	-0.5
wortmannin	MCF7	-8	-5.2	-4.7	-0.5
wortmannin	PC3	-8	-6.2	-4	-2.2
ouabain	PC3	-5.3	-7.8	-7.5	-0.3
