# Supplementary material for: A transcriptomics data-driven gene space accurately predicts liver cytopathology and drug-induced liver injury
Source: Nat Commun. 2017 Jul 3;8:15932. doi: 10.1038/ncomms15932 (PMC5500850; doi:10.1038/ncomms15932)
Supplement: Supplementary Data 10 [file ncomms15932-s11.xlsx]

## Sheet: Sheet1
# Supplementary Data 10. TG-GATEs PTGS scores, human hepatocytes.
#																						# Table contents: #
EXP_ID	Species	SampleType	COMPOUND_NO	COMPOUND.Abbr	COMPOUND_NAME	Time	Dose_Level	Dose (µM)	Conc.(log10)	PTGS_DILI.p_mixed	PTGS_DILI.p_adj	PTGS_DILI.score	PTGS_DILI.%AO	PTGS_All.p_mixed	PTGS_All.p_adj	PTGS_All.%Active	PTGS_All.%AO	PTGS.score	CytoToxic_C	DILIinfo		#	EXP_ID		TG-GATEs experiment identifier
5353	Human	Hepatocyte	160	2NF	2-nitrofluorene	8hr	Low	4	-5.39794	0.0006	0.00109	0.251613	0.39	0.0301	0.0508	0.211722	0.44	0.33333	0	no		#	Species		Organism
5353	Human	Hepatocyte	160	2NF	2-nitrofluorene	8hr	Middle	20	-4.69897	0.0001	0.000202	0.552632	0.8	0.0001	0.00024	0.479121	0.95	0.27892	1	no		#	SampleType		Biological origin of the sample
5353	Human	Hepatocyte	160	2NF	2-nitrofluorene	8hr	High	100	-4	0.0001	0.000202	0.571429	0.86	0.0001	0.00024	0.447619	0.87	0.45082	1	no		#	COMPOUND_NO		TG-GATEs numerical identifier of the chemical
5353	Human	Hepatocyte	160	2NF	2-nitrofluorene	24hr	Low	4	-5.39794	0.0001	0.000158	0.526316	0.8	0.0001	0.000192	0.345788	0.71	0	1	no		#	COMPOUND.Abbr		TG-GATEs abbreviation of the chemical's name
5353	Human	Hepatocyte	160	2NF	2-nitrofluorene	24hr	Middle	20	-4.69897	0.0001	0.000158	0.526316	0.8	0.0001	0.000192	0.413187	0.82	0.17095	1	no		#	COMPOUND_NAME		Name of the chemical utilized in the TG-GATEs
5353	Human	Hepatocyte	160	2NF	2-nitrofluorene	24hr	High	100	-4	0.0001	0.000158	0.636364	0.89	0.0001	0.000192	0.558974	1	0.3112	1	no		#	Time		Treatment time (2 hours, 8 hours or 24 hours)
5075	Human	Hepatocyte	10	AA	allyl alcohol	2hr	Low	2.8	-5.55284	0.5577	0.561	0.141935	0.3	0.9114	0.917	0.0945055	0.28		0	no		#	DoseLevel		Level of the dose (Low, Midddle or High; 1:5:25 ratio was commonly used)
5075	Human	Hepatocyte	10	AA	allyl alcohol	2hr	Middle	14	-4.85387	0.0156	0.0337	0.315789	0.5	0.2986	0.411	0.171429	0.37		0	no		#	Dose (µM)		Concentration in micro moles
5075	Human	Hepatocyte	10	AA	allyl alcohol	2hr	High	70	-4.1549	0.0001	0.000408	0.394737	0.59	0.0019	0.00944	0.352381	0.71		1	no		#	Conc.(log10)		log10 of the molar concentration
5075	Human	Hepatocyte	10	AA	allyl alcohol	8hr	Low	2.8	-5.55284	0.8318	0.836	0.109677	0.28	0.9605	0.968	0.0849817	0.28	0.30769	0	no		#	PTGS_DILI.p_mixed		P-value of the PTGS DILI score
5075	Human	Hepatocyte	10	AA	allyl alcohol	8hr	Middle	14	-4.85387	0.0086	0.0133	0.306122	0.5	0.0305	0.0512	0.266667	0.56	0.125	0	no		#	PTGS_DILI.p_adj		Multiple testing corrected (Benjamini-Hochberg method) PTGS DILI score p-value
5075	Human	Hepatocyte	10	AA	allyl alcohol	8hr	High	70	-4.1549	0.0001	0.000202	0.734694	1	0.0001	0.00024	0.616117	1	0.43084	1	no		#	PTGS_DILI.score		PTGS DILI score (% of genes which are differentially expressed at |Z|>2 in the most active PTGS DILI component)
5075	Human	Hepatocyte	10	AA	allyl alcohol	24hr	Low	2.8	-5.55284	0.55	0.56	0.142857	0.3	0.5183	0.544	0.134066	0.31	0	0	no		#	PTGS_DILI.%AO		The percentage of instances with greater than or equal score that have pathological findings among TG-GATEs 28-day rat liver study (See Supplementary Data 12)
5075	Human	Hepatocyte	10	AA	allyl alcohol	24hr	Middle	14	-4.85387	0.1663	0.181	0.220779	0.38	0.1554	0.187	0.205128	0.44	0.01111	0	no		#	PTGS_All.p_mixed		P-value of the PTGS score calculated using all of the 1331 PTGS-associated genes
5075	Human	Hepatocyte	10	AA	allyl alcohol	24hr	High	70	-4.1549	0.0001	0.000158	0.806122	1	0.0001	0.000192	0.739927	1	0.18633	1	no		#	PTGS_All.p_adj		Multiple testing corrected (Benjamini-Hochberg method) PTGS All p-value
5356	Human	Hepatocyte	169	AAA	acetamide	8hr	Low	400	-3.39794	0.6777	0.687	0.142857	0.3	0.8143	0.847	0.109158	0.29	0.03704	0	no		#	PTGS_All.%Active		Proportion (%) of the 1331 PTGS genes which are differentially expressed at a level of |Z|>2
5356	Human	Hepatocyte	169	AAA	acetamide	8hr	Middle	2000	-2.69897	0.07	0.0921	0.246753	0.39	0.0805	0.12	0.228571	0.49	0.30488	0	no		#	PTGS_All.%AO		The percentage of instances with greater than or equal score that have pathological findings among TG-GATEs 28-day rat liver study (See Supplementary Data 12)
5356	Human	Hepatocyte	169	AAA	acetamide	8hr	High	10000	-2	0.0001	0.000202	0.363636	0.55	0.0072	0.0133	0.254945	0.53	0	1	no		#	PTGS.score		Component-based PTGS score; sum of the 14 PTGS component probabilities
5356	Human	Hepatocyte	169	AAA	acetamide	24hr	Low	400	-3.39794	0.1077	0.121	0.25974	0.39	0.3319	0.36	0.150183	0.34	0	0	no		#	CytoToxic_C		Indicates whether the instance exceeds DILI-predictive thresholds: 1 (PTGS_DILI.p_adj<0.05 AND PTGS_DILI.%AO > 50%), 0 (otherwise)
5356	Human	Hepatocyte	169	AAA	acetamide	24hr	Middle	2000	-2.69897	0.0002	0.000307	0.348387	0.55	0.0178	0.0265	0.295971	0.6	0.20588	1	no		#	DILIinfo		Whether used in the analysis of drug induced liver injury (DILI): yes (analyzed for human DILI; see Supplementary Data 16-18), no (not analyzed)
5356	Human	Hepatocyte	169	AAA	acetamide	24hr	High	10000	-2	0.0001	0.000158	0.350649	0.55	0.0575	0.0763	0.217582	0.44	0	1	no
5275	Human	Hepatocyte	144	AAF	acetamidofluorene	8hr	Middle	10	-5	0.0354	0.0491	0.265306	0.42	0.0645	0.0981	0.324542	0.66	0.0014	0	no
5275	Human	Hepatocyte	144	AAF	acetamidofluorene	8hr	High	50	-4.30103	0.0058	0.00907	0.393548	0.59	0.0168	0.0299	0.38315	0.78	0.01166	1	no
5275	Human	Hepatocyte	144	AAF	acetamidofluorene	24hr	Middle	10	-5	0.0116	0.0151	0.255102	0.39	0.2765	0.309	0.165568	0.37	0	0	no
5275	Human	Hepatocyte	144	AAF	acetamidofluorene	24hr	High	50	-4.30103	0.0001	0.000158	0.402597	0.6	0.0072	0.0113	0.334799	0.66	0.02036	1	no
5265	Human	Hepatocyte	116	ACA	acarbose	8hr	Middle	2000	-2.69897	0.135	0.164	0.157895	0.3	0.5129	0.569	0.128938	0.31	0.16327	0	no
5265	Human	Hepatocyte	116	ACA	acarbose	8hr	High	10000	-2	0.0001	0.000202	0.368421	0.55	0.066	0.1	0.2	0.44	0.36851	1	no
5265	Human	Hepatocyte	116	ACA	acarbose	24hr	Middle	2000	-2.69897	0.0001	0.000158	0.459184	0.67	0.0324	0.0458	0.306227	0.65	0	1	no
5265	Human	Hepatocyte	116	ACA	acarbose	24hr	High	10000	-2	0.0001	0.000158	0.631579	0.89	0.0009	0.0016	0.38315	0.78	0.03648	1	no
5261	Human	Hepatocyte	108	ACZ	acetazolamide	8hr	Middle	120	-3.92082	0.0187	0.0276	0.270968	0.42	0.1357	0.186	0.192674	0.4	0.66667	0	yes
5261	Human	Hepatocyte	108	ACZ	acetazolamide	8hr	High	600	-3.22185	0.0001	0.000202	0.285714	0.45	0.0398	0.0641	0.214652	0.44	0	0	yes
5261	Human	Hepatocyte	108	ACZ	acetazolamide	24hr	Middle	120	-3.92082	0.0032	0.00438	0.264516	0.42	0.0718	0.0926	0.191209	0.4	0	0	yes
5261	Human	Hepatocyte	108	ACZ	acetazolamide	24hr	High	600	-3.22185	0.0001	0.000158	0.408163	0.6	0.0001	0.000192	0.301832	0.65	0.01235	1	yes
5314	Human	Hepatocyte	171	ADM	alpidem	24hr	Middle	3	-5.52288	0.0026	0.00358	0.36129	0.55	0.0002	0.000375	0.265201	0.56	0.17872	1	yes
5314	Human	Hepatocyte	171	ADM	alpidem	24hr	High	10	-5	0.0001	0.000158	0.657895	0.93	0.0001	0.000192	0.528205	0.97	0.38326	1	yes
5104	Human	Hepatocyte	39	ADP	adapin	2hr	Low	3	-5.52288	0.0347	0.0634	0.251613	0.39	0.1157	0.224	0.221978	0.49		0	no
5104	Human	Hepatocyte	39	ADP	adapin	2hr	Middle	15	-4.82391	0.1283	0.171	0.220779	0.38	0.3881	0.482	0.152381	0.34		0	no
5104	Human	Hepatocyte	39	ADP	adapin	2hr	High	75	-4.12494	0.0001	0.000408	0.459184	0.67	0.0017	0.00872	0.333333	0.66		1	no
5104	Human	Hepatocyte	39	ADP	adapin	8hr	Low	3	-5.52288	0.1459	0.175	0.207792	0.35	0.4127	0.47	0.139927	0.31	0.01818	0	no
5104	Human	Hepatocyte	39	ADP	adapin	8hr	Middle	15	-4.82391	0.0635	0.0841	0.272727	0.42	0.0944	0.137	0.224176	0.49	0	0	no
5104	Human	Hepatocyte	39	ADP	adapin	8hr	High	75	-4.12494	0.0001	0.000202	0.522581	0.8	0.0001	0.00024	0.531136	0.97	0.35402	1	no
5104	Human	Hepatocyte	39	ADP	adapin	24hr	Low	3	-5.52288	0.2039	0.218	0.225806	0.38	0.2124	0.246	0.190476	0.4	0.0068	0	no
5104	Human	Hepatocyte	39	ADP	adapin	24hr	Middle	15	-4.82391	0.0143	0.0185	0.315789	0.5	0.0794	0.102	0.213919	0.44	0	0	no
5104	Human	Hepatocyte	39	ADP	adapin	24hr	High	75	-4.12494	0.0001	0.000158	0.619355	0.89	0.0001	0.000192	0.61978	1	0.31501	1	no
5355	Human	Hepatocyte	165	AFB1	aflatoxin B1	8hr	Low	0.24	-6.61979	0.0001	0.000202	0.540816	0.8	0.0001	0.00024	0.490842	0.95	0.11301	1	no
5355	Human	Hepatocyte	165	AFB1	aflatoxin B1	8hr	Middle	1.2	-5.92082	0.0001	0.000202	0.763158	1	0.0001	0.00024	0.628571	1	0.13413	1	no
5355	Human	Hepatocyte	165	AFB1	aflatoxin B1	8hr	High	6	-5.22185	0.0001	0.000202	0.763158	1	0.0001	0.00024	0.722344	1	0.4153	1	no
5355	Human	Hepatocyte	165	AFB1	aflatoxin B1	24hr	Low	0.24	-6.61979	0.0001	0.000158	0.636364	0.89	0.0001	0.000192	0.575824	1	0.35845	1	no
5355	Human	Hepatocyte	165	AFB1	aflatoxin B1	24hr	Middle	1.2	-5.92082	0.0001	0.000158	0.832258	1	0.0001	0.000192	0.734066	1	0.26761	1	no
5355	Human	Hepatocyte	165	AFB1	aflatoxin B1	24hr	High	6	-5.22185	0.0001	0.000158	0.887755	1	0.0001	0.000192	0.849084	1	0.26091	1	no
5288	Human	Hepatocyte	118	AJM	ajmaline	8hr	Middle	60	-4.22185	0.0925	0.117	0.272727	0.42	0.1304	0.18	0.27033	0.56	0.00786	0	no
5288	Human	Hepatocyte	118	AJM	ajmaline	8hr	High	300	-3.52288	0.0001	0.000202	0.428571	0.66	0.0007	0.00156	0.419048	0.82	0.12595	1	no
5288	Human	Hepatocyte	118	AJM	ajmaline	24hr	Middle	60	-4.22185	0.0736	0.0845	0.298701	0.45	0.1566	0.188	0.238095	0.49	0.21997	0	no
5288	Human	Hepatocyte	118	AJM	ajmaline	24hr	High	300	-3.52288	0.0001	0.000158	0.597403	0.86	0.0001	0.000192	0.535531	0.97	0.29138	1	no
5098	Human	Hepatocyte	33	AM	amiodarone	2hr	Low	0.28	-6.55284	0.1546	0.198	0.210526	0.35	0.8314	0.847	0.12381	0.31		0	yes
5098	Human	Hepatocyte	33	AM	amiodarone	2hr	Middle	1.4	-5.85387	0.4804	0.493	0.184211	0.33	0.5299	0.581	0.130403	0.31		0	yes
5098	Human	Hepatocyte	33	AM	amiodarone	2hr	High	7	-5.1549	0.2705	0.306	0.207792	0.35	0.3008	0.411	0.164835	0.37		0	yes
5098	Human	Hepatocyte	33	AM	amiodarone	8hr	Low	0.28	-6.55284	0.3275	0.359	0.2	0.35	0.1737	0.228	0.18315	0.4	0.2459	0	yes
5098	Human	Hepatocyte	33	AM	amiodarone	8hr	Middle	1.4	-5.85387	0.0076	0.0118	0.346939	0.55	0.0003	0.000693	0.280586	0.6	0	1	yes
5098	Human	Hepatocyte	33	AM	amiodarone	8hr	High	7	-5.1549	0.0346	0.0481	0.251613	0.39	0.0478	0.0763	0.202198	0.44	0	0	yes
5098	Human	Hepatocyte	33	AM	amiodarone	24hr	Low	0.28	-6.55284	0.0224	0.0279	0.315789	0.5	0.0215	0.0311	0.226374	0.49	0	0	yes
5098	Human	Hepatocyte	33	AM	amiodarone	24hr	Middle	1.4	-5.85387	0.0301	0.0366	0.263158	0.42	0.0175	0.0261	0.240293	0.53	0	0	yes
5098	Human	Hepatocyte	33	AM	amiodarone	24hr	High	7	-5.1549	0.0019	0.00265	0.447368	0.67	0.0012	0.00209	0.287912	0.6	0.4031	1	yes
5344	Human	Hepatocyte	157	AMB	amphotericin B	8hr	Low	0.08	-7.09691	0.3068	0.338	0.157895	0.3	0.9581	0.968	0.0703297	0.27	0	0	no
5344	Human	Hepatocyte	157	AMB	amphotericin B	8hr	Middle	0.4	-6.39794	0.1923	0.224	0.207792	0.35	0.3388	0.4	0.150916	0.34	0.52188	0	no
5344	Human	Hepatocyte	157	AMB	amphotericin B	8hr	High	2	-5.69897	0.0001	0.000202	0.703226	0.95	0.0001	0.00024	0.680586	1	0.3581	1	no
5344	Human	Hepatocyte	157	AMB	amphotericin B	24hr	Low	0.08	-7.09691	0.0567	0.0665	0.272727	0.42	0.2437	0.276	0.176557	0.37	0.39574	0	no
5344	Human	Hepatocyte	157	AMB	amphotericin B	24hr	Middle	0.4	-6.39794	0.0001	0.000158	0.506494	0.76	0.0001	0.000192	0.355311	0.71	0.411	1	no
5344	Human	Hepatocyte	157	AMB	amphotericin B	24hr	High	2	-5.69897	0.0001	0.000158	0.683673	0.95	0.0001	0.000192	0.576557	1	0.3592	1	no
5234	Human	Hepatocyte	70	AMT	amitriptyline	8hr	Middle	3	-5.52288	0.0783	0.101	0.236842	0.38	0.6948	0.733	0.112821	0.29	0	0	yes
5234	Human	Hepatocyte	70	AMT	amitriptyline	8hr	High	15	-4.82391	0.0001	0.000202	0.5	0.76	0.0063	0.0117	0.312821	0.65	0.33083	1	yes
5234	Human	Hepatocyte	70	AMT	amitriptyline	24hr	Middle	3	-5.52288	0.0179	0.0226	0.296774	0.45	0.0862	0.109	0.245421	0.53	0.08676	0	yes
5234	Human	Hepatocyte	70	AMT	amitriptyline	24hr	High	15	-4.82391	0.0001	0.000158	0.581633	0.86	0.0005	0.000908	0.440293	0.87	0.26723	1	yes
5074	Human	Hepatocyte	9	ANIT	naphthyl isothiocyanate	2hr	Low	8	-5.09691	0.4349	0.452	0.163265	0.31	0.1296	0.24	0.176557	0.37		0	no
5074	Human	Hepatocyte	9	ANIT	naphthyl isothiocyanate	2hr	Middle	40	-4.39794	0.0091	0.0216	0.346939	0.55	0.0044	0.0175	0.298901	0.6		1	no
5074	Human	Hepatocyte	9	ANIT	naphthyl isothiocyanate	2hr	High	200	-3.69897	0.0012	0.00341	0.272727	0.42	0.0178	0.0585	0.214652	0.44		0	no
5074	Human	Hepatocyte	9	ANIT	naphthyl isothiocyanate	8hr	Low	8	-5.09691	0.3004	0.333	0.194805	0.33	0.6619	0.707	0.134066	0.31	0.5	0	no
5074	Human	Hepatocyte	9	ANIT	naphthyl isothiocyanate	8hr	Middle	40	-4.39794	0.0001	0.000202	0.578947	0.86	0.0001	0.00024	0.443223	0.87	0	1	no
5074	Human	Hepatocyte	9	ANIT	naphthyl isothiocyanate	8hr	High	200	-3.69897	0.0001	0.000202	0.736842	1	0.0001	0.00024	0.638828	1	0.24895	1	no
5074	Human	Hepatocyte	9	ANIT	naphthyl isothiocyanate	24hr	Low	8	-5.09691	0.0351	0.0424	0.285714	0.45	0.1599	0.189	0.179487	0.37	0	0	no
5074	Human	Hepatocyte	9	ANIT	naphthyl isothiocyanate	24hr	Middle	40	-4.39794	0.0001	0.000158	0.354839	0.55	0.0001	0.000192	0.323077	0.66	0	1	no
5074	Human	Hepatocyte	9	ANIT	naphthyl isothiocyanate	24hr	High	200	-3.69897	0.0001	0.000158	0.763158	1	0.0001	0.000192	0.698168	1	0.28112	1	no
5066	Human	Hepatocyte	1	APAP	acetaminophen	2hr	Low	200	-3.69897	0.0157	0.0337	0.315789	0.5	0.0564	0.136	0.201465	0.44		0	yes
5066	Human	Hepatocyte	1	APAP	acetaminophen	2hr	Middle	1000	-3	0.0001	0.000408	0.43871	0.66	0.0001	0.000883	0.328938	0.66		1	yes
5066	Human	Hepatocyte	1	APAP	acetaminophen	2hr	High	5000	-2.30103	0.0001	0.000408	0.516129	0.76	0.0001	0.000883	0.428571	0.87		1	yes
5066	Human	Hepatocyte	1	APAP	acetaminophen	8hr	Low	200	-3.69897	0.0052	0.0083	0.394737	0.59	0.1081	0.154	0.174359	0.37	0	1	yes
5066	Human	Hepatocyte	1	APAP	acetaminophen	8hr	Middle	1000	-3	0.0001	0.000202	0.584416	0.86	0.0001	0.00024	0.545055	1	0.1466	1	yes
5066	Human	Hepatocyte	1	APAP	acetaminophen	8hr	High	5000	-2.30103	0.0001	0.000202	0.836735	1	0.0001	0.00024	0.780952	1	0.35298	1	yes
5066	Human	Hepatocyte	1	APAP	acetaminophen	24hr	Low	200	-3.69897	0.0866	0.0986	0.220779	0.38	0.063	0.0827	0.192674	0.4	0	0	yes
5066	Human	Hepatocyte	1	APAP	acetaminophen	24hr	Middle	1000	-3	0.0001	0.000158	0.587097	0.86	0.0001	0.000192	0.525275	0.97	0.0041	1	yes
5066	Human	Hepatocyte	1	APAP	acetaminophen	24hr	High	5000	-2.30103	0.0001	0.000158	0.8	1	0.0001	0.000192	0.764835	1	0.20314	1	yes
5093	Human	Hepatocyte	28	APL	allopurinol	2hr	Low	5.6	-5.25181	0.2661	0.306	0.207792	0.35	0.382	0.478	0.156777	0.34		0	no
5093	Human	Hepatocyte	28	APL	allopurinol	2hr	Middle	28	-4.55284	0.2809	0.315	0.210526	0.35	0.0477	0.122	0.220513	0.49		0	no
5093	Human	Hepatocyte	28	APL	allopurinol	2hr	High	140	-3.85387	0.1207	0.163	0.187097	0.33	0.0661	0.155	0.215385	0.44		0	no
5093	Human	Hepatocyte	28	APL	allopurinol	8hr	Low	5.6	-5.25181	0.826	0.832	0.122449	0.28	0.9976	0.998	0.0791209	0.27	0	0	no
5093	Human	Hepatocyte	28	APL	allopurinol	8hr	Middle	28	-4.55284	0.4326	0.465	0.157895	0.3	0.408	0.469	0.145788	0.34	0	0	no
5093	Human	Hepatocyte	28	APL	allopurinol	8hr	High	140	-3.85387	0.2014	0.233	0.181818	0.33	0.6292	0.676	0.120879	0.31	0	0	no
5093	Human	Hepatocyte	28	APL	allopurinol	24hr	Low	5.6	-5.25181	0.0001	0.000158	0.489796	0.76	0.0001	0.000192	0.455678	0.87	0.11312	1	no
5093	Human	Hepatocyte	28	APL	allopurinol	24hr	Middle	28	-4.55284	0.0001	0.000158	0.636364	0.89	0.0001	0.000192	0.512821	0.97	0.02389	1	no
5093	Human	Hepatocyte	28	APL	allopurinol	24hr	High	140	-3.85387	0.0001	0.000158	0.552632	0.8	0.0001	0.000192	0.515018	0.97	0.08148	1	no
5079	Human	Hepatocyte	14	ASA	aspirin	2hr	Low	120	-3.92082	0.2713	0.306	0.210526	0.35	0.7584	0.778	0.122344	0.31		0	yes
5079	Human	Hepatocyte	14	ASA	aspirin	2hr	Middle	600	-3.22185	0.0138	0.0309	0.421053	0.66	0.1644	0.273	0.191941	0.4		1	yes
5079	Human	Hepatocyte	14	ASA	aspirin	2hr	High	3000	-2.52288	0.0276	0.0522	0.289474	0.45	0.3022	0.411	0.1663	0.37		0	yes
5079	Human	Hepatocyte	14	ASA	aspirin	8hr	Low	120	-3.92082	0.2186	0.25	0.173469	0.31	0.4844	0.54	0.136264	0.31	0	0	yes
5079	Human	Hepatocyte	14	ASA	aspirin	8hr	Middle	600	-3.22185	0.0001	0.000202	0.447368	0.67	0.001	0.00217	0.307692	0.65	0.19685	1	yes
5079	Human	Hepatocyte	14	ASA	aspirin	8hr	High	3000	-2.52288	0.0001	0.000202	0.421053	0.66	0.0017	0.00351	0.295971	0.6	0.30303	1	yes
5079	Human	Hepatocyte	14	ASA	aspirin	24hr	Low	120	-3.92082	0.06	0.0697	0.289474	0.45	0.2274	0.26	0.177289	0.37	0	0	yes
5079	Human	Hepatocyte	14	ASA	aspirin	24hr	Middle	600	-3.22185	0.0182	0.0228	0.255102	0.39	0.1025	0.127	0.198535	0.4	0.11111	0	yes
5079	Human	Hepatocyte	14	ASA	aspirin	24hr	High	3000	-2.52288	0.0001	0.000158	0.558442	0.8	0.0001	0.000192	0.496703	0.95	0.0458	1	yes
5111	Human	Hepatocyte	46	AZP	azathioprine	2hr	Low	2.9	-5.5376	0.0369	0.0659	0.298701	0.45	0.091	0.195	0.292308	0.6		0	yes
5111	Human	Hepatocyte	46	AZP	azathioprine	2hr	Middle	14.6	-4.83565	0.0193	0.0399	0.272727	0.42	0.198	0.317	0.191941	0.4		0	yes
5111	Human	Hepatocyte	46	AZP	azathioprine	2hr	High	72.8	-4.13787	0.0003	0.00104	0.447368	0.67	0.0182	0.0585	0.385348	0.78		1	yes
5111	Human	Hepatocyte	46	AZP	azathioprine	8hr	Low	2.9	-5.5376	0.0004	0.000746	0.368421	0.55	0.0826	0.123	0.240293	0.53	0.05063	1	yes
5111	Human	Hepatocyte	46	AZP	azathioprine	8hr	Middle	14.6	-4.83565	0.0001	0.000202	0.578947	0.86	0.0001	0.00024	0.485714	0.95	0.0722	1	yes
5111	Human	Hepatocyte	46	AZP	azathioprine	8hr	High	72.8	-4.13787	0.0001	0.000202	0.657895	0.93	0.0001	0.00024	0.555311	1	0.18038	1	yes
5111	Human	Hepatocyte	46	AZP	azathioprine	24hr	Low	2.9	-5.5376	0.0001	0.000158	0.631579	0.89	0.0001	0.000192	0.58315	1	0.18967	1	yes
5111	Human	Hepatocyte	46	AZP	azathioprine	24hr	Middle	14.6	-4.83565	0.0001	0.000158	0.642857	0.93	0.0001	0.000192	0.614652	1	0.21333	1	yes
5111	Human	Hepatocyte	46	AZP	azathioprine	24hr	High	72.8	-4.13787	0.0001	0.000158	0.736842	1	0.0001	0.000192	0.625641	1	0.25227	1	yes
5086	Human	Hepatocyte	21	BBr	benzbromarone	2hr	Low	4	-5.39794	0.3534	0.375	0.155844	0.3	0.6053	0.65	0.128205	0.31		0	yes
5086	Human	Hepatocyte	21	BBr	benzbromarone	2hr	Middle	20	-4.69897	0.0012	0.00341	0.315789	0.5	0.1037	0.209	0.191941	0.4		0	yes
5086	Human	Hepatocyte	21	BBr	benzbromarone	2hr	High	100	-4	0.0001	0.000408	0.421053	0.66	0.0001	0.000883	0.414652	0.82		1	yes
5086	Human	Hepatocyte	21	BBr	benzbromarone	8hr	Low	4	-5.39794	0.0785	0.101	0.22449	0.38	0.2528	0.312	0.164835	0.37	0.21925	0	yes
5086	Human	Hepatocyte	21	BBr	benzbromarone	8hr	Middle	20	-4.69897	0.0001	0.000202	0.376623	0.55	0.0006	0.00135	0.300366	0.65	0.24908	1	yes
5086	Human	Hepatocyte	21	BBr	benzbromarone	8hr	High	100	-4	0.0001	0.000202	0.763158	1	0.0001	0.00024	0.70989	1	0.36493	1	yes
5086	Human	Hepatocyte	21	BBr	benzbromarone	24hr	Low	4	-5.39794	0.0106	0.0139	0.27551	0.42	0.2181	0.252	0.177289	0.37	0	0	yes
5086	Human	Hepatocyte	21	BBr	benzbromarone	24hr	Middle	20	-4.69897	0.0001	0.000158	0.441558	0.67	0.0005	0.000908	0.264469	0.56	0	1	yes
5086	Human	Hepatocyte	21	BBr	benzbromarone	24hr	High	100	-4	0.0001	0.000158	0.846939	1	0.0001	0.000192	0.810989	1	0.19851	1	yes
5097	Human	Hepatocyte	32	BBZ	bromobenzene	2hr	Low	8	-5.09691	0.2863	0.318	0.157895	0.3	0.4686	0.532	0.136264	0.31		0	no
5097	Human	Hepatocyte	32	BBZ	bromobenzene	2hr	Middle	40	-4.39794	0.1553	0.198	0.157895	0.3	0.4362	0.52	0.130403	0.31		0	no
5097	Human	Hepatocyte	32	BBZ	bromobenzene	2hr	High	200	-3.69897	0.0684	0.102	0.263158	0.42	0.4419	0.52	0.141392	0.34		0	no
5097	Human	Hepatocyte	32	BBZ	bromobenzene	8hr	Low	8	-5.09691	0.5872	0.606	0.135484	0.28	0.5779	0.628	0.120879	0.31	0	0	no
5097	Human	Hepatocyte	32	BBZ	bromobenzene	8hr	Middle	40	-4.39794	0.1128	0.139	0.22449	0.38	0.2121	0.267	0.186081	0.4	0	0	no
5097	Human	Hepatocyte	32	BBZ	bromobenzene	8hr	High	200	-3.69897	0.1101	0.136	0.234694	0.38	0.5539	0.605	0.124542	0.31	0.81818	0	no
5097	Human	Hepatocyte	32	BBZ	bromobenzene	24hr	Low	8	-5.09691	0.0151	0.0194	0.363636	0.55	0.0319	0.0454	0.311355	0.65	0	1	no
5097	Human	Hepatocyte	32	BBZ	bromobenzene	24hr	Middle	40	-4.39794	0.308	0.322	0.148387	0.3	0.5326	0.554	0.114286	0.29	0	0	no
5097	Human	Hepatocyte	32	BBZ	bromobenzene	24hr	High	200	-3.69897	0.2375	0.252	0.168831	0.31	0.5044	0.533	0.131136	0.31	0.33333	0	no
5274	Human	Hepatocyte	139	BCT	bucetin	8hr	Middle	60	-4.22185	0.1818	0.214	0.23871	0.38	0.1602	0.212	0.225641	0.49	0	0	no
5274	Human	Hepatocyte	139	BCT	bucetin	8hr	High	300	-3.52288	0.0922	0.117	0.263158	0.42	0.1427	0.193	0.216117	0.44	0.03774	0	no
5274	Human	Hepatocyte	139	BCT	bucetin	24hr	Middle	60	-4.22185	0.5656	0.574	0.131579	0.28	0.3653	0.393	0.14359	0.34	0.11053	0	no
5274	Human	Hepatocyte	139	BCT	bucetin	24hr	High	300	-3.52288	0.134	0.148	0.246753	0.39	0.2019	0.235	0.189744	0.4	0.02762	0	no
5328	Human	Hepatocyte	129	BDZ	bendazac	8hr	Low	8	-5.09691	0.0009	0.00158	0.350649	0.55	0.0119	0.0215	0.285714	0.6	0	1	no
5328	Human	Hepatocyte	129	BDZ	bendazac	8hr	Middle	40	-4.39794	0.0002	0.00039	0.441558	0.67	0.002	0.00408	0.295971	0.6	0	1	no
5328	Human	Hepatocyte	129	BDZ	bendazac	8hr	High	200	-3.69897	0.0001	0.000202	0.571429	0.86	0.0001	0.00024	0.451282	0.87	0.16429	1	no
5328	Human	Hepatocyte	129	BDZ	bendazac	24hr	Low	8	-5.09691	0.1845	0.199	0.168831	0.31	0.8992	0.904	0.0981685	0.28	0	0	no
5328	Human	Hepatocyte	129	BDZ	bendazac	24hr	Middle	40	-4.39794	0.0001	0.000158	0.316129	0.5	0.0045	0.00736	0.271795	0.56	0.02825	0	no
5328	Human	Hepatocyte	129	BDZ	bendazac	24hr	High	200	-3.69897	0.0001	0.000158	0.662338	0.93	0.0001	0.000192	0.491575	0.95	0.09665	1	no
5323	Human	Hepatocyte	134	BEA	bromoethylamine	8hr	Low	20	-4.69897	0.5006	0.528	0.153061	0.3	0.0984	0.141	0.212454	0.44	0	0	no
5323	Human	Hepatocyte	134	BEA	bromoethylamine	8hr	Middle	100	-4	0.0091	0.014	0.324675	0.51	0.0001	0.00024	0.358974	0.71	0	1	no
5323	Human	Hepatocyte	134	BEA	bromoethylamine	8hr	High	500	-3.30103	0.0001	0.000202	0.593548	0.86	0.0001	0.00024	0.618315	1	0.02587	1	no
5323	Human	Hepatocyte	134	BEA	bromoethylamine	24hr	Low	20	-4.69897	0.0042	0.00569	0.290323	0.45	0.0001	0.000192	0.296703	0.6	0	0	no
5323	Human	Hepatocyte	134	BEA	bromoethylamine	24hr	Middle	100	-4	0.0001	0.000158	0.561224	0.86	0.0001	0.000192	0.531136	0.97	0.01455	1	no
5323	Human	Hepatocyte	134	BEA	bromoethylamine	24hr	High	500	-3.30103	0.0001	0.000158	0.766234	1	0.0001	0.000192	0.7663	1	0.00068	1	no
5343	Human	Hepatocyte	156	BHA	butylated hydroxyanisole	8hr	Low	8	-5.09691	0.0001	0.000202	0.367347	0.55	0.0012	0.00254	0.313553	0.65	0.25562	1	no
5343	Human	Hepatocyte	156	BHA	butylated hydroxyanisole	8hr	Middle	40	-4.39794	0.0001	0.000202	0.55102	0.8	0.0001	0.00024	0.475458	0.95	0.44154	1	no
5343	Human	Hepatocyte	156	BHA	butylated hydroxyanisole	8hr	High	200	-3.69897	0.0001	0.000202	0.754839	1	0.0001	0.00024	0.709158	1	0.33983	1	no
5343	Human	Hepatocyte	156	BHA	butylated hydroxyanisole	24hr	Low	8	-5.09691	0.0001	0.000158	0.350649	0.55	0.0447	0.0607	0.195604	0.4	0	1	no
5343	Human	Hepatocyte	156	BHA	butylated hydroxyanisole	24hr	Middle	40	-4.39794	0.0001	0.000158	0.540816	0.8	0.0001	0.000192	0.446886	0.87	0.09763	1	no
5343	Human	Hepatocyte	156	BHA	butylated hydroxyanisole	24hr	High	200	-3.69897	0.0001	0.000158	0.806122	1	0.0001	0.000192	0.758974	1	0.26621	1	no
5319	Human	Hepatocyte	173	BPR	buspirone	24hr	Middle	6	-5.22185	0.0002	0.000307	0.421053	0.66	0.0002	0.000375	0.292308	0.6	0.32341	1	yes
5319	Human	Hepatocyte	173	BPR	buspirone	24hr	High	30	-4.52288	0.0001	0.000158	0.755102	1	0.0001	0.000192	0.659341	1	0.27993	1	yes
5330	Human	Hepatocyte	00A04	BSO	buthionine sulfoximine	8hr	Low	400	-3.39794	0.0021	0.00359	0.285714	0.45	0.1515	0.203	0.178022	0.37	0.2	0	no
5330	Human	Hepatocyte	00A04	BSO	buthionine sulfoximine	8hr	Middle	2000	-2.69897	0.0007	0.00125	0.350649	0.55	0.0213	0.0369	0.241026	0.53	0	1	no
5330	Human	Hepatocyte	00A04	BSO	buthionine sulfoximine	8hr	High	10000	-2	0.0001	0.000202	0.447368	0.67	0.0005	0.00114	0.371429	0.75	0.83333	1	no
5330	Human	Hepatocyte	00A04	BSO	buthionine sulfoximine	24hr	Low	400	-3.39794	0.0001	0.000158	0.480519	0.76	0.0013	0.00224	0.295238	0.6	0.02564	1	no
5330	Human	Hepatocyte	00A04	BSO	buthionine sulfoximine	24hr	Middle	2000	-2.69897	0.0001	0.000158	0.445161	0.67	0.0022	0.0037	0.375824	0.75	0	1	no
5330	Human	Hepatocyte	00A04	BSO	buthionine sulfoximine	24hr	High	10000	-2	0.0001	0.000158	0.506494	0.76	0.0001	0.000192	0.387546	0.78	0.08333	1	no
5269	Human	Hepatocyte	130	BZD	benziodarone	8hr	Middle	8	-5.09691	0.0047	0.00757	0.324675	0.51	0.1262	0.176	0.175824	0.37	0	1	yes
5269	Human	Hepatocyte	130	BZD	benziodarone	8hr	High	40	-4.39794	0.0001	0.000202	0.506494	0.76	0.0001	0.00024	0.447619	0.87	0.27931	1	yes
5269	Human	Hepatocyte	130	BZD	benziodarone	24hr	Middle	8	-5.09691	0.0001	0.000158	0.493506	0.76	0.0019	0.00324	0.249084	0.53	0	1	yes
5269	Human	Hepatocyte	130	BZD	benziodarone	24hr	High	40	-4.39794	0.0001	0.000158	0.727273	1	0.0001	0.000192	0.562637	1	0.23951	1	yes
5255	Human	Hepatocyte	97	CAF	caffeine	8hr	Middle	1500	-2.82391	0.0001	0.000202	0.480519	0.76	0.0001	0.00024	0.449817	0.87	0.55916	1	yes
5255	Human	Hepatocyte	97	CAF	caffeine	8hr	High	7500	-2.12494	0.0001	0.000202	0.688312	0.95	0.0001	0.00024	0.679853	1	0.46434	1	yes
5255	Human	Hepatocyte	97	CAF	caffeine	24hr	Middle	1500	-2.82391	0.0001	0.000158	0.675325	0.93	0.0001	0.000192	0.551648	1	0.30972	1	yes
5255	Human	Hepatocyte	97	CAF	caffeine	24hr	High	7500	-2.12494	0.0001	0.000158	0.816327	1	0.0001	0.000192	0.76044	1	0.22865	1	yes
5252	Human	Hepatocyte	94	CAP	captopril	8hr	Middle	1600	-2.79588	0.0001	0.000202	0.447368	0.67	0.0001	0.00024	0.287912	0.6	0.05455	1	yes
5252	Human	Hepatocyte	94	CAP	captopril	8hr	High	8000	-2.09691	0.0001	0.000202	0.688312	0.95	0.0001	0.00024	0.58315	1	0.17305	1	yes
5252	Human	Hepatocyte	94	CAP	captopril	24hr	Middle	1600	-2.79588	0.0001	0.000158	0.532468	0.8	0.0001	0.000192	0.418315	0.82	0.24866	1	yes
5252	Human	Hepatocyte	94	CAP	captopril	24hr	High	8000	-2.09691	0.0001	0.000158	0.74026	1	0.0001	0.000192	0.660806	1	0.3614	1	yes
5083	Human	Hepatocyte	18	CBZ	carbamazepine	2hr	Low	12	-4.92082	0.3319	0.357	0.163265	0.31	0.3494	0.447	0.159707	0.34		0	yes
5083	Human	Hepatocyte	18	CBZ	carbamazepine	2hr	Middle	60	-4.22185	0.1809	0.223	0.210526	0.35	0.297	0.411	0.170696	0.37		0	yes
5083	Human	Hepatocyte	18	CBZ	carbamazepine	2hr	High	300	-3.52288	0.0015	0.00418	0.421053	0.66	0.0211	0.0658	0.231502	0.49		1	yes
5083	Human	Hepatocyte	18	CBZ	carbamazepine	8hr	Low	12	-4.92082	0.9187	0.919	0.102041	0.28	0.8975	0.919	0.0996337	0.28	0	0	yes
5083	Human	Hepatocyte	18	CBZ	carbamazepine	8hr	Middle	60	-4.22185	0.579	0.599	0.184211	0.33	0.4728	0.53	0.141392	0.34	0	0	yes
5083	Human	Hepatocyte	18	CBZ	carbamazepine	8hr	High	300	-3.52288	0.0001	0.000202	0.428571	0.66	0.0001	0.00024	0.338462	0.66	0.1978	1	yes
5083	Human	Hepatocyte	18	CBZ	carbamazepine	24hr	Low	12	-4.92082	0.0003	0.000451	0.337662	0.51	0.0039	0.0064	0.282051	0.6	0	1	yes
5083	Human	Hepatocyte	18	CBZ	carbamazepine	24hr	Middle	60	-4.22185	0.0001	0.000158	0.558442	0.8	0.0001	0.000192	0.330403	0.66	0.13103	1	yes
5083	Human	Hepatocyte	18	CBZ	carbamazepine	24hr	High	300	-3.52288	0.0001	0.000158	0.701299	0.95	0.0001	0.000192	0.572161	1	0.0364	1	yes
5068	Human	Hepatocyte	3	CCL4	carbon tetrachloride	2hr	Low	300	-3.52288	0.27	0.306	0.210526	0.35	0.7521	0.778	0.0769231	0.27		0	no
5068	Human	Hepatocyte	3	CCL4	carbon tetrachloride	2hr	Middle	1500	-2.82391	0.1587	0.2	0.220779	0.38	0.5416	0.586	0.100366	0.29		0	no
5068	Human	Hepatocyte	3	CCL4	carbon tetrachloride	2hr	High	7500	-2.12494	0.0295	0.0545	0.263158	0.42	0.4019	0.492	0.12674	0.31		0	no
5068	Human	Hepatocyte	3	CCL4	carbon tetrachloride	8hr	Low	300	-3.52288	0.5995	0.617	0.0918367	0.27	0.8587	0.886	0.0564103	0.27	0.16279	0	no
5068	Human	Hepatocyte	3	CCL4	carbon tetrachloride	8hr	Middle	1500	-2.82391	0.4948	0.523	0.157895	0.3	0.6758	0.716	0.0842491	0.28	0.05882	0	no
5068	Human	Hepatocyte	3	CCL4	carbon tetrachloride	8hr	High	7500	-2.12494	0.1403	0.169	0.210526	0.35	0.2861	0.349	0.172894	0.37	0.19355	0	no
5068	Human	Hepatocyte	3	CCL4	carbon tetrachloride	24hr	Low	300	-3.52288	0.0177	0.0224	0.522581	0.8	0.0337	0.0474	0.548718	1	0.00462	1	no
5068	Human	Hepatocyte	3	CCL4	carbon tetrachloride	24hr	Middle	1500	-2.82391	0.6188	0.625	0.157895	0.3	0.7964	0.807	0.0630037	0.27	0	0	no
5068	Human	Hepatocyte	3	CCL4	carbon tetrachloride	24hr	High	7500	-2.12494	0.472	0.483	0.154839	0.3	0.6336	0.648	0.0923077	0.28	0.00524	0	no
5071	Human	Hepatocyte	6	CFB	clofibrate	2hr	Low	12	-4.92082	0.1713	0.214	0.210526	0.35	0.3912	0.482	0.147253	0.34		0	yes
5071	Human	Hepatocyte	6	CFB	clofibrate	2hr	Middle	60	-4.22185	0.0534	0.0875	0.251613	0.39	0.1532	0.262	0.191941	0.4		0	yes
5071	Human	Hepatocyte	6	CFB	clofibrate	2hr	High	300	-3.52288	0.0033	0.00889	0.346939	0.55	0.0148	0.0512	0.286447	0.6		1	yes
5071	Human	Hepatocyte	6	CFB	clofibrate	8hr	Low	12	-4.92082	0.629	0.642	0.132653	0.28	0.917	0.936	0.101099	0.29	0	0	yes
5071	Human	Hepatocyte	6	CFB	clofibrate	8hr	Middle	60	-4.22185	0.076	0.0993	0.263158	0.42	0.1929	0.249	0.178022	0.37	0	0	yes
5071	Human	Hepatocyte	6	CFB	clofibrate	8hr	High	300	-3.52288	0.1917	0.224	0.163265	0.31	0.3577	0.418	0.145055	0.34	0	0	yes
5071	Human	Hepatocyte	6	CFB	clofibrate	24hr	Low	12	-4.92082	0.0017	0.00239	0.418367	0.6	0.005	0.00804	0.317216	0.65	0.10345	1	yes
5071	Human	Hepatocyte	6	CFB	clofibrate	24hr	Middle	60	-4.22185	0.0031	0.00426	0.316327	0.5	0.0205	0.0299	0.268132	0.56	0	0	yes
5071	Human	Hepatocyte	6	CFB	clofibrate	24hr	High	300	-3.52288	0.0003	0.000451	0.376623	0.55	0.0085	0.0132	0.309158	0.65	0.36399	1	yes
5248	Human	Hepatocyte	90	CHL	chlorpheniramine	8hr	Middle	18	-4.74473	0.0011	0.00192	0.246753	0.39	0.3034	0.366	0.152381	0.34	0.14286	0	yes
5248	Human	Hepatocyte	90	CHL	chlorpheniramine	8hr	High	90	-4.04576	0.0001	0.000202	0.480519	0.76	0.0001	0.00024	0.352381	0.71	0.31157	1	yes
5248	Human	Hepatocyte	90	CHL	chlorpheniramine	24hr	Middle	18	-4.74473	0.0002	0.000307	0.394737	0.59	0.1	0.124	0.179487	0.37	0	1	yes
5248	Human	Hepatocyte	90	CHL	chlorpheniramine	24hr	High	90	-4.04576	0.0001	0.000158	0.605263	0.89	0.0001	0.000192	0.444689	0.87	0.3126	1	yes
5326	Human	Hepatocyte	00A01	CHX	cycloheximide	8hr	Low	4	-5.39794	0.0001	0.000202	0.690323	0.95	0.0001	0.00024	0.706227	1	0.38776	1	no
5326	Human	Hepatocyte	00A01	CHX	cycloheximide	8hr	Middle	20	-4.69897	0.0001	0.000202	0.921053	1	0.0001	0.00024	0.783883	1	0.6221	1	no
5326	Human	Hepatocyte	00A01	CHX	cycloheximide	8hr	High	100	-4	0.0001	0.000202	0.921053	1	0.0001	0.00024	0.8	1	0.69058	1	no
5326	Human	Hepatocyte	00A01	CHX	cycloheximide	24hr	Low	4	-5.39794	0.0001	0.000158	0.779221	1	0.0001	0.000192	0.721612	1	0.0327	1	no
5326	Human	Hepatocyte	00A01	CHX	cycloheximide	24hr	Middle	20	-4.69897	0.0001	0.000158	0.858065	1	0.0001	0.000192	0.81685	1	0.18405	1	no
5326	Human	Hepatocyte	00A01	CHX	cycloheximide	24hr	High	100	-4	0.0001	0.000158	0.921053	1	0.0001	0.000192	0.857143	1	0.28864	1	no
5100	Human	Hepatocyte	35	CIM	cimetidine	2hr	Low	12	-4.92082	0.024	0.0465	0.316327	0.5	0.0269	0.0792	0.287179	0.6		0	yes
5100	Human	Hepatocyte	35	CIM	cimetidine	2hr	Middle	60	-4.22185	0.0733	0.108	0.2	0.35	0.4201	0.507	0.154579	0.34		0	yes
5100	Human	Hepatocyte	35	CIM	cimetidine	2hr	High	300	-3.52288	0.4884	0.498	0.167742	0.31	0.5421	0.586	0.149451	0.34		0	yes
5100	Human	Hepatocyte	35	CIM	cimetidine	8hr	Low	12	-4.92082	0.0965	0.122	0.245161	0.39	0.0602	0.0931	0.23956	0.49	0.03462	0	yes
5100	Human	Hepatocyte	35	CIM	cimetidine	8hr	Middle	60	-4.22185	0.0219	0.0321	0.277419	0.42	0.0308	0.0515	0.277656	0.56	0	0	yes
5100	Human	Hepatocyte	35	CIM	cimetidine	8hr	High	300	-3.52288	0.0171	0.0254	0.289474	0.45	0.0384	0.0626	0.252015	0.53	0.04348	0	yes
5100	Human	Hepatocyte	35	CIM	cimetidine	24hr	Low	12	-4.92082	0.0025	0.00346	0.295918	0.45	0.0902	0.113	0.21978	0.44	0	0	yes
5100	Human	Hepatocyte	35	CIM	cimetidine	24hr	Middle	60	-4.22185	0.1506	0.166	0.183673	0.33	0.6562	0.668	0.130403	0.31	0	0	yes
5100	Human	Hepatocyte	35	CIM	cimetidine	24hr	High	300	-3.52288	0.001	0.00144	0.467532	0.7	0.0141	0.0213	0.293773	0.6	0.15882	1	yes
5268	Human	Hepatocyte	126	CLM	chlormadinone	8hr	Middle	8	-5.09691	0.0001	0.000202	0.421053	0.66	0.0355	0.0584	0.278388	0.56	0.07239	1	no
5268	Human	Hepatocyte	126	CLM	chlormadinone	8hr	High	40	-4.39794	0.0001	0.000202	0.631579	0.89	0.0001	0.00024	0.613919	1	0.32874	1	no
5268	Human	Hepatocyte	126	CLM	chlormadinone	24hr	Middle	8	-5.09691	0.0001	0.000158	0.532468	0.8	0.0001	0.000192	0.438828	0.87	0	1	no
5268	Human	Hepatocyte	126	CLM	chlormadinone	24hr	High	40	-4.39794	0.0001	0.000158	0.779221	1	0.0001	0.000192	0.70696	1	0.1697	1	no
5092	Human	Hepatocyte	27	CMA	coumarin	2hr	Low	12	-4.92082	0.1449	0.189	0.244898	0.39	0.4444	0.52	0.148718	0.34		0	no
5092	Human	Hepatocyte	27	CMA	coumarin	2hr	Middle	60	-4.22185	0.0629	0.098	0.206452	0.35	0.3543	0.447	0.157509	0.34		0	no
5092	Human	Hepatocyte	27	CMA	coumarin	2hr	High	300	-3.52288	0.0143	0.0316	0.295918	0.45	0.1612	0.273	0.186813	0.4		0	no
5092	Human	Hepatocyte	27	CMA	coumarin	8hr	Low	12	-4.92082	0.5324	0.558	0.210526	0.35	0.996	0.998	0.0695971	0.27	0	0	no
5092	Human	Hepatocyte	27	CMA	coumarin	8hr	Middle	60	-4.22185	0.0001	0.000202	0.520408	0.8	0.0042	0.00811	0.328205	0.66	0	1	no
5092	Human	Hepatocyte	27	CMA	coumarin	8hr	High	300	-3.52288	0.0001	0.000202	0.473684	0.7	0.0084	0.0154	0.30989	0.65	0	1	no
5092	Human	Hepatocyte	27	CMA	coumarin	24hr	Low	12	-4.92082	0.3358	0.348	0.207792	0.35	0.5728	0.592	0.136996	0.31	0.66667	0	no
5092	Human	Hepatocyte	27	CMA	coumarin	24hr	Middle	60	-4.22185	0.0074	0.00982	0.394737	0.59	0.2683	0.301	0.175824	0.37	0	1	no
5092	Human	Hepatocyte	27	CMA	coumarin	24hr	High	300	-3.52288	0.0001	0.000158	0.578947	0.86	0.0001	0.000192	0.391209	0.78	0.00155	1	no
5220	Human	Hepatocyte	52	CMN	chlormezanone	8hr	Middle	50	-4.30103	0.4199	0.453	0.132653	0.28	0.4334	0.49	0.14652	0.34	0.47368	0	no
5220	Human	Hepatocyte	52	CMN	chlormezanone	8hr	High	250	-3.60206	0.1803	0.213	0.194805	0.33	0.3611	0.421	0.150916	0.34	0.49412	0	no
5220	Human	Hepatocyte	52	CMN	chlormezanone	24hr	Middle	50	-4.30103	0.2255	0.24	0.173469	0.31	0.5798	0.598	0.128938	0.31	0.18182	0	no
5220	Human	Hepatocyte	52	CMN	chlormezanone	24hr	High	250	-3.60206	0.0008	0.00117	0.376623	0.55	0.0048	0.00781	0.306227	0.65	0.33333	1	no
5231	Human	Hepatocyte	64	CMP	chloramphenicol	8hr	Middle	90	-4.04576	0.0039	0.00636	0.298701	0.45	0.0391	0.0632	0.235897	0.49	0.06897	0	yes
5231	Human	Hepatocyte	64	CMP	chloramphenicol	8hr	High	450	-3.34679	0.0001	0.000202	0.519481	0.76	0.0001	0.00024	0.464469	0.95	0.2525	1	yes
5231	Human	Hepatocyte	64	CMP	chloramphenicol	24hr	Middle	90	-4.04576	0.0001	0.000158	0.402597	0.6	0.0049	0.00794	0.252015	0.53	0	1	yes
5231	Human	Hepatocyte	64	CMP	chloramphenicol	24hr	High	450	-3.34679	0.0001	0.000158	0.683673	0.95	0.0001	0.000192	0.493773	0.95	0.16089	1	yes
5263	Human	Hepatocyte	113	COL	colchicine	8hr	Middle	800	-3.09691	0.0001	0.000202	0.554839	0.8	0.0001	0.00024	0.513553	0.97	0.29136	1	no
5263	Human	Hepatocyte	113	COL	colchicine	8hr	High	4000	-2.39794	0.0001	0.000202	0.716129	0.95	0.0001	0.00024	0.624908	1	0.35174	1	no
5263	Human	Hepatocyte	113	COL	colchicine	24hr	Middle	800	-3.09691	0.0001	0.000158	0.763158	1	0.0001	0.000192	0.617582	1	0.21762	1	no
5263	Human	Hepatocyte	113	COL	colchicine	24hr	High	4000	-2.39794	0.0001	0.000158	0.806452	1	0.0001	0.000192	0.762637	1	0.20583	1	no
5089	Human	Hepatocyte	24	CPA	cyclophosphamide	2hr	Low	80	-4.09691	0.5016	0.508	0.163265	0.31	0.7093	0.742	0.119414	0.29		0	yes
5089	Human	Hepatocyte	24	CPA	cyclophosphamide	2hr	Middle	400	-3.39794	0.3303	0.357	0.187097	0.33	0.2267	0.343	0.188278	0.4		0	yes
5089	Human	Hepatocyte	24	CPA	cyclophosphamide	2hr	High	2000	-2.69897	0.2401	0.285	0.193548	0.33	0.2222	0.343	0.183883	0.4		0	yes
5089	Human	Hepatocyte	24	CPA	cyclophosphamide	8hr	Low	80	-4.09691	0.1797	0.213	0.233766	0.38	0.2	0.256	0.191941	0.4	0	0	yes
5089	Human	Hepatocyte	24	CPA	cyclophosphamide	8hr	Middle	400	-3.39794	0.2218	0.253	0.236842	0.38	0.2014	0.256	0.191941	0.4	0	0	yes
5089	Human	Hepatocyte	24	CPA	cyclophosphamide	8hr	High	2000	-2.69897	0.0006	0.00109	0.454545	0.67	0.0152	0.0273	0.332601	0.66	0.00395	1	yes
5089	Human	Hepatocyte	24	CPA	cyclophosphamide	24hr	Low	80	-4.09691	0.0002	0.000307	0.5	0.76	0.0161	0.0242	0.27326	0.56	0	1	yes
5089	Human	Hepatocyte	24	CPA	cyclophosphamide	24hr	Middle	400	-3.39794	0.0001	0.000158	0.480519	0.76	0.0071	0.0112	0.29011	0.6	0.05833	1	yes
5089	Human	Hepatocyte	24	CPA	cyclophosphamide	24hr	High	2000	-2.69897	0.0001	0.000158	0.623377	0.89	0.0001	0.000192	0.424908	0.87	0.01823	1	yes
5282	Human	Hepatocyte	121	CPM	clomipramine	8hr	Middle	2	-5.69897	0.0013	0.00226	0.285714	0.45	0.1064	0.152	0.191941	0.4	0	0	yes
5282	Human	Hepatocyte	121	CPM	clomipramine	8hr	High	10	-5	0.0001	0.000202	0.394737	0.59	0.0026	0.0052	0.271795	0.56	0.27778	1	yes
5282	Human	Hepatocyte	121	CPM	clomipramine	24hr	Middle	2	-5.69897	0.1129	0.126	0.220779	0.38	0.2208	0.254	0.164835	0.37	0	0	yes
5282	Human	Hepatocyte	121	CPM	clomipramine	24hr	High	10	-5	0.0001	0.000158	0.454545	0.67	0.0003	0.000552	0.358974	0.71	0	1	yes
5241	Human	Hepatocyte	80	CPP	chlorpropamide	8hr	Middle	150	-3.82391	0.2232	0.254	0.233766	0.38	0.49	0.545	0.115018	0.29	0.4	0	yes
5241	Human	Hepatocyte	80	CPP	chlorpropamide	8hr	High	750	-3.12494	0.0046	0.00744	0.38961	0.59	0.0838	0.124	0.274725	0.56	0.38961	1	yes
5241	Human	Hepatocyte	80	CPP	chlorpropamide	24hr	Middle	150	-3.82391	0.1745	0.188	0.233766	0.38	0.2606	0.293	0.191209	0.4	0.01484	0	yes
5241	Human	Hepatocyte	80	CPP	chlorpropamide	24hr	High	750	-3.12494	0.0003	0.000451	0.454545	0.67	0.0571	0.076	0.300366	0.65	0.25137	1	yes
5218	Human	Hepatocyte	50	CPX	ciprofloxacin	8hr	Middle	5	-5.30103	0.0336	0.0471	0.210526	0.35	0.3164	0.38	0.152381	0.34	0	0	yes
5218	Human	Hepatocyte	50	CPX	ciprofloxacin	8hr	High	25	-4.60206	0.0068	0.0106	0.342105	0.55	0.0056	0.0106	0.254212	0.53	0	1	yes
5218	Human	Hepatocyte	50	CPX	ciprofloxacin	24hr	Middle	5	-5.30103	0.0699	0.0808	0.236842	0.38	0.162	0.191	0.169231	0.37	0	0	yes
5218	Human	Hepatocyte	50	CPX	ciprofloxacin	24hr	High	25	-4.60206	0.0002	0.000307	0.441558	0.67	0.0023	0.00386	0.321612	0.66	0	1	yes
5081	Human	Hepatocyte	16	CPZ	chlorpromazine	2hr	Low	0.8	-6.09691	0.0562	0.0903	0.206452	0.35	0.0734	0.164	0.208791	0.44		0	yes
5081	Human	Hepatocyte	16	CPZ	chlorpromazine	2hr	Middle	4	-5.39794	0.0222	0.0447	0.246753	0.39	0.0022	0.0106	0.297436	0.6		0	yes
5081	Human	Hepatocyte	16	CPZ	chlorpromazine	2hr	High	20	-4.69897	0.0002	0.000707	0.394737	0.59	0.0007	0.00445	0.358242	0.71		1	yes
5081	Human	Hepatocyte	16	CPZ	chlorpromazine	8hr	Low	0.8	-6.09691	0.0598	0.08	0.255102	0.39	0.021	0.0365	0.261538	0.56	0.02222	0	yes
5081	Human	Hepatocyte	16	CPZ	chlorpromazine	8hr	Middle	4	-5.39794	0.1357	0.164	0.181818	0.33	0.3367	0.398	0.147253	0.34	0.0137	0	yes
5081	Human	Hepatocyte	16	CPZ	chlorpromazine	8hr	High	20	-4.69897	0.0001	0.000202	0.425806	0.66	0.0001	0.00024	0.394872	0.78	0.26043	1	yes
5081	Human	Hepatocyte	16	CPZ	chlorpromazine	24hr	Low	0.8	-6.09691	0.0297	0.0363	0.336735	0.51	0.0166	0.0249	0.296703	0.6	0	1	yes
5081	Human	Hepatocyte	16	CPZ	chlorpromazine	24hr	Middle	4	-5.39794	0.0409	0.0488	0.225806	0.38	0.1082	0.132	0.208059	0.44	0.04839	0	yes
5081	Human	Hepatocyte	16	CPZ	chlorpromazine	24hr	High	20	-4.69897	0.0001	0.000158	0.493506	0.76	0.0001	0.000192	0.414652	0.82	0.37054	1	yes
5324	Human	Hepatocyte	142	CSA	cyclosporine A	8hr	Low	0.24	-6.61979	0.546	0.568	0.131579	0.28	0.5584	0.609	0.104029	0.29	0.02632	0	yes
5324	Human	Hepatocyte	142	CSA	cyclosporine A	8hr	Middle	1.2	-5.92082	0.1303	0.158	0.258065	0.39	0.1446	0.195	0.254945	0.53	0.38462	0	yes
5324	Human	Hepatocyte	142	CSA	cyclosporine A	8hr	High	6	-5.22185	0.0189	0.0278	0.4	0.6	0.0058	0.0109	0.454212	0.87	0.44292	1	yes
5324	Human	Hepatocyte	142	CSA	cyclosporine A	24hr	Low	0.24	-6.61979	0.0182	0.0228	0.657895	0.93	0.002	0.00338	0.495238	0.95	0.26343	1	yes
5324	Human	Hepatocyte	142	CSA	cyclosporine A	24hr	Middle	1.2	-5.92082	0.1525	0.167	0.251613	0.39	0.067	0.0874	0.281319	0.6	0.33937	0	yes
5324	Human	Hepatocyte	142	CSA	cyclosporine A	24hr	High	6	-5.22185	0.0001	0.000158	0.645161	0.93	0.0001	0.000192	0.572161	1	0.40708	1	yes
5317	Human	Hepatocyte	174	CZP	clozapine	24hr	Middle	10	-5	0.0001	0.000158	0.421053	0.66	0.0136	0.0206	0.27619	0.56	0.27456	1	yes
5317	Human	Hepatocyte	174	CZP	clozapine	24hr	High	50	-4.30103	0.0001	0.000158	0.714286	0.95	0.0001	0.000192	0.657875	1	0.27584	1	yes
5342	Human	Hepatocyte	155	DAPM	methylene dianiline	8hr	Low	24	-4.61979	0.0135	0.0203	0.263158	0.42	0.0204	0.0357	0.230037	0.49	0	0	no
5342	Human	Hepatocyte	155	DAPM	methylene dianiline	8hr	Middle	120	-3.92082	0.0001	0.000202	0.519481	0.76	0.0001	0.00024	0.472527	0.95	0.67769	1	no
5342	Human	Hepatocyte	155	DAPM	methylene dianiline	8hr	High	600	-3.22185	0.0001	0.000202	0.72449	1	0.0001	0.00024	0.699634	1	0.45743	1	no
5342	Human	Hepatocyte	155	DAPM	methylene dianiline	24hr	Low	24	-4.61979	0.0001	0.000158	0.447368	0.67	0.0001	0.000192	0.367766	0.75	0	1	no
5342	Human	Hepatocyte	155	DAPM	methylene dianiline	24hr	Middle	120	-3.92082	0.0001	0.000158	0.657895	0.93	0.0001	0.000192	0.534066	0.97	0.09701	1	no
5342	Human	Hepatocyte	155	DAPM	methylene dianiline	24hr	High	600	-3.22185	0.0001	0.000158	0.846939	1	0.0001	0.000192	0.809524	1	0.28449	1	no
5331	Human	Hepatocyte	00A05	DEM	diethyl maleate	8hr	Low	60	-4.22185	0.0004	0.000746	0.397959	0.59	0.0008	0.00176	0.317949	0.65	0.48551	1	no
5331	Human	Hepatocyte	00A05	DEM	diethyl maleate	8hr	Middle	300	-3.52288	0.0001	0.000202	0.605263	0.89	0.0001	0.00024	0.539927	0.97	0.432	1	no
5331	Human	Hepatocyte	00A05	DEM	diethyl maleate	8hr	High	1500	-2.82391	0.0001	0.000202	0.789474	1	0.0001	0.00024	0.741392	1	0.42561	1	no
5331	Human	Hepatocyte	00A05	DEM	diethyl maleate	24hr	Low	60	-4.22185	0.006	0.00804	0.263158	0.42	0.0427	0.0582	0.197802	0.4	0	0	no
5331	Human	Hepatocyte	00A05	DEM	diethyl maleate	24hr	Middle	300	-3.52288	0.0001	0.000158	0.581633	0.86	0.0001	0.000192	0.50989	0.97	0.28075	1	no
5331	Human	Hepatocyte	00A05	DEM	diethyl maleate	24hr	High	1500	-2.82391	0.0001	0.000158	0.877551	1	0.0001	0.000192	0.81685	1	0.35807	1	no
5276	Human	Hepatocyte	145	DEN	nitrosodiethylamine	8hr	Middle	2000	-2.69897	0.186	0.218	0.236842	0.38	0.4462	0.502	0.141392	0.34	0	0	no
5276	Human	Hepatocyte	145	DEN	nitrosodiethylamine	8hr	High	10000	-2	0.0001	0.000202	0.441558	0.67	0.0001	0.00024	0.367033	0.75	0.00497	1	no
5276	Human	Hepatocyte	145	DEN	nitrosodiethylamine	24hr	Middle	2000	-2.69897	0.004	0.00543	0.376623	0.55	0.0379	0.0526	0.265201	0.56	0	1	no
5276	Human	Hepatocyte	145	DEN	nitrosodiethylamine	24hr	High	10000	-2	0.0001	0.000158	0.532468	0.8	0.0001	0.000192	0.446886	0.87	0.11919	1	no
5347	Human	Hepatocyte	153	DEX	dexamethasone	8hr	Low	12	-4.92082	0.0001	0.000202	0.368421	0.55	0.0011	0.00237	0.264469	0.56	0.13125	1	yes
5347	Human	Hepatocyte	153	DEX	dexamethasone	8hr	Middle	60	-4.22185	0.0001	0.000202	0.467532	0.7	0.0001	0.00024	0.297436	0.6	0.22927	1	yes
5347	Human	Hepatocyte	153	DEX	dexamethasone	8hr	High	300	-3.52288	0.0001	0.000202	0.597403	0.86	0.0001	0.00024	0.437363	0.87	0.51338	1	yes
5347	Human	Hepatocyte	153	DEX	dexamethasone	24hr	Low	12	-4.92082	0.0001	0.000158	0.454545	0.67	0.0002	0.000375	0.271062	0.56	0.38961	1	yes
5347	Human	Hepatocyte	153	DEX	dexamethasone	24hr	Middle	60	-4.22185	0.0001	0.000158	0.558442	0.8	0.0001	0.000192	0.388278	0.78	0.3008	1	yes
5347	Human	Hepatocyte	153	DEX	dexamethasone	24hr	High	300	-3.52288	0.0001	0.000158	0.684211	0.95	0.0001	0.000192	0.635897	1	0.29072	1	yes
5084	Human	Hepatocyte	19	DFNa	diclofenac	2hr	Low	16	-4.79588	0.0684	0.102	0.236842	0.38	0.0941	0.197	0.2	0.44		0	yes
5084	Human	Hepatocyte	19	DFNa	diclofenac	2hr	Middle	80	-4.09691	0.0008	0.00245	0.394737	0.59	0.0074	0.0287	0.252747	0.53		1	yes
5084	Human	Hepatocyte	19	DFNa	diclofenac	2hr	High	400	-3.39794	0.0001	0.000408	0.447368	0.67	0.0002	0.00159	0.328938	0.66		1	yes
5084	Human	Hepatocyte	19	DFNa	diclofenac	8hr	Low	16	-4.79588	0.0803	0.103	0.220779	0.38	0.1731	0.228	0.193407	0.4	0.016	0	yes
5084	Human	Hepatocyte	19	DFNa	diclofenac	8hr	Middle	80	-4.09691	0.0056	0.00883	0.348387	0.55	0.0027	0.00537	0.307692	0.65	0.00431	1	yes
5084	Human	Hepatocyte	19	DFNa	diclofenac	8hr	High	400	-3.39794	0.0001	0.000202	0.701299	0.95	0.0001	0.00024	0.6337	1	0.30018	1	yes
5084	Human	Hepatocyte	19	DFNa	diclofenac	24hr	Low	16	-4.79588	0.0237	0.0295	0.246753	0.39	0.0606	0.0799	0.205861	0.44	0	0	yes
5084	Human	Hepatocyte	19	DFNa	diclofenac	24hr	Middle	80	-4.09691	0.0002	0.000307	0.311688	0.5	0.0096	0.0148	0.232234	0.49	0.06154	0	yes
5084	Human	Hepatocyte	19	DFNa	diclofenac	24hr	High	400	-3.39794	0.0001	0.000158	0.716129	0.95	0.0001	0.000192	0.682051	1	0.18961	1	yes
5250	Human	Hepatocyte	92	DIL	diltiazem	8hr	Middle	30	-4.52288	0.0028	0.0047	0.394737	0.59	0.0386	0.0627	0.195604	0.4	0.30612	1	no
5250	Human	Hepatocyte	92	DIL	diltiazem	8hr	High	150	-3.82391	0.0001	0.000202	0.710526	0.95	0.0001	0.00024	0.534066	0.97	0.21106	1	no
5250	Human	Hepatocyte	92	DIL	diltiazem	24hr	Middle	30	-4.52288	0.0001	0.000158	0.454545	0.67	0.0001	0.000192	0.317949	0.65	0.37229	1	no
5250	Human	Hepatocyte	92	DIL	diltiazem	24hr	High	150	-3.82391	0.0001	0.000158	0.693878	0.95	0.0001	0.000192	0.607326	1	0.32098	1	no
5259	Human	Hepatocyte	102	DIS	disopyramide	8hr	Middle	700	-3.1549	0.0001	0.000202	0.374194	0.55	0.0001	0.00024	0.370696	0.75	0.32552	1	no
5259	Human	Hepatocyte	102	DIS	disopyramide	8hr	High	3500	-2.45593	0.0001	0.000202	0.748387	1	0.0001	0.00024	0.703297	1	0.25523	1	no
5259	Human	Hepatocyte	102	DIS	disopyramide	24hr	Middle	700	-3.1549	0.0001	0.000158	0.605263	0.89	0.0001	0.000192	0.45348	0.87	0.31412	1	no
5259	Human	Hepatocyte	102	DIS	disopyramide	24hr	High	3500	-2.45593	0.0001	0.000158	0.831169	1	0.0001	0.000192	0.757509	1	0.26411	1	no
5345	Human	Hepatocyte	154	DNP	2,4-dinitrophenol	8hr	Low	4	-5.39794	0.3878	0.419	0.142857	0.3	0.9816	0.987	0.0857143	0.28	0	0	no
5345	Human	Hepatocyte	154	DNP	2,4-dinitrophenol	8hr	Middle	20	-4.69897	0.0032	0.00531	0.285714	0.45	0.0285	0.0485	0.225641	0.49	0.01351	0	no
5345	Human	Hepatocyte	154	DNP	2,4-dinitrophenol	8hr	High	100	-4	0.0001	0.000202	0.710526	0.95	0.0001	0.00024	0.684982	1	0.41476	1	no
5345	Human	Hepatocyte	154	DNP	2,4-dinitrophenol	24hr	Low	4	-5.39794	0.035	0.0424	0.204082	0.35	0.5579	0.578	0.136996	0.31	0.14815	0	no
5345	Human	Hepatocyte	154	DNP	2,4-dinitrophenol	24hr	Middle	20	-4.69897	0.0001	0.000158	0.406452	0.6	0.0001	0.000192	0.312821	0.65	0.37621	1	no
5345	Human	Hepatocyte	154	DNP	2,4-dinitrophenol	24hr	High	100	-4	0.0001	0.000158	0.765306	1	0.0001	0.000192	0.756777	1	0.23892	1	no
5285	Human	Hepatocyte	127	DNZ	danazol	8hr	Middle	7	-5.1549	0.0031	0.00516	0.337662	0.51	0.1088	0.154	0.259341	0.53	0.40281	1	yes
5285	Human	Hepatocyte	127	DNZ	danazol	8hr	High	35	-4.45593	0.0001	0.000202	0.736842	1	0.0001	0.00024	0.628571	1	0.34856	1	yes
5285	Human	Hepatocyte	127	DNZ	danazol	24hr	Middle	7	-5.1549	0.0006	0.000885	0.467532	0.7	0.0408	0.0562	0.311355	0.65	0.10843	1	yes
5285	Human	Hepatocyte	127	DNZ	danazol	24hr	High	35	-4.45593	0.0001	0.000158	0.755102	1	0.0001	0.000192	0.714286	1	0.32823	1	yes
5325	Human	Hepatocyte	149	DOX	doxorubicin	8hr	Low	0.4	-6.39794	0.0004	0.000746	0.473684	0.7	0.0022	0.00447	0.338462	0.66	0.55288	1	no
5325	Human	Hepatocyte	149	DOX	doxorubicin	8hr	Middle	2	-5.69897	0.0001	0.000202	0.765306	1	0.0001	0.00024	0.724542	1	0.39363	1	no
5325	Human	Hepatocyte	149	DOX	doxorubicin	8hr	High	10	-5	0.0001	0.000202	0.826531	1	0.0001	0.00024	0.762637	1	0.59226	1	no
5325	Human	Hepatocyte	149	DOX	doxorubicin	24hr	Low	0.4	-6.39794	0.0001	0.000158	0.584416	0.86	0.0001	0.000192	0.498901	0.95	0.34552	1	no
5325	Human	Hepatocyte	149	DOX	doxorubicin	24hr	Middle	2	-5.69897	0.0001	0.000158	0.83871	1	0.0001	0.000192	0.778022	1	0.28958	1	no
5325	Human	Hepatocyte	149	DOX	doxorubicin	24hr	High	10	-5	0.0001	0.000158	0.887755	1	0.0001	0.000192	0.873993	1	0.31788	1	no
5262	Human	Hepatocyte	109	DSF	disulfiram	8hr	Middle	12	-4.92082	0.348	0.378	0.174194	0.31	0.103	0.147	0.18022	0.4	0	0	yes
5262	Human	Hepatocyte	109	DSF	disulfiram	8hr	High	60	-4.22185	0.0001	0.000202	0.670968	0.93	0.0001	0.00024	0.596337	1	0.35075	1	yes
5262	Human	Hepatocyte	109	DSF	disulfiram	24hr	Middle	12	-4.92082	0.0083	0.011	0.285714	0.45	0.0185	0.0273	0.226374	0.49	0.00629	0	yes
5262	Human	Hepatocyte	109	DSF	disulfiram	24hr	High	60	-4.22185	0.0001	0.000158	0.477419	0.7	0.0001	0.000192	0.423443	0.87	0.05469	1	yes
5281	Human	Hepatocyte	119	DTL	dantrolene	8hr	Middle	2	-5.69897	0.0005	0.000928	0.376623	0.55	0.0019	0.0039	0.27326	0.56	0.67273	1	yes
5281	Human	Hepatocyte	119	DTL	dantrolene	8hr	High	10	-5	0.0001	0.000202	0.72449	1	0.0001	0.00024	0.673993	1	0.19225	1	yes
5281	Human	Hepatocyte	119	DTL	dantrolene	24hr	Middle	2	-5.69897	0.0453	0.0538	0.265306	0.42	0.1571	0.188	0.18315	0.4	0	0	yes
5281	Human	Hepatocyte	119	DTL	dantrolene	24hr	High	10	-5	0.0009	0.00131	0.376623	0.55	0.0907	0.113	0.19707	0.4	0	1	yes
5088	Human	Hepatocyte	23	DZP	diazepam	2hr	Low	10	-5	0.1209	0.163	0.167742	0.31	0.4954	0.547	0.122344	0.31		0	no
5088	Human	Hepatocyte	23	DZP	diazepam	2hr	Middle	50	-4.30103	0.0001	0.000408	0.406452	0.6	0.0099	0.0358	0.349451	0.71		1	no
5088	Human	Hepatocyte	23	DZP	diazepam	2hr	High	250	-3.60206	0.0001	0.000408	0.552632	0.8	0.0007	0.00445	0.328205	0.66		1	no
5088	Human	Hepatocyte	23	DZP	diazepam	8hr	Low	10	-5	0.2903	0.324	0.168831	0.31	0.5522	0.605	0.128938	0.31	0.75	0	no
5088	Human	Hepatocyte	23	DZP	diazepam	8hr	Middle	50	-4.30103	0.0001	0.000202	0.532468	0.8	0.0003	0.000693	0.406593	0.82	0.29223	1	no
5088	Human	Hepatocyte	23	DZP	diazepam	8hr	High	250	-3.60206	0.0001	0.000202	0.780645	1	0.0001	0.00024	0.665201	1	0.29943	1	no
5088	Human	Hepatocyte	23	DZP	diazepam	24hr	Low	10	-5	0.0001	0.000158	0.459184	0.67	0.0025	0.00417	0.378755	0.75	0	1	no
5088	Human	Hepatocyte	23	DZP	diazepam	24hr	Middle	50	-4.30103	0.0001	0.000158	0.649351	0.93	0.0001	0.000192	0.487912	0.95	0.05035	1	no
5088	Human	Hepatocyte	23	DZP	diazepam	24hr	High	250	-3.60206	0.0001	0.000158	0.806452	1	0.0001	0.000192	0.704029	1	0.21167	1	no
5244	Human	Hepatocyte	83	EBU	ethambutol	8hr	Middle	800	-3.09691	0.0031	0.00516	0.38961	0.59	0.0636	0.0972	0.220513	0.49	0.03704	1	yes
5244	Human	Hepatocyte	83	EBU	ethambutol	8hr	High	4000	-2.39794	0.0001	0.000202	0.649351	0.93	0.0001	0.00024	0.56337	1	0.29218	1	yes
5244	Human	Hepatocyte	83	EBU	ethambutol	24hr	Middle	800	-3.09691	0.0001	0.000158	0.428571	0.66	0.0179	0.0265	0.274725	0.56	0.30151	1	yes
5244	Human	Hepatocyte	83	EBU	ethambutol	24hr	High	4000	-2.39794	0.0001	0.000158	0.74026	1	0.0001	0.000192	0.582418	1	0.31582	1	yes
5223	Human	Hepatocyte	55	EE	ethinylestradiol	8hr	Middle	3	-5.52288	0.6268	0.642	0.122449	0.28	0.897	0.919	0.104762	0.29	0	0	no
5223	Human	Hepatocyte	55	EE	ethinylestradiol	8hr	High	15	-4.82391	0.0007	0.00125	0.418367	0.6	0.0012	0.00254	0.289377	0.6	0.01695	1	no
5223	Human	Hepatocyte	55	EE	ethinylestradiol	24hr	Middle	3	-5.52288	0.0097	0.0127	0.421053	0.66	0.0462	0.0623	0.21685	0.44	0	1	no
5223	Human	Hepatocyte	55	EE	ethinylestradiol	24hr	High	15	-4.82391	0.0005	0.000741	0.324675	0.51	0.005	0.00804	0.255678	0.53	0.06667	1	no
5243	Human	Hepatocyte	82	EME	erythromycin ethylsuccinate	8hr	Middle	1	-6	0.0596	0.08	0.324675	0.51	0.1405	0.191	0.235897	0.49	0	0	no
5243	Human	Hepatocyte	82	EME	erythromycin ethylsuccinate	8hr	High	5	-5.30103	0.2051	0.236	0.263158	0.42	0.4101	0.469	0.152381	0.34	0	0	no
5243	Human	Hepatocyte	82	EME	erythromycin ethylsuccinate	24hr	Middle	1	-6	0.3257	0.339	0.142857	0.3	0.613	0.629	0.110623	0.29	0	0	no
5243	Human	Hepatocyte	82	EME	erythromycin ethylsuccinate	24hr	High	5	-5.30103	0.0857	0.0979	0.298701	0.45	0.2931	0.323	0.1663	0.37	0	0	no
5253	Human	Hepatocyte	95	ENA	enalapril	8hr	Middle	400	-3.39794	0.0001	0.000202	0.5	0.76	0.0164	0.0293	0.247619	0.53	0.00621	1	no
5253	Human	Hepatocyte	95	ENA	enalapril	8hr	High	2000	-2.69897	0.0001	0.000202	0.657895	0.93	0.0001	0.00024	0.611722	1	0.29368	1	no
5253	Human	Hepatocyte	95	ENA	enalapril	24hr	Middle	400	-3.39794	0.0001	0.000158	0.368421	0.55	0.0101	0.0154	0.232967	0.49	0	1	no
5253	Human	Hepatocyte	95	ENA	enalapril	24hr	High	2000	-2.69897	0.0001	0.000158	0.714286	0.95	0.0001	0.000192	0.627106	1	0.07523	1	no
5078	Human	Hepatocyte	13	ET	ethionine	2hr	Low	400	-3.39794	0.4676	0.483	0.236842	0.38	0.4932	0.547	0.145788	0.34		0	no
5078	Human	Hepatocyte	13	ET	ethionine	2hr	Middle	2000	-2.69897	0.0209	0.0426	0.25974	0.39	0.0858	0.187	0.192674	0.4		0	no
5078	Human	Hepatocyte	13	ET	ethionine	2hr	High	10000	-2	0.0001	0.000408	0.447368	0.67	0.0001	0.000883	0.314286	0.65		1	no
5078	Human	Hepatocyte	13	ET	ethionine	8hr	Low	400	-3.39794	0.0001	0.000202	0.342105	0.55	0.0001	0.00024	0.353114	0.71	0.22807	1	no
5078	Human	Hepatocyte	13	ET	ethionine	8hr	Middle	2000	-2.69897	0.0001	0.000202	0.578947	0.86	0.0001	0.00024	0.562637	1	0.31429	1	no
5078	Human	Hepatocyte	13	ET	ethionine	8hr	High	10000	-2	0.0001	0.000202	0.763158	1	0.0001	0.00024	0.701832	1	0.53545	1	no
5078	Human	Hepatocyte	13	ET	ethionine	24hr	Low	400	-3.39794	0.0001	0.000158	0.631579	0.89	0.0001	0.000192	0.553846	1	0.10547	1	no
5078	Human	Hepatocyte	13	ET	ethionine	24hr	Middle	2000	-2.69897	0.0001	0.000158	0.763158	1	0.0001	0.000192	0.737729	1	0.35366	1	no
5078	Human	Hepatocyte	13	ET	ethionine	24hr	High	10000	-2	0.0001	0.000158	0.894737	1	0.0001	0.000192	0.820513	1	0.4468	1	no
5270	Human	Hepatocyte	135	ETH	ethionamide	8hr	Middle	120	-3.92082	0.0002	0.00039	0.441558	0.67	0.0016	0.00334	0.278388	0.56	0.27397	1	no
5270	Human	Hepatocyte	135	ETH	ethionamide	8hr	High	600	-3.22185	0.0001	0.000202	0.61039	0.89	0.0001	0.00024	0.438095	0.87	0.32831	1	no
5270	Human	Hepatocyte	135	ETH	ethionamide	24hr	Middle	120	-3.92082	0.0001	0.000158	0.532468	0.8	0.0001	0.000192	0.367033	0.75	0.34639	1	no
5270	Human	Hepatocyte	135	ETH	ethionamide	24hr	High	600	-3.22185	0.0001	0.000158	0.673469	0.93	0.0001	0.000192	0.531136	0.97	0.28157	1	no
5272	Human	Hepatocyte	137	ETN	ethanol	8hr	Middle	2000	-2.69897	0.0001	0.000202	0.306122	0.5	0.0001	0.00024	0.257875	0.53	0	0	no
5272	Human	Hepatocyte	137	ETN	ethanol	8hr	High	10000	-2	0.0001	0.000202	0.341935	0.55	0.0001	0.00024	0.281319	0.6	0.5	1	no
5272	Human	Hepatocyte	137	ETN	ethanol	24hr	Middle	2000	-2.69897	0.0001	0.000158	0.376623	0.55	0.0003	0.000552	0.2	0.44	0	1	no
5272	Human	Hepatocyte	137	ETN	ethanol	24hr	High	10000	-2	0.0001	0.000158	0.526316	0.8	0.0001	0.000192	0.339927	0.66	0.27386	1	no
5286	Human	Hepatocyte	131	ETP	etoposide	8hr	Middle	66	-4.18046	0.0002	0.00039	0.473684	0.7	0.0001	0.00024	0.432234	0.87	0.36574	1	yes
5286	Human	Hepatocyte	131	ETP	etoposide	8hr	High	330	-3.48149	0.0001	0.000202	0.578947	0.86	0.0001	0.00024	0.565568	1	0.28314	1	yes
5286	Human	Hepatocyte	131	ETP	etoposide	24hr	Middle	66	-4.18046	0.0001	0.000158	0.540816	0.8	0.0001	0.000192	0.469597	0.95	0.30913	1	yes
5286	Human	Hepatocyte	131	ETP	etoposide	24hr	High	330	-3.48149	0.0001	0.000158	0.693878	0.95	0.0001	0.000192	0.587546	1	0.30481	1	yes
5246	Human	Hepatocyte	85	FAM	famotidine	8hr	Middle	140	-3.85387	0.0109	0.0165	0.270968	0.42	0.1368	0.187	0.175092	0.37	0	0	yes
5246	Human	Hepatocyte	85	FAM	famotidine	8hr	High	700	-3.1549	0.0001	0.000202	0.350649	0.55	0.0001	0.00024	0.278388	0.56	0	1	yes
5246	Human	Hepatocyte	85	FAM	famotidine	24hr	Middle	140	-3.85387	0.0008	0.00117	0.298701	0.45	0.0064	0.0102	0.286447	0.6	0.11111	0	yes
5246	Human	Hepatocyte	85	FAM	famotidine	24hr	High	700	-3.1549	0.0001	0.000158	0.5	0.76	0.0001	0.000192	0.356044	0.71	0.1242	1	yes
5240	Human	Hepatocyte	79	FFB	fenofibrate	8hr	Middle	6	-5.22185	0.1011	0.127	0.315789	0.5	0.2536	0.312	0.177289	0.37	0.01075	0	yes
5240	Human	Hepatocyte	79	FFB	fenofibrate	8hr	High	30	-4.52288	0.0024	0.00405	0.441558	0.67	0.0528	0.0833	0.260073	0.56	0.52174	1	yes
5240	Human	Hepatocyte	79	FFB	fenofibrate	24hr	Middle	6	-5.22185	0.102	0.114	0.246753	0.39	0.4139	0.442	0.136264	0.31	0.3125	0	yes
5240	Human	Hepatocyte	79	FFB	fenofibrate	24hr	High	30	-4.52288	0.0002	0.000307	0.337662	0.51	0.0708	0.0918	0.226374	0.49	0.5	1	yes
5346	Human	Hepatocyte	158	FLX	fluoxetine hydrochloride	8hr	Low	4	-5.39794	0.2299	0.261	0.219355	0.35	0.2566	0.315	0.173626	0.37	0.02632	0	no
5346	Human	Hepatocyte	158	FLX	fluoxetine hydrochloride	8hr	Middle	8	-5.09691	0.0326	0.0462	0.316327	0.5	0.0278	0.0475	0.285714	0.6	0.59626	0	no
5346	Human	Hepatocyte	158	FLX	fluoxetine hydrochloride	8hr	High	20	-4.69897	0.0001	0.000202	0.571429	0.86	0.0001	0.00024	0.531868	0.97	0.47059	1	no
5346	Human	Hepatocyte	158	FLX	fluoxetine hydrochloride	24hr	Low	4	-5.39794	0.2347	0.249	0.210526	0.35	0.2919	0.322	0.178022	0.37	0.25123	0	no
5346	Human	Hepatocyte	158	FLX	fluoxetine hydrochloride	24hr	Middle	8	-5.09691	0.0001	0.000158	0.578947	0.86	0.0009	0.0016	0.471795	0.95	0.33357	1	no
5346	Human	Hepatocyte	158	FLX	fluoxetine hydrochloride	24hr	High	20	-4.69897	0.0001	0.000158	0.701299	0.95	0.0001	0.000192	0.625641	1	0.35706	1	no
5102	Human	Hepatocyte	37	FP	fluphenazine	2hr	Low	0.8	-6.09691	0.2514	0.295	0.2	0.35	0.3193	0.417	0.1663	0.37		0	no
5102	Human	Hepatocyte	37	FP	fluphenazine	2hr	Middle	4	-5.39794	0.0583	0.0927	0.289474	0.45	0.1064	0.211	0.192674	0.4		0	no
5102	Human	Hepatocyte	37	FP	fluphenazine	2hr	High	20	-4.69897	0.0001	0.000408	0.421053	0.66	0.0152	0.0514	0.226374	0.49		1	no
5102	Human	Hepatocyte	37	FP	fluphenazine	8hr	Low	0.8	-6.09691	0.2689	0.302	0.167742	0.31	0.8185	0.849	0.10989	0.29	0	0	no
5102	Human	Hepatocyte	37	FP	fluphenazine	8hr	Middle	4	-5.39794	0.0007	0.00125	0.350649	0.55	0.0012	0.00254	0.294505	0.6	0.10526	1	no
5102	Human	Hepatocyte	37	FP	fluphenazine	8hr	High	20	-4.69897	0.0001	0.000202	0.454545	0.67	0.0001	0.00024	0.367766	0.75	0.17702	1	no
5102	Human	Hepatocyte	37	FP	fluphenazine	24hr	Low	0.8	-6.09691	0.052	0.0613	0.207792	0.35	0.2697	0.302	0.1663	0.37	0	0	no
5102	Human	Hepatocyte	37	FP	fluphenazine	24hr	Middle	4	-5.39794	0.0014	0.00199	0.326531	0.51	0.0093	0.0144	0.241026	0.53	0.20906	1	no
5102	Human	Hepatocyte	37	FP	fluphenazine	24hr	High	20	-4.69897	0.0001	0.000158	0.567742	0.86	0.0001	0.000192	0.492308	0.95	0.31475	1	no
5109	Human	Hepatocyte	44	FT	flutamide	2hr	Low	2	-5.69897	0.0757	0.11	0.236842	0.38	0.3156	0.417	0.148718	0.34		0	yes
5109	Human	Hepatocyte	44	FT	flutamide	2hr	Middle	10	-5	0.0006	0.00195	0.421053	0.66	0.0463	0.121	0.257875	0.53		1	yes
5109	Human	Hepatocyte	44	FT	flutamide	2hr	High	50	-4.30103	0.0001	0.000408	0.5	0.76	0.0001	0.000883	0.405128	0.82		1	yes
5109	Human	Hepatocyte	44	FT	flutamide	8hr	Low	2	-5.69897	0.055	0.0749	0.289474	0.45	0.1837	0.24	0.187546	0.4	0	0	yes
5109	Human	Hepatocyte	44	FT	flutamide	8hr	Middle	10	-5	0.0056	0.00883	0.336735	0.51	0.0807	0.12	0.228571	0.49	0	1	yes
5109	Human	Hepatocyte	44	FT	flutamide	8hr	High	50	-4.30103	0.0001	0.000202	0.673469	0.93	0.0001	0.00024	0.641026	1	0.32031	1	yes
5109	Human	Hepatocyte	44	FT	flutamide	24hr	Low	2	-5.69897	0.0047	0.00634	0.367347	0.55	0.1412	0.171	0.208059	0.44	0.5	1	yes
5109	Human	Hepatocyte	44	FT	flutamide	24hr	Middle	10	-5	0.0019	0.00265	0.357143	0.55	0.0667	0.0873	0.241026	0.53	0	1	yes
5109	Human	Hepatocyte	44	FT	flutamide	24hr	High	50	-4.30103	0.0001	0.000158	0.683871	0.95	0.0001	0.000192	0.619048	1	0.27133	1	yes
5239	Human	Hepatocyte	78	FUR	furosemide	8hr	Middle	500	-3.30103	0.0001	0.000202	0.657895	0.93	0.0001	0.00024	0.558974	1	0.44643	1	yes
5239	Human	Hepatocyte	78	FUR	furosemide	8hr	High	2500	-2.60206	0.0001	0.000202	0.842105	1	0.0001	0.00024	0.683516	1	0.291	1	yes
5239	Human	Hepatocyte	78	FUR	furosemide	24hr	Middle	500	-3.30103	0.0001	0.000158	0.677419	0.93	0.0001	0.000192	0.658608	1	0.13939	1	yes
5239	Human	Hepatocyte	78	FUR	furosemide	24hr	High	2500	-2.60206	0.0001	0.000158	0.831169	1	0.0001	0.000192	0.749451	1	0.36021	1	yes
5332	Human	Hepatocyte	00A06	GaN	galactosamine	8hr	Low	400	-3.39794	0.487	0.516	0.154839	0.3	0.7756	0.811	0.0974359	0.28	0	0	no
5332	Human	Hepatocyte	00A06	GaN	galactosamine	8hr	Middle	2000	-2.69897	0.0257	0.0372	0.315789	0.5	0.1999	0.256	0.205861	0.44	0.49648	0	no
5332	Human	Hepatocyte	00A06	GaN	galactosamine	8hr	High	10000	-2	0.0001	0.000202	0.714286	0.95	0.0001	0.00024	0.666667	1	0.56059	1	no
5332	Human	Hepatocyte	00A06	GaN	galactosamine	24hr	Low	400	-3.39794	0.3014	0.316	0.210526	0.35	0.5323	0.554	0.12967	0.31	0.63667	0	no
5332	Human	Hepatocyte	00A06	GaN	galactosamine	24hr	Middle	2000	-2.69897	0.0001	0.000158	0.532468	0.8	0.0001	0.000192	0.386813	0.78	0.34615	1	no
5332	Human	Hepatocyte	00A06	GaN	galactosamine	24hr	High	10000	-2	0.0001	0.000158	0.816327	1	0.0001	0.000192	0.756044	1	0.31227	1	no
5107	Human	Hepatocyte	42	GBC	glibenclamide	2hr	Low	0.8	-6.09691	0.1519	0.196	0.204082	0.35	0.4449	0.52	0.148718	0.34		0	yes
5107	Human	Hepatocyte	42	GBC	glibenclamide	2hr	Middle	4	-5.39794	0.0809	0.117	0.157895	0.3	0.6342	0.677	0.115751	0.29		0	yes
5107	Human	Hepatocyte	42	GBC	glibenclamide	2hr	High	20	-4.69897	0.0243	0.0466	0.263158	0.42	0.1521	0.262	0.191941	0.4		0	yes
5107	Human	Hepatocyte	42	GBC	glibenclamide	8hr	Low	0.8	-6.09691	0.0439	0.0606	0.295918	0.45	0.0898	0.132	0.254212	0.53	0.00943	0	yes
5107	Human	Hepatocyte	42	GBC	glibenclamide	8hr	Middle	4	-5.39794	0.2363	0.267	0.263158	0.42	0.3481	0.408	0.159707	0.34	0	0	yes
5107	Human	Hepatocyte	42	GBC	glibenclamide	8hr	High	20	-4.69897	0.0237	0.0346	0.245161	0.39	0.2464	0.307	0.180952	0.4	0	0	yes
5107	Human	Hepatocyte	42	GBC	glibenclamide	24hr	Low	0.8	-6.09691	0.5368	0.548	0.142857	0.3	0.4588	0.486	0.137729	0.31	0	0	yes
5107	Human	Hepatocyte	42	GBC	glibenclamide	24hr	Middle	4	-5.39794	0.0682	0.079	0.336735	0.51	0.1597	0.189	0.214652	0.44	0	0	yes
5107	Human	Hepatocyte	42	GBC	glibenclamide	24hr	High	20	-4.69897	0.0298	0.0364	0.285714	0.45	0.1583	0.188	0.205861	0.44	0.01887	0	yes
5108	Human	Hepatocyte	43	GF	griseofulvin	2hr	Low	0.8	-6.09691	0.3478	0.371	0.155844	0.3	0.3199	0.417	0.153846	0.34		0	no
5108	Human	Hepatocyte	43	GF	griseofulvin	2hr	Middle	4	-5.39794	0.0234	0.0459	0.363636	0.55	0.0798	0.176	0.252015	0.53		1	no
5108	Human	Hepatocyte	43	GF	griseofulvin	2hr	High	20	-4.69897	0.0933	0.132	0.234694	0.38	0.2816	0.396	0.171429	0.37		0	no
5108	Human	Hepatocyte	43	GF	griseofulvin	8hr	Low	0.8	-6.09691	0.1265	0.154	0.285714	0.45	0.287	0.349	0.170696	0.37	0	0	no
5108	Human	Hepatocyte	43	GF	griseofulvin	8hr	Middle	4	-5.39794	0.0017	0.00293	0.368421	0.55	0.0174	0.0307	0.310623	0.65	0.01911	1	no
5108	Human	Hepatocyte	43	GF	griseofulvin	8hr	High	20	-4.69897	0.0001	0.000202	0.376623	0.55	0.0037	0.00718	0.350183	0.71	0.07143	1	no
5108	Human	Hepatocyte	43	GF	griseofulvin	24hr	Low	0.8	-6.09691	0.8348	0.837	0.0918367	0.27	0.8854	0.892	0.0901099	0.28	0	0	no
5108	Human	Hepatocyte	43	GF	griseofulvin	24hr	Middle	4	-5.39794	0.075	0.0859	0.214286	0.35	0.2275	0.26	0.181685	0.4	0	0	no
5108	Human	Hepatocyte	43	GF	griseofulvin	24hr	High	20	-4.69897	0.0001	0.000158	0.688312	0.95	0.0003	0.000552	0.443223	0.87	0.01754	1	no
5096	Human	Hepatocyte	31	GFZ	gemfibrozil	2hr	Low	4	-5.39794	0.061	0.096	0.233766	0.38	0.1396	0.253	0.186081	0.4		0	no
5096	Human	Hepatocyte	31	GFZ	gemfibrozil	2hr	Middle	20	-4.69897	0.0229	0.0455	0.298701	0.45	0.1663	0.273	0.172161	0.37		0	no
5096	Human	Hepatocyte	31	GFZ	gemfibrozil	2hr	High	100	-4	0.0019	0.00521	0.337662	0.51	0.0394	0.106	0.232967	0.49		1	no
5096	Human	Hepatocyte	31	GFZ	gemfibrozil	8hr	Low	4	-5.39794	0.0676	0.0892	0.233766	0.38	0.2118	0.267	0.1663	0.37	0	0	no
5096	Human	Hepatocyte	31	GFZ	gemfibrozil	8hr	Middle	20	-4.69897	0.0001	0.000202	0.459184	0.67	0.0002	0.00047	0.484249	0.95	0.00233	1	no
5096	Human	Hepatocyte	31	GFZ	gemfibrozil	8hr	High	100	-4	0.0001	0.000202	0.5	0.76	0.0001	0.00024	0.410989	0.82	0	1	no
5096	Human	Hepatocyte	31	GFZ	gemfibrozil	24hr	Low	4	-5.39794	0.1001	0.113	0.219355	0.35	0.0209	0.0304	0.282784	0.6	0	0	no
5096	Human	Hepatocyte	31	GFZ	gemfibrozil	24hr	Middle	20	-4.69897	0.0108	0.0141	0.272727	0.42	0.0285	0.0407	0.264469	0.56	0.02198	0	no
5096	Human	Hepatocyte	31	GFZ	gemfibrozil	24hr	High	100	-4	0.0001	0.000158	0.350649	0.55	0.0035	0.00577	0.290842	0.6	0	1	no
5087	Human	Hepatocyte	22	HCB	hexachlorobenzene	2hr	Low	1.2	-5.92082	0.6672	0.667	0.153061	0.3	0.4852	0.543	0.14359	0.34		0	no
5087	Human	Hepatocyte	22	HCB	hexachlorobenzene	2hr	Middle	6	-5.22185	0.1357	0.18	0.315789	0.5	0.0555	0.136	0.223443	0.49		0	no
5087	Human	Hepatocyte	22	HCB	hexachlorobenzene	2hr	High	30	-4.52288	0.1377	0.181	0.236842	0.38	0.2298	0.345	0.164835	0.37		0	no
5087	Human	Hepatocyte	22	HCB	hexachlorobenzene	8hr	Low	1.2	-5.92082	0.3383	0.369	0.236842	0.38	0.2961	0.358	0.165568	0.37	0	0	no
5087	Human	Hepatocyte	22	HCB	hexachlorobenzene	8hr	Middle	6	-5.22185	0.4632	0.495	0.173469	0.31	0.2469	0.307	0.169231	0.37	0	0	no
5087	Human	Hepatocyte	22	HCB	hexachlorobenzene	8hr	High	30	-4.52288	0.1462	0.175	0.289474	0.45	0.0969	0.14	0.21978	0.44	0.06	0	no
5087	Human	Hepatocyte	22	HCB	hexachlorobenzene	24hr	Low	1.2	-5.92082	0.1595	0.174	0.219355	0.35	0.3205	0.35	0.159707	0.34	0	0	no
5087	Human	Hepatocyte	22	HCB	hexachlorobenzene	24hr	Middle	6	-5.22185	0.0545	0.0641	0.337662	0.51	0.0189	0.0278	0.27326	0.56	0.32143	0	no
5087	Human	Hepatocyte	22	HCB	hexachlorobenzene	24hr	High	30	-4.52288	0.0001	0.000158	0.545455	0.8	0.0001	0.000192	0.337729	0.66	0.16372	1	no
5340	Human	Hepatocyte	183	hHGF	hepatocyte growth factor, human	2hr	Low	2	-5.69897	0.0001	0.000408	0.289474	0.45	0.0032	0.0138	0.227839	0.49		0	no
5340	Human	Hepatocyte	183	hHGF	hepatocyte growth factor, human	2hr	Middle	10	-5	0.0001	0.000408	0.342105	0.55	0.0002	0.00159	0.230037	0.49		1	no
5340	Human	Hepatocyte	183	hHGF	hepatocyte growth factor, human	2hr	High	50	-4.30103	0.0001	0.000408	0.428571	0.66	0.0001	0.000883	0.344322	0.71		1	no
5340	Human	Hepatocyte	183	hHGF	hepatocyte growth factor, human	8hr	Low	2	-5.69897	0.0001	0.000202	0.363636	0.55	0.0014	0.00294	0.218315	0.44	0	1	no
5340	Human	Hepatocyte	183	hHGF	hepatocyte growth factor, human	8hr	Middle	10	-5	0.0001	0.000202	0.526316	0.8	0.0001	0.00024	0.369963	0.75	0.19512	1	no
5340	Human	Hepatocyte	183	hHGF	hepatocyte growth factor, human	8hr	High	50	-4.30103	0.0001	0.000202	0.510204	0.76	0.0001	0.00024	0.454945	0.87	0.17178	1	no
5340	Human	Hepatocyte	183	hHGF	hepatocyte growth factor, human	24hr	Low	2	-5.69897	0.0001	0.000158	0.368421	0.55	0.0001	0.000192	0.291575	0.6	0	1	no
5340	Human	Hepatocyte	183	hHGF	hepatocyte growth factor, human	24hr	Middle	10	-5	0.0001	0.000158	0.578947	0.86	0.0001	0.000192	0.434432	0.87	0	1	no
5340	Human	Hepatocyte	183	hHGF	hepatocyte growth factor, human	24hr	High	50	-4.30103	0.0001	0.000158	0.612245	0.89	0.0001	0.000192	0.538462	0.97	0	1	no
5336	Human	Hepatocyte	179	hIFNA	interferon alpha, human	2hr	Low	2	-5.69897	0.0001	0.000408	0.4	0.6	0.0001	0.000883	0.364103	0.75		1	no
5336	Human	Hepatocyte	179	hIFNA	interferon alpha, human	2hr	Middle	10	-5	0.0001	0.000408	0.5	0.76	0.0001	0.000883	0.431502	0.87		1	no
5336	Human	Hepatocyte	179	hIFNA	interferon alpha, human	2hr	High	50	-4.30103	0.0001	0.000408	0.454545	0.67	0.0001	0.000883	0.41685	0.82		1	no
5336	Human	Hepatocyte	179	hIFNA	interferon alpha, human	8hr	Low	2	-5.69897	0.0001	0.000202	0.625806	0.89	0.0001	0.00024	0.619048	1	0.16314	1	no
5336	Human	Hepatocyte	179	hIFNA	interferon alpha, human	8hr	Middle	10	-5	0.0001	0.000202	0.677419	0.93	0.0001	0.00024	0.638828	1	0.21407	1	no
5336	Human	Hepatocyte	179	hIFNA	interferon alpha, human	8hr	High	50	-4.30103	0.0001	0.000202	0.63871	0.89	0.0001	0.00024	0.679121	1	0.15594	1	no
5337	Human	Hepatocyte	180	hIL1B	interleukin 1 beta, human	2hr	Low	2	-5.69897	0.0001	0.000408	0.789474	1	0.0001	0.000883	0.367033	0.75		1	no
5337	Human	Hepatocyte	180	hIL1B	interleukin 1 beta, human	2hr	Middle	10	-5	0.0001	0.000408	0.868421	1	0.0001	0.000883	0.482051	0.95		1	no
5337	Human	Hepatocyte	180	hIL1B	interleukin 1 beta, human	2hr	High	50	-4.30103	0.0001	0.000408	0.815789	1	0.0001	0.000883	0.430769	0.87		1	no
5337	Human	Hepatocyte	180	hIL1B	interleukin 1 beta, human	8hr	Low	2	-5.69897	0.0001	0.000202	0.842105	1	0.0001	0.00024	0.654212	1	NA	1	no
5337	Human	Hepatocyte	180	hIL1B	interleukin 1 beta, human	8hr	Middle	10	-5	0.0001	0.000202	0.842105	1	0.0001	0.00024	0.63956	1	NA	1	no
5337	Human	Hepatocyte	180	hIL1B	interleukin 1 beta, human	8hr	High	50	-4.30103	0.0001	0.000202	0.868421	1	0.0001	0.00024	0.6337	1	NA	1	no
5337	Human	Hepatocyte	180	hIL1B	interleukin 1 beta, human	24hr	Low	2	-5.69897	0.0001	0.000158	0.868421	1	0.0001	0.000192	0.693773	1	0.29444	1	no
5337	Human	Hepatocyte	180	hIL1B	interleukin 1 beta, human	24hr	Middle	10	-5	0.0001	0.000158	0.815789	1	0.0001	0.000192	0.715018	1	0.25673	1	no
5337	Human	Hepatocyte	180	hIL1B	interleukin 1 beta, human	24hr	High	50	-4.30103	0.0001	0.000158	0.842105	1	0.0001	0.000192	0.731136	1	0.29428	1	no
5338	Human	Hepatocyte	181	hIL6	interleukin 6, human	2hr	Low	2	-5.69897	0.0163	0.0346	0.263158	0.42	0.3228	0.417	0.151648	0.34		0	no
5338	Human	Hepatocyte	181	hIL6	interleukin 6, human	2hr	Middle	10	-5	0.0001	0.000408	0.447368	0.67	0.1511	0.262	0.208791	0.44		1	no
5338	Human	Hepatocyte	181	hIL6	interleukin 6, human	2hr	High	50	-4.30103	0.0001	0.000408	0.473684	0.7	0.1005	0.208	0.229304	0.49		1	no
5338	Human	Hepatocyte	181	hIL6	interleukin 6, human	8hr	Low	2	-5.69897	0.0001	0.000202	0.473684	0.7	0.0547	0.0855	0.271062	0.56	NA	1	no
5338	Human	Hepatocyte	181	hIL6	interleukin 6, human	8hr	Middle	10	-5	0.0001	0.000202	0.578947	0.86	0.0026	0.0052	0.378755	0.75	NA	1	no
5338	Human	Hepatocyte	181	hIL6	interleukin 6, human	8hr	High	50	-4.30103	0.0001	0.000202	0.578947	0.86	0.0008	0.00176	0.383883	0.78	0.07103	1	no
5338	Human	Hepatocyte	181	hIL6	interleukin 6, human	24hr	Low	2	-5.69897	0.0001	0.000158	0.753247	1	0.0006	0.00108	0.588278	1	0.09696	1	no
5338	Human	Hepatocyte	181	hIL6	interleukin 6, human	24hr	Middle	10	-5	0.0001	0.000158	0.74026	1	0.0001	0.000192	0.484249	0.95	0.22969	1	no
5338	Human	Hepatocyte	181	hIL6	interleukin 6, human	24hr	High	50	-4.30103	0.0001	0.000158	0.815789	1	0.0001	0.000192	0.555311	1	0.20318	1	no
5101	Human	Hepatocyte	36	HPL	haloperidol	2hr	Low	0.8	-6.09691	0.0079	0.019	0.342105	0.55	0.0393	0.106	0.225641	0.49		1	yes
5101	Human	Hepatocyte	36	HPL	haloperidol	2hr	Middle	4	-5.39794	0.0007	0.00223	0.421053	0.66	0.0091	0.0336	0.285714	0.6		1	yes
5101	Human	Hepatocyte	36	HPL	haloperidol	2hr	High	20	-4.69897	0.0044	0.0115	0.368421	0.55	0.0483	0.122	0.213187	0.44		1	yes
5101	Human	Hepatocyte	36	HPL	haloperidol	8hr	Low	0.8	-6.09691	0.031	0.0442	0.368421	0.55	0.0677	0.102	0.194139	0.4	0	1	yes
5101	Human	Hepatocyte	36	HPL	haloperidol	8hr	Middle	4	-5.39794	0.0042	0.00682	0.342105	0.55	0.0218	0.0376	0.219048	0.44	0	1	yes
5101	Human	Hepatocyte	36	HPL	haloperidol	8hr	High	20	-4.69897	0.0001	0.000202	0.4	0.6	0.0001	0.00024	0.336996	0.66	0.00565	1	yes
5101	Human	Hepatocyte	36	HPL	haloperidol	24hr	Low	0.8	-6.09691	0.001	0.00144	0.394737	0.59	0.1136	0.139	0.173626	0.37	0	1	yes
5101	Human	Hepatocyte	36	HPL	haloperidol	24hr	Middle	4	-5.39794	0.0012	0.00173	0.337662	0.51	0.1073	0.132	0.174359	0.37	0	1	yes
5101	Human	Hepatocyte	36	HPL	haloperidol	24hr	High	20	-4.69897	0.0001	0.000158	0.545455	0.8	0.0001	0.000192	0.38315	0.78	0.391	1	yes
5235	Human	Hepatocyte	71	HYZ	hydroxyzine	8hr	Middle	8	-5.09691	0.0003	0.000571	0.402597	0.6	0.0626	0.096	0.228571	0.49	0	1	yes
5235	Human	Hepatocyte	71	HYZ	hydroxyzine	8hr	High	40	-4.39794	0.0001	0.000202	0.532468	0.8	0.0001	0.00024	0.457875	0.87	0.32184	1	yes
5235	Human	Hepatocyte	71	HYZ	hydroxyzine	24hr	Middle	8	-5.09691	0.0001	0.000158	0.38961	0.59	0.0052	0.00833	0.285714	0.6	0.6	1	yes
5235	Human	Hepatocyte	71	HYZ	hydroxyzine	24hr	High	40	-4.39794	0.0001	0.000158	0.649351	0.93	0.0001	0.000192	0.603663	1	0.32493	1	yes
5236	Human	Hepatocyte	72	IBU	ibuprofen	8hr	Middle	30	-4.52288	0.0014	0.00242	0.350649	0.55	0.032	0.0531	0.218315	0.44	0.43195	1	yes
5236	Human	Hepatocyte	72	IBU	ibuprofen	8hr	High	150	-3.82391	0.0001	0.000202	0.727273	1	0.0001	0.00024	0.621245	1	0.28571	1	yes
5236	Human	Hepatocyte	72	IBU	ibuprofen	24hr	Middle	30	-4.52288	0.0158	0.0202	0.306122	0.5	0.0389	0.0538	0.241026	0.53	0	0	yes
5236	Human	Hepatocyte	72	IBU	ibuprofen	24hr	High	150	-3.82391	0.0001	0.000158	0.649351	0.93	0.0001	0.000192	0.466667	0.95	0.10829	1	yes
5080	Human	Hepatocyte	15	IM	indomethacin	2hr	Low	8	-5.09691	0.0119	0.027	0.258065	0.39	0.1752	0.284	0.176557	0.37		0	yes
5080	Human	Hepatocyte	15	IM	indomethacin	2hr	Middle	40	-4.39794	0.0351	0.0634	0.225806	0.38	0.2257	0.343	0.178755	0.37		0	yes
5080	Human	Hepatocyte	15	IM	indomethacin	2hr	High	200	-3.69897	0.0001	0.000408	0.306122	0.5	0.0519	0.129	0.197802	0.4		0	yes
5080	Human	Hepatocyte	15	IM	indomethacin	8hr	Low	8	-5.09691	0.5353	0.56	0.16129	0.31	0.8399	0.869	0.105495	0.29	0	0	yes
5080	Human	Hepatocyte	15	IM	indomethacin	8hr	Middle	40	-4.39794	0.0281	0.0404	0.27551	0.42	0.3347	0.397	0.16337	0.37	0	0	yes
5080	Human	Hepatocyte	15	IM	indomethacin	8hr	High	200	-3.69897	0.0001	0.000202	0.441558	0.67	0.0001	0.00024	0.390476	0.78	0.18605	1	yes
5080	Human	Hepatocyte	15	IM	indomethacin	24hr	Low	8	-5.09691	0.0357	0.043	0.285714	0.45	0.0705	0.0917	0.226374	0.49	0	0	yes
5080	Human	Hepatocyte	15	IM	indomethacin	24hr	Middle	40	-4.39794	0.0013	0.00186	0.402597	0.6	0.0246	0.0354	0.229304	0.49	0	1	yes
5080	Human	Hepatocyte	15	IM	indomethacin	24hr	High	200	-3.69897	0.0001	0.000158	0.558442	0.8	0.0001	0.000192	0.463736	0.95	0.2346	1	yes
5233	Human	Hepatocyte	69	IMI	imipramine	8hr	Middle	3	-5.52288	0.118	0.145	0.315789	0.5	0.1535	0.205	0.208059	0.44	0	0	yes
5233	Human	Hepatocyte	69	IMI	imipramine	8hr	High	15	-4.82391	0.0002	0.00039	0.394737	0.59	0.0915	0.134	0.23663	0.49	0.41985	1	yes
5233	Human	Hepatocyte	69	IMI	imipramine	24hr	Middle	3	-5.52288	0.3283	0.341	0.173469	0.31	0.5259	0.55	0.131868	0.31	0	0	yes
5233	Human	Hepatocyte	69	IMI	imipramine	24hr	High	15	-4.82391	0.0001	0.000158	0.454545	0.67	0.0107	0.0163	0.278388	0.56	0.07874	1	yes
5067	Human	Hepatocyte	2	INAH	isoniazid	2hr	Low	400	-3.39794	0.0394	0.0681	0.263158	0.42	0.1488	0.262	0.190476	0.4		0	yes
5067	Human	Hepatocyte	2	INAH	isoniazid	2hr	Middle	2000	-2.69897	0.0001	0.000408	0.324675	0.51	0.0009	0.0053	0.25348	0.53		1	yes
5067	Human	Hepatocyte	2	INAH	isoniazid	2hr	High	10000	-2	0.0001	0.000408	0.578947	0.86	0.0001	0.000883	0.498901	0.95		1	yes
5067	Human	Hepatocyte	2	INAH	isoniazid	8hr	Low	400	-3.39794	0.2399	0.27	0.220779	0.38	0.3227	0.385	0.16044	0.37	0	0	yes
5067	Human	Hepatocyte	2	INAH	isoniazid	8hr	Middle	2000	-2.69897	0.0001	0.000202	0.5	0.76	0.0001	0.00024	0.413919	0.82	0	1	yes
5067	Human	Hepatocyte	2	INAH	isoniazid	8hr	High	10000	-2	0.0001	0.000202	0.74026	1	0.0001	0.00024	0.666667	1	0.25539	1	yes
5067	Human	Hepatocyte	2	INAH	isoniazid	24hr	Low	400	-3.39794	0.0005	0.000741	0.368421	0.55	0.0018	0.00308	0.305495	0.65	0.00227	1	yes
5067	Human	Hepatocyte	2	INAH	isoniazid	24hr	Middle	2000	-2.69897	0.0001	0.000158	0.684211	0.95	0.0001	0.000192	0.528205	0.97	0.1266	1	yes
5067	Human	Hepatocyte	2	INAH	isoniazid	24hr	High	10000	-2	0.0001	0.000158	0.805195	1	0.0001	0.000192	0.707692	1	0.19323	1	yes
5230	Human	Hepatocyte	62	IPA	iproniazid	8hr	Middle	240	-3.61979	0.0624	0.083	0.311688	0.5	0.2499	0.31	0.173626	0.37	0	0	yes
5230	Human	Hepatocyte	62	IPA	iproniazid	8hr	High	1200	-2.92082	0.0001	0.000202	0.612903	0.89	0.0001	0.00024	0.493773	0.95	0.33679	1	yes
5230	Human	Hepatocyte	62	IPA	iproniazid	24hr	Middle	240	-3.61979	0.0001	0.000158	0.454545	0.67	0.0012	0.00209	0.339927	0.66	0.26268	1	yes
5230	Human	Hepatocyte	62	IPA	iproniazid	24hr	High	1200	-2.92082	0.0001	0.000158	0.636364	0.89	0.0001	0.000192	0.58315	1	0.26136	1	yes
5112	Human	Hepatocyte	47	KC	ketoconazole	2hr	Low	0.6	-6.22185	0.2526	0.295	0.246753	0.39	0.4213	0.507	0.137729	0.31		0	yes
5112	Human	Hepatocyte	47	KC	ketoconazole	2hr	Middle	3	-5.52288	0.0377	0.0666	0.315789	0.5	0.3071	0.414	0.172161	0.37		0	yes
5112	Human	Hepatocyte	47	KC	ketoconazole	2hr	High	15	-4.82391	0.0008	0.00245	0.402597	0.6	0.1019	0.208	0.240293	0.53		1	yes
5112	Human	Hepatocyte	47	KC	ketoconazole	8hr	Low	0.6	-6.22185	0.3048	0.337	0.167742	0.31	0.4754	0.532	0.121612	0.31	0.14286	0	yes
5112	Human	Hepatocyte	47	KC	ketoconazole	8hr	Middle	3	-5.52288	0.0266	0.0384	0.421053	0.66	0.1223	0.171	0.243223	0.53	0.03797	1	yes
5112	Human	Hepatocyte	47	KC	ketoconazole	8hr	High	15	-4.82391	0.0001	0.000202	0.554839	0.8	0.0001	0.00024	0.561172	1	0.29217	1	yes
5112	Human	Hepatocyte	47	KC	ketoconazole	24hr	Low	0.6	-6.22185	0.2219	0.237	0.204082	0.35	0.3902	0.418	0.12967	0.31	0.21311	0	yes
5112	Human	Hepatocyte	47	KC	ketoconazole	24hr	Middle	3	-5.52288	0.0005	0.000741	0.402597	0.6	0.0378	0.0526	0.306227	0.65	0.11792	1	yes
5112	Human	Hepatocyte	47	KC	ketoconazole	24hr	High	15	-4.82391	0.0001	0.000158	0.701299	0.95	0.0001	0.000192	0.613187	1	0.29177	1	yes
5105	Human	Hepatocyte	40	LBT	labetalol	2hr	Low	5.6	-5.25181	0.2206	0.265	0.236842	0.38	0.2624	0.373	0.161905	0.37		0	yes
5105	Human	Hepatocyte	40	LBT	labetalol	2hr	Middle	28	-4.55284	0.0105	0.0246	0.263158	0.42	0.092	0.195	0.185348	0.4		0	yes
5105	Human	Hepatocyte	40	LBT	labetalol	2hr	High	140	-3.85387	0.0001	0.000408	0.374194	0.55	0.0009	0.0053	0.260806	0.56		1	yes
5105	Human	Hepatocyte	40	LBT	labetalol	8hr	Low	5.6	-5.25181	0.4649	0.496	0.207792	0.35	0.1268	0.176	0.198535	0.4	0	0	yes
5105	Human	Hepatocyte	40	LBT	labetalol	8hr	Middle	28	-4.55284	0.0119	0.018	0.265306	0.42	0.0017	0.00351	0.291575	0.6	0	0	yes
5105	Human	Hepatocyte	40	LBT	labetalol	8hr	High	140	-3.85387	0.0001	0.000202	0.690323	0.95	0.0001	0.00024	0.667399	1	0.33529	1	yes
5105	Human	Hepatocyte	40	LBT	labetalol	24hr	Low	5.6	-5.25181	0.3497	0.362	0.207792	0.35	0.3791	0.407	0.16044	0.37	0	0	yes
5105	Human	Hepatocyte	40	LBT	labetalol	24hr	Middle	28	-4.55284	0.0212	0.0265	0.324675	0.51	0.0415	0.0568	0.235897	0.49	0	1	yes
5105	Human	Hepatocyte	40	LBT	labetalol	24hr	High	140	-3.85387	0.0001	0.000158	0.677419	0.93	0.0001	0.000192	0.594139	1	0.34024	1	yes
5284	Human	Hepatocyte	125	LNX	lornoxicam	8hr	Middle	3	-5.52288	0.078	0.101	0.289474	0.45	0.1344	0.185	0.232967	0.49	0.0574	0	no
5284	Human	Hepatocyte	125	LNX	lornoxicam	8hr	High	15	-4.82391	0.0556	0.0752	0.311688	0.5	0.0605	0.0932	0.304762	0.65	0.13319	0	no
5284	Human	Hepatocyte	125	LNX	lornoxicam	24hr	Middle	3	-5.52288	0.9134	0.913	0.083871	0.27	0.9548	0.955	0.0761905	0.27	0	0	no
5284	Human	Hepatocyte	125	LNX	lornoxicam	24hr	High	15	-4.82391	0.1515	0.166	0.234694	0.38	0.3296	0.359	0.176557	0.37	0	0	no
5333	Human	Hepatocyte	00A07	LPS	LPS	8hr	Low	12	-4.92082	0.0001	0.000202	0.736842	1	0.0001	0.00024	0.553114	1	0.36608	1	no
5333	Human	Hepatocyte	00A07	LPS	LPS	8hr	Middle	60	-4.22185	0.0001	0.000202	0.842105	1	0.0001	0.00024	0.591941	1	0.35496	1	no
5333	Human	Hepatocyte	00A07	LPS	LPS	8hr	High	300	-3.52288	0.0001	0.000202	0.894737	1	0.0001	0.00024	0.654212	1	0.42512	1	no
5333	Human	Hepatocyte	00A07	LPS	LPS	24hr	Low	12	-4.92082	0.0001	0.000158	0.894737	1	0.0001	0.000192	0.685714	1	0.25618	1	no
5333	Human	Hepatocyte	00A07	LPS	LPS	24hr	Middle	60	-4.22185	0.0001	0.000158	0.868421	1	0.0001	0.000192	0.687912	1	0.25843	1	no
5333	Human	Hepatocyte	00A07	LPS	LPS	24hr	High	300	-3.52288	0.0001	0.000158	0.789474	1	0.0001	0.000192	0.630769	1	0.25181	1	no
5114	Human	Hepatocyte	49	LS	lomustine	2hr	Low	4.8	-5.31876	0.0067	0.0164	0.397959	0.59	0.0184	0.0585	0.319414	0.65		1	no
5114	Human	Hepatocyte	49	LS	lomustine	2hr	Middle	24	-4.61979	0.0005	0.00169	0.428571	0.66	0.001	0.00568	0.432967	0.87		1	no
5114	Human	Hepatocyte	49	LS	lomustine	2hr	High	120	-3.92082	0.0002	0.000707	0.421053	0.66	0.003	0.0136	0.338462	0.66		1	no
5114	Human	Hepatocyte	49	LS	lomustine	8hr	Low	4.8	-5.31876	0.2969	0.33	0.193548	0.33	0.3307	0.394	0.147253	0.34	0	0	no
5114	Human	Hepatocyte	49	LS	lomustine	8hr	Middle	24	-4.61979	0.0001	0.000202	0.467532	0.7	0.0006	0.00135	0.424176	0.87	0.04412	1	no
5114	Human	Hepatocyte	49	LS	lomustine	8hr	High	120	-3.92082	0.0001	0.000202	0.631579	0.89	0.0001	0.00024	0.605128	1	0.05467	1	no
5114	Human	Hepatocyte	49	LS	lomustine	24hr	Low	4.8	-5.31876	0.0369	0.0443	0.295918	0.45	0.1345	0.164	0.206593	0.44	0	0	no
5114	Human	Hepatocyte	49	LS	lomustine	24hr	Middle	24	-4.61979	0.0001	0.000158	0.489796	0.76	0.0003	0.000552	0.342125	0.71	0	1	no
5114	Human	Hepatocyte	49	LS	lomustine	24hr	High	120	-3.92082	0.0001	0.000158	0.673469	0.93	0.0001	0.000192	0.568498	1	0	1	no
5226	Human	Hepatocyte	58	MCT	monocrotaline	8hr	Middle	18	-4.74473	0.5249	0.552	0.153061	0.3	0.7125	0.749	0.0886447	0.28	0	0	no
5226	Human	Hepatocyte	58	MCT	monocrotaline	8hr	High	90	-4.04576	0.6158	0.632	0.12987	0.28	0.6845	0.724	0.104762	0.29	1	0	no
5226	Human	Hepatocyte	58	MCT	monocrotaline	24hr	Middle	18	-4.74473	0.6182	0.625	0.131579	0.28	0.7577	0.769	0.0820513	0.28	0	0	no
5226	Human	Hepatocyte	58	MCT	monocrotaline	24hr	High	90	-4.04576	0.1448	0.16	0.315789	0.5	0.24	0.273	0.214652	0.44	0.08824	0	no
5224	Human	Hepatocyte	56	MDP	methyldopa	8hr	Middle	10	-5	0.1554	0.185	0.210526	0.35	0.1157	0.163	0.213187	0.44	0.21649	0	yes
5224	Human	Hepatocyte	56	MDP	methyldopa	8hr	High	50	-4.30103	0.0292	0.0418	0.368421	0.55	0.1846	0.24	0.191209	0.4	1	1	yes
5224	Human	Hepatocyte	56	MDP	methyldopa	24hr	Middle	10	-5	0.1295	0.144	0.220779	0.38	0.5191	0.544	0.128938	0.31	0	0	yes
5224	Human	Hepatocyte	56	MDP	methyldopa	24hr	High	50	-4.30103	0.1127	0.126	0.25974	0.39	0.2481	0.28	0.174359	0.37	0	0	yes
5245	Human	Hepatocyte	84	MEF	mefenamic acid	8hr	Middle	30	-4.52288	0.0553	0.075	0.25974	0.39	0.1461	0.196	0.182418	0.4	0	0	yes
5245	Human	Hepatocyte	84	MEF	mefenamic acid	8hr	High	150	-3.82391	0.0001	0.000202	0.657895	0.93	0.0001	0.00024	0.556777	1	0.30946	1	yes
5245	Human	Hepatocyte	84	MEF	mefenamic acid	24hr	Middle	30	-4.52288	0.0582	0.068	0.234694	0.38	0.3323	0.36	0.150183	0.34	0	0	yes
5245	Human	Hepatocyte	84	MEF	mefenamic acid	24hr	High	150	-3.82391	0.0001	0.000158	0.493506	0.76	0.0001	0.000192	0.365568	0.75	0.16354	1	yes
5260	Human	Hepatocyte	103	MEX	mexiletine	8hr	Middle	60	-4.22185	0.0036	0.00589	0.285714	0.45	0.0311	0.0518	0.209524	0.44	0	0	no
5260	Human	Hepatocyte	103	MEX	mexiletine	8hr	High	300	-3.52288	0.0001	0.000202	0.56129	0.86	0.0001	0.00024	0.498901	0.95	0.31594	1	no
5260	Human	Hepatocyte	103	MEX	mexiletine	24hr	Middle	60	-4.22185	0.0001	0.000158	0.376623	0.55	0.0011	0.00194	0.232967	0.49	0	1	no
5260	Human	Hepatocyte	103	MEX	mexiletine	24hr	High	300	-3.52288	0.0001	0.000158	0.63871	0.89	0.0001	0.000192	0.584615	1	0.31529	1	no
5221	Human	Hepatocyte	53	MFM	metformin	8hr	Middle	200	-3.69897	0.0001	0.000202	0.421053	0.66	0.0028	0.00554	0.288645	0.6	0.29703	1	no
5221	Human	Hepatocyte	53	MFM	metformin	8hr	High	1000	-3	0.0001	0.000202	0.584416	0.86	0.0001	0.00024	0.555311	1	0.49535	1	no
5221	Human	Hepatocyte	53	MFM	metformin	24hr	Middle	200	-3.69897	0.0001	0.000158	0.545455	0.8	0.0001	0.000192	0.435897	0.87	0.2776	1	no
5221	Human	Hepatocyte	53	MFM	metformin	24hr	High	1000	-3	0.0001	0.000158	0.795918	1	0.0001	0.000192	0.775092	1	0.31958	1	no
5267	Human	Hepatocyte	124	MLX	meloxicam	8hr	Middle	10	-5	0.0462	0.0633	0.27551	0.42	0.1676	0.221	0.180952	0.4	0	0	no
5267	Human	Hepatocyte	124	MLX	meloxicam	8hr	High	50	-4.30103	0.0034	0.00559	0.346939	0.55	0.0079	0.0145	0.368498	0.75	0.14815	1	no
5267	Human	Hepatocyte	124	MLX	meloxicam	24hr	Middle	10	-5	0.0001	0.000158	0.295918	0.45	0.0474	0.0633	0.197802	0.4	0	0	no
5267	Human	Hepatocyte	124	MLX	meloxicam	24hr	High	50	-4.30103	0.0001	0.000158	0.38961	0.59	0.0053	0.00845	0.334066	0.66	0	1	no
5354	Human	Hepatocyte	164	MNU	N-methyl-N-nitrosourea	8hr	Low	1200	-2.92082	0.0001	0.000202	0.406452	0.6	0.0001	0.00024	0.379487	0.75	0.00662	1	no
5354	Human	Hepatocyte	164	MNU	N-methyl-N-nitrosourea	8hr	Middle	6000	-2.22185	0.0001	0.000202	0.722581	1	0.0001	0.00024	0.74652	1	0.25665	1	no
5354	Human	Hepatocyte	164	MNU	N-methyl-N-nitrosourea	8hr	High	10000	-2	0.0001	0.000202	0.787097	1	0.0001	0.00024	0.767033	1	0.27465	1	no
5354	Human	Hepatocyte	164	MNU	N-methyl-N-nitrosourea	24hr	Low	1200	-2.92082	0.0001	0.000158	0.631579	0.89	0.0001	0.000192	0.50696	0.97	0	1	no
5354	Human	Hepatocyte	164	MNU	N-methyl-N-nitrosourea	24hr	Middle	6000	-2.22185	0.0001	0.000158	0.842105	1	0.0001	0.000192	0.805128	1	0.19467	1	no
5354	Human	Hepatocyte	164	MNU	N-methyl-N-nitrosourea	24hr	High	10000	-2	0.0001	0.000158	0.909091	1	0.0001	0.000192	0.877656	1	0.20028	1	no
5090	Human	Hepatocyte	25	MP	methapyrilene	2hr	Low	24	-4.61979	0.2137	0.259	0.187097	0.33	0.4633	0.53	0.128938	0.31		0	yes
5090	Human	Hepatocyte	25	MP	methapyrilene	2hr	Middle	120	-3.92082	0.0382	0.0667	0.264516	0.42	0.1523	0.262	0.2	0.44		0	yes
5090	Human	Hepatocyte	25	MP	methapyrilene	2hr	High	600	-3.22185	0.0001	0.000408	0.473684	0.7	0.0044	0.0175	0.328205	0.66		1	yes
5090	Human	Hepatocyte	25	MP	methapyrilene	8hr	Low	24	-4.61979	0.4508	0.483	0.168831	0.31	0.4082	0.469	0.142857	0.34	0.00862	0	yes
5090	Human	Hepatocyte	25	MP	methapyrilene	8hr	Middle	120	-3.92082	0.0004	0.000746	0.441558	0.67	0.0053	0.0101	0.375824	0.75	0.26396	1	yes
5090	Human	Hepatocyte	25	MP	methapyrilene	8hr	High	600	-3.22185	0.0001	0.000202	0.703226	0.95	0.0001	0.00024	0.67033	1	0.30606	1	yes
5090	Human	Hepatocyte	25	MP	methapyrilene	24hr	Low	24	-4.61979	0.0071	0.00945	0.350649	0.55	0.0465	0.0625	0.27326	0.56	0.02778	1	yes
5090	Human	Hepatocyte	25	MP	methapyrilene	24hr	Middle	120	-3.92082	0.0001	0.000158	0.516129	0.76	0.0001	0.000192	0.413919	0.82	0.1246	1	yes
5090	Human	Hepatocyte	25	MP	methapyrilene	24hr	High	600	-3.22185	0.0001	0.000158	0.894737	1	0.0001	0.000192	0.78022	1	0.27748	1	yes
5106	Human	Hepatocyte	41	MTS	methyltestosterone	2hr	Low	0.8	-6.09691	0.0295	0.0545	0.315789	0.5	0.1143	0.224	0.235165	0.49		0	no
5106	Human	Hepatocyte	41	MTS	methyltestosterone	2hr	Middle	4	-5.39794	0.011	0.0253	0.363636	0.55	0.0321	0.0911	0.336996	0.66		1	no
5106	Human	Hepatocyte	41	MTS	methyltestosterone	2hr	High	20	-4.69897	0.0036	0.00954	0.289474	0.45	0.0447	0.118	0.287912	0.6		0	no
5106	Human	Hepatocyte	41	MTS	methyltestosterone	8hr	Low	0.8	-6.09691	0.0257	0.0372	0.350649	0.55	0.1105	0.156	0.232234	0.49	0	1	no
5106	Human	Hepatocyte	41	MTS	methyltestosterone	8hr	Middle	4	-5.39794	0.1098	0.136	0.289474	0.45	0.3408	0.401	0.14652	0.34	0	0	no
5106	Human	Hepatocyte	41	MTS	methyltestosterone	8hr	High	20	-4.69897	0.0033	0.00545	0.337662	0.51	0.0894	0.132	0.229304	0.49	0	1	no
5106	Human	Hepatocyte	41	MTS	methyltestosterone	24hr	Low	0.8	-6.09691	0.0023	0.0032	0.428571	0.66	0.0898	0.113	0.218315	0.44	0.33871	1	no
5106	Human	Hepatocyte	41	MTS	methyltestosterone	24hr	Middle	4	-5.39794	0.0001	0.000158	0.493506	0.76	0.0351	0.049	0.27033	0.56	0	1	no
5106	Human	Hepatocyte	41	MTS	methyltestosterone	24hr	High	20	-4.69897	0.0001	0.000158	0.493506	0.76	0.0087	0.0135	0.332601	0.66	0	1	no
5225	Human	Hepatocyte	57	MTZ	methimazole	8hr	Middle	2000	-2.69897	0.0002	0.00039	0.441558	0.67	0.0001	0.00024	0.411722	0.82	0.27996	1	yes
5225	Human	Hepatocyte	57	MTZ	methimazole	8hr	High	10000	-2	0.0001	0.000202	0.632258	0.89	0.0001	0.00024	0.628571	1	0.22401	1	yes
5225	Human	Hepatocyte	57	MTZ	methimazole	24hr	Middle	2000	-2.69897	0.0001	0.000158	0.454545	0.67	0.0001	0.000192	0.280586	0.6	0.01066	1	yes
5225	Human	Hepatocyte	57	MTZ	methimazole	24hr	High	10000	-2	0.0001	0.000158	0.727273	1	0.0001	0.000192	0.621245	1	0.16605	1	yes
5229	Human	Hepatocyte	61	MXS	moxisylyte	8hr	Middle	80	-4.09691	0.0184	0.0272	0.342105	0.55	0.02	0.0351	0.229304	0.49	0	1	yes
5229	Human	Hepatocyte	61	MXS	moxisylyte	8hr	High	400	-3.39794	0.0001	0.000202	0.532468	0.8	0.0001	0.00024	0.491575	0.95	0.61012	1	yes
5229	Human	Hepatocyte	61	MXS	moxisylyte	24hr	Middle	80	-4.09691	0.0495	0.0586	0.236842	0.38	0.0949	0.118	0.200733	0.44	0.08333	0	yes
5229	Human	Hepatocyte	61	MXS	moxisylyte	24hr	High	400	-3.39794	0.0001	0.000158	0.631579	0.89	0.0001	0.000192	0.490842	0.95	0.40894	1	yes
5085	Human	Hepatocyte	20	NFT	nitrofurantoin	2hr	Low	5	-5.30103	0.2608	0.303	0.184211	0.33	0.94	0.94	0.0959707	0.28		0	yes
5085	Human	Hepatocyte	20	NFT	nitrofurantoin	2hr	Middle	25	-4.60206	0.2216	0.265	0.220779	0.38	0.8925	0.904	0.0989011	0.28		0	yes
5085	Human	Hepatocyte	20	NFT	nitrofurantoin	2hr	High	125	-3.90309	0.0001	0.000408	0.296774	0.45	0.0683	0.156	0.186081	0.4		0	yes
5085	Human	Hepatocyte	20	NFT	nitrofurantoin	8hr	Low	5	-5.30103	0.0779	0.101	0.233766	0.38	0.6064	0.657	0.124542	0.31	0	0	yes
5085	Human	Hepatocyte	20	NFT	nitrofurantoin	8hr	Middle	25	-4.60206	0.0001	0.000202	0.402597	0.6	0.0053	0.0101	0.267399	0.56	0	1	yes
5085	Human	Hepatocyte	20	NFT	nitrofurantoin	8hr	High	125	-3.90309	0.0001	0.000202	0.649351	0.93	0.0001	0.00024	0.610989	1	0.364	1	yes
5085	Human	Hepatocyte	20	NFT	nitrofurantoin	24hr	Low	5	-5.30103	0.0001	0.000158	0.479592	0.7	0.0001	0.000192	0.392674	0.78	0.01538	1	yes
5085	Human	Hepatocyte	20	NFT	nitrofurantoin	24hr	Middle	25	-4.60206	0.0001	0.000158	0.673469	0.93	0.0001	0.000192	0.56337	1	0.08333	1	yes
5085	Human	Hepatocyte	20	NFT	nitrofurantoin	24hr	High	125	-3.90309	0.0001	0.000158	0.744898	1	0.0001	0.000192	0.72674	1	0.24877	1	yes
5232	Human	Hepatocyte	65	NFZ	nitrofurazone	8hr	Middle	10	-5	0.0346	0.0481	0.272727	0.42	0.1931	0.249	0.180952	0.4	0	0	no
5232	Human	Hepatocyte	65	NFZ	nitrofurazone	8hr	High	50	-4.30103	0.0001	0.000202	0.552632	0.8	0.0001	0.00024	0.372894	0.75	0.47964	1	no
5232	Human	Hepatocyte	65	NFZ	nitrofurazone	24hr	Middle	10	-5	0.0001	0.000158	0.473684	0.7	0.0032	0.0053	0.300366	0.65	0.19344	1	no
5232	Human	Hepatocyte	65	NFZ	nitrofurazone	24hr	High	50	-4.30103	0.0001	0.000158	0.540816	0.8	0.0001	0.000192	0.520147	0.97	0.12703	1	no
5242	Human	Hepatocyte	81	NIC	nicotinic acid	8hr	Middle	2000	-2.69897	0.1853	0.218	0.236842	0.38	0.3961	0.459	0.150916	0.34	0.10884	0	no
5242	Human	Hepatocyte	81	NIC	nicotinic acid	8hr	High	10000	-2	0.0003	0.000571	0.480519	0.76	0.0014	0.00294	0.420513	0.87	0.15298	1	no
5242	Human	Hepatocyte	81	NIC	nicotinic acid	24hr	Middle	2000	-2.69897	0.2848	0.3	0.184211	0.33	0.2911	0.322	0.172161	0.37	0.06316	0	no
5242	Human	Hepatocyte	81	NIC	nicotinic acid	24hr	High	10000	-2	0.0015	0.00213	0.350649	0.55	0.0577	0.0763	0.252015	0.53	0.38798	1	no
5249	Human	Hepatocyte	91	NIF	nifedipine	8hr	Middle	30	-4.52288	0.0001	0.000202	0.324675	0.51	0.0001	0.00024	0.267399	0.56	0.24528	1	yes
5249	Human	Hepatocyte	91	NIF	nifedipine	8hr	High	150	-3.82391	0.0001	0.000202	0.631579	0.89	0.0001	0.00024	0.553846	1	0.34479	1	yes
5249	Human	Hepatocyte	91	NIF	nifedipine	24hr	Middle	30	-4.52288	0.0008	0.00117	0.376623	0.55	0.028	0.0401	0.217582	0.44	0	1	yes
5249	Human	Hepatocyte	91	NIF	nifedipine	24hr	High	150	-3.82391	0.0001	0.000158	0.684211	0.95	0.0001	0.000192	0.551648	1	0.29258	1	yes
5271	Human	Hepatocyte	136	NIM	nimesulide	8hr	Middle	66	-4.18046	0.0001	0.000202	0.421053	0.66	0.0228	0.0391	0.196337	0.4	0.41284	1	yes
5271	Human	Hepatocyte	136	NIM	nimesulide	8hr	High	330	-3.48149	0.0001	0.000202	0.657895	0.93	0.0001	0.00024	0.540659	1	0.46724	1	yes
5271	Human	Hepatocyte	136	NIM	nimesulide	24hr	Middle	66	-4.18046	0.0001	0.000158	0.447368	0.67	0.0001	0.000192	0.283516	0.6	0.30056	1	yes
5271	Human	Hepatocyte	136	NIM	nimesulide	24hr	High	330	-3.48149	0.0001	0.000158	0.77551	1	0.0001	0.000192	0.704029	1	0.20163	1	yes
5351	Human	Hepatocyte	163	NMOR	N-nitrosomorpholine	8hr	Low	400	-3.39794	0.0006	0.00109	0.298701	0.45	0.0804	0.12	0.2	0.44	0	0	no
5351	Human	Hepatocyte	163	NMOR	N-nitrosomorpholine	8hr	Middle	2000	-2.69897	0.0003	0.000571	0.350649	0.55	0.0004	0.000918	0.295971	0.6	0.02564	1	no
5351	Human	Hepatocyte	163	NMOR	N-nitrosomorpholine	8hr	High	10000	-2	0.0001	0.000202	0.447368	0.67	0.0001	0.00024	0.36337	0.75	0	1	no
5351	Human	Hepatocyte	163	NMOR	N-nitrosomorpholine	24hr	Low	400	-3.39794	0.0157	0.0201	0.272727	0.42	0.0242	0.0349	0.21685	0.44	0	0	no
5351	Human	Hepatocyte	163	NMOR	N-nitrosomorpholine	24hr	Middle	2000	-2.69897	0.0001	0.000158	0.346939	0.55	0.0001	0.000192	0.311355	0.65	0	1	no
5351	Human	Hepatocyte	163	NMOR	N-nitrosomorpholine	24hr	High	10000	-2	0.0001	0.000158	0.532468	0.8	0.0001	0.000192	0.41685	0.82	0.00153	1	no
5287	Human	Hepatocyte	140	NPAA	phenylanthranilic acid	8hr	Middle	40	-4.39794	0.5445	0.568	0.103226	0.28	0.612	0.661	0.0769231	0.27	0.22176	0	no
5287	Human	Hepatocyte	140	NPAA	phenylanthranilic acid	8hr	High	200	-3.69897	0.0625	0.083	0.4	0.6	0.1403	0.191	0.30989	0.65	0.19722	0	no
5287	Human	Hepatocyte	140	NPAA	phenylanthranilic acid	24hr	Middle	40	-4.39794	0.1637	0.178	0.324675	0.51	0.2901	0.322	0.167766	0.37	0.00418	0	no
5287	Human	Hepatocyte	140	NPAA	phenylanthranilic acid	24hr	High	200	-3.69897	0.0418	0.0498	0.428571	0.66	0.101	0.125	0.356044	0.71	0.22947	1	no
5237	Human	Hepatocyte	73	NPX	naproxen	8hr	Middle	120	-3.92082	0.0002	0.00039	0.402597	0.6	0.0531	0.0834	0.275458	0.56	0	1	yes
5237	Human	Hepatocyte	73	NPX	naproxen	8hr	High	600	-3.22185	0.0001	0.000202	0.657895	0.93	0.0001	0.00024	0.471062	0.95	0.35077	1	yes
5237	Human	Hepatocyte	73	NPX	naproxen	24hr	Middle	120	-3.92082	0.0001	0.000158	0.376623	0.55	0.0719	0.0926	0.235165	0.49	0.11111	1	yes
5237	Human	Hepatocyte	73	NPX	naproxen	24hr	High	600	-3.22185	0.0001	0.000158	0.605263	0.89	0.0001	0.000192	0.482784	0.95	0.42169	1	yes
5320	Human	Hepatocyte	175	NZD	nefazodone	24hr	Middle	6	-5.22185	0.0001	0.000158	0.44898	0.67	0.0001	0.000192	0.32674	0.66	0.25209	1	yes
5320	Human	Hepatocyte	175	NZD	nefazodone	24hr	High	30	-4.52288	0.0001	0.000158	0.903226	1	0.0001	0.000192	0.838095	1	0.1896	1	yes
5077	Human	Hepatocyte	12	OPZ	omeprazole	2hr	Low	24	-4.61979	0.3232	0.352	0.184211	0.33	0.6932	0.73	0.111355	0.29		0	no
5077	Human	Hepatocyte	12	OPZ	omeprazole	2hr	Middle	120	-3.92082	0.1048	0.145	0.263158	0.42	0.2322	0.345	0.161905	0.37		0	no
5077	Human	Hepatocyte	12	OPZ	omeprazole	2hr	High	600	-3.22185	0.0001	0.000408	0.447368	0.67	0.0034	0.0142	0.316484	0.65		1	no
5077	Human	Hepatocyte	12	OPZ	omeprazole	8hr	Low	24	-4.61979	0.0168	0.0251	0.473684	0.7	0.0478	0.0763	0.275458	0.56	0.11518	1	no
5077	Human	Hepatocyte	12	OPZ	omeprazole	8hr	Middle	120	-3.92082	0.0003	0.000571	0.479592	0.7	0.0025	0.00505	0.387546	0.78	0.13878	1	no
5077	Human	Hepatocyte	12	OPZ	omeprazole	8hr	High	600	-3.22185	0.0001	0.000202	0.657895	0.93	0.0001	0.00024	0.651282	1	0.27254	1	no
5077	Human	Hepatocyte	12	OPZ	omeprazole	24hr	Low	24	-4.61979	0.0001	0.000158	0.454545	0.67	0.0026	0.00432	0.403663	0.82	0	1	no
5077	Human	Hepatocyte	12	OPZ	omeprazole	24hr	Middle	120	-3.92082	0.0001	0.000158	0.622449	0.89	0.0001	0.000192	0.539194	0.97	0.01087	1	no
5077	Human	Hepatocyte	12	OPZ	omeprazole	24hr	High	600	-3.22185	0.0001	0.000158	0.785714	1	0.0001	0.000192	0.775824	1	0.12206	1	no
5256	Human	Hepatocyte	98	PAP	papaverine	8hr	Middle	12	-4.92082	0.0001	0.000202	0.625806	0.89	0.0001	0.00024	0.565568	1	0.48105	1	no
5256	Human	Hepatocyte	98	PAP	papaverine	8hr	High	60	-4.22185	0.0001	0.000202	0.736842	1	0.0001	0.00024	0.673993	1	0.41454	1	no
5256	Human	Hepatocyte	98	PAP	papaverine	24hr	Middle	12	-4.92082	0.0001	0.000158	0.623377	0.89	0.0001	0.000192	0.491575	0.95	0.33724	1	no
5256	Human	Hepatocyte	98	PAP	papaverine	24hr	High	60	-4.22185	0.0001	0.000158	0.806122	1	0.0001	0.000192	0.786813	1	0.36694	1	no
5069	Human	Hepatocyte	4	PB	phenobarbital	2hr	Low	400	-3.39794	0.0672	0.102	0.244898	0.39	0.3118	0.417	0.167766	0.37		0	no
5069	Human	Hepatocyte	4	PB	phenobarbital	2hr	Middle	2000	-2.69897	0.0002	0.000707	0.315789	0.5	0.0391	0.106	0.200733	0.44		0	no
5069	Human	Hepatocyte	4	PB	phenobarbital	2hr	High	10000	-2	0.0001	0.000408	0.490323	0.76	0.0001	0.000883	0.406593	0.82		1	no
5069	Human	Hepatocyte	4	PB	phenobarbital	8hr	Low	400	-3.39794	0.0811	0.104	0.212903	0.35	0.3975	0.459	0.142125	0.34	0.04545	0	no
5069	Human	Hepatocyte	4	PB	phenobarbital	8hr	Middle	2000	-2.69897	0.0001	0.000202	0.44898	0.67	0.0001	0.00024	0.323077	0.66	0.22803	1	no
5069	Human	Hepatocyte	4	PB	phenobarbital	8hr	High	10000	-2	0.0001	0.000202	0.763158	1	0.0001	0.00024	0.737729	1	0.22642	1	no
5069	Human	Hepatocyte	4	PB	phenobarbital	24hr	Low	400	-3.39794	0.0001	0.000158	0.493506	0.76	0.0001	0.000192	0.368498	0.75	0.01452	1	no
5069	Human	Hepatocyte	4	PB	phenobarbital	24hr	Middle	2000	-2.69897	0.0001	0.000158	0.789474	1	0.0001	0.000192	0.603663	1	0.05582	1	no
5069	Human	Hepatocyte	4	PB	phenobarbital	24hr	High	10000	-2	0.0001	0.000158	0.867347	1	0.0001	0.000192	0.830769	1	0.1313	1	no
5273	Human	Hepatocyte	138	PCT	phenacetin	8hr	Middle	120	-3.92082	0.2037	0.235	0.194805	0.33	0.3177	0.38	0.150916	0.34	0	0	yes
5273	Human	Hepatocyte	138	PCT	phenacetin	8hr	High	600	-3.22185	0.0001	0.000202	0.520408	0.8	0.0001	0.00024	0.345788	0.71	0.22034	1	yes
5273	Human	Hepatocyte	138	PCT	phenacetin	24hr	Middle	120	-3.92082	0.0033	0.0045	0.265306	0.42	0.2835	0.316	0.153114	0.34	0	0	yes
5273	Human	Hepatocyte	138	PCT	phenacetin	24hr	High	600	-3.22185	0.0001	0.000158	0.467532	0.7	0.0001	0.000192	0.303297	0.65	0.22302	1	yes
5257	Human	Hepatocyte	99	PEN	penicillamine	8hr	Middle	2000	-2.69897	0.0001	0.000202	0.454545	0.67	0.0001	0.00024	0.4	0.82	0.11991	1	no
5257	Human	Hepatocyte	99	PEN	penicillamine	8hr	High	10000	-2	0.0001	0.000202	0.657895	0.93	0.0001	0.00024	0.595604	1	0.12609	1	no
5257	Human	Hepatocyte	99	PEN	penicillamine	24hr	Middle	2000	-2.69897	0.0001	0.000158	0.335484	0.51	0.0001	0.000192	0.289377	0.6	0.00906	1	no
5257	Human	Hepatocyte	99	PEN	penicillamine	24hr	High	10000	-2	0.0001	0.000158	0.675325	0.93	0.0001	0.000192	0.564835	1	0.32896	1	no
5110	Human	Hepatocyte	45	PH	perhexiline	2hr	Low	0.6	-6.22185	0.0656	0.101	0.289474	0.45	0.2164	0.337	0.186081	0.4		0	yes
5110	Human	Hepatocyte	45	PH	perhexiline	2hr	Middle	3	-5.52288	0.0524	0.0868	0.236842	0.38	0.462	0.53	0.126007	0.31		0	yes
5110	Human	Hepatocyte	45	PH	perhexiline	2hr	High	15	-4.82391	0.0002	0.000707	0.289474	0.45	0.1992	0.317	0.173626	0.37		0	yes
5110	Human	Hepatocyte	45	PH	perhexiline	8hr	Low	0.6	-6.22185	0.1929	0.224	0.167742	0.31	0.6709	0.713	0.115751	0.29	0	0	yes
5110	Human	Hepatocyte	45	PH	perhexiline	8hr	Middle	3	-5.52288	0.0008	0.00142	0.479592	0.7	0.0091	0.0165	0.36044	0.75	0	1	yes
5110	Human	Hepatocyte	45	PH	perhexiline	8hr	High	15	-4.82391	0.0001	0.000202	0.684211	0.95	0.0001	0.00024	0.551648	1	0.35781	1	yes
5110	Human	Hepatocyte	45	PH	perhexiline	24hr	Low	0.6	-6.22185	0.0976	0.111	0.22449	0.38	0.4316	0.458	0.141392	0.34	0	0	yes
5110	Human	Hepatocyte	45	PH	perhexiline	24hr	Middle	3	-5.52288	0.0118	0.0153	0.285714	0.45	0.1735	0.204	0.201465	0.44	0	0	yes
5110	Human	Hepatocyte	45	PH	perhexiline	24hr	High	15	-4.82391	0.0001	0.000158	0.632653	0.89	0.0001	0.000192	0.547253	1	0.27299	1	yes
5335	Human	Hepatocyte	00A11	PHA	phalloidin	8hr	Low	16	-4.79588	0.0001	0.000202	0.545455	0.8	0.0001	0.00024	0.367033	0.75	0.4382	1	no
5335	Human	Hepatocyte	00A11	PHA	phalloidin	8hr	Middle	80	-4.09691	0.0001	0.000202	0.597403	0.86	0.0001	0.00024	0.539194	0.97	0.29981	1	no
5335	Human	Hepatocyte	00A11	PHA	phalloidin	8hr	High	400	-3.39794	0.0001	0.000202	0.657895	0.93	0.0001	0.00024	0.604396	1	0.4612	1	no
5335	Human	Hepatocyte	00A11	PHA	phalloidin	24hr	Low	16	-4.79588	0.0001	0.000158	0.727273	1	0.0001	0.000192	0.580952	1	0.38261	1	no
5335	Human	Hepatocyte	00A11	PHA	phalloidin	24hr	Middle	80	-4.09691	0.0001	0.000158	0.806122	1	0.0001	0.000192	0.703297	1	0.29145	1	no
5335	Human	Hepatocyte	00A11	PHA	phalloidin	24hr	High	400	-3.39794	0.0001	0.000158	0.818182	1	0.0001	0.000192	0.701099	1	0.32529	1	no
5076	Human	Hepatocyte	11	PhB	phenylbutazone	2hr	Low	16	-4.79588	0.0859	0.123	0.289474	0.45	0.4634	0.53	0.14359	0.34		0	yes
5076	Human	Hepatocyte	11	PhB	phenylbutazone	2hr	Middle	80	-4.09691	0.0062	0.0156	0.368421	0.55	0.2079	0.327	0.182418	0.4		1	yes
5076	Human	Hepatocyte	11	PhB	phenylbutazone	2hr	High	400	-3.39794	0.0001	0.000408	0.526316	0.8	0.0079	0.0299	0.304029	0.65		1	yes
5076	Human	Hepatocyte	11	PhB	phenylbutazone	8hr	Low	16	-4.79588	0.0329	0.0464	0.244898	0.39	0.1291	0.179	0.205861	0.44	0	0	yes
5076	Human	Hepatocyte	11	PhB	phenylbutazone	8hr	Middle	80	-4.09691	0.1074	0.134	0.233766	0.38	0.3724	0.433	0.152381	0.34	0	0	yes
5076	Human	Hepatocyte	11	PhB	phenylbutazone	8hr	High	400	-3.39794	0.0001	0.000202	0.464516	0.7	0.0001	0.00024	0.443223	0.87	0.46185	1	yes
5076	Human	Hepatocyte	11	PhB	phenylbutazone	24hr	Low	16	-4.79588	0.0014	0.00199	0.336735	0.51	0.0829	0.106	0.220513	0.49	0	1	yes
5076	Human	Hepatocyte	11	PhB	phenylbutazone	24hr	Middle	80	-4.09691	0.0001	0.000158	0.597403	0.86	0.0001	0.000192	0.419048	0.82	0.04636	1	yes
5076	Human	Hepatocyte	11	PhB	phenylbutazone	24hr	High	400	-3.39794	0.0001	0.000158	0.701299	0.95	0.0001	0.000192	0.594139	1	0.2811	1	yes
5091	Human	Hepatocyte	26	PHE	phenytoin	2hr	Low	2.4	-5.61979	0.1997	0.244	0.193548	0.33	0.1401	0.253	0.205128	0.44		0	no
5091	Human	Hepatocyte	26	PHE	phenytoin	2hr	Middle	12	-4.92082	0.0549	0.0891	0.246753	0.39	0.0284	0.0821	0.260806	0.56		0	no
5091	Human	Hepatocyte	26	PHE	phenytoin	2hr	High	60	-4.22185	0.0679	0.102	0.255102	0.39	0.0599	0.142	0.230769	0.49		0	no
5091	Human	Hepatocyte	26	PHE	phenytoin	8hr	Low	2.4	-5.61979	0.6366	0.648	0.135484	0.28	0.7386	0.775	0.115018	0.29	0	0	no
5091	Human	Hepatocyte	26	PHE	phenytoin	8hr	Middle	12	-4.92082	0.5779	0.599	0.142857	0.3	0.6233	0.672	0.12674	0.31	0	0	no
5091	Human	Hepatocyte	26	PHE	phenytoin	8hr	High	60	-4.22185	0.0311	0.0442	0.306122	0.5	0.0491	0.0781	0.238095	0.49	0	0	no
5091	Human	Hepatocyte	26	PHE	phenytoin	24hr	Low	2.4	-5.61979	0.0292	0.0358	0.263158	0.42	0.1924	0.225	0.183883	0.4	0	0	no
5091	Human	Hepatocyte	26	PHE	phenytoin	24hr	Middle	12	-4.92082	0.0025	0.00346	0.526316	0.8	0.0415	0.0568	0.244689	0.53	0.0625	1	no
5091	Human	Hepatocyte	26	PHE	phenytoin	24hr	High	60	-4.22185	0.0001	0.000158	0.454545	0.67	0.0001	0.000192	0.328938	0.66	0.09451	1	no
5327	Human	Hepatocyte	00A03	PHO	phorone	8hr	Low	200	-3.69897	0.1544	0.184	0.246753	0.39	0.5182	0.573	0.136264	0.31	0.54335	0	no
5327	Human	Hepatocyte	00A03	PHO	phorone	8hr	Middle	1000	-3	0.0001	0.000202	0.552632	0.8	0.0001	0.00024	0.495238	0.95	0.36345	1	no
5327	Human	Hepatocyte	00A03	PHO	phorone	8hr	High	5000	-2.30103	0.0001	0.000202	0.763158	1	0.0001	0.00024	0.712821	1	0.29461	1	no
5327	Human	Hepatocyte	00A03	PHO	phorone	24hr	Low	200	-3.69897	0.0735	0.0845	0.258065	0.39	0.1815	0.213	0.208059	0.44	0	0	no
5327	Human	Hepatocyte	00A03	PHO	phorone	24hr	Middle	1000	-3	0.0001	0.000158	0.632258	0.89	0.0001	0.000192	0.619048	1	0.26523	1	no
5219	Human	Hepatocyte	51	PML	pemoline	8hr	Middle	15	-4.82391	0.0563	0.0758	0.316327	0.5	0.0527	0.0833	0.291575	0.6	0	0	yes
5219	Human	Hepatocyte	51	PML	pemoline	8hr	High	75	-4.12494	0.0057	0.00895	0.479592	0.7	0.0091	0.0165	0.331136	0.66	0	1	yes
5219	Human	Hepatocyte	51	PML	pemoline	24hr	Middle	15	-4.82391	0.3795	0.389	0.155844	0.3	0.8223	0.831	0.105495	0.29	0	0	yes
5219	Human	Hepatocyte	51	PML	pemoline	24hr	High	75	-4.12494	0.0592	0.069	0.326531	0.51	0.1034	0.127	0.230037	0.49	0	0	yes
5279	Human	Hepatocyte	110	PMZ	promethazine	8hr	Middle	7	-5.1549	0.0048	0.0077	0.289474	0.45	0.4109	0.469	0.154579	0.34	0.24561	0	no
5279	Human	Hepatocyte	110	PMZ	promethazine	8hr	High	35	-4.45593	0.0001	0.000202	0.631579	0.89	0.0001	0.00024	0.541392	1	0.19574	1	no
5279	Human	Hepatocyte	110	PMZ	promethazine	24hr	Middle	7	-5.1549	0.0054	0.00726	0.38961	0.59	0.0466	0.0625	0.263004	0.56	0.24865	1	no
5279	Human	Hepatocyte	110	PMZ	promethazine	24hr	High	35	-4.45593	0.0001	0.000158	0.766234	1	0.0001	0.000192	0.642491	1	0.27847	1	no
5352	Human	Hepatocyte	170	PPL	propranolol	8hr	Low	6	-5.22185	0.0154	0.0231	0.315789	0.5	0.0173	0.0307	0.217582	0.44	0	0	yes
5352	Human	Hepatocyte	170	PPL	propranolol	8hr	Middle	30	-4.52288	0.0001	0.000202	0.479592	0.7	0.0001	0.00024	0.442491	0.87	0.67433	1	yes
5352	Human	Hepatocyte	170	PPL	propranolol	8hr	High	100	-4	0.0001	0.000202	0.677419	0.93	0.0001	0.00024	0.677656	1	0.28656	1	yes
5352	Human	Hepatocyte	170	PPL	propranolol	24hr	Low	6	-5.22185	0.016	0.0204	0.214286	0.35	0.084	0.106	0.196337	0.4	0	0	yes
5352	Human	Hepatocyte	170	PPL	propranolol	24hr	Middle	30	-4.52288	0.0001	0.000158	0.425806	0.66	0.0001	0.000192	0.398535	0.78	0.444	1	yes
5352	Human	Hepatocyte	170	PPL	propranolol	24hr	High	100	-4	0.0001	0.000158	0.795918	1	0.0001	0.000192	0.732601	1	0.34162	1	yes
5094	Human	Hepatocyte	29	PTU	propylthiouracil	2hr	Low	160	-3.79588	0.0011	0.00324	0.337662	0.51	0.0114	0.0403	0.273993	0.56		1	yes
5094	Human	Hepatocyte	29	PTU	propylthiouracil	2hr	Middle	800	-3.09691	0.0001	0.000408	0.289474	0.45	0.0262	0.0786	0.217582	0.44		0	yes
5094	Human	Hepatocyte	29	PTU	propylthiouracil	2hr	High	4000	-2.39794	0.0001	0.000408	0.342105	0.55	0.0001	0.000883	0.321612	0.66		1	yes
5094	Human	Hepatocyte	29	PTU	propylthiouracil	8hr	Low	160	-3.79588	0.0001	0.000202	0.480519	0.76	0.0001	0.00024	0.349451	0.71	0.15563	1	yes
5094	Human	Hepatocyte	29	PTU	propylthiouracil	8hr	Middle	800	-3.09691	0.0001	0.000202	0.657895	0.93	0.0001	0.00024	0.574359	1	0.31393	1	yes
5094	Human	Hepatocyte	29	PTU	propylthiouracil	8hr	High	4000	-2.39794	0.0001	0.000202	0.684211	0.95	0.0001	0.00024	0.643223	1	0.38477	1	yes
5094	Human	Hepatocyte	29	PTU	propylthiouracil	24hr	Low	160	-3.79588	0.0001	0.000158	0.623377	0.89	0.0001	0.000192	0.422711	0.87	0.07494	1	yes
5094	Human	Hepatocyte	29	PTU	propylthiouracil	24hr	Middle	800	-3.09691	0.0001	0.000158	0.714286	0.95	0.0001	0.000192	0.683516	1	0.14095	1	yes
5094	Human	Hepatocyte	29	PTU	propylthiouracil	24hr	High	4000	-2.39794	0.0001	0.000158	0.785714	1	0.0001	0.000192	0.777289	1	0.2642	1	yes
5238	Human	Hepatocyte	74	QND	quinidine	8hr	Middle	10	-5	0.0009	0.00158	0.342105	0.55	0.2639	0.323	0.169231	0.37	0.37681	1	no
5238	Human	Hepatocyte	74	QND	quinidine	8hr	High	50	-4.30103	0.0001	0.000202	0.710526	0.95	0.0001	0.00024	0.452015	0.87	0.21834	1	no
5238	Human	Hepatocyte	74	QND	quinidine	24hr	Middle	10	-5	0.009	0.0119	0.469388	0.7	0.0195	0.0286	0.331868	0.66	0.37073	1	no
5238	Human	Hepatocyte	74	QND	quinidine	24hr	High	50	-4.30103	0.0001	0.000158	0.662338	0.93	0.0001	0.000192	0.495971	0.95	0.37637	1	no
5247	Human	Hepatocyte	86	RAN	ranitidine	8hr	Middle	800	-3.09691	0.0002	0.00039	0.428571	0.66	0.0001	0.00024	0.304029	0.65	0.7013	1	yes
5247	Human	Hepatocyte	86	RAN	ranitidine	8hr	High	4000	-2.39794	0.0001	0.000202	0.789474	1	0.0001	0.00024	0.705495	1	0.39731	1	yes
5247	Human	Hepatocyte	86	RAN	ranitidine	24hr	Middle	800	-3.09691	0.0001	0.000158	0.467532	0.7	0.0001	0.000192	0.404396	0.82	0.39151	1	yes
5247	Human	Hepatocyte	86	RAN	ranitidine	24hr	High	4000	-2.39794	0.0001	0.000158	0.779221	1	0.0001	0.000192	0.732601	1	0.34289	1	yes
5348	Human	Hepatocyte	151	RGZ	rosiglitazone maleate	8hr	Low	12	-4.92082	0.0003	0.000571	0.441558	0.67	0.003	0.00591	0.332601	0.66	0.12784	1	no
5348	Human	Hepatocyte	151	RGZ	rosiglitazone maleate	8hr	Middle	60	-4.22185	0.0001	0.000202	0.526316	0.8	0.0002	0.00047	0.38315	0.78	0.2807	1	no
5348	Human	Hepatocyte	151	RGZ	rosiglitazone maleate	8hr	High	300	-3.52288	0.0001	0.000202	0.755102	1	0.0001	0.00024	0.72967	1	0.30144	1	no
5348	Human	Hepatocyte	151	RGZ	rosiglitazone maleate	24hr	Low	12	-4.92082	0.0001	0.000158	0.545455	0.8	0.0001	0.000192	0.347985	0.71	0.17391	1	no
5348	Human	Hepatocyte	151	RGZ	rosiglitazone maleate	24hr	Middle	60	-4.22185	0.0001	0.000158	0.636364	0.89	0.0001	0.000192	0.467399	0.95	0.40389	1	no
5348	Human	Hepatocyte	151	RGZ	rosiglitazone maleate	24hr	High	300	-3.52288	0.0001	0.000158	0.785714	1	0.0001	0.000192	0.723077	1	0.327	1	no
5073	Human	Hepatocyte	8	RIF	rifampicin	2hr	Low	2.8	-5.55284	0.1082	0.148	0.233766	0.38	0.0686	0.156	0.221978	0.49		0	yes
5073	Human	Hepatocyte	8	RIF	rifampicin	2hr	Middle	14	-4.85387	0.0009	0.0027	0.454545	0.67	0.0003	0.00227	0.434432	0.87		1	yes
5073	Human	Hepatocyte	8	RIF	rifampicin	2hr	High	70	-4.1549	0.0002	0.000707	0.503226	0.76	0.0001	0.000883	0.457143	0.87		1	yes
5073	Human	Hepatocyte	8	RIF	rifampicin	8hr	Low	2.8	-5.55284	0.1188	0.146	0.236842	0.38	0.0377	0.0617	0.240293	0.53	0.02069	0	yes
5073	Human	Hepatocyte	8	RIF	rifampicin	8hr	Middle	14	-4.85387	0.0001	0.000202	0.421053	0.66	0.0001	0.00024	0.320879	0.66	0	1	yes
5073	Human	Hepatocyte	8	RIF	rifampicin	8hr	High	70	-4.1549	0.0001	0.000202	0.602041	0.89	0.0001	0.00024	0.41685	0.82	0.42593	1	yes
5073	Human	Hepatocyte	8	RIF	rifampicin	24hr	Low	2.8	-5.55284	0.0001	0.000158	0.473684	0.7	0.001	0.00177	0.261538	0.56	0	1	yes
5073	Human	Hepatocyte	8	RIF	rifampicin	24hr	Middle	14	-4.85387	0.0001	0.000158	0.493506	0.76	0.0001	0.000192	0.34652	0.71	0.03614	1	yes
5073	Human	Hepatocyte	8	RIF	rifampicin	24hr	High	70	-4.1549	0.0001	0.000158	0.578947	0.86	0.0001	0.000192	0.520147	0.97	0.18962	1	yes
5341	Human	Hepatocyte	152	ROT	rotenone	8hr	Low	0.08	-7.09691	0.6923	0.7	0.116883	0.28	0.9237	0.941	0.0930403	0.28	0	0	no
5341	Human	Hepatocyte	152	ROT	rotenone	8hr	Middle	0.4	-6.39794	0.2152	0.247	0.194805	0.33	0.1557	0.207	0.176557	0.37	0.5	0	no
5341	Human	Hepatocyte	152	ROT	rotenone	8hr	High	2	-5.69897	0.0001	0.000202	0.473684	0.7	0.0001	0.00024	0.427106	0.87	0.46951	1	no
5341	Human	Hepatocyte	152	ROT	rotenone	24hr	Low	0.08	-7.09691	0.752	0.756	0.131579	0.28	0.9265	0.929	0.0981685	0.28	0	0	no
5341	Human	Hepatocyte	152	ROT	rotenone	24hr	Middle	0.4	-6.39794	0.6252	0.63	0.155844	0.3	0.3501	0.378	0.159707	0.34	0.30612	0	no
5341	Human	Hepatocyte	152	ROT	rotenone	24hr	High	2	-5.69897	0.0001	0.000158	0.311688	0.5	0.0002	0.000375	0.285714	0.6	0.39314	0	no
5280	Human	Hepatocyte	115	SLP	sulpiride	8hr	Middle	1000	-3	0.0001	0.000202	0.324675	0.51	0.0001	0.00024	0.357509	0.71	0.2988	1	yes
5280	Human	Hepatocyte	115	SLP	sulpiride	8hr	High	5000	-2.30103	0.0001	0.000202	0.688312	0.95	0.0001	0.00024	0.676923	1	0.28189	1	yes
5280	Human	Hepatocyte	115	SLP	sulpiride	24hr	Middle	1000	-3	0.0001	0.000158	0.578947	0.86	0.0001	0.000192	0.408059	0.82	0.49494	1	yes
5280	Human	Hepatocyte	115	SLP	sulpiride	24hr	High	5000	-2.30103	0.0001	0.000158	0.744898	1	0.0001	0.000192	0.720879	1	0.2916	1	yes
5099	Human	Hepatocyte	34	SS	sulfasalazine	2hr	Low	6	-5.22185	0.1041	0.145	0.246753	0.39	0.1194	0.229	0.209524	0.44		0	no
5099	Human	Hepatocyte	34	SS	sulfasalazine	2hr	Middle	30	-4.52288	0.176	0.219	0.263158	0.42	0.2445	0.36	0.169963	0.37		0	no
5099	Human	Hepatocyte	34	SS	sulfasalazine	2hr	High	150	-3.82391	0.0501	0.0839	0.315789	0.5	0.126	0.236	0.207326	0.44		0	no
5099	Human	Hepatocyte	34	SS	sulfasalazine	8hr	Low	6	-5.22185	0.339	0.369	0.163265	0.31	0.6531	0.7	0.121612	0.31	0	0	no
5099	Human	Hepatocyte	34	SS	sulfasalazine	8hr	Middle	30	-4.52288	0.0023	0.00391	0.357143	0.55	0.0049	0.00941	0.295971	0.6	0.10526	1	no
5099	Human	Hepatocyte	34	SS	sulfasalazine	8hr	High	150	-3.82391	0.0008	0.00142	0.408163	0.6	0.0033	0.00647	0.315751	0.65	0	1	no
5099	Human	Hepatocyte	34	SS	sulfasalazine	24hr	Low	6	-5.22185	0.356	0.367	0.220779	0.38	0.5904	0.607	0.134066	0.31	0	0	no
5099	Human	Hepatocyte	34	SS	sulfasalazine	24hr	Middle	30	-4.52288	0.0997	0.113	0.233766	0.38	0.1965	0.229	0.185348	0.4	0.26829	0	no
5099	Human	Hepatocyte	34	SS	sulfasalazine	24hr	High	150	-3.82391	0.0017	0.00239	0.363636	0.55	0.083	0.106	0.224908	0.49	0.06098	1	no
5266	Human	Hepatocyte	117	SST	simvastatin	8hr	Middle	6	-5.22185	0.0001	0.000202	0.552632	0.8	0.0003	0.000693	0.267399	0.56	0.13568	1	yes
5266	Human	Hepatocyte	117	SST	simvastatin	8hr	High	30	-4.52288	0.0001	0.000202	0.657895	0.93	0.0001	0.00024	0.389744	0.78	0.17912	1	yes
5266	Human	Hepatocyte	117	SST	simvastatin	24hr	Middle	6	-5.22185	0.0001	0.000158	0.584416	0.86	0.0001	0.000192	0.485714	0.95	0.32372	1	yes
5266	Human	Hepatocyte	117	SST	simvastatin	24hr	High	30	-4.52288	0.0001	0.000158	0.763158	1	0.0001	0.000192	0.622711	1	0.28098	1	yes
5258	Human	Hepatocyte	100	SUL	sulindac	8hr	Middle	600	-3.22185	0.0001	0.000202	0.657895	0.93	0.0001	0.00024	0.515018	0.97	0.11893	1	yes
5258	Human	Hepatocyte	100	SUL	sulindac	8hr	High	3000	-2.52288	0.0001	0.000202	0.657895	0.93	0.0001	0.00024	0.628571	1	0.167	1	yes
5258	Human	Hepatocyte	100	SUL	sulindac	24hr	Middle	600	-3.22185	0.0001	0.000158	0.734694	1	0.0001	0.000192	0.631502	1	0.17412	1	yes
5258	Human	Hepatocyte	100	SUL	sulindac	24hr	High	3000	-2.52288	0.0001	0.000158	0.816327	1	0.0001	0.000192	0.810989	1	0.12578	1	yes
5082	Human	Hepatocyte	17	TAA	thioacetamide	2hr	Low	400	-3.39794	0.3046	0.336	0.234694	0.38	0.4744	0.535	0.133333	0.31		0	no
5082	Human	Hepatocyte	17	TAA	thioacetamide	2hr	Middle	2000	-2.69897	0.0002	0.000707	0.473684	0.7	0.0017	0.00872	0.491575	0.95		1	no
5082	Human	Hepatocyte	17	TAA	thioacetamide	2hr	High	10000	-2	0.3585	0.375	0.173469	0.31	0.6659	0.706	0.116484	0.29		0	no
5082	Human	Hepatocyte	17	TAA	thioacetamide	8hr	Low	400	-3.39794	0.1004	0.126	0.265306	0.42	0.291	0.353	0.167766	0.37	0	0	no
5082	Human	Hepatocyte	17	TAA	thioacetamide	8hr	Middle	2000	-2.69897	0.0445	0.0612	0.27551	0.42	0.1932	0.249	0.193407	0.4	0	0	no
5082	Human	Hepatocyte	17	TAA	thioacetamide	8hr	High	10000	-2	0.0099	0.0152	0.296774	0.45	0.0551	0.0855	0.247619	0.53	0	0	no
5082	Human	Hepatocyte	17	TAA	thioacetamide	24hr	Low	400	-3.39794	0.0001	0.000158	0.459184	0.67	0.002	0.00338	0.418315	0.82	0.41918	1	no
5082	Human	Hepatocyte	17	TAA	thioacetamide	24hr	Middle	2000	-2.69897	0.0001	0.000158	0.489796	0.76	0.0013	0.00224	0.375824	0.75	0.42471	1	no
5082	Human	Hepatocyte	17	TAA	thioacetamide	24hr	High	10000	-2	0.0001	0.000158	0.571429	0.86	0.0001	0.000192	0.460073	0.95	0.5995	1	no
5228	Human	Hepatocyte	60	TAC	tacrine	8hr	Middle	16	-4.79588	0.0106	0.0161	0.289474	0.45	0.055	0.0855	0.241758	0.53	0.79452	0	yes
5228	Human	Hepatocyte	60	TAC	tacrine	8hr	High	80	-4.09691	0.0001	0.000202	0.571429	0.86	0.0001	0.00024	0.473993	0.95	0.45276	1	yes
5228	Human	Hepatocyte	60	TAC	tacrine	24hr	Middle	16	-4.79588	0.0001	0.000158	0.526316	0.8	0.0002	0.000375	0.331868	0.66	0.35729	1	yes
5228	Human	Hepatocyte	60	TAC	tacrine	24hr	High	80	-4.09691	0.0001	0.000158	0.684211	0.95	0.0001	0.000192	0.58315	1	0.29375	1	yes
5251	Human	Hepatocyte	93	TAN	tannic acid	8hr	Middle	1	-6	0.0001	0.000202	0.394737	0.59	0.0001	0.00024	0.306227	0.65	0	1	no
5251	Human	Hepatocyte	93	TAN	tannic acid	8hr	High	5	-5.30103	0.0001	0.000202	0.545455	0.8	0.0001	0.00024	0.505495	0.97	0.06786	1	no
5251	Human	Hepatocyte	93	TAN	tannic acid	24hr	Middle	1	-6	0.0001	0.000158	0.578947	0.86	0.0001	0.000192	0.466667	0.95	0.12931	1	no
5251	Human	Hepatocyte	93	TAN	tannic acid	24hr	High	5	-5.30103	0.0001	0.000158	0.744898	1	0.0001	0.000192	0.649817	1	0.16058	1	no
5283	Human	Hepatocyte	123	TBF	terbinafine	8hr	Middle	3	-5.52288	0.2303	0.261	0.236842	0.38	0.4232	0.48	0.150916	0.34	0.2381	0	yes
5283	Human	Hepatocyte	123	TBF	terbinafine	8hr	High	15	-4.82391	0.0024	0.00405	0.38961	0.59	0.0059	0.011	0.361905	0.75	0.22273	1	yes
5283	Human	Hepatocyte	123	TBF	terbinafine	24hr	Middle	3	-5.52288	0.3646	0.375	0.194805	0.33	0.6358	0.649	0.120879	0.31	0	0	yes
5283	Human	Hepatocyte	123	TBF	terbinafine	24hr	High	15	-4.82391	0.0003	0.000451	0.408163	0.6	0.0012	0.00209	0.328205	0.66	0	1	yes
5113	Human	Hepatocyte	48	TC	tetracycline	2hr	Low	1	-6	0.0983	0.138	0.263158	0.42	0.2489	0.363	0.191941	0.4		0	no
5113	Human	Hepatocyte	48	TC	tetracycline	2hr	Middle	5	-5.30103	0.0434	0.0742	0.255102	0.39	0.2542	0.367	0.175092	0.37		0	no
5113	Human	Hepatocyte	48	TC	tetracycline	2hr	High	25	-4.60206	0.0451	0.0763	0.285714	0.45	0.2624	0.373	0.189011	0.4		0	no
5113	Human	Hepatocyte	48	TC	tetracycline	8hr	Low	1	-6	0.8371	0.839	0.0967742	0.27	0.9293	0.941	0.0652015	0.27	0.01408	0	no
5113	Human	Hepatocyte	48	TC	tetracycline	8hr	Middle	5	-5.30103	0.0103	0.0157	0.368421	0.55	0.0948	0.137	0.271062	0.56	0.02317	1	no
5113	Human	Hepatocyte	48	TC	tetracycline	8hr	High	25	-4.60206	0.0335	0.0471	0.27551	0.42	0.2198	0.276	0.197802	0.4	0.12727	0	no
5113	Human	Hepatocyte	48	TC	tetracycline	24hr	Low	1	-6	0.0003	0.000451	0.479592	0.7	0.0101	0.0154	0.479121	0.95	0.02431	1	no
5113	Human	Hepatocyte	48	TC	tetracycline	24hr	Middle	5	-5.30103	0.037	0.0443	0.315789	0.5	0.2258	0.259	0.194872	0.4	0.03141	0	no
5113	Human	Hepatocyte	48	TC	tetracycline	24hr	High	25	-4.60206	0.0063	0.00841	0.368421	0.55	0.0835	0.106	0.300366	0.65	0.07769	1	no
5277	Human	Hepatocyte	146	TCP	ticlopidine	8hr	Middle	4	-5.39794	0.0535	0.0731	0.289474	0.45	0.2072	0.263	0.191941	0.4	0	0	yes
5277	Human	Hepatocyte	146	TCP	ticlopidine	8hr	High	20	-4.69897	0.0018	0.00309	0.363636	0.55	0.0299	0.0507	0.260073	0.56	0.08824	1	yes
5277	Human	Hepatocyte	146	TCP	ticlopidine	24hr	Middle	4	-5.39794	0.0248	0.0306	0.263158	0.42	0.0462	0.0623	0.27033	0.56	0.05208	0	yes
5277	Human	Hepatocyte	146	TCP	ticlopidine	24hr	High	20	-4.69897	0.0001	0.000158	0.454545	0.67	0.0013	0.00224	0.351648	0.71	0.08729	1	yes
5254	Human	Hepatocyte	96	TEO	theophylline	8hr	Middle	2000	-2.69897	0.0001	0.000202	0.622449	0.89	0.0001	0.00024	0.554579	1	0.5	1	no
5254	Human	Hepatocyte	96	TEO	theophylline	8hr	High	10000	-2	0.0001	0.000202	0.774194	1	0.0001	0.00024	0.728938	1	0.33778	1	no
5254	Human	Hepatocyte	96	TEO	theophylline	24hr	Middle	2000	-2.69897	0.0001	0.000158	0.789474	1	0.0001	0.000192	0.634432	1	0.28486	1	no
5254	Human	Hepatocyte	96	TEO	theophylline	24hr	High	10000	-2	0.0001	0.000158	0.826531	1	0.0001	0.000192	0.806593	1	0.19692	1	no
5339	Human	Hepatocyte	182	TGFB1	transforming growth factor beta 1	2hr	Low	2	-5.69897	0.0001	0.000408	0.376623	0.55	0.0004	0.00289	0.224176	0.49		1	no
5339	Human	Hepatocyte	182	TGFB1	transforming growth factor beta 1	2hr	Middle	10	-5	0.0001	0.000408	0.402597	0.6	0.0006	0.00415	0.252015	0.53		1	no
5339	Human	Hepatocyte	182	TGFB1	transforming growth factor beta 1	2hr	High	50	-4.30103	0.0001	0.000408	0.5	0.76	0.0001	0.000883	0.38315	0.78		1	no
5339	Human	Hepatocyte	182	TGFB1	transforming growth factor beta 1	8hr	Low	2	-5.69897	0.0001	0.000202	0.578947	0.86	0.0001	0.00024	0.494505	0.95	0.49939	1	no
5339	Human	Hepatocyte	182	TGFB1	transforming growth factor beta 1	8hr	Middle	10	-5	0.0001	0.000202	0.578947	0.86	0.0001	0.00024	0.468864	0.95	0.52373	1	no
5339	Human	Hepatocyte	182	TGFB1	transforming growth factor beta 1	8hr	High	50	-4.30103	0.0001	0.000202	0.597403	0.86	0.0001	0.00024	0.471062	0.95	0.37097	1	no
5339	Human	Hepatocyte	182	TGFB1	transforming growth factor beta 1	24hr	Low	2	-5.69897	0.0001	0.000158	0.805195	1	0.0001	0.000192	0.717216	1	0.31399	1	no
5339	Human	Hepatocyte	182	TGFB1	transforming growth factor beta 1	24hr	Middle	10	-5	0.0001	0.000158	0.831169	1	0.0001	0.000192	0.686447	1	0.2667	1	no
5339	Human	Hepatocyte	182	TGFB1	transforming growth factor beta 1	24hr	High	50	-4.30103	0.0001	0.000158	0.844156	1	0.0001	0.000192	0.696703	1	0.26876	1	no
5278	Human	Hepatocyte	104	TIO	tiopronin	8hr	Middle	400	-3.39794	0.2842	0.318	0.168831	0.31	0.9278	0.941	0.123077	0.31	0	0	no
5278	Human	Hepatocyte	104	TIO	tiopronin	8hr	High	2000	-2.69897	0.0001	0.000202	0.363636	0.55	0.0001	0.00024	0.282784	0.6	0.24719	1	no
5278	Human	Hepatocyte	104	TIO	tiopronin	24hr	Middle	400	-3.39794	0.088	0.0999	0.207792	0.35	0.3006	0.33	0.153846	0.34	0	0	no
5278	Human	Hepatocyte	104	TIO	tiopronin	24hr	High	2000	-2.69897	0.0001	0.000158	0.428571	0.66	0.0001	0.000192	0.294505	0.6	0.18785	1	no
5264	Human	Hepatocyte	114	TLB	tolbutamide	8hr	Middle	400	-3.39794	0.1258	0.154	0.193548	0.33	0.4404	0.497	0.140659	0.34	0.4359	0	yes
5264	Human	Hepatocyte	114	TLB	tolbutamide	8hr	High	2000	-2.69897	0.0001	0.000202	0.425806	0.66	0.0001	0.00024	0.351648	0.71	0.43799	1	yes
5264	Human	Hepatocyte	114	TLB	tolbutamide	24hr	Middle	400	-3.39794	0.0001	0.000158	0.584416	0.86	0.0071	0.0112	0.309158	0.65	0.3629	1	yes
5264	Human	Hepatocyte	114	TLB	tolbutamide	24hr	High	2000	-2.69897	0.0001	0.000158	0.632653	0.89	0.0001	0.000192	0.472527	0.95	0.30211	1	yes
5322	Human	Hepatocyte	122	TMD	trimethadione	8hr	Low	400	-3.39794	0.0707	0.0927	0.315789	0.5	0.2005	0.256	0.180952	0.4	0.16	0	no
5322	Human	Hepatocyte	122	TMD	trimethadione	8hr	Middle	2000	-2.69897	0.0055	0.00875	0.447368	0.67	0.0344	0.0568	0.23956	0.49	0	1	no
5322	Human	Hepatocyte	122	TMD	trimethadione	8hr	High	10000	-2	0.0001	0.000202	0.473684	0.7	0.0002	0.00047	0.457875	0.87	0.03704	1	no
5322	Human	Hepatocyte	122	TMD	trimethadione	24hr	Low	400	-3.39794	0.2913	0.306	0.22449	0.38	0.3187	0.349	0.153114	0.34	0	0	no
5322	Human	Hepatocyte	122	TMD	trimethadione	24hr	Middle	2000	-2.69897	0.0172	0.0219	0.324675	0.51	0.0323	0.0458	0.315751	0.65	0.03169	1	no
5322	Human	Hepatocyte	122	TMD	trimethadione	24hr	High	10000	-2	0.0001	0.000158	0.558442	0.8	0.0004	0.000733	0.389011	0.78	0.125	1	no
5222	Human	Hepatocyte	54	TMX	tamoxifen	8hr	Middle	5	-5.30103	0.4673	0.497	0.194805	0.33	0.6664	0.71	0.123077	0.31	0.42857	0	yes
5222	Human	Hepatocyte	54	TMX	tamoxifen	8hr	High	25	-4.60206	0.0006	0.00109	0.341935	0.55	0.0057	0.0107	0.265201	0.56	0.13793	1	yes
5222	Human	Hepatocyte	54	TMX	tamoxifen	24hr	Middle	5	-5.30103	0.0005	0.000741	0.289474	0.45	0.0349	0.0489	0.213187	0.44	0	0	yes
5222	Human	Hepatocyte	54	TMX	tamoxifen	24hr	High	25	-4.60206	0.0001	0.000158	0.480519	0.76	0.0006	0.00108	0.347985	0.71	0.04152	1	yes
5334	Human	Hepatocyte	00A08	TNF	TNFƒ¿	8hr	Low	2	-5.69897	0.0001	0.000202	0.763158	1	0.0001	0.00024	0.391941	0.78	0.37396	1	no
5334	Human	Hepatocyte	00A08	TNF	TNFƒ¿	8hr	Middle	10	-5	0.0001	0.000202	0.789474	1	0.0001	0.00024	0.458608	0.87	0.27461	1	no
5334	Human	Hepatocyte	00A08	TNF	TNFƒ¿	8hr	High	50	-4.30103	0.0001	0.000202	0.815789	1	0.0001	0.00024	0.494505	0.95	0.32351	1	no
5334	Human	Hepatocyte	00A08	TNF	TNFƒ¿	24hr	Low	2	-5.69897	0.0001	0.000158	0.789474	1	0.0001	0.000192	0.471062	0.95	0.23427	1	no
5334	Human	Hepatocyte	00A08	TNF	TNFƒ¿	24hr	Middle	10	-5	0.0001	0.000158	0.868421	1	0.0001	0.000192	0.658608	1	0.29434	1	no
5334	Human	Hepatocyte	00A08	TNF	TNFƒ¿	24hr	High	50	-4.30103	0.0001	0.000158	0.894737	1	0.0001	0.000192	0.733333	1	0.23607	1	no
5103	Human	Hepatocyte	38	TRZ	thioridazine	2hr	Low	0.6	-6.22185	0.3559	0.375	0.194805	0.33	0.7569	0.778	0.105495	0.29		0	no
5103	Human	Hepatocyte	38	TRZ	thioridazine	2hr	Middle	3	-5.52288	0.3125	0.343	0.184211	0.33	0.3536	0.447	0.148718	0.34		0	no
5103	Human	Hepatocyte	38	TRZ	thioridazine	2hr	High	15	-4.82391	0.0045	0.0115	0.394737	0.59	0.1662	0.273	0.185348	0.4		1	no
5103	Human	Hepatocyte	38	TRZ	thioridazine	8hr	Low	0.6	-6.22185	0.3714	0.403	0.193878	0.33	0.7875	0.821	0.108425	0.29	0	0	no
5103	Human	Hepatocyte	38	TRZ	thioridazine	8hr	Middle	3	-5.52288	0.6382	0.648	0.131579	0.28	0.8879	0.914	0.0893773	0.28	0	0	no
5103	Human	Hepatocyte	38	TRZ	thioridazine	8hr	High	15	-4.82391	0.0001	0.000202	0.368421	0.55	0.0034	0.00663	0.361172	0.75	0.31622	1	no
5103	Human	Hepatocyte	38	TRZ	thioridazine	24hr	Low	0.6	-6.22185	0.2563	0.271	0.289474	0.45	0.5127	0.54	0.137729	0.31	0	0	no
5103	Human	Hepatocyte	38	TRZ	thioridazine	24hr	Middle	3	-5.52288	0.1694	0.183	0.234694	0.38	0.2381	0.271	0.169963	0.37	0	0	no
5103	Human	Hepatocyte	38	TRZ	thioridazine	24hr	High	15	-4.82391	0.0001	0.000158	0.662338	0.93	0.0001	0.000192	0.605128	1	0.19621	1	no
5329	Human	Hepatocyte	00A02	TUN	tunicamycin	8hr	Low	0.4	-6.39794	0.0001	0.000202	0.714286	0.95	0.0001	0.00024	0.641758	1	0.27927	1	no
5329	Human	Hepatocyte	00A02	TUN	tunicamycin	8hr	Middle	2	-5.69897	0.0001	0.000202	0.649351	0.93	0.0001	0.00024	0.651282	1	0.31479	1	no
5329	Human	Hepatocyte	00A02	TUN	tunicamycin	8hr	High	10	-5	0.0001	0.000202	0.815789	1	0.0001	0.00024	0.765568	1	0.25514	1	no
5329	Human	Hepatocyte	00A02	TUN	tunicamycin	24hr	Low	0.4	-6.39794	0.0001	0.000158	0.826531	1	0.0001	0.000192	0.790476	1	0.21136	1	no
5329	Human	Hepatocyte	00A02	TUN	tunicamycin	24hr	Middle	2	-5.69897	0.0001	0.000158	0.857143	1	0.0001	0.000192	0.792674	1	0.23815	1	no
5329	Human	Hepatocyte	00A02	TUN	tunicamycin	24hr	High	10	-5	0.0001	0.000158	0.938776	1	0.0001	0.000192	0.846154	1	0.20145	1	no
5321	Human	Hepatocyte	120	TZM	triazolam	8hr	Low	0.4	-6.39794	0.3265	0.359	0.157895	0.3	0.5277	0.58	0.131136	0.31	0	0	no
5321	Human	Hepatocyte	120	TZM	triazolam	8hr	Middle	2	-5.69897	0.085	0.108	0.263158	0.42	0.2249	0.281	0.170696	0.37	0	0	no
5321	Human	Hepatocyte	120	TZM	triazolam	8hr	High	10	-5	0.0007	0.00125	0.394737	0.59	0.0928	0.135	0.209524	0.44	0	1	no
5321	Human	Hepatocyte	120	TZM	triazolam	24hr	Low	0.4	-6.39794	0.0001	0.000158	0.842105	1	0.0001	0.000192	0.498901	0.95	0.28616	1	no
5321	Human	Hepatocyte	120	TZM	triazolam	24hr	Middle	2	-5.69897	0.0271	0.0334	0.311688	0.5	0.144	0.174	0.20293	0.44	0	0	no
5321	Human	Hepatocyte	120	TZM	triazolam	24hr	High	10	-5	0.0002	0.000307	0.519481	0.76	0.0084	0.0131	0.29011	0.6	0	1	no
5227	Human	Hepatocyte	59	VA	vitamin A	8hr	Middle	1.5	-5.82391	0.0001	0.000202	0.493506	0.76	0.0009	0.00197	0.454945	0.87	0.06122	1	no
5227	Human	Hepatocyte	59	VA	vitamin A	8hr	High	7.5	-5.12494	0.0001	0.000202	0.597403	0.86	0.0006	0.00135	0.476923	0.95	0.02788	1	no
5227	Human	Hepatocyte	59	VA	vitamin A	24hr	Middle	1.5	-5.82391	0.0001	0.000158	0.584416	0.86	0.0001	0.000192	0.312088	0.65	0.56	1	no
5227	Human	Hepatocyte	59	VA	vitamin A	24hr	High	7.5	-5.12494	0.0001	0.000158	0.584416	0.86	0.0001	0.000192	0.339927	0.66	0.26087	1	no
5315	Human	Hepatocyte	172	VLF	venlafaxine	24hr	Middle	240	-3.61979	0.0001	0.000158	0.662338	0.93	0.0001	0.000192	0.601465	1	0.43002	1	no
5315	Human	Hepatocyte	172	VLF	venlafaxine	24hr	High	1200	-2.92082	0.0001	0.000158	0.825806	1	0.0001	0.000192	0.796337	1	0.26166	1	no
5070	Human	Hepatocyte	5	VPA	valproic acid	2hr	Low	200	-3.69897	0.0183	0.0383	0.289474	0.45	0.1212	0.229	0.19707	0.4		0	yes
5070	Human	Hepatocyte	5	VPA	valproic acid	2hr	Middle	1000	-3	0.0001	0.000408	0.326531	0.51	0.0227	0.0694	0.248352	0.53		1	yes
5070	Human	Hepatocyte	5	VPA	valproic acid	2hr	High	5000	-2.30103	0.0001	0.000408	0.545455	0.8	0.0001	0.000883	0.457875	0.87		1	yes
5070	Human	Hepatocyte	5	VPA	valproic acid	8hr	Low	200	-3.69897	0.0001	0.000202	0.350649	0.55	0.001	0.00217	0.328205	0.66	0.18519	1	yes
5070	Human	Hepatocyte	5	VPA	valproic acid	8hr	Middle	1000	-3	0.0001	0.000202	0.597403	0.86	0.0001	0.00024	0.537729	0.97	0.03691	1	yes
5070	Human	Hepatocyte	5	VPA	valproic acid	8hr	High	5000	-2.30103	0.0001	0.000202	0.684211	0.95	0.0001	0.00024	0.671795	1	0.07342	1	yes
5070	Human	Hepatocyte	5	VPA	valproic acid	24hr	Low	200	-3.69897	0.0001	0.000158	0.473684	0.7	0.0001	0.000192	0.359707	0.71	0.18379	1	yes
5070	Human	Hepatocyte	5	VPA	valproic acid	24hr	Middle	1000	-3	0.0001	0.000158	0.684211	0.95	0.0001	0.000192	0.552381	1	0.22969	1	yes
5070	Human	Hepatocyte	5	VPA	valproic acid	24hr	High	5000	-2.30103	0.0001	0.000158	0.755102	1	0.0001	0.000192	0.712821	1	0.24124	1	yes
5095	Human	Hepatocyte	30	WY	WY-14643	2hr	Low	6	-5.22185	0.0067	0.0164	0.285714	0.45	0.0029	0.0136	0.251282	0.53		0	no
5095	Human	Hepatocyte	30	WY	WY-14643	2hr	Middle	30	-4.52288	0.0006	0.00195	0.337662	0.51	0.0031	0.0137	0.229304	0.49		1	no
5095	Human	Hepatocyte	30	WY	WY-14643	2hr	High	150	-3.82391	0.0001	0.000408	0.348387	0.55	0.0014	0.00768	0.271062	0.56		1	no
5095	Human	Hepatocyte	30	WY	WY-14643	8hr	Low	6	-5.22185	0.1093	0.136	0.210526	0.35	0.5239	0.577	0.125275	0.31	0	0	no
5095	Human	Hepatocyte	30	WY	WY-14643	8hr	Middle	30	-4.52288	0.0001	0.000202	0.540816	0.8	0.0001	0.00024	0.528938	0.97	0.05842	1	no
5095	Human	Hepatocyte	30	WY	WY-14643	8hr	High	150	-3.82391	0.0001	0.000202	0.571429	0.86	0.0001	0.00024	0.56044	1	0.14872	1	no
5095	Human	Hepatocyte	30	WY	WY-14643	24hr	Low	6	-5.22185	0.1959	0.21	0.193878	0.33	0.43	0.458	0.150183	0.34	0	0	no
5095	Human	Hepatocyte	30	WY	WY-14643	24hr	Middle	30	-4.52288	0.0241	0.0299	0.246753	0.39	0.1368	0.166	0.169963	0.37	0	0	no
5095	Human	Hepatocyte	30	WY	WY-14643	24hr	High	150	-3.82391	0.0001	0.000158	0.571429	0.86	0.0001	0.000192	0.416117	0.82	0.20567	1	no
