# Supplementary material for: A transcriptomics data-driven gene space accurately predicts liver cytopathology and drug-induced liver injury
Source: Nat Commun. 2017 Jul 3;8:15932. doi: 10.1038/ncomms15932 (PMC5500850; doi:10.1038/ncomms15932)
Supplement: Supplementary Data 11 [file ncomms15932-s12.xlsx]

## Sheet: Sheet1
# Supplementary Data 11. TG-GATEs PTGS scores, rat hepatocytes
#																						# Table contents: #
EXP_ID	Species	SampleType	COMPOUND_NO	COMPOUND.Abbr	COMPOUND_NAME	Time	DoseLevel	Dose (µM)	Conc.(log10)	PTGS_DILI.p_mixed	PTGS_DILI.p_adj	PTGS_DILI.score	PTGS_DILI.%AO	PTGS_All.p_mixed	PTGS_All.p_adj	PTGS_All.%Active	PTGS_All.%AO	PTGS.score	CytoToxic_C	DILIinfo		#	EXP_ID		TG-GATEs experiment identifier
5013	Rat	Hepatocyte	10	AA	allyl alcohol	2hr	Low	0.8	-6.09691	0.1797	0.196	0.207317	0.35	0.2634	0.303	0.174874	0.37	0.154412	0	no		#	Species		Organism
5013	Rat	Hepatocyte	10	AA	allyl alcohol	2hr	Middle	4	-5.39794	0.0001	0.000234	0.486726	0.76	0.0003	0.00106	0.388945	0.78	0	1	no		#	SampleType		Biological origin of the sample
5013	Rat	Hepatocyte	10	AA	allyl alcohol	2hr	High	20	-4.69897	0.0001	0.000234	0.769231	1	0.0001	0.000398	0.520603	0.97	0	1	no		#	COMPOUND_NO		TG-GATEs numerical identifier of the chemical
5013	Rat	Hepatocyte	10	AA	allyl alcohol	8hr	Low	0.8	-6.09691	0.0005	0.000903	0.438596	0.66	0.0258	0.0422	0.294472	0.6	0.0899796	1	no		#	COMPOUND.Abbr		TG-GATEs abbreviation of the chemical's name
5013	Rat	Hepatocyte	10	AA	allyl alcohol	8hr	Middle	4	-5.39794	0.0001	0.000197	0.653846	0.93	0.0001	0.000231	0.446231	0.87	0.0333745	1	no		#	COMPOUND_NAME		Name of the chemical utilized in the TG-GATEs
5013	Rat	Hepatocyte	10	AA	allyl alcohol	8hr	High	20	-4.69897	0.0001	0.000197	0.846154	1	0.0001	0.000231	0.531658	0.97	0.0110092	1	no		#	Time		Treatment time (2 hours, 8 hours or 24 hours)
5013	Rat	Hepatocyte	10	AA	allyl alcohol	24hr	Low	0.8	-6.09691	0.0001	0.000194	0.473684	0.7	0.0018	0.00369	0.350754	0.71	0.0188849	1	no		#	DoseLevel		Level of the dose (Low, Midddle or High; 1:5:25 ratio was commonly used)
5013	Rat	Hepatocyte	10	AA	allyl alcohol	24hr	Middle	4	-5.39794	0.0001	0.000194	0.477876	0.7	0.0001	0.000236	0.463317	0.95	0.0314233	1	no		#	Dose (µM)		Concentration in micro moles
5013	Rat	Hepatocyte	10	AA	allyl alcohol	24hr	High	20	-4.69897	0.0001	0.000194	0.578947	0.86	0.0001	0.000236	0.523618	0.97	0.0409617	1	no		#	Conc.(log10)		log10 of the molar concentration
5193	Rat	Hepatocyte	144	AAF	acetamidofluorene	2hr	Low	2	-5.69897	0.0828	0.0978	0.247788	0.39	0.2586	0.3	0.173869	0.37	0.125	0	no		#	PTGS_DILI.p_mixed		P-value of the PTGS DILI score
5193	Rat	Hepatocyte	144	AAF	acetamidofluorene	2hr	Middle	10	-5	0.0215	0.0291	0.315789	0.5	0.1503	0.196	0.20603	0.44	0.42928	0	no		#	PTGS_DILI.p_adj		Multiple testing corrected (Benjamini-Hochberg method) PTGS DILI score p-value
5193	Rat	Hepatocyte	144	AAF	acetamidofluorene	2hr	High	50	-4.30103	0.0003	0.000637	0.350877	0.55	0.0348	0.0601	0.245226	0.53	0.404984	1	no		#	PTGS_DILI.score		PTGS DILI score (% of genes which are differentially expressed at |Z|>2 in the most active PTGS DILI component)
5193	Rat	Hepatocyte	144	AAF	acetamidofluorene	8hr	Low	2	-5.69897	0.1734	0.198	0.195122	0.33	0.7425	0.786	0.111558	0.29	0.41989	0	no		#	PTGS_DILI.%AO		The percentage of instances with greater than or equal score that have pathological findings among TG-GATEs 28-day rat liver study (See Supplementary Table 12)
5193	Rat	Hepatocyte	144	AAF	acetamidofluorene	8hr	Middle	10	-5	0.0002	0.000379	0.39823	0.59	0.0108	0.0191	0.346734	0.71	0.318182	1	no		#	PTGS_All.p_mixed		P-value of the PTGS score calculated using all of the 1331 PTGS-associated genes
5193	Rat	Hepatocyte	144	AAF	acetamidofluorene	8hr	High	50	-4.30103	0.0001	0.000197	0.615385	0.89	0.0001	0.000231	0.434171	0.87	0.111111	1	no		#	PTGS_All.p_adj		Multiple testing corrected (Benjamini-Hochberg method) PTGS All p-value
5193	Rat	Hepatocyte	144	AAF	acetamidofluorene	24hr	Low	2	-5.69897	0.0784	0.0936	0.219512	0.35	0.2851	0.324	0.163819	0.37	0.0322581	0	no		#	PTGS_All.%Active		Proportion (%) of the 1331 PTGS genes which are differentially expressed at a level of |Z|>2
5193	Rat	Hepatocyte	144	AAF	acetamidofluorene	24hr	Middle	10	-5	0.0014	0.00241	0.45614	0.67	0.015	0.0242	0.353769	0.71	0.208481	1	no		#	PTGS_All.%AO		The percentage of instances with greater than or equal score that have pathological findings among TG-GATEs 28-day rat liver study (See Supplementary Table 12)
5193	Rat	Hepatocyte	144	AAF	acetamidofluorene	24hr	High	50	-4.30103	0.0001	0.000194	0.538462	0.8	0.0015	0.0031	0.353769	0.71	0.155738	1	no		#	PTGS.score		Component-based PTGS score; sum of the 14 PTGS component probabilities
5171	Rat	Hepatocyte	116	ACA	acarbose	2hr	Low	400	-3.39794	0.0173	0.0239	0.423077	0.66	0.0311	0.0544	0.257286	0.53	0.0440252	1	no		#	CytoToxic_C		Indicates whether the instance exceeds DILI-predictive thresholds: 1 (PTGS_DILI.p_adj<0.05 AND PTGS_DILI.%AO > 50%), 0 (otherwise)
5171	Rat	Hepatocyte	116	ACA	acarbose	2hr	Middle	2000	-2.69897	0.0001	0.000234	0.615385	0.89	0.0001	0.000398	0.333668	0.66	0.322368	1	no		#	DILIinfo		Whether used in the analysis of drug induced liver injury (DILI): yes (analyzed for human DILI; see Supplementary Data 16-18), no(not analyzed)
5171	Rat	Hepatocyte	116	ACA	acarbose	2hr	High	10000	-2	0.0001	0.000234	0.653846	0.93	0.0001	0.000398	0.367839	0.75	0.26327	1	no
5171	Rat	Hepatocyte	116	ACA	acarbose	8hr	Low	400	-3.39794	0.0444	0.0583	0.269231	0.42	0.2675	0.325	0.163819	0.37	0.229947	0	no
5171	Rat	Hepatocyte	116	ACA	acarbose	8hr	Middle	2000	-2.69897	0.0002	0.000379	0.576923	0.86	0.0001	0.000231	0.334673	0.66	0.169165	1	no
5171	Rat	Hepatocyte	116	ACA	acarbose	8hr	High	10000	-2	0.0001	0.000197	0.615385	0.89	0.0001	0.000231	0.339698	0.66	0.244898	1	no
5171	Rat	Hepatocyte	116	ACA	acarbose	24hr	Low	400	-3.39794	0.2744	0.292	0.140351	0.3	0.7507	0.781	0.121608	0.31	0.197115	0	no
5171	Rat	Hepatocyte	116	ACA	acarbose	24hr	Middle	2000	-2.69897	0.1349	0.153	0.192982	0.33	0.1522	0.186	0.182915	0.4	0.223684	0	no
5171	Rat	Hepatocyte	116	ACA	acarbose	24hr	High	10000	-2	0.0001	0.000194	0.615385	0.89	0.0001	0.000236	0.316583	0.65	0.285498	1	no
5165	Rat	Hepatocyte	108	ACZ	acetazolamide	2hr	Low	24	-4.61979	0.0453	0.0567	0.346154	0.55	0.0693	0.108	0.219095	0.44	0.1	0	yes
5165	Rat	Hepatocyte	108	ACZ	acetazolamide	2hr	Middle	120	-3.92082	0.0012	0.00216	0.423077	0.66	0.0038	0.00902	0.295477	0.6	0.419355	1	yes
5165	Rat	Hepatocyte	108	ACZ	acetazolamide	2hr	High	600	-3.22185	0.0015	0.00266	0.385965	0.59	0.0034	0.00817	0.289447	0.6	0	1	yes
5165	Rat	Hepatocyte	108	ACZ	acetazolamide	8hr	Low	24	-4.61979	0.1103	0.131	0.307692	0.5	0.1216	0.163	0.203015	0.44	0.403974	0	yes
5165	Rat	Hepatocyte	108	ACZ	acetazolamide	8hr	Middle	120	-3.92082	0.0056	0.00844	0.309735	0.5	0.002	0.00399	0.319598	0.65	0.321429	0	yes
5165	Rat	Hepatocyte	108	ACZ	acetazolamide	8hr	High	600	-3.22185	0.0008	0.00137	0.371681	0.55	0.0007	0.00147	0.333668	0.66	0.12963	1	yes
5165	Rat	Hepatocyte	108	ACZ	acetazolamide	24hr	Low	24	-4.61979	0.0159	0.0219	0.315789	0.5	0.0422	0.0606	0.220101	0.49	0.0586566	0	yes
5165	Rat	Hepatocyte	108	ACZ	acetazolamide	24hr	Middle	120	-3.92082	0.0089	0.0129	0.384615	0.59	0.0085	0.0146	0.285427	0.6	0.116812	1	yes
5165	Rat	Hepatocyte	108	ACZ	acetazolamide	24hr	High	600	-3.22185	0.005	0.00783	0.368421	0.55	0.0076	0.0132	0.256281	0.53	0.156406	1	yes
5045	Rat	Hepatocyte	39	ADP	adapin	2hr	Low	3	-5.52288	0.0122	0.0175	0.346154	0.55	0.1561	0.202	0.20603	0.44	0.0886598	1	no
5045	Rat	Hepatocyte	39	ADP	adapin	2hr	Middle	15	-4.82391	0.0011	0.002	0.423077	0.66	0.0387	0.0655	0.243216	0.53	0.271229	1	no
5045	Rat	Hepatocyte	39	ADP	adapin	2hr	High	75	-4.12494	0.0001	0.000234	0.692308	0.95	0.0001	0.000398	0.523618	0.97	0.319567	1	no
5045	Rat	Hepatocyte	39	ADP	adapin	8hr	Low	3	-5.52288	0.2795	0.308	0.22807	0.38	0.6802	0.725	0.121608	0.31	0.113636	0	no
5045	Rat	Hepatocyte	39	ADP	adapin	8hr	Middle	15	-4.82391	0.0006	0.00107	0.45614	0.67	0.0181	0.0308	0.314573	0.65	0.1	1	no
5045	Rat	Hepatocyte	39	ADP	adapin	8hr	High	75	-4.12494	0.0001	0.000197	0.846154	1	0.0001	0.000231	0.634171	1	0.0618557	1	no
5045	Rat	Hepatocyte	39	ADP	adapin	24hr	Low	3	-5.52288	0.7381	0.74	0.146341	0.3	0.878	0.899	0.103518	0.29	0.211039	0	no
5045	Rat	Hepatocyte	39	ADP	adapin	24hr	Middle	15	-4.82391	0.7665	0.766	0.153846	0.3	0.8838	0.901	0.118593	0.29	0	0	no
5045	Rat	Hepatocyte	39	ADP	adapin	24hr	High	75	-4.12494	0.0001	0.000194	0.730769	1	0.0001	0.000236	0.577889	1	0.221827	1	no
5173	Rat	Hepatocyte	118	AJM	ajmaline	2hr	Low	12	-4.92082	0.0001	0.000234	0.384615	0.59	0.0232	0.0422	0.262312	0.56	0.484848	1	no
5173	Rat	Hepatocyte	118	AJM	ajmaline	2hr	Middle	60	-4.22185	0.0001	0.000234	0.653846	0.93	0.0006	0.00189	0.319598	0.65	0.221918	1	no
5173	Rat	Hepatocyte	118	AJM	ajmaline	2hr	High	300	-3.52288	0.0001	0.000234	0.692308	0.95	0.0001	0.000398	0.436181	0.87	0.149871	1	no
5173	Rat	Hepatocyte	118	AJM	ajmaline	8hr	Low	12	-4.92082	0.0663	0.0837	0.346154	0.55	0.2278	0.28	0.18392	0.4	0	0	no
5173	Rat	Hepatocyte	118	AJM	ajmaline	8hr	Middle	60	-4.22185	0.0001	0.000197	0.508772	0.76	0.0001	0.000231	0.427136	0.87	0	1	no
5173	Rat	Hepatocyte	118	AJM	ajmaline	8hr	High	300	-3.52288	0.0001	0.000197	0.884615	1	0.0001	0.000231	0.6	1	0	1	no
5173	Rat	Hepatocyte	118	AJM	ajmaline	24hr	Low	12	-4.92082	0.111	0.13	0.22807	0.38	0.3606	0.403	0.151759	0.34	0.140351	0	no
5173	Rat	Hepatocyte	118	AJM	ajmaline	24hr	Middle	60	-4.22185	0.0001	0.000194	0.423077	0.66	0.0077	0.0133	0.278392	0.56	0.00595238	1	no
5173	Rat	Hepatocyte	118	AJM	ajmaline	24hr	High	300	-3.52288	0.0001	0.000194	0.807692	1	0.0001	0.000236	0.609045	1	0.139839	1	no
5039	Rat	Hepatocyte	33	AM	amiodarone	2hr	Low	0.28	-6.55284	0.6246	0.629	0.157895	0.3	0.7606	0.77	0.118593	0.29	0	0	yes
5039	Rat	Hepatocyte	33	AM	amiodarone	2hr	Middle	1.4	-5.85387	0.158	0.174	0.230769	0.38	0.2929	0.331	0.182915	0.4	0.108108	0	yes
5039	Rat	Hepatocyte	33	AM	amiodarone	2hr	High	7	-5.1549	0.0038	0.00625	0.307692	0.5	0.3529	0.388	0.169849	0.37	0.0136187	0	yes
5039	Rat	Hepatocyte	33	AM	amiodarone	8hr	Low	0.28	-6.55284	0.6411	0.655	0.175439	0.31	0.9877	0.997	0.0954774	0.28	0.443182	0	yes
5039	Rat	Hepatocyte	33	AM	amiodarone	8hr	Middle	1.4	-5.85387	0.5832	0.602	0.132743	0.28	0.7848	0.826	0.125628	0.31	0.195312	0	yes
5039	Rat	Hepatocyte	33	AM	amiodarone	8hr	High	7	-5.1549	0.0174	0.0249	0.423077	0.66	0.0734	0.105	0.21206	0.44	0.113565	1	yes
5039	Rat	Hepatocyte	33	AM	amiodarone	24hr	Low	0.28	-6.55284	0.1755	0.195	0.195122	0.33	0.5417	0.581	0.154774	0.34	0.0175439	0	yes
5039	Rat	Hepatocyte	33	AM	amiodarone	24hr	Middle	1.4	-5.85387	0.1385	0.156	0.207317	0.35	0.4884	0.529	0.146734	0.34	0.0170807	0	yes
5039	Rat	Hepatocyte	33	AM	amiodarone	24hr	High	7	-5.1549	0.0034	0.0054	0.263158	0.42	0.093	0.124	0.19799	0.4	0.208738	0	yes
5121	Rat	Hepatocyte	70	AMT	amitriptyline	2hr	Low	2.4	-5.61979	0.2093	0.225	0.307692	0.5	0.5113	0.537	0.157789	0.34	0.370909	0	yes
5121	Rat	Hepatocyte	70	AMT	amitriptyline	2hr	Middle	12	-4.92082	0.0052	0.0083	0.576923	0.86	0.0077	0.0163	0.356784	0.71	0.405678	1	yes
5121	Rat	Hepatocyte	70	AMT	amitriptyline	2hr	High	60	-4.22185	0.0001	0.000234	0.692308	0.95	0.0002	0.000746	0.375879	0.75	0.44918	1	yes
5121	Rat	Hepatocyte	70	AMT	amitriptyline	8hr	Low	2.4	-5.61979	0.5891	0.605	0.141593	0.3	0.5565	0.622	0.125628	0.31	0.29443	0	yes
5121	Rat	Hepatocyte	70	AMT	amitriptyline	8hr	Middle	12	-4.92082	0.0307	0.0418	0.336283	0.51	0.0883	0.123	0.247236	0.53	0.103723	1	yes
5121	Rat	Hepatocyte	70	AMT	amitriptyline	8hr	High	60	-4.22185	0.0001	0.000197	0.807692	1	0.0001	0.000231	0.533668	0.97	0.0789474	1	yes
5121	Rat	Hepatocyte	70	AMT	amitriptyline	24hr	Low	2.4	-5.61979	0.0163	0.0222	0.463415	0.7	0.0495	0.0708	0.302513	0.65	0.204598	1	yes
5121	Rat	Hepatocyte	70	AMT	amitriptyline	24hr	Middle	12	-4.92082	0.0147	0.0204	0.423077	0.66	0.0496	0.0708	0.305528	0.65	0.157812	1	yes
5121	Rat	Hepatocyte	70	AMT	amitriptyline	24hr	High	60	-4.22185	0.0001	0.000194	0.649123	0.93	0.0001	0.000236	0.540704	1	0.220165	1	yes
5012	Rat	Hepatocyte	9	ANIT	naphthyl isothiocyanate	2hr	Low	8	-5.09691	0.223	0.239	0.307692	0.5	0.629	0.648	0.101508	0.29	0	0	no
5012	Rat	Hepatocyte	9	ANIT	naphthyl isothiocyanate	2hr	Middle	40	-4.39794	0.0232	0.0312	0.538462	0.8	0.0637	0.101	0.345729	0.71	0.377551	1	no
5012	Rat	Hepatocyte	9	ANIT	naphthyl isothiocyanate	2hr	High	200	-3.69897	0.0001	0.000234	0.653846	0.93	0.0015	0.0041	0.425126	0.87	0.15411	1	no
5012	Rat	Hepatocyte	9	ANIT	naphthyl isothiocyanate	8hr	Low	8	-5.09691	0.2309	0.259	0.230769	0.38	0.4096	0.477	0.122613	0.31	0.174419	0	no
5012	Rat	Hepatocyte	9	ANIT	naphthyl isothiocyanate	8hr	Middle	40	-4.39794	0.0031	0.00492	0.461538	0.7	0.0761	0.108	0.292462	0.6	0.0434783	1	no
5012	Rat	Hepatocyte	9	ANIT	naphthyl isothiocyanate	8hr	High	200	-3.69897	0.0001	0.000197	0.807692	1	0.0001	0.000231	0.720603	1	0.315033	1	no
5012	Rat	Hepatocyte	9	ANIT	naphthyl isothiocyanate	24hr	Low	8	-5.09691	0.0515	0.0637	0.421053	0.66	0.1039	0.136	0.330653	0.66	0	0	no
5012	Rat	Hepatocyte	9	ANIT	naphthyl isothiocyanate	24hr	Middle	40	-4.39794	0.0008	0.00141	0.578947	0.86	0.023	0.0348	0.405025	0.82	0.0590406	1	no
5012	Rat	Hepatocyte	9	ANIT	naphthyl isothiocyanate	24hr	High	200	-3.69897	0.0001	0.000194	0.853659	1	0.0001	0.000236	0.782915	1	0.166783	1	no
5004	Rat	Hepatocyte	1	APAP	acetaminophen	2hr	Low	1000	-3	0.0001	0.000234	0.846154	1	0.0001	0.000398	0.656281	1	0.13189	1	yes
5004	Rat	Hepatocyte	1	APAP	acetaminophen	2hr	Middle	3000	-2.52288	0.0001	0.000234	0.615385	0.89	0.0001	0.000398	0.40804	0.82	0.260504	1	yes
5004	Rat	Hepatocyte	1	APAP	acetaminophen	2hr	High	10000	-2	0.0001	0.000234	0.923077	1	0.0001	0.000398	0.694472	1	0.0669371	1	yes
5004	Rat	Hepatocyte	1	APAP	acetaminophen	8hr	Low	1000	-3	0.0001	0.000197	0.841463	1	0.0001	0.000231	0.730653	1	0.0935583	1	yes
5004	Rat	Hepatocyte	1	APAP	acetaminophen	8hr	Middle	3000	-2.52288	0.0001	0.000197	0.615385	0.89	0.0001	0.000231	0.514573	0.97	0.0775047	1	yes
5004	Rat	Hepatocyte	1	APAP	acetaminophen	8hr	High	10000	-2	0.0001	0.000197	0.730769	1	0.0001	0.000231	0.567839	1	0.574468	1	yes
5004	Rat	Hepatocyte	1	APAP	acetaminophen	24hr	Low	1000	-3	0.0001	0.000194	0.653846	0.93	0.0001	0.000236	0.533668	0.97	0.324207	1	yes
5004	Rat	Hepatocyte	1	APAP	acetaminophen	24hr	Middle	3000	-2.52288	0.0001	0.000194	0.707317	0.95	0.0001	0.000236	0.59196	1	0.0806452	1	yes
5004	Rat	Hepatocyte	1	APAP	acetaminophen	24hr	High	10000	-2	0.0001	0.000194	0.692308	0.95	0.0001	0.000236	0.537688	0.97	0.545064	1	yes
5034	Rat	Hepatocyte	28	APL	allopurinol	2hr	Low	5.6	-5.25181	0.4017	0.41	0.192982	0.33	0.6976	0.713	0.114573	0.29	0.177419	0	no
5034	Rat	Hepatocyte	28	APL	allopurinol	2hr	Middle	28	-4.55284	0.2528	0.267	0.210526	0.35	0.641	0.658	0.121608	0.31	0.232955	0	no
5034	Rat	Hepatocyte	28	APL	allopurinol	2hr	High	140	-3.85387	0.1525	0.169	0.22807	0.38	0.5781	0.603	0.133668	0.31	0.148036	0	no
5034	Rat	Hepatocyte	28	APL	allopurinol	8hr	Low	5.6	-5.25181	0.5257	0.549	0.105263	0.28	0.9908	0.997	0.0582915	0.27	0.252492	0	no
5034	Rat	Hepatocyte	28	APL	allopurinol	8hr	Middle	28	-4.55284	0.034	0.0456	0.346154	0.55	0.2899	0.349	0.173869	0.37	0.142857	1	no
5034	Rat	Hepatocyte	28	APL	allopurinol	8hr	High	140	-3.85387	0.0021	0.00337	0.384615	0.59	0.0529	0.0789	0.254271	0.53	0.0097561	1	no
5034	Rat	Hepatocyte	28	APL	allopurinol	24hr	Low	5.6	-5.25181	0.0764	0.0915	0.280702	0.45	0.4445	0.487	0.151759	0.34	0.192308	0	no
5034	Rat	Hepatocyte	28	APL	allopurinol	24hr	Middle	28	-4.55284	0.0223	0.0296	0.280702	0.45	0.1694	0.206	0.20402	0.44	0.231579	0	no
5034	Rat	Hepatocyte	28	APL	allopurinol	24hr	High	140	-3.85387	0.0184	0.0249	0.346154	0.55	0.1412	0.176	0.21407	0.44	0.393443	1	no
5017	Rat	Hepatocyte	14	ASA	aspirin	2hr	Low	120	-3.92082	0.3162	0.327	0.192982	0.33	0.7812	0.789	0.110553	0.29	0.313793	0	yes
5017	Rat	Hepatocyte	14	ASA	aspirin	2hr	Middle	600	-3.22185	0.2158	0.232	0.192308	0.33	0.594	0.618	0.123618	0.31	0.184211	0	yes
5017	Rat	Hepatocyte	14	ASA	aspirin	2hr	High	3000	-2.52288	0.0087	0.0129	0.315789	0.5	0.1451	0.193	0.205025	0.44	0	0	yes
5017	Rat	Hepatocyte	14	ASA	aspirin	8hr	Low	120	-3.92082	0.7427	0.752	0.157895	0.3	0.8847	0.918	0.0964824	0.28	0.417344	0	yes
5017	Rat	Hepatocyte	14	ASA	aspirin	8hr	Middle	600	-3.22185	0.0251	0.0348	0.309735	0.5	0.0222	0.0371	0.331658	0.66	0.25	0	yes
5017	Rat	Hepatocyte	14	ASA	aspirin	8hr	High	3000	-2.52288	0.0001	0.000197	0.653846	0.93	0.0001	0.000231	0.540704	1	0.3	1	yes
5017	Rat	Hepatocyte	14	ASA	aspirin	24hr	Low	120	-3.92082	0.2405	0.26	0.230769	0.38	0.2271	0.264	0.194975	0.4	0.00102881	0	yes
5017	Rat	Hepatocyte	14	ASA	aspirin	24hr	Middle	600	-3.22185	0.0001	0.000194	0.491228	0.76	0.0014	0.00293	0.351759	0.71	0	1	yes
5017	Rat	Hepatocyte	14	ASA	aspirin	24hr	High	3000	-2.52288	0.0001	0.000194	0.692308	0.95	0.0001	0.000236	0.58593	1	0.115741	1	yes
5052	Rat	Hepatocyte	46	AZP	azathioprine	2hr	Low	0.14	-6.85387	0.3974	0.407	0.153846	0.3	0.4841	0.511	0.127638	0.31	0.32381	0	yes
5052	Rat	Hepatocyte	46	AZP	azathioprine	2hr	Middle	0.72	-6.14267	0.2614	0.275	0.269231	0.42	0.4299	0.46	0.140704	0.34	0.381963	0	yes
5052	Rat	Hepatocyte	46	AZP	azathioprine	2hr	High	3.6	-5.4437	0.0864	0.101	0.423077	0.66	0.3645	0.4	0.156784	0.34	0.145038	0	yes
5052	Rat	Hepatocyte	46	AZP	azathioprine	8hr	Low	0.14	-6.85387	0.5563	0.577	0.122807	0.28	0.6255	0.681	0.0944724	0.28	0.352518	0	yes
5052	Rat	Hepatocyte	46	AZP	azathioprine	8hr	Middle	0.72	-6.14267	0.0513	0.0665	0.333333	0.51	0.1198	0.161	0.263317	0.56	0.283133	0	yes
5052	Rat	Hepatocyte	46	AZP	azathioprine	8hr	High	3.6	-5.4437	0.0001	0.000197	0.538462	0.8	0.0015	0.00305	0.447236	0.87	0.36758	1	yes
5052	Rat	Hepatocyte	46	AZP	azathioprine	24hr	Low	0.14	-6.85387	0.4758	0.492	0.115044	0.28	0.6309	0.669	0.0944724	0.28	0	0	yes
5052	Rat	Hepatocyte	46	AZP	azathioprine	24hr	Middle	0.72	-6.14267	0.0019	0.0032	0.526316	0.8	0.021	0.0324	0.420101	0.87	0.156216	1	yes
5052	Rat	Hepatocyte	46	AZP	azathioprine	24hr	High	3.6	-5.4437	0.0001	0.000194	0.695122	0.95	0.0001	0.000236	0.637186	1	0.176044	1	yes
5027	Rat	Hepatocyte	21	BBr	benzbromarone	2hr	Low	0.6	-6.22185	0.0069	0.0106	0.368421	0.55	0.0004	0.00136	0.294472	0.6	0.0769231	1	yes
5027	Rat	Hepatocyte	21	BBr	benzbromarone	2hr	Middle	3	-5.52288	0.0003	0.000637	0.384615	0.59	0.0001	0.000398	0.298492	0.6	0.416667	1	yes
5027	Rat	Hepatocyte	21	BBr	benzbromarone	2hr	High	15	-4.82391	0.0007	0.00136	0.346154	0.55	0.0017	0.00461	0.278392	0.56	0.125	1	yes
5027	Rat	Hepatocyte	21	BBr	benzbromarone	8hr	Low	0.6	-6.22185	0.2794	0.308	0.210526	0.35	0.4486	0.514	0.150754	0.34	0.438202	0	yes
5027	Rat	Hepatocyte	21	BBr	benzbromarone	8hr	Middle	3	-5.52288	0.0001	0.000197	0.423077	0.66	0.0001	0.000231	0.396985	0.78	0.0977778	1	yes
5027	Rat	Hepatocyte	21	BBr	benzbromarone	8hr	High	15	-4.82391	0.0001	0.000197	0.561404	0.86	0.0001	0.000231	0.485427	0.95	0.170588	1	yes
5027	Rat	Hepatocyte	21	BBr	benzbromarone	24hr	Low	0.6	-6.22185	0.0348	0.0443	0.298246	0.45	0.0644	0.0903	0.205025	0.44	0.236232	0	yes
5027	Rat	Hepatocyte	21	BBr	benzbromarone	24hr	Middle	3	-5.52288	0.0034	0.0054	0.385965	0.59	0.0038	0.00722	0.241206	0.53	0.235465	1	yes
5027	Rat	Hepatocyte	21	BBr	benzbromarone	24hr	High	15	-4.82391	0.0001	0.000194	0.54386	0.8	0.0001	0.000236	0.401005	0.82	0.392157	1	yes
5038	Rat	Hepatocyte	32	BBZ	bromobenzene	2hr	Low	8	-5.09691	0.0141	0.02	0.384615	0.59	0.221	0.267	0.196985	0.4	0.150221	1	no
5038	Rat	Hepatocyte	32	BBZ	bromobenzene	2hr	Middle	40	-4.39794	0.0018	0.00312	0.438596	0.66	0.0754	0.115	0.256281	0.53	0.169604	1	no
5038	Rat	Hepatocyte	32	BBZ	bromobenzene	2hr	High	200	-3.69897	0.0003	0.000637	0.473684	0.7	0.0189	0.0351	0.309548	0.65	0.170588	1	no
5038	Rat	Hepatocyte	32	BBZ	bromobenzene	8hr	Low	8	-5.09691	0.2251	0.253	0.269231	0.42	0.912	0.939	0.102513	0.29	0.268265	0	no
5038	Rat	Hepatocyte	32	BBZ	bromobenzene	8hr	Middle	40	-4.39794	0.0014	0.00233	0.491228	0.76	0.0027	0.00536	0.520603	0.97	0	1	no
5038	Rat	Hepatocyte	32	BBZ	bromobenzene	8hr	High	200	-3.69897	0.0341	0.0456	0.384615	0.59	0.0853	0.12	0.274372	0.56	0.363636	1	no
5038	Rat	Hepatocyte	32	BBZ	bromobenzene	24hr	Low	8	-5.09691	0.54	0.552	0.105263	0.28	0.7801	0.807	0.102513	0.29	0.025	0	no
5038	Rat	Hepatocyte	32	BBZ	bromobenzene	24hr	Middle	40	-4.39794	0.0027	0.00441	0.469027	0.7	0.0027	0.0054	0.502513	0.97	0.218905	1	no
5038	Rat	Hepatocyte	32	BBZ	bromobenzene	24hr	High	200	-3.69897	0.0006	0.00108	0.539823	0.8	0.0006	0.00129	0.58794	1	0.259494	1	no
5203	Rat	Hepatocyte	139	BCT	bucetin	2hr	Low	12	-4.92082	0.0009	0.0017	0.538462	0.8	0.0021	0.00545	0.256281	0.53	0.374359	1	no
5203	Rat	Hepatocyte	139	BCT	bucetin	2hr	Middle	60	-4.22185	0.0001	0.000234	0.653846	0.93	0.0001	0.000398	0.394975	0.78	0.356822	1	no
5203	Rat	Hepatocyte	139	BCT	bucetin	2hr	High	300	-3.52288	0.0001	0.000234	0.615385	0.89	0.0001	0.000398	0.307538	0.65	0.234536	1	no
5203	Rat	Hepatocyte	139	BCT	bucetin	8hr	Low	12	-4.92082	0.0132	0.0191	0.384615	0.59	0.0256	0.0421	0.226131	0.49	0	1	no
5203	Rat	Hepatocyte	139	BCT	bucetin	8hr	Middle	60	-4.22185	0.0006	0.00107	0.730769	1	0.001	0.00206	0.289447	0.6	0.278431	1	no
5203	Rat	Hepatocyte	139	BCT	bucetin	8hr	High	300	-3.52288	0.0001	0.000197	0.615385	0.89	0.0001	0.000231	0.40201	0.82	0.165605	1	no
5203	Rat	Hepatocyte	139	BCT	bucetin	24hr	Low	12	-4.92082	0.0253	0.033	0.384615	0.59	0.1512	0.185	0.174874	0.37	0.251785	1	no
5203	Rat	Hepatocyte	139	BCT	bucetin	24hr	Middle	60	-4.22185	0.0001	0.000194	0.5	0.76	0.0001	0.000236	0.337688	0.66	0.307076	1	no
5203	Rat	Hepatocyte	139	BCT	bucetin	24hr	High	300	-3.52288	0.0001	0.000194	0.807692	1	0.0001	0.000236	0.320603	0.66	0.381752	1	no
5184	Rat	Hepatocyte	129	BDZ	bendazac	2hr	Low	8	-5.09691	0.3281	0.339	0.230769	0.38	0.4444	0.473	0.160804	0.37	0.226481	0	no
5184	Rat	Hepatocyte	129	BDZ	bendazac	2hr	Middle	40	-4.39794	0.0228	0.0307	0.307692	0.5	0.156	0.202	0.192965	0.4	0.161616	0	no
5184	Rat	Hepatocyte	129	BDZ	bendazac	2hr	High	200	-3.69897	0.0002	0.000447	0.538462	0.8	0.006	0.0133	0.301508	0.65	0.384401	1	no
5184	Rat	Hepatocyte	129	BDZ	bendazac	8hr	Low	8	-5.09691	0.3856	0.419	0.153846	0.3	0.4926	0.556	0.140704	0.34	0.118812	0	no
5184	Rat	Hepatocyte	129	BDZ	bendazac	8hr	Middle	40	-4.39794	0.0008	0.00137	0.402439	0.6	0.0009	0.00187	0.436181	0.87	0	1	no
5184	Rat	Hepatocyte	129	BDZ	bendazac	8hr	High	200	-3.69897	0.0001	0.000197	0.807692	1	0.0001	0.000231	0.502513	0.97	0.128571	1	no
5184	Rat	Hepatocyte	129	BDZ	bendazac	24hr	Low	8	-5.09691	0.3501	0.368	0.158537	0.3	0.5798	0.617	0.140704	0.34	0.259434	0	no
5184	Rat	Hepatocyte	129	BDZ	bendazac	24hr	Middle	40	-4.39794	0.0298	0.0384	0.315789	0.5	0.0214	0.0328	0.276382	0.56	0.00460829	0	no
5184	Rat	Hepatocyte	129	BDZ	bendazac	24hr	High	200	-3.69897	0.0001	0.000194	0.460177	0.7	0.0001	0.000236	0.413065	0.82	0.0491803	1	no
5188	Rat	Hepatocyte	134	BEA	bromoethylamine	2hr	Low	20	-4.69897	0.0288	0.0375	0.346154	0.55	0.5141	0.539	0.141709	0.34	0.0962441	1	no
5188	Rat	Hepatocyte	134	BEA	bromoethylamine	2hr	Middle	100	-4	0.001	0.00184	0.461538	0.7	0.22	0.267	0.192965	0.4	0.181818	1	no
5188	Rat	Hepatocyte	134	BEA	bromoethylamine	2hr	High	500	-3.30103	0.0001	0.000234	0.5	0.76	0.0786	0.119	0.243216	0.53	0.284916	1	no
5188	Rat	Hepatocyte	134	BEA	bromoethylamine	8hr	Low	20	-4.69897	0.4068	0.439	0.192308	0.33	0.6508	0.699	0.118593	0.29	0.0297483	0	no
5188	Rat	Hepatocyte	134	BEA	bromoethylamine	8hr	Middle	100	-4	0.0001	0.000197	0.5	0.76	0.0309	0.0492	0.322613	0.66	0.0369231	1	no
5188	Rat	Hepatocyte	134	BEA	bromoethylamine	8hr	High	500	-3.30103	0.0001	0.000197	0.684211	0.95	0.0001	0.000231	0.531658	0.97	0	1	no
5188	Rat	Hepatocyte	134	BEA	bromoethylamine	24hr	Low	20	-4.69897	0.232	0.252	0.307692	0.5	0.2217	0.26	0.207035	0.44	0.00141844	0	no
5188	Rat	Hepatocyte	134	BEA	bromoethylamine	24hr	Middle	100	-4	0.0082	0.0121	0.438596	0.66	0.0201	0.0313	0.336683	0.66	0.0200222	1	no
5188	Rat	Hepatocyte	134	BEA	bromoethylamine	24hr	High	500	-3.30103	0.0001	0.000194	0.736842	1	0.0001	0.000236	0.603015	1	0	1	no
5197	Rat	Hepatocyte	00A04	BSO	buthionine sulfoximine	2hr	Low	400	-3.39794	0.0057	0.00899	0.307692	0.5	0.0122	0.0244	0.222111	0.49		0	no
5197	Rat	Hepatocyte	00A04	BSO	buthionine sulfoximine	2hr	Middle	2000	-2.69897	0.001	0.00184	0.5	0.76	0.0002	0.000746	0.270352	0.56		1	no
5197	Rat	Hepatocyte	00A04	BSO	buthionine sulfoximine	2hr	High	10000	-2	0.0004	0.000824	0.461538	0.7	0.0235	0.0423	0.21809	0.44		1	no
5197	Rat	Hepatocyte	00A04	BSO	buthionine sulfoximine	8hr	Low	400	-3.39794	0.0045	0.00706	0.346154	0.55	0.0006	0.00128	0.277387	0.56		1	no
5197	Rat	Hepatocyte	00A04	BSO	buthionine sulfoximine	8hr	Middle	2000	-2.69897	0.0001	0.000197	0.45122	0.67	0.0001	0.000231	0.39196	0.78		1	no
5197	Rat	Hepatocyte	00A04	BSO	buthionine sulfoximine	8hr	High	10000	-2	0.0001	0.000197	0.54878	0.8	0.0001	0.000231	0.464322	0.95		1	no
5197	Rat	Hepatocyte	00A04	BSO	buthionine sulfoximine	24hr	Low	400	-3.39794	0.0001	0.000194	0.45614	0.67	0.0001	0.000236	0.273367	0.56		1	no
5197	Rat	Hepatocyte	00A04	BSO	buthionine sulfoximine	24hr	Middle	2000	-2.69897	0.0001	0.000194	0.615385	0.89	0.0001	0.000236	0.327638	0.66		1	no
5197	Rat	Hepatocyte	00A04	BSO	buthionine sulfoximine	24hr	High	10000	-2	0.0001	0.000194	0.5	0.76	0.0001	0.000236	0.434171	0.87		1	no
5185	Rat	Hepatocyte	130	BZD	benziodarone	2hr	Low	1	-6	0.0001	0.000234	0.473684	0.7	0.025	0.0448	0.279397	0.56	0.413706	1	yes
5185	Rat	Hepatocyte	130	BZD	benziodarone	2hr	Middle	5	-5.30103	0.0001	0.000234	0.615385	0.89	0.0018	0.00485	0.329648	0.66	0.37224	1	yes
5185	Rat	Hepatocyte	130	BZD	benziodarone	2hr	High	25	-4.60206	0.0001	0.000234	0.615385	0.89	0.0001	0.000398	0.334673	0.66	0.266147	1	yes
5185	Rat	Hepatocyte	130	BZD	benziodarone	8hr	Low	1	-6	0.2495	0.279	0.210526	0.35	0.129	0.171	0.201005	0.44	0.488889	0	yes
5185	Rat	Hepatocyte	130	BZD	benziodarone	8hr	Middle	5	-5.30103	0.0001	0.000197	0.585366	0.86	0.0001	0.000231	0.500503	0.97	0	1	yes
5185	Rat	Hepatocyte	130	BZD	benziodarone	8hr	High	25	-4.60206	0.0001	0.000197	0.716814	0.95	0.0001	0.000231	0.624121	1	0.26361	1	yes
5185	Rat	Hepatocyte	130	BZD	benziodarone	24hr	Low	1	-6	0.072	0.087	0.230769	0.38	0.109	0.141	0.20201	0.44	0.0837838	0	yes
5185	Rat	Hepatocyte	130	BZD	benziodarone	24hr	Middle	5	-5.30103	0.0003	0.000565	0.384615	0.59	0.008	0.0138	0.270352	0.56	0.143293	1	yes
5185	Rat	Hepatocyte	130	BZD	benziodarone	24hr	High	25	-4.60206	0.0001	0.000194	0.610619	0.89	0.0001	0.000236	0.533668	0.97	0.25107	1	yes
5142	Rat	Hepatocyte	97	CAF	caffeine	2hr	Low	400	-3.39794	0.0006	0.00119	0.368421	0.55	0.0006	0.00189	0.282412	0.6	0	1	yes
5142	Rat	Hepatocyte	97	CAF	caffeine	2hr	Middle	2000	-2.69897	0.0001	0.000234	0.538462	0.8	0.0001	0.000398	0.356784	0.71	0.0409836	1	yes
5142	Rat	Hepatocyte	97	CAF	caffeine	2hr	High	10000	-2	0.0001	0.000234	0.692308	0.95	0.0001	0.000398	0.507538	0.97	0.419593	1	yes
5142	Rat	Hepatocyte	97	CAF	caffeine	8hr	Low	400	-3.39794	0.0102	0.015	0.307692	0.5	0.0017	0.00344	0.238191	0.49	0	0	yes
5142	Rat	Hepatocyte	97	CAF	caffeine	8hr	Middle	2000	-2.69897	0.0001	0.000197	0.884615	1	0.0001	0.000231	0.650251	1	0.00934579	1	yes
5142	Rat	Hepatocyte	97	CAF	caffeine	8hr	High	10000	-2	0.0001	0.000197	0.829268	1	0.0001	0.000231	0.773869	1	0.11828	1	yes
5142	Rat	Hepatocyte	97	CAF	caffeine	24hr	Low	400	-3.39794	0.0001	0.000194	0.423077	0.66	0.0001	0.000236	0.328643	0.66	0.305118	1	yes
5142	Rat	Hepatocyte	97	CAF	caffeine	24hr	Middle	2000	-2.69897	0.0001	0.000194	0.692308	0.95	0.0001	0.000236	0.584925	1	0.204561	1	yes
5142	Rat	Hepatocyte	97	CAF	caffeine	24hr	High	10000	-2	0.0001	0.000194	0.789474	1	0.0001	0.000236	0.755779	1	0.0644719	1	yes
5139	Rat	Hepatocyte	94	CAP	captopril	2hr	Low	400	-3.39794	0.1559	0.172	0.269231	0.42	0.2989	0.337	0.169849	0.37	0.587444	0	yes
5139	Rat	Hepatocyte	94	CAP	captopril	2hr	Middle	2000	-2.69897	0.0003	0.000637	0.461538	0.7	0.0093	0.0191	0.259296	0.53	0.297546	1	yes
5139	Rat	Hepatocyte	94	CAP	captopril	2hr	High	10000	-2	0.0001	0.000234	0.538462	0.8	0.0001	0.000398	0.349749	0.71	0.0811966	1	yes
5139	Rat	Hepatocyte	94	CAP	captopril	8hr	Low	400	-3.39794	0.0001	0.000197	0.469027	0.7	0.0001	0.000231	0.327638	0.66	0.474074	1	yes
5139	Rat	Hepatocyte	94	CAP	captopril	8hr	Middle	2000	-2.69897	0.0001	0.000197	0.653846	0.93	0.0001	0.000231	0.446231	0.87	0.147256	1	yes
5139	Rat	Hepatocyte	94	CAP	captopril	8hr	High	10000	-2	0.0001	0.000197	0.769231	1	0.0001	0.000231	0.617085	1	0.263231	1	yes
5139	Rat	Hepatocyte	94	CAP	captopril	24hr	Low	400	-3.39794	0.0001	0.000194	0.461538	0.7	0.0001	0.000236	0.324623	0.66	0.367056	1	yes
5139	Rat	Hepatocyte	94	CAP	captopril	24hr	Middle	2000	-2.69897	0.0001	0.000194	0.653846	0.93	0.0001	0.000236	0.487437	0.95	0.384966	1	yes
5139	Rat	Hepatocyte	94	CAP	captopril	24hr	High	10000	-2	0.0001	0.000194	0.734513	1	0.0001	0.000236	0.641206	1	0.400216	1	yes
5187	Rat	Hepatocyte	133	CBP	carboplatin	2hr	Low	120	-3.92082	0.1637	0.18	0.245614	0.39	0.2506	0.294	0.186935	0.4	0.39726	0	no
5187	Rat	Hepatocyte	133	CBP	carboplatin	2hr	Middle	600	-3.22185	0.0001	0.000234	0.423077	0.66	0.0436	0.0729	0.244221	0.53	0.228387	1	no
5187	Rat	Hepatocyte	133	CBP	carboplatin	2hr	High	3000	-2.52288	0.0018	0.00312	0.346154	0.55	0.0231	0.0422	0.274372	0.56	0.334356	1	no
5187	Rat	Hepatocyte	133	CBP	carboplatin	8hr	Low	120	-3.92082	0.028	0.0383	0.280702	0.45	0.1432	0.188	0.18995	0.4	0.00302115	0	no
5187	Rat	Hepatocyte	133	CBP	carboplatin	8hr	Middle	600	-3.22185	0.0001	0.000197	0.846154	1	0.0001	0.000231	0.644221	1	0.0448276	1	no
5187	Rat	Hepatocyte	133	CBP	carboplatin	8hr	High	3000	-2.52288	0.0001	0.000197	0.846154	1	0.0001	0.000231	0.728643	1	0	1	no
5187	Rat	Hepatocyte	133	CBP	carboplatin	24hr	Low	120	-3.92082	0.0001	0.000194	0.730769	1	0.0001	0.000236	0.641206	1	0.00161117	1	no
5187	Rat	Hepatocyte	133	CBP	carboplatin	24hr	Middle	600	-3.22185	0.0001	0.000194	0.846154	1	0.0001	0.000236	0.805025	1	0.00942992	1	no
5187	Rat	Hepatocyte	133	CBP	carboplatin	24hr	High	3000	-2.52288	0.0001	0.000194	0.884615	1	0.0001	0.000236	0.842211	1	0.0685579	1	no
5021	Rat	Hepatocyte	18	CBZ	carbamazepine	2hr	Low	12	-4.92082	0.0823	0.0975	0.341463	0.55	0.0971	0.142	0.288442	0.6	0	0	yes
5021	Rat	Hepatocyte	18	CBZ	carbamazepine	2hr	Middle	60	-4.22185	0.0959	0.111	0.327434	0.51	0.115	0.161	0.256281	0.53	0	0	yes
5021	Rat	Hepatocyte	18	CBZ	carbamazepine	2hr	High	300	-3.52288	0.0315	0.0405	0.292035	0.45	0.1257	0.173	0.222111	0.49	0.167421	0	yes
5021	Rat	Hepatocyte	18	CBZ	carbamazepine	8hr	Low	12	-4.92082	0.6254	0.641	0.121951	0.28	0.9811	0.997	0.0623116	0.27	0.148825	0	yes
5021	Rat	Hepatocyte	18	CBZ	carbamazepine	8hr	Middle	60	-4.22185	0.0922	0.112	0.384615	0.59	0.4774	0.541	0.155779	0.34	0.213974	0	yes
5021	Rat	Hepatocyte	18	CBZ	carbamazepine	8hr	High	300	-3.52288	0.0001	0.000197	0.615385	0.89	0.0289	0.0466	0.294472	0.6	0.14011	1	yes
5021	Rat	Hepatocyte	18	CBZ	carbamazepine	24hr	Low	12	-4.92082	0.18	0.199	0.230769	0.38	0.3758	0.418	0.150754	0.34	0.00846354	0	yes
5021	Rat	Hepatocyte	18	CBZ	carbamazepine	24hr	Middle	60	-4.22185	0.2538	0.272	0.230769	0.38	0.6443	0.682	0.111558	0.29	0	0	yes
5021	Rat	Hepatocyte	18	CBZ	carbamazepine	24hr	High	300	-3.52288	0.0001	0.000194	0.561404	0.86	0.0072	0.0126	0.355779	0.71	0.0858114	1	yes
5005	Rat	Hepatocyte	3	CCL4	carbon tetrachloride	2hr	Low	1000	-3	0.0107	0.0155	0.315789	0.5	0.0363	0.0619	0.271357	0.56	0.0343137	0	no
5005	Rat	Hepatocyte	3	CCL4	carbon tetrachloride	2hr	Middle	3000	-2.52288	0.0007	0.00136	0.380531	0.59	0.004	0.00929	0.322613	0.66	0.00696864	1	no
5005	Rat	Hepatocyte	3	CCL4	carbon tetrachloride	8hr	Low	1000	-3	0.0047	0.00732	0.423077	0.66	0.074	0.105	0.20804	0.44	0.0501253	1	no
5005	Rat	Hepatocyte	3	CCL4	carbon tetrachloride	8hr	Middle	3000	-2.52288	0.0001	0.000197	0.653846	0.93	0.0001	0.000231	0.355779	0.71	0.0390625	1	no
5005	Rat	Hepatocyte	3	CCL4	carbon tetrachloride	8hr	High	10000	-2	0.0001	0.000197	0.769231	1	0.0001	0.000231	0.623116	1	0.115538	1	no
5005	Rat	Hepatocyte	3	CCL4	carbon tetrachloride	24hr	Low	1000	-3	0.0029	0.0047	0.403509	0.6	0.0213	0.0327	0.264322	0.56	0.0154185	1	no
5005	Rat	Hepatocyte	3	CCL4	carbon tetrachloride	24hr	Middle	3000	-2.52288	0.0001	0.000194	0.473684	0.7	0.0001	0.000236	0.327638	0.66	0	1	no
5009	Rat	Hepatocyte	6	CFB	clofibrate	2hr	Low	12	-4.92082	0.1352	0.152	0.269231	0.42	0.3201	0.356	0.161809	0.37	0.284281	0	yes
5009	Rat	Hepatocyte	6	CFB	clofibrate	2hr	Middle	60	-4.22185	0.0136	0.0193	0.346154	0.55	0.058	0.0934	0.258291	0.53	0.385466	1	yes
5009	Rat	Hepatocyte	6	CFB	clofibrate	2hr	High	300	-3.52288	0.0491	0.0609	0.346154	0.55	0.1377	0.187	0.219095	0.44	0.366834	0	yes
5009	Rat	Hepatocyte	6	CFB	clofibrate	8hr	Low	12	-4.92082	0.0747	0.0929	0.263158	0.42	0.1627	0.208	0.215075	0.44	0	0	yes
5009	Rat	Hepatocyte	6	CFB	clofibrate	8hr	Middle	60	-4.22185	0.0004	0.000738	0.5	0.76	0.026	0.0424	0.318593	0.65	0.0131579	1	yes
5009	Rat	Hepatocyte	6	CFB	clofibrate	8hr	High	300	-3.52288	0.0054	0.00823	0.423077	0.66	0.0459	0.0689	0.252261	0.53	0.372943	1	yes
5009	Rat	Hepatocyte	6	CFB	clofibrate	24hr	Low	12	-4.92082	0.2238	0.244	0.22807	0.38	0.3834	0.424	0.155779	0.34	0.043628	0	yes
5009	Rat	Hepatocyte	6	CFB	clofibrate	24hr	Middle	60	-4.22185	0.0222	0.0296	0.384615	0.59	0.1123	0.144	0.228141	0.49	0.212617	1	yes
5009	Rat	Hepatocyte	6	CFB	clofibrate	24hr	High	300	-3.52288	0.0001	0.000194	0.461538	0.7	0.0008	0.00171	0.363819	0.75	0.35249	1	yes
5135	Rat	Hepatocyte	90	CHL	chlorpheniramine	2hr	Low	8	-5.09691	0.0044	0.00705	0.368421	0.55	0.0094	0.0193	0.265327	0.56	0.221402	1	yes
5135	Rat	Hepatocyte	90	CHL	chlorpheniramine	2hr	Middle	40	-4.39794	0.0001	0.000234	0.692308	0.95	0.0001	0.000398	0.307538	0.65	0.375267	1	yes
5135	Rat	Hepatocyte	90	CHL	chlorpheniramine	2hr	High	200	-3.69897	0.0001	0.000234	0.692308	0.95	0.0001	0.000398	0.407035	0.82	0.203036	1	yes
5135	Rat	Hepatocyte	90	CHL	chlorpheniramine	8hr	Low	8	-5.09691	0.0946	0.115	0.423077	0.66	0.2109	0.261	0.18794	0.4	0.04	0	yes
5135	Rat	Hepatocyte	90	CHL	chlorpheniramine	8hr	Middle	40	-4.39794	0.0001	0.000197	0.5	0.76	0.0001	0.000231	0.337688	0.66	0.165125	1	yes
5135	Rat	Hepatocyte	90	CHL	chlorpheniramine	8hr	High	200	-3.69897	0.0001	0.000197	0.807692	1	0.0001	0.000231	0.58392	1	0.176101	1	yes
5135	Rat	Hepatocyte	90	CHL	chlorpheniramine	24hr	Low	8	-5.09691	0.011	0.0155	0.263158	0.42	0.0276	0.0412	0.227136	0.49	0.29813	0	yes
5135	Rat	Hepatocyte	90	CHL	chlorpheniramine	24hr	Middle	40	-4.39794	0.0001	0.000194	0.576923	0.86	0.0001	0.000236	0.432161	0.87	0.315453	1	yes
5135	Rat	Hepatocyte	90	CHL	chlorpheniramine	24hr	High	200	-3.69897	0.0001	0.000194	0.792683	1	0.0001	0.000236	0.711558	1	0.13369	1	yes
5195	Rat	Hepatocyte	00A01	CHX	cycloheximide	2hr	Low	4	-5.39794	0.0001	0.000234	0.923077	1	0.0001	0.000398	0.532663	0.97		1	no
5195	Rat	Hepatocyte	00A01	CHX	cycloheximide	2hr	Middle	20	-4.69897	0.0001	0.000234	0.923077	1	0.0001	0.000398	0.573869	1		1	no
5195	Rat	Hepatocyte	00A01	CHX	cycloheximide	2hr	High	100	-4	0.0001	0.000234	0.923077	1	0.0001	0.000398	0.58392	1		1	no
5195	Rat	Hepatocyte	00A01	CHX	cycloheximide	8hr	Low	4	-5.39794	0.0001	0.000197	1	1	0.0001	0.000231	0.771859	1		1	no
5195	Rat	Hepatocyte	00A01	CHX	cycloheximide	8hr	Middle	20	-4.69897	0.0001	0.000197	0.961538	1	0.0001	0.000231	0.794975	1		1	no
5195	Rat	Hepatocyte	00A01	CHX	cycloheximide	8hr	High	100	-4	0.0001	0.000197	0.961538	1	0.0001	0.000231	0.807035	1		1	no
5195	Rat	Hepatocyte	00A01	CHX	cycloheximide	24hr	Low	4	-5.39794	0.0001	0.000194	1	1	0.0001	0.000236	0.822111	1		1	no
5195	Rat	Hepatocyte	00A01	CHX	cycloheximide	24hr	Middle	20	-4.69897	0.0001	0.000194	0.923077	1	0.0001	0.000236	0.831156	1		1	no
5195	Rat	Hepatocyte	00A01	CHX	cycloheximide	24hr	High	100	-4	0.0001	0.000194	0.902655	1	0.0001	0.000236	0.836181	1		1	no
5041	Rat	Hepatocyte	35	CIM	cimetidine	2hr	Low	12	-4.92082	0.0001	0.000234	0.461538	0.7	0.0036	0.0086	0.303518	0.65	0.0742574	1	yes
5041	Rat	Hepatocyte	35	CIM	cimetidine	2hr	Middle	60	-4.22185	0.0002	0.000447	0.5	0.76	0.0008	0.00241	0.379899	0.75	0	1	yes
5041	Rat	Hepatocyte	35	CIM	cimetidine	2hr	High	300	-3.52288	0.0001	0.000234	0.615385	0.89	0.0001	0.000398	0.461307	0.95	0.10687	1	yes
5041	Rat	Hepatocyte	35	CIM	cimetidine	8hr	Low	12	-4.92082	0.0647	0.0819	0.298246	0.45	0.2428	0.297	0.194975	0.4	0.27665	0	yes
5041	Rat	Hepatocyte	35	CIM	cimetidine	8hr	Middle	60	-4.22185	0.0038	0.00599	0.461538	0.7	0.0008	0.00168	0.304523	0.65	0.402151	1	yes
5041	Rat	Hepatocyte	35	CIM	cimetidine	8hr	High	300	-3.52288	0.0033	0.00522	0.538462	0.8	0.0029	0.0057	0.294472	0.6	0.271386	1	yes
5041	Rat	Hepatocyte	35	CIM	cimetidine	24hr	Low	12	-4.92082	0.0116	0.0163	0.385965	0.59	0.025	0.0375	0.256281	0.53	0.291602	1	yes
5041	Rat	Hepatocyte	35	CIM	cimetidine	24hr	Middle	60	-4.22185	0.002	0.00334	0.5	0.76	0.0414	0.0597	0.230151	0.49	0.265809	1	yes
5041	Rat	Hepatocyte	35	CIM	cimetidine	24hr	High	300	-3.52288	0.0004	0.00073	0.5	0.76	0.0031	0.00606	0.283417	0.6	0.342163	1	yes
5181	Rat	Hepatocyte	126	CLM	chlormadinone	2hr	Low	1.6	-5.79588	0.0001	0.000234	0.384615	0.59	0.0675	0.106	0.213065	0.44	0.181818	1	no
5181	Rat	Hepatocyte	126	CLM	chlormadinone	2hr	Middle	8	-5.09691	0.0001	0.000234	0.5	0.76	0.0027	0.0068	0.289447	0.6	0.257095	1	no
5181	Rat	Hepatocyte	126	CLM	chlormadinone	2hr	High	40	-4.39794	0.0001	0.000234	0.538462	0.8	0.0001	0.000398	0.302513	0.65	0.294926	1	no
5181	Rat	Hepatocyte	126	CLM	chlormadinone	8hr	Low	1.6	-5.79588	0.0002	0.000379	0.653846	0.93	0.067	0.0971	0.258291	0.53	0.111111	1	no
5181	Rat	Hepatocyte	126	CLM	chlormadinone	8hr	Middle	8	-5.09691	0.0001	0.000197	0.538462	0.8	0.0001	0.000231	0.39598	0.78	0	1	no
5181	Rat	Hepatocyte	126	CLM	chlormadinone	8hr	High	40	-4.39794	0.0001	0.000197	0.807692	1	0.0001	0.000231	0.662312	1	0.0790698	1	no
5181	Rat	Hepatocyte	126	CLM	chlormadinone	24hr	Low	1.6	-5.79588	0.0502	0.0626	0.230769	0.38	0.2052	0.241	0.174874	0.37	0	0	no
5181	Rat	Hepatocyte	126	CLM	chlormadinone	24hr	Middle	8	-5.09691	0.0001	0.000194	0.576923	0.86	0.0019	0.00387	0.281407	0.6	0.06	1	no
5181	Rat	Hepatocyte	126	CLM	chlormadinone	24hr	High	40	-4.39794	0.0001	0.000194	0.653846	0.93	0.0001	0.000236	0.533668	0.97	0.111217	1	no
5205	Rat	Hepatocyte	141	CLT	cephalothin	2hr	Low	120	-3.92082	0.0282	0.0368	0.346154	0.55	0.1897	0.239	0.177889	0.37	0.273423	1	no
5205	Rat	Hepatocyte	141	CLT	cephalothin	2hr	Middle	600	-3.22185	0.0006	0.00119	0.362832	0.55	0.0118	0.0237	0.285427	0.6	0.404762	1	no
5205	Rat	Hepatocyte	141	CLT	cephalothin	2hr	High	3000	-2.52288	0.0001	0.000234	0.615385	0.89	0.001	0.00294	0.271357	0.56	0.334615	1	no
5205	Rat	Hepatocyte	141	CLT	cephalothin	8hr	Low	120	-3.92082	0.0249	0.0347	0.423077	0.66	0.0656	0.0954	0.230151	0.49	0.0431373	1	no
5205	Rat	Hepatocyte	141	CLT	cephalothin	8hr	Middle	600	-3.22185	0.0001	0.000197	0.614035	0.89	0.0001	0.000231	0.573869	1	0	1	no
5205	Rat	Hepatocyte	141	CLT	cephalothin	8hr	High	3000	-2.52288	0.0001	0.000197	0.846154	1	0.0001	0.000231	0.691457	1	0	1	no
5205	Rat	Hepatocyte	141	CLT	cephalothin	24hr	Low	120	-3.92082	0.0019	0.0032	0.385965	0.59	0.0027	0.0054	0.292462	0.6	0.265455	1	no
5205	Rat	Hepatocyte	141	CLT	cephalothin	24hr	Middle	600	-3.22185	0.0001	0.000194	0.576923	0.86	0.0001	0.000236	0.335678	0.66	0.169657	1	no
5205	Rat	Hepatocyte	141	CLT	cephalothin	24hr	High	3000	-2.52288	0.0001	0.000194	0.961538	1	0.0001	0.000236	0.862312	1	0.0248175	1	no
5033	Rat	Hepatocyte	27	CMA	coumarin	2hr	Low	12	-4.92082	0.5517	0.557	0.106195	0.28	0.8682	0.874	0.0773869	0.27	0.371648	0	no
5033	Rat	Hepatocyte	27	CMA	coumarin	2hr	Middle	60	-4.22185	0.2436	0.258	0.307692	0.5	0.7276	0.739	0.080402	0.28	0.312583	0	no
5033	Rat	Hepatocyte	27	CMA	coumarin	2hr	High	300	-3.52288	0.2468	0.261	0.230769	0.38	0.4174	0.449	0.133668	0.31	0.278947	0	no
5033	Rat	Hepatocyte	27	CMA	coumarin	8hr	Low	12	-4.92082	0.3106	0.34	0.195122	0.33	0.3158	0.377	0.168844	0.37	0.245734	0	no
5033	Rat	Hepatocyte	27	CMA	coumarin	8hr	Middle	60	-4.22185	0.1713	0.197	0.298246	0.45	0.1902	0.24	0.242211	0.53	0.164474	0	no
5033	Rat	Hepatocyte	27	CMA	coumarin	8hr	High	300	-3.52288	0.0007	0.00123	0.615385	0.89	0.0455	0.0688	0.348744	0.71	0.0159858	1	no
5033	Rat	Hepatocyte	27	CMA	coumarin	24hr	Low	12	-4.92082	0.4997	0.514	0.158537	0.3	0.6933	0.726	0.0874372	0.28	0	0	no
5033	Rat	Hepatocyte	27	CMA	coumarin	24hr	Middle	60	-4.22185	0.0825	0.0981	0.329268	0.51	0.1194	0.151	0.313568	0.65	0.078534	0	no
5033	Rat	Hepatocyte	27	CMA	coumarin	24hr	High	300	-3.52288	0.0001	0.000194	0.769231	1	0.0005	0.00109	0.646231	1	0.0503356	1	no
5058	Rat	Hepatocyte	52	CMN	chlormezanone	2hr	Low	10	-5	0.4567	0.464	0.192982	0.33	0.6706	0.687	0.136683	0.31	0.128571	0	no
5058	Rat	Hepatocyte	52	CMN	chlormezanone	2hr	Middle	50	-4.30103	0.068	0.0817	0.307692	0.5	0.4182	0.449	0.158794	0.34	0.153846	0	no
5058	Rat	Hepatocyte	52	CMN	chlormezanone	2hr	High	250	-3.60206	0.0625	0.0759	0.274336	0.42	0.1986	0.246	0.19598	0.4	0.27044	0	no
5058	Rat	Hepatocyte	52	CMN	chlormezanone	8hr	Low	10	-5	0.4432	0.471	0.140351	0.3	0.9272	0.95	0.0994975	0.28	0	0	no
5058	Rat	Hepatocyte	52	CMN	chlormezanone	8hr	Middle	50	-4.30103	0.0027	0.0043	0.5	0.76	0.0216	0.0362	0.322613	0.66	0.352941	1	no
5058	Rat	Hepatocyte	52	CMN	chlormezanone	8hr	High	250	-3.60206	0.0001	0.000197	0.538462	0.8	0.0081	0.0147	0.310553	0.65	0.00892857	1	no
5058	Rat	Hepatocyte	52	CMN	chlormezanone	24hr	Low	10	-5	0.6582	0.666	0.0769231	0.27	0.9912	0.991	0.0894472	0.28	0.157767	0	no
5058	Rat	Hepatocyte	52	CMN	chlormezanone	24hr	Middle	50	-4.30103	0.3437	0.362	0.230769	0.38	0.5186	0.56	0.147739	0.34	0.358491	0	no
5058	Rat	Hepatocyte	52	CMN	chlormezanone	24hr	High	250	-3.60206	0.0008	0.00141	0.5	0.76	0.0074	0.0129	0.286432	0.6	0.254509	1	no
5118	Rat	Hepatocyte	64	CMP	chloramphenicol	2hr	Low	18	-4.74473	0.0001	0.000234	0.384615	0.59	0.0195	0.0361	0.257286	0.53	0.142857	1	yes
5118	Rat	Hepatocyte	64	CMP	chloramphenicol	2hr	Middle	90	-4.04576	0.0001	0.000234	0.769231	1	0.0001	0.000398	0.380905	0.78	0.372093	1	yes
5118	Rat	Hepatocyte	64	CMP	chloramphenicol	2hr	High	450	-3.34679	0.0001	0.000234	0.5	0.76	0.0003	0.00106	0.336683	0.66	0.145125	1	yes
5118	Rat	Hepatocyte	64	CMP	chloramphenicol	8hr	Low	18	-4.74473	0.4908	0.517	0.153846	0.3	0.735	0.78	0.120603	0.31	0	0	yes
5118	Rat	Hepatocyte	64	CMP	chloramphenicol	8hr	Middle	90	-4.04576	0.0333	0.045	0.384615	0.59	0.313	0.375	0.173869	0.37	0.132743	1	yes
5118	Rat	Hepatocyte	64	CMP	chloramphenicol	8hr	High	450	-3.34679	0.0001	0.000197	0.615385	0.89	0.0001	0.000231	0.407035	0.82	0	1	yes
5118	Rat	Hepatocyte	64	CMP	chloramphenicol	24hr	Low	18	-4.74473	0.5514	0.561	0.175439	0.31	0.7953	0.821	0.109548	0.29	0.215909	0	yes
5118	Rat	Hepatocyte	64	CMP	chloramphenicol	24hr	Middle	90	-4.04576	0.094	0.111	0.230769	0.38	0.2314	0.269	0.18995	0.4	0.177982	0	yes
5118	Rat	Hepatocyte	64	CMP	chloramphenicol	24hr	High	450	-3.34679	0.0001	0.000194	0.585366	0.86	0.0001	0.000236	0.521608	0.97	0.000769823	1	yes
5168	Rat	Hepatocyte	113	COL	colchicine	2hr	Low	200	-3.69897	0.0001	0.000234	0.578947	0.86	0.0001	0.000398	0.490452	0.95	0.692982	1	no
5168	Rat	Hepatocyte	113	COL	colchicine	2hr	Middle	1000	-3	0.0001	0.000234	0.584071	0.86	0.0001	0.000398	0.531658	0.97	0.552113	1	no
5168	Rat	Hepatocyte	113	COL	colchicine	2hr	High	5000	-2.30103	0.0001	0.000234	0.807692	1	0.0001	0.000398	0.560804	1	0.492599	1	no
5168	Rat	Hepatocyte	113	COL	colchicine	8hr	Low	200	-3.69897	0.0001	0.000197	0.884615	1	0.0001	0.000231	0.693467	1	0.204433	1	no
5168	Rat	Hepatocyte	113	COL	colchicine	8hr	Middle	1000	-3	0.0001	0.000197	0.884615	1	0.0001	0.000231	0.750754	1	0.124236	1	no
5168	Rat	Hepatocyte	113	COL	colchicine	8hr	High	5000	-2.30103	0.0001	0.000197	0.884615	1	0.0001	0.000231	0.815075	1	0.40708	1	no
5168	Rat	Hepatocyte	113	COL	colchicine	24hr	Low	200	-3.69897	0.0001	0.000194	0.884615	1	0.0001	0.000236	0.751759	1	0.203404	1	no
5168	Rat	Hepatocyte	113	COL	colchicine	24hr	Middle	1000	-3	0.0001	0.000194	1	1	0.0001	0.000236	0.80201	1	0.105723	1	no
5168	Rat	Hepatocyte	113	COL	colchicine	24hr	High	5000	-2.30103	0.0001	0.000194	0.938053	1	0.0001	0.000236	0.898492	1	0.046396	1	no
5030	Rat	Hepatocyte	24	CPA	cyclophosphamide	2hr	Low	8	-5.09691	0.0729	0.0871	0.346154	0.55	0.1145	0.161	0.248241	0.53	0.291105	0	yes
5030	Rat	Hepatocyte	24	CPA	cyclophosphamide	2hr	Middle	40	-4.39794	0.1076	0.124	0.346154	0.55	0.2303	0.273	0.18794	0.4	0.285501	0	yes
5030	Rat	Hepatocyte	24	CPA	cyclophosphamide	2hr	High	200	-3.69897	0.0605	0.0739	0.315789	0.5	0.064	0.101	0.269347	0.56	0.0325048	0	yes
5030	Rat	Hepatocyte	24	CPA	cyclophosphamide	8hr	Low	8	-5.09691	0.0974	0.118	0.350877	0.55	0.1443	0.188	0.235176	0.49	0.0531062	0	yes
5030	Rat	Hepatocyte	24	CPA	cyclophosphamide	8hr	Middle	40	-4.39794	0.0096	0.0142	0.461538	0.7	0.0385	0.0595	0.293467	0.6	0.231651	1	yes
5030	Rat	Hepatocyte	24	CPA	cyclophosphamide	8hr	High	200	-3.69897	0.0003	0.000564	0.538462	0.8	0.0066	0.0122	0.360804	0.75	0.0359712	1	yes
5030	Rat	Hepatocyte	24	CPA	cyclophosphamide	24hr	Low	8	-5.09691	0.0123	0.0172	0.461538	0.7	0.016	0.0257	0.326633	0.66	0.0104478	1	yes
5030	Rat	Hepatocyte	24	CPA	cyclophosphamide	24hr	Middle	40	-4.39794	0.0002	0.000382	0.692308	0.95	0.0004	0.000885	0.484422	0.95	0.0282132	1	yes
5030	Rat	Hepatocyte	24	CPA	cyclophosphamide	24hr	High	200	-3.69897	0.0001	0.000194	0.807692	1	0.0001	0.000236	0.670352	1	0.028777	1	yes
5176	Rat	Hepatocyte	121	CPM	clomipramine	2hr	Low	1.6	-5.79588	0.0091	0.0134	0.307692	0.5	0.0267	0.0469	0.219095	0.44	0.253968	0	yes
5176	Rat	Hepatocyte	121	CPM	clomipramine	2hr	Middle	8	-5.09691	0.0001	0.000234	0.384615	0.59	0.0005	0.00166	0.299497	0.6	0.125984	1	yes
5176	Rat	Hepatocyte	121	CPM	clomipramine	2hr	High	40	-4.39794	0.0001	0.000234	0.653846	0.93	0.0001	0.000398	0.4	0.82	0.219081	1	yes
5176	Rat	Hepatocyte	121	CPM	clomipramine	8hr	Low	1.6	-5.79588	0.0704	0.0881	0.263158	0.42	0.8399	0.879	0.116583	0.29	0.172414	0	yes
5176	Rat	Hepatocyte	121	CPM	clomipramine	8hr	Middle	8	-5.09691	0.0001	0.000197	0.463415	0.7	0.0001	0.000231	0.41809	0.82	0.037037	1	yes
5176	Rat	Hepatocyte	121	CPM	clomipramine	8hr	High	40	-4.39794	0.0001	0.000197	0.807692	1	0.0001	0.000231	0.665327	1	0.095941	1	yes
5176	Rat	Hepatocyte	121	CPM	clomipramine	24hr	Low	1.6	-5.79588	0.0826	0.0981	0.268293	0.42	0.0668	0.0931	0.198995	0.4	0.0831826	0	yes
5176	Rat	Hepatocyte	121	CPM	clomipramine	24hr	Middle	8	-5.09691	0.0249	0.0327	0.265487	0.42	0.0034	0.00655	0.260302	0.56	0.057971	0	yes
5176	Rat	Hepatocyte	121	CPM	clomipramine	24hr	High	40	-4.39794	0.0001	0.000194	0.730769	1	0.0001	0.000236	0.639196	1	0.118084	1	yes
5128	Rat	Hepatocyte	80	CPP	chlorpropamide	2hr	Low	30	-4.52288	0.0009	0.0017	0.346154	0.55	0.0007	0.00214	0.267337	0.56	0.269565	1	yes
5128	Rat	Hepatocyte	80	CPP	chlorpropamide	2hr	Middle	150	-3.82391	0.0001	0.000234	0.5	0.76	0.0001	0.000398	0.369849	0.75	0.322176	1	yes
5128	Rat	Hepatocyte	80	CPP	chlorpropamide	2hr	High	750	-3.12494	0.0001	0.000234	0.461538	0.7	0.0001	0.000398	0.328643	0.66	0.389338	1	yes
5128	Rat	Hepatocyte	80	CPP	chlorpropamide	8hr	Low	30	-4.52288	0.117	0.138	0.247788	0.39	0.0407	0.0625	0.198995	0.4	0.166667	0	yes
5128	Rat	Hepatocyte	80	CPP	chlorpropamide	8hr	Middle	150	-3.82391	0.0112	0.0164	0.292683	0.45	0.0042	0.00807	0.253266	0.53	0.276596	0	yes
5128	Rat	Hepatocyte	80	CPP	chlorpropamide	8hr	High	750	-3.12494	0.0001	0.000197	0.438596	0.66	0.0001	0.000231	0.327638	0.66	0.106383	1	yes
5128	Rat	Hepatocyte	80	CPP	chlorpropamide	24hr	Low	30	-4.52288	0.0054	0.00833	0.307692	0.5	0.0118	0.0196	0.231156	0.49	0.0112045	0	yes
5128	Rat	Hepatocyte	80	CPP	chlorpropamide	24hr	Middle	150	-3.82391	0.0001	0.000194	0.461538	0.7	0.0008	0.00171	0.243216	0.53	0.0630048	1	yes
5128	Rat	Hepatocyte	80	CPP	chlorpropamide	24hr	High	750	-3.12494	0.0001	0.000194	0.538462	0.8	0.0001	0.000236	0.353769	0.71	0	1	yes
5056	Rat	Hepatocyte	50	CPX	ciprofloxacin	2hr	Low	1	-6	0.0687	0.0823	0.243902	0.39	0.1421	0.19	0.19598	0.4	0.568627	0	yes
5056	Rat	Hepatocyte	50	CPX	ciprofloxacin	2hr	Middle	5	-5.30103	0.0088	0.013	0.318584	0.5	0.0319	0.0556	0.268342	0.56	0.203125	0	yes
5056	Rat	Hepatocyte	50	CPX	ciprofloxacin	2hr	High	25	-4.60206	0.0009	0.0017	0.350877	0.55	0.08	0.12	0.225126	0.49	0.00446429	1	yes
5056	Rat	Hepatocyte	50	CPX	ciprofloxacin	8hr	Low	1	-6	0.3195	0.349	0.182927	0.33	0.5908	0.653	0.133668	0.31	0.282474	0	yes
5056	Rat	Hepatocyte	50	CPX	ciprofloxacin	8hr	Middle	5	-5.30103	0.0001	0.000197	0.730769	1	0.0001	0.000231	0.528643	0.97	0.0173697	1	yes
5056	Rat	Hepatocyte	50	CPX	ciprofloxacin	8hr	High	25	-4.60206	0.0001	0.000197	0.653846	0.93	0.0001	0.000231	0.566834	1	0.0497553	1	yes
5056	Rat	Hepatocyte	50	CPX	ciprofloxacin	24hr	Low	1	-6	0.0002	0.000382	0.5	0.76	0.0002	0.000457	0.413065	0.82	0.07	1	yes
5056	Rat	Hepatocyte	50	CPX	ciprofloxacin	24hr	Middle	5	-5.30103	0.0024	0.00395	0.345133	0.55	0.0105	0.0176	0.283417	0.6	0.273684	1	yes
5056	Rat	Hepatocyte	50	CPX	ciprofloxacin	24hr	High	25	-4.60206	0.0004	0.00073	0.333333	0.51	0.0061	0.0109	0.280402	0.6	0.271875	1	yes
5019	Rat	Hepatocyte	16	CPZ	chlorpromazine	2hr	Low	0.8	-6.09691	0.2261	0.242	0.230088	0.38	0.3695	0.404	0.163819	0.37	0	0	yes
5019	Rat	Hepatocyte	16	CPZ	chlorpromazine	2hr	Middle	4	-5.39794	0.0629	0.0762	0.346154	0.55	0.3051	0.342	0.179899	0.37	0.341818	0	yes
5019	Rat	Hepatocyte	16	CPZ	chlorpromazine	2hr	High	20	-4.69897	0.0453	0.0567	0.365854	0.55	0.1029	0.149	0.302513	0.65	0.131429	0	yes
5019	Rat	Hepatocyte	16	CPZ	chlorpromazine	8hr	Low	0.8	-6.09691	0.2896	0.318	0.157895	0.3	0.6074	0.668	0.0934673	0.28	0.171233	0	yes
5019	Rat	Hepatocyte	16	CPZ	chlorpromazine	8hr	Middle	4	-5.39794	0.037	0.0493	0.389381	0.59	0.0589	0.0869	0.350754	0.71	0.229412	1	yes
5019	Rat	Hepatocyte	16	CPZ	chlorpromazine	8hr	High	20	-4.69897	0.002	0.00325	0.538462	0.8	0.0252	0.0417	0.419095	0.82	0.0893372	1	yes
5019	Rat	Hepatocyte	16	CPZ	chlorpromazine	24hr	Low	0.8	-6.09691	0.1617	0.181	0.307692	0.5	0.7749	0.804	0.0864322	0.28	0.112457	0	yes
5019	Rat	Hepatocyte	16	CPZ	chlorpromazine	24hr	Middle	4	-5.39794	0.0084	0.0123	0.423077	0.66	0.2831	0.322	0.167839	0.37	0.32	1	yes
5019	Rat	Hepatocyte	16	CPZ	chlorpromazine	24hr	High	20	-4.69897	0.003	0.00484	0.576923	0.86	0.1093	0.141	0.251256	0.53	0.325497	1	yes
5192	Rat	Hepatocyte	142	CSA	cyclosporine A	2hr	Low	0.24	-6.61979	0.0027	0.00459	0.423077	0.66	0.0408	0.0685	0.294472	0.6	0	1	yes
5192	Rat	Hepatocyte	142	CSA	cyclosporine A	2hr	Middle	1.2	-5.92082	0.0001	0.000234	0.538462	0.8	0.0007	0.00214	0.455276	0.87	0.169811	1	yes
5192	Rat	Hepatocyte	142	CSA	cyclosporine A	2hr	High	6	-5.22185	0.0001	0.000234	0.692308	0.95	0.0001	0.000398	0.441206	0.87	0.257143	1	yes
5192	Rat	Hepatocyte	142	CSA	cyclosporine A	8hr	Low	0.24	-6.61979	0.0426	0.0561	0.280702	0.45	0.0827	0.117	0.240201	0.53	0.172043	0	yes
5192	Rat	Hepatocyte	142	CSA	cyclosporine A	8hr	Middle	1.2	-5.92082	0.0001	0.000197	0.52439	0.8	0.0001	0.000231	0.499497	0.95	0.315508	1	yes
5192	Rat	Hepatocyte	142	CSA	cyclosporine A	8hr	High	6	-5.22185	0.0001	0.000197	0.653846	0.93	0.0001	0.000231	0.574874	1	0.154098	1	yes
5192	Rat	Hepatocyte	142	CSA	cyclosporine A	24hr	Low	0.24	-6.61979	0.0001	0.000194	0.438596	0.66	0.0246	0.037	0.272362	0.56	0.0213178	1	yes
5192	Rat	Hepatocyte	142	CSA	cyclosporine A	24hr	Middle	1.2	-5.92082	0.0001	0.000194	0.5	0.76	0.0001	0.000236	0.364824	0.75	0	1	yes
5192	Rat	Hepatocyte	142	CSA	cyclosporine A	24hr	High	6	-5.22185	0.0001	0.000194	0.707317	0.95	0.0001	0.000236	0.582915	1	0.0960404	1	yes
5200	Rat	Hepatocyte	132	CSP	cisplatin	2hr	Low	8	-5.09691	0.0122	0.0175	0.307692	0.5	0.2897	0.328	0.162814	0.37	0.368345	0	no
5200	Rat	Hepatocyte	132	CSP	cisplatin	2hr	Middle	40	-4.39794	0.0001	0.000234	0.461538	0.7	0.0084	0.0175	0.260302	0.56	0.269439	1	no
5200	Rat	Hepatocyte	132	CSP	cisplatin	2hr	High	200	-3.69897	0.0001	0.000234	0.576923	0.86	0.0001	0.000398	0.403015	0.82	0.357087	1	no
5200	Rat	Hepatocyte	132	CSP	cisplatin	8hr	Low	8	-5.09691	0.0001	0.000197	0.473684	0.7	0.0002	0.000453	0.323618	0.66	0	1	no
5200	Rat	Hepatocyte	132	CSP	cisplatin	8hr	Middle	40	-4.39794	0.0001	0.000197	0.884615	1	0.0001	0.000231	0.703518	1	0	1	no
5200	Rat	Hepatocyte	132	CSP	cisplatin	8hr	High	200	-3.69897	0.0001	0.000197	0.884615	1	0.0001	0.000231	0.79598	1	0.235727	1	no
5200	Rat	Hepatocyte	132	CSP	cisplatin	24hr	Low	8	-5.09691	0.0001	0.000194	0.684211	0.95	0.0001	0.000236	0.58593	1	0.00160514	1	no
5200	Rat	Hepatocyte	132	CSP	cisplatin	24hr	Middle	40	-4.39794	0.0001	0.000194	0.884615	1	0.0001	0.000236	0.809045	1	0.00337838	1	no
5200	Rat	Hepatocyte	132	CSP	cisplatin	24hr	High	200	-3.69897	0.0001	0.000194	0.961538	1	0.0001	0.000236	0.81407	1	0.128671	1	no
5198	Rat	Hepatocyte	00A05	DEM	diethyl maleate	2hr	Low	60	-4.22185	0.0001	0.000234	0.403509	0.6	0.0001	0.000398	0.301508	0.65		1	no
5198	Rat	Hepatocyte	00A05	DEM	diethyl maleate	2hr	Middle	300	-3.52288	0.0001	0.000234	0.576923	0.86	0.0001	0.000398	0.398995	0.78		1	no
5198	Rat	Hepatocyte	00A05	DEM	diethyl maleate	2hr	High	1500	-2.82391	0.0001	0.000234	0.576923	0.86	0.0001	0.000398	0.472362	0.95		1	no
5198	Rat	Hepatocyte	00A05	DEM	diethyl maleate	8hr	Low	60	-4.22185	0.0002	0.000379	0.283186	0.45	0.0128	0.0223	0.219095	0.44		0	no
5198	Rat	Hepatocyte	00A05	DEM	diethyl maleate	8hr	Middle	300	-3.52288	0.0001	0.000197	0.884615	1	0.0001	0.000231	0.613065	1		1	no
5198	Rat	Hepatocyte	00A05	DEM	diethyl maleate	8hr	High	1500	-2.82391	0.0001	0.000197	0.807692	1	0.0001	0.000231	0.676382	1		1	no
5198	Rat	Hepatocyte	00A05	DEM	diethyl maleate	24hr	Low	60	-4.22185	0.0002	0.000382	0.309735	0.5	0.0076	0.0132	0.241206	0.53		0	no
5198	Rat	Hepatocyte	00A05	DEM	diethyl maleate	24hr	Middle	300	-3.52288	0.0001	0.000194	0.576923	0.86	0.0001	0.000236	0.411055	0.82		1	no
5198	Rat	Hepatocyte	00A05	DEM	diethyl maleate	24hr	High	1500	-2.82391	0.0001	0.000194	0.923077	1	0.0001	0.000236	0.770854	1		1	no
5207	Rat	Hepatocyte	145	DEN	nitrosodiethylamine	2hr	Low	400	-3.39794	0.0632	0.0764	0.346154	0.55	0.1499	0.196	0.198995	0.4	0.403614	0	no
5207	Rat	Hepatocyte	145	DEN	nitrosodiethylamine	2hr	Middle	2000	-2.69897	0.0041	0.00672	0.423077	0.66	0.0491	0.0811	0.228141	0.49	0.598639	1	no
5207	Rat	Hepatocyte	145	DEN	nitrosodiethylamine	2hr	High	10000	-2	0.0001	0.000234	0.576923	0.86	0.0006	0.00189	0.349749	0.71	0.00793651	1	no
5207	Rat	Hepatocyte	145	DEN	nitrosodiethylamine	8hr	Low	400	-3.39794	0.0114	0.0166	0.298246	0.45	0.0342	0.0539	0.268342	0.56	0.0149254	0	no
5207	Rat	Hepatocyte	145	DEN	nitrosodiethylamine	8hr	Middle	2000	-2.69897	0.0001	0.000197	0.5	0.76	0.0002	0.000453	0.38392	0.78	0	1	no
5207	Rat	Hepatocyte	145	DEN	nitrosodiethylamine	8hr	High	10000	-2	0.0001	0.000197	0.769231	1	0.0001	0.000231	0.573869	1	0	1	no
5207	Rat	Hepatocyte	145	DEN	nitrosodiethylamine	24hr	Low	400	-3.39794	0.0001	0.000194	0.45122	0.67	0.0001	0.000236	0.41005	0.82	0.0705596	1	no
5207	Rat	Hepatocyte	145	DEN	nitrosodiethylamine	24hr	Middle	2000	-2.69897	0.0001	0.000194	0.538462	0.8	0.0001	0.000236	0.470352	0.95	0.0891266	1	no
5207	Rat	Hepatocyte	145	DEN	nitrosodiethylamine	24hr	High	10000	-2	0.0001	0.000194	0.769231	1	0.0001	0.000236	0.639196	1	0.0173267	1	no
5022	Rat	Hepatocyte	19	DFNa	diclofenac	2hr	Low	16	-4.79588	0.8842	0.884	0.0884956	0.27	0.9452	0.947	0.0633166	0.27	0.0152672	0	yes
5022	Rat	Hepatocyte	19	DFNa	diclofenac	2hr	Middle	80	-4.09691	0.0271	0.0356	0.280702	0.45	0.2124	0.26	0.20402	0.44	0.308261	0	yes
5022	Rat	Hepatocyte	19	DFNa	diclofenac	2hr	High	400	-3.39794	0.0001	0.000234	0.807692	1	0.0001	0.000398	0.471357	0.95	0.356354	1	yes
5022	Rat	Hepatocyte	19	DFNa	diclofenac	8hr	Low	16	-4.79588	0.1584	0.183	0.192308	0.33	0.6502	0.699	0.109548	0.29	0.139676	0	yes
5022	Rat	Hepatocyte	19	DFNa	diclofenac	8hr	Middle	80	-4.09691	0.0001	0.000197	0.807692	1	0.0135	0.0235	0.434171	0.87	0.0753804	1	yes
5022	Rat	Hepatocyte	19	DFNa	diclofenac	8hr	High	400	-3.39794	0.0001	0.000197	0.846154	1	0.0001	0.000231	0.672362	1	0.0816697	1	yes
5022	Rat	Hepatocyte	19	DFNa	diclofenac	24hr	Low	16	-4.79588	0.034	0.0435	0.380531	0.59	0.0688	0.0947	0.318593	0.65	0.327273	1	yes
5022	Rat	Hepatocyte	19	DFNa	diclofenac	24hr	Middle	80	-4.09691	0.0003	0.000565	0.596491	0.86	0.0054	0.00977	0.529648	0.97	0.391941	1	yes
5022	Rat	Hepatocyte	19	DFNa	diclofenac	24hr	High	400	-3.39794	0.0001	0.000194	0.961538	1	0.0001	0.000236	0.81206	1	0	1	yes
5137	Rat	Hepatocyte	92	DIL	diltiazem	2hr	Low	10	-5	0.0044	0.00705	0.346154	0.55	0.1392	0.188	0.182915	0.4	0.305221	1	no
5137	Rat	Hepatocyte	92	DIL	diltiazem	2hr	Middle	50	-4.30103	0.0001	0.000234	0.576923	0.86	0.0079	0.0167	0.282412	0.6	0.423611	1	no
5137	Rat	Hepatocyte	92	DIL	diltiazem	2hr	High	250	-3.60206	0.0001	0.000234	0.576923	0.86	0.0001	0.000398	0.339698	0.66	0.264286	1	no
5137	Rat	Hepatocyte	92	DIL	diltiazem	8hr	Low	10	-5	0.0266	0.0368	0.247788	0.39	0.0792	0.112	0.21608	0.44	0	0	no
5137	Rat	Hepatocyte	92	DIL	diltiazem	8hr	Middle	50	-4.30103	0.0001	0.000197	0.653846	0.93	0.0001	0.000231	0.60804	1	0	1	no
5137	Rat	Hepatocyte	92	DIL	diltiazem	8hr	High	250	-3.60206	0.0001	0.000197	0.778761	1	0.0001	0.000231	0.715578	1	0.153846	1	no
5137	Rat	Hepatocyte	92	DIL	diltiazem	24hr	Low	10	-5	0.0572	0.0701	0.212389	0.35	0.2447	0.283	0.168844	0.37	0.0598958	0	no
5137	Rat	Hepatocyte	92	DIL	diltiazem	24hr	Middle	50	-4.30103	0.0001	0.000194	0.40708	0.6	0.0001	0.000236	0.345729	0.71	0.10026	1	no
5137	Rat	Hepatocyte	92	DIL	diltiazem	24hr	High	250	-3.60206	0.0001	0.000194	0.923077	1	0.0001	0.000236	0.698492	1	0.0883249	1	no
5147	Rat	Hepatocyte	102	DIS	disopyramide	2hr	Low	100	-4	0.0001	0.000234	0.40708	0.6	0.001	0.00294	0.336683	0.66	0	1	no
5147	Rat	Hepatocyte	102	DIS	disopyramide	2hr	Middle	500	-3.30103	0.0001	0.000234	0.461538	0.7	0.0001	0.000398	0.347739	0.71	0.154574	1	no
5147	Rat	Hepatocyte	102	DIS	disopyramide	2hr	High	2500	-2.60206	0.0001	0.000234	0.769231	1	0.0001	0.000398	0.497487	0.95	0.0614754	1	no
5147	Rat	Hepatocyte	102	DIS	disopyramide	8hr	Low	100	-4	0.0238	0.0332	0.298246	0.45	0.1517	0.196	0.196985	0.4	0.11336	0	no
5147	Rat	Hepatocyte	102	DIS	disopyramide	8hr	Middle	500	-3.30103	0.0001	0.000197	0.561404	0.86	0.0001	0.000231	0.523618	0.97	0.135693	1	no
5147	Rat	Hepatocyte	102	DIS	disopyramide	8hr	High	2500	-2.60206	0.0001	0.000197	0.769231	1	0.0001	0.000231	0.696482	1	0.0931677	1	no
5147	Rat	Hepatocyte	102	DIS	disopyramide	24hr	Low	100	-4	0.0281	0.0365	0.307692	0.5	0.0749	0.103	0.21206	0.44	0	0	no
5147	Rat	Hepatocyte	102	DIS	disopyramide	24hr	Middle	500	-3.30103	0.0001	0.000194	0.730769	1	0.0001	0.000236	0.59799	1	0.194584	1	no
5147	Rat	Hepatocyte	102	DIS	disopyramide	24hr	High	2500	-2.60206	0.0001	0.000194	0.807692	1	0.0001	0.000236	0.81407	1	0.089626	1	no
5182	Rat	Hepatocyte	127	DNZ	danazol	2hr	Low	1.4	-5.85387	0.007	0.0107	0.315789	0.5	0.0581	0.0934	0.225126	0.49	0.0588235	0	yes
5182	Rat	Hepatocyte	127	DNZ	danazol	2hr	Middle	7	-5.1549	0.0012	0.00216	0.438596	0.66	0.0034	0.00817	0.327638	0.66	0.712644	1	yes
5182	Rat	Hepatocyte	127	DNZ	danazol	2hr	High	35	-4.45593	0.0001	0.000234	0.692308	0.95	0.0001	0.000398	0.426131	0.87	0.369004	1	yes
5182	Rat	Hepatocyte	127	DNZ	danazol	8hr	Low	1.4	-5.85387	0.0004	0.000738	0.423077	0.66	0.0902	0.125	0.20603	0.44	0.168116	1	yes
5182	Rat	Hepatocyte	127	DNZ	danazol	8hr	Middle	7	-5.1549	0.0001	0.000197	0.884615	1	0.0001	0.000231	0.500503	0.97	0.17608	1	yes
5182	Rat	Hepatocyte	127	DNZ	danazol	8hr	High	35	-4.45593	0.0001	0.000197	0.730769	1	0.0001	0.000231	0.537688	0.97	0.0727273	1	yes
5182	Rat	Hepatocyte	127	DNZ	danazol	24hr	Low	1.4	-5.85387	0.2798	0.296	0.185841	0.33	0.1431	0.177	0.19598	0.4	0	0	yes
5182	Rat	Hepatocyte	127	DNZ	danazol	24hr	Middle	7	-5.1549	0.0017	0.0029	0.346154	0.55	0.0688	0.0947	0.2	0.44	0.0489914	1	yes
5182	Rat	Hepatocyte	127	DNZ	danazol	24hr	High	35	-4.45593	0.0001	0.000194	0.5	0.76	0.0001	0.000236	0.38392	0.78	0.00882353	1	yes
5210	Rat	Hepatocyte	149	DOX	doxorubicin	2hr	Low	0.08	-7.09691	0.0147	0.0206	0.307692	0.5	0.0879	0.13	0.236181	0.49	0.196272	0	no
5210	Rat	Hepatocyte	149	DOX	doxorubicin	2hr	Middle	0.4	-6.39794	0.0042	0.0068	0.384615	0.59	0.0359	0.0615	0.278392	0.56	0.203911	1	no
5210	Rat	Hepatocyte	149	DOX	doxorubicin	2hr	High	2	-5.69897	0.0001	0.000234	0.615385	0.89	0.0014	0.00388	0.351759	0.71	0.273649	1	no
5210	Rat	Hepatocyte	149	DOX	doxorubicin	8hr	Low	0.08	-7.09691	0.0798	0.0983	0.280488	0.45	0.3772	0.443	0.155779	0.34	0.12	0	no
5210	Rat	Hepatocyte	149	DOX	doxorubicin	8hr	Middle	0.4	-6.39794	0.0001	0.000197	0.40708	0.6	0.0004	0.000877	0.41206	0.82	0.0268456	1	no
5210	Rat	Hepatocyte	149	DOX	doxorubicin	8hr	High	2	-5.69897	0.0001	0.000197	0.846154	1	0.0001	0.000231	0.747739	1	0.0771704	1	no
5210	Rat	Hepatocyte	149	DOX	doxorubicin	24hr	Low	0.08	-7.09691	0.0031	0.00496	0.350877	0.55	0.0306	0.045	0.304523	0.65	0	1	no
5210	Rat	Hepatocyte	149	DOX	doxorubicin	24hr	Middle	0.4	-6.39794	0.0001	0.000194	0.578947	0.86	0.0016	0.00329	0.358794	0.71	0.0678899	1	no
5210	Rat	Hepatocyte	149	DOX	doxorubicin	24hr	High	2	-5.69897	0.0001	0.000194	0.769231	1	0.0001	0.000236	0.545729	1	0.0497667	1	no
5166	Rat	Hepatocyte	109	DSF	disulfiram	2hr	Low	2.4	-5.61979	0.0001	0.000234	0.384615	0.59	0.0001	0.000398	0.272362	0.56	0.447059	1	yes
5166	Rat	Hepatocyte	109	DSF	disulfiram	2hr	Middle	12	-4.92082	0.0001	0.000234	0.692308	0.95	0.0001	0.000398	0.439196	0.87	0.487179	1	yes
5166	Rat	Hepatocyte	109	DSF	disulfiram	2hr	High	60	-4.22185	0.0001	0.000234	0.769231	1	0.0001	0.000398	0.497487	0.95	0.392833	1	yes
5166	Rat	Hepatocyte	109	DSF	disulfiram	8hr	Low	2.4	-5.61979	0.0009	0.00153	0.336283	0.51	0.0062	0.0115	0.232161	0.49	0.202899	1	yes
5166	Rat	Hepatocyte	109	DSF	disulfiram	8hr	Middle	12	-4.92082	0.0001	0.000197	0.469027	0.7	0.0001	0.000231	0.337688	0.66	0.156134	1	yes
5166	Rat	Hepatocyte	109	DSF	disulfiram	8hr	High	60	-4.22185	0.0001	0.000197	0.769231	1	0.0001	0.000231	0.713568	1	0.413662	1	yes
5166	Rat	Hepatocyte	109	DSF	disulfiram	24hr	Low	2.4	-5.61979	0.0082	0.0121	0.268293	0.42	0.1498	0.184	0.18191	0.4	0.0176471	0	yes
5166	Rat	Hepatocyte	109	DSF	disulfiram	24hr	Middle	12	-4.92082	0.0001	0.000194	0.461538	0.7	0.0001	0.000236	0.260302	0.56	0.1571	1	yes
5166	Rat	Hepatocyte	109	DSF	disulfiram	24hr	High	60	-4.22185	0.0001	0.000194	0.684211	0.95	0.0001	0.000236	0.570854	1	0.0147965	1	yes
5174	Rat	Hepatocyte	119	DTL	dantrolene	2hr	Low	0.4	-6.39794	0.0093	0.0136	0.384615	0.59	0.0221	0.0407	0.225126	0.49	0.457627	1	yes
5174	Rat	Hepatocyte	119	DTL	dantrolene	2hr	Middle	2	-5.69897	0.0001	0.000234	0.307692	0.5	0.0002	0.000746	0.310553	0.65	0.375	0	yes
5174	Rat	Hepatocyte	119	DTL	dantrolene	2hr	High	10	-5	0.0001	0.000234	0.5	0.76	0.0001	0.000398	0.336683	0.66	0.736842	1	yes
5174	Rat	Hepatocyte	119	DTL	dantrolene	8hr	Low	0.4	-6.39794	0.4497	0.476	0.168142	0.31	0.361	0.426	0.162814	0.37	0.285714	0	yes
5174	Rat	Hepatocyte	119	DTL	dantrolene	8hr	Middle	2	-5.69897	0.0001	0.000197	0.539823	0.8	0.0001	0.000231	0.482412	0.95	0	1	yes
5174	Rat	Hepatocyte	119	DTL	dantrolene	8hr	High	10	-5	0.0001	0.000197	0.5	0.76	0.0001	0.000231	0.470352	0.95	0.234043	1	yes
5174	Rat	Hepatocyte	119	DTL	dantrolene	24hr	Low	0.4	-6.39794	0.1233	0.142	0.22807	0.38	0.1422	0.176	0.186935	0.4	0.109489	0	yes
5174	Rat	Hepatocyte	119	DTL	dantrolene	24hr	Middle	2	-5.69897	0.0429	0.054	0.256098	0.39	0.0571	0.0806	0.19799	0.4	0.112121	0	yes
5174	Rat	Hepatocyte	119	DTL	dantrolene	24hr	High	10	-5	0.0001	0.000194	0.389381	0.59	0.0001	0.000236	0.256281	0.53	0.0128755	1	yes
5029	Rat	Hepatocyte	23	DZP	diazepam	2hr	Low	5	-5.30103	0.092	0.107	0.315789	0.5	0.045	0.0749	0.261307	0.56	0.367089	0	no
5029	Rat	Hepatocyte	23	DZP	diazepam	2hr	Middle	25	-4.60206	0.0002	0.000447	0.371681	0.55	0.0002	0.000746	0.359799	0.71	0.394737	1	no
5029	Rat	Hepatocyte	23	DZP	diazepam	2hr	High	125	-3.90309	0.0001	0.000234	0.576923	0.86	0.0001	0.000398	0.460302	0.95	0.0895522	1	no
5029	Rat	Hepatocyte	23	DZP	diazepam	8hr	Low	5	-5.30103	0.0619	0.0788	0.423077	0.66	0.403	0.47	0.163819	0.37	0.00294406	0	no
5029	Rat	Hepatocyte	23	DZP	diazepam	8hr	Middle	25	-4.60206	0.0001	0.000197	0.846154	1	0.0001	0.000231	0.535678	0.97	0	1	no
5029	Rat	Hepatocyte	23	DZP	diazepam	8hr	High	125	-3.90309	0.0001	0.000197	0.846154	1	0.0001	0.000231	0.666332	1	0	1	no
5029	Rat	Hepatocyte	23	DZP	diazepam	24hr	Low	5	-5.30103	0.025	0.0328	0.378049	0.55	0.1014	0.133	0.251256	0.53	0.0179558	1	no
5029	Rat	Hepatocyte	23	DZP	diazepam	24hr	Middle	25	-4.60206	0.0001	0.000194	0.596491	0.86	0.0002	0.000457	0.405025	0.82	0	1	no
5029	Rat	Hepatocyte	23	DZP	diazepam	24hr	High	125	-3.90309	0.0001	0.000194	0.923077	1	0.0001	0.000236	0.680402	1	0	1	no
5131	Rat	Hepatocyte	83	EBU	ethambutol	2hr	Low	160	-3.79588	0.021	0.0286	0.307692	0.5	0.4311	0.46	0.144724	0.34	0.231579	0	yes
5131	Rat	Hepatocyte	83	EBU	ethambutol	2hr	Middle	800	-3.09691	0.0001	0.000234	0.423077	0.66	0.0024	0.00615	0.317588	0.65	0.138728	1	yes
5131	Rat	Hepatocyte	83	EBU	ethambutol	2hr	High	4000	-2.39794	0.0022	0.00378	0.385965	0.59	0.0041	0.00942	0.314573	0.65	0.478992	1	yes
5131	Rat	Hepatocyte	83	EBU	ethambutol	8hr	Low	160	-3.79588	0.0024	0.00384	0.378049	0.55	0.0113	0.0198	0.317588	0.65	0.178571	1	yes
5131	Rat	Hepatocyte	83	EBU	ethambutol	8hr	Middle	800	-3.09691	0.0007	0.00123	0.346154	0.55	0.0041	0.00792	0.280402	0.6	0.0689655	1	yes
5131	Rat	Hepatocyte	83	EBU	ethambutol	8hr	High	4000	-2.39794	0.0001	0.000197	0.769231	1	0.0001	0.000231	0.603015	1	0.0671141	1	yes
5131	Rat	Hepatocyte	83	EBU	ethambutol	24hr	Low	160	-3.79588	0.0068	0.0102	0.333333	0.51	0.1057	0.137	0.211055	0.44	0.280669	1	yes
5131	Rat	Hepatocyte	83	EBU	ethambutol	24hr	Middle	800	-3.09691	0.0001	0.000194	0.5	0.76	0.0001	0.000236	0.342714	0.71	0.32186	1	yes
5131	Rat	Hepatocyte	83	EBU	ethambutol	24hr	High	4000	-2.39794	0.0001	0.000194	0.769231	1	0.0001	0.000236	0.667337	1	0.218991	1	yes
5061	Rat	Hepatocyte	55	EE	ethinylestradiol	2hr	Low	0.6	-6.22185	0.3001	0.314	0.269231	0.42	0.224	0.267	0.213065	0.44	0	0	no
5061	Rat	Hepatocyte	55	EE	ethinylestradiol	2hr	Middle	3	-5.52288	0.1206	0.138	0.307692	0.5	0.1374	0.187	0.253266	0.53	0.334728	0	no
5061	Rat	Hepatocyte	55	EE	ethinylestradiol	2hr	High	15	-4.82391	0.024	0.0322	0.473684	0.7	0.0537	0.0873	0.327638	0.66	0.0321782	1	no
5061	Rat	Hepatocyte	55	EE	ethinylestradiol	8hr	Low	0.6	-6.22185	0.6972	0.711	0.0877193	0.27	0.9005	0.932	0.080402	0.28	0.0622407	0	no
5061	Rat	Hepatocyte	55	EE	ethinylestradiol	8hr	Middle	3	-5.52288	0.084	0.103	0.350877	0.55	0.0952	0.131	0.296482	0.6	0.108911	0	no
5061	Rat	Hepatocyte	55	EE	ethinylestradiol	8hr	High	15	-4.82391	0.0126	0.0183	0.538462	0.8	0.0621	0.091	0.293467	0.6	0.208917	1	no
5061	Rat	Hepatocyte	55	EE	ethinylestradiol	24hr	Low	0.6	-6.22185	0.4639	0.482	0.146341	0.3	0.8795	0.899	0.078392	0.27	0.17734	0	no
5061	Rat	Hepatocyte	55	EE	ethinylestradiol	24hr	Middle	3	-5.52288	0.0659	0.0798	0.5	0.76	0.1029	0.135	0.289447	0.6	0.190438	0	no
5061	Rat	Hepatocyte	55	EE	ethinylestradiol	24hr	High	15	-4.82391	0.0066	0.00996	0.576923	0.86	0.0236	0.0356	0.39799	0.78	0.265945	1	no
5130	Rat	Hepatocyte	82	EME	erythromycin ethylsuccinate	2hr	Low	3	-5.52288	0.0259	0.0342	0.333333	0.51	0.1742	0.22	0.20603	0.44	0.221219	1	no
5130	Rat	Hepatocyte	82	EME	erythromycin ethylsuccinate	2hr	Middle	15	-4.82391	0.0008	0.00153	0.461538	0.7	0.0021	0.00545	0.359799	0.71	0.105263	1	no
5130	Rat	Hepatocyte	82	EME	erythromycin ethylsuccinate	2hr	High	75	-4.12494	0.0001	0.000234	0.538462	0.8	0.1483	0.196	0.20603	0.44	0.152249	1	no
5130	Rat	Hepatocyte	82	EME	erythromycin ethylsuccinate	8hr	Low	3	-5.52288	0.8106	0.814	0.122807	0.28	0.9957	0.998	0.0753769	0.27	0.06875	0	no
5130	Rat	Hepatocyte	82	EME	erythromycin ethylsuccinate	8hr	Middle	15	-4.82391	0.0279	0.0383	0.245614	0.39	0.1267	0.169	0.233166	0.49	0.117647	0	no
5130	Rat	Hepatocyte	82	EME	erythromycin ethylsuccinate	8hr	High	75	-4.12494	0.0013	0.00219	0.423077	0.66	0.0136	0.0235	0.281407	0.6	0.0416667	1	no
5130	Rat	Hepatocyte	82	EME	erythromycin ethylsuccinate	24hr	Low	3	-5.52288	0.1322	0.151	0.230769	0.38	0.9382	0.945	0.101508	0.29	0.242462	0	no
5130	Rat	Hepatocyte	82	EME	erythromycin ethylsuccinate	24hr	Middle	15	-4.82391	0.0225	0.0298	0.263158	0.42	0.1875	0.222	0.215075	0.44	0.0294118	0	no
5130	Rat	Hepatocyte	82	EME	erythromycin ethylsuccinate	24hr	High	75	-4.12494	0.0057	0.00866	0.280702	0.45	0.0336	0.0489	0.243216	0.53	0.196213	0	no
5140	Rat	Hepatocyte	95	ENA	enalapril	2hr	Low	80	-4.09691	0.0075	0.0114	0.384615	0.59	0.1306	0.178	0.203015	0.44	0.0181347	1	no
5140	Rat	Hepatocyte	95	ENA	enalapril	2hr	Middle	400	-3.39794	0.0001	0.000234	0.692308	0.95	0.0001	0.000398	0.315578	0.65	0.492424	1	no
5140	Rat	Hepatocyte	95	ENA	enalapril	2hr	High	2000	-2.69897	0.0001	0.000234	0.692308	0.95	0.0001	0.000398	0.433166	0.87	0.377083	1	no
5140	Rat	Hepatocyte	95	ENA	enalapril	8hr	Low	80	-4.09691	0.1232	0.145	0.212389	0.35	0.4664	0.532	0.143719	0.34	0.226131	0	no
5140	Rat	Hepatocyte	95	ENA	enalapril	8hr	Middle	400	-3.39794	0.0001	0.000197	0.637168	0.89	0.0001	0.000231	0.59598	1	0.117117	1	no
5140	Rat	Hepatocyte	95	ENA	enalapril	8hr	High	2000	-2.69897	0.0001	0.000197	0.807692	1	0.0001	0.000231	0.688442	1	0.304688	1	no
5140	Rat	Hepatocyte	95	ENA	enalapril	24hr	Low	80	-4.09691	0.2039	0.224	0.269231	0.42	0.1868	0.222	0.20402	0.44	0.12851	0	no
5140	Rat	Hepatocyte	95	ENA	enalapril	24hr	Middle	400	-3.39794	0.0001	0.000194	0.621951	0.89	0.0001	0.000236	0.508543	0.97	0.174648	1	no
5140	Rat	Hepatocyte	95	ENA	enalapril	24hr	High	2000	-2.69897	0.0001	0.000194	1	1	0.0001	0.000236	0.775879	1	0.242424	1	no
5016	Rat	Hepatocyte	13	ET	ethionine	2hr	Low	400	-3.39794	0.0003	0.000637	0.45614	0.67	0.0071	0.0155	0.38593	0.78	0.305764	1	no
5016	Rat	Hepatocyte	13	ET	ethionine	2hr	Middle	2000	-2.69897	0.0001	0.000234	0.5	0.76	0.0071	0.0155	0.295477	0.6	0.491658	1	no
5016	Rat	Hepatocyte	13	ET	ethionine	2hr	High	10000	-2	0.0001	0.000234	0.614035	0.89	0.0002	0.000746	0.461307	0.95	0.415305	1	no
5016	Rat	Hepatocyte	13	ET	ethionine	8hr	Low	400	-3.39794	0.0001	0.000197	0.769231	1	0.0001	0.000231	0.521608	0.97	0.306604	1	no
5016	Rat	Hepatocyte	13	ET	ethionine	8hr	Middle	2000	-2.69897	0.0001	0.000197	0.846154	1	0.0001	0.000231	0.664322	1	0.43318	1	no
5016	Rat	Hepatocyte	13	ET	ethionine	8hr	High	10000	-2	0.0001	0.000197	0.846154	1	0.0001	0.000231	0.724623	1	0.45403	1	no
5016	Rat	Hepatocyte	13	ET	ethionine	24hr	Low	400	-3.39794	0.0001	0.000194	0.730769	1	0.0001	0.000236	0.702513	1	0.207361	1	no
5016	Rat	Hepatocyte	13	ET	ethionine	24hr	Middle	2000	-2.69897	0.0001	0.000194	0.884615	1	0.0001	0.000236	0.777889	1	0.194175	1	no
5016	Rat	Hepatocyte	13	ET	ethionine	24hr	High	10000	-2	0.0001	0.000194	0.884615	1	0.0001	0.000236	0.855276	1	0.235673	1	no
5189	Rat	Hepatocyte	135	ETH	ethionamide	2hr	Low	24	-4.61979	0.0246	0.0326	0.268293	0.42	0.064	0.101	0.205025	0.44	0.642202	0	no
5189	Rat	Hepatocyte	135	ETH	ethionamide	2hr	Middle	120	-3.92082	0.0008	0.00153	0.384615	0.59	0.0051	0.0115	0.231156	0.49	0.509804	1	no
5189	Rat	Hepatocyte	135	ETH	ethionamide	2hr	High	600	-3.22185	0.0001	0.000234	0.5	0.76	0.0001	0.000398	0.341709	0.71	0.264	1	no
5189	Rat	Hepatocyte	135	ETH	ethionamide	8hr	Low	24	-4.61979	0.0178	0.0253	0.269231	0.42	0.1194	0.161	0.173869	0.37	0.349398	0	no
5189	Rat	Hepatocyte	135	ETH	ethionamide	8hr	Middle	120	-3.92082	0.0001	0.000197	0.54386	0.8	0.0001	0.000231	0.452261	0.87	0	1	no
5189	Rat	Hepatocyte	135	ETH	ethionamide	8hr	High	600	-3.22185	0.0001	0.000197	0.666667	0.93	0.0001	0.000231	0.560804	1	0.494505	1	no
5189	Rat	Hepatocyte	135	ETH	ethionamide	24hr	Low	24	-4.61979	0.0001	0.000194	0.403509	0.6	0.014	0.0228	0.21608	0.44	0.024735	1	no
5189	Rat	Hepatocyte	135	ETH	ethionamide	24hr	Middle	120	-3.92082	0.0001	0.000194	0.576923	0.86	0.0001	0.000236	0.353769	0.71	0.178344	1	no
5189	Rat	Hepatocyte	135	ETH	ethionamide	24hr	High	600	-3.22185	0.0001	0.000194	0.684211	0.95	0.0001	0.000236	0.544724	1	0.00266667	1	no
5202	Rat	Hepatocyte	137	ETN	ethanol	2hr	Low	400	-3.39794	0.3126	0.324	0.192982	0.33	0.0737	0.114	0.18794	0.4	0.422713	0	no
5202	Rat	Hepatocyte	137	ETN	ethanol	2hr	Middle	2000	-2.69897	0.0033	0.00554	0.384615	0.59	0.0088	0.0182	0.253266	0.53	0.312941	1	no
5202	Rat	Hepatocyte	137	ETN	ethanol	2hr	High	10000	-2	0.0007	0.00136	0.384615	0.59	0.0006	0.00189	0.281407	0.6	0.196429	1	no
5202	Rat	Hepatocyte	137	ETN	ethanol	8hr	Low	400	-3.39794	0.194	0.22	0.230769	0.38	0.9881	0.997	0.103518	0.29	0.350711	0	no
5202	Rat	Hepatocyte	137	ETN	ethanol	8hr	Middle	2000	-2.69897	0.0001	0.000197	0.653846	0.93	0.0001	0.000231	0.41206	0.82	0.0985915	1	no
5202	Rat	Hepatocyte	137	ETN	ethanol	8hr	High	10000	-2	0.0001	0.000197	0.5	0.76	0.0001	0.000231	0.413065	0.82	0.0307167	1	no
5202	Rat	Hepatocyte	137	ETN	ethanol	24hr	Low	400	-3.39794	0.2217	0.243	0.230769	0.38	0.1987	0.234	0.178894	0.37	0.192029	0	no
5202	Rat	Hepatocyte	137	ETN	ethanol	24hr	Middle	2000	-2.69897	0.0079	0.0117	0.384615	0.59	0.0204	0.0316	0.236181	0.49	0.238731	1	no
5202	Rat	Hepatocyte	137	ETN	ethanol	24hr	High	10000	-2	0.0001	0.000194	0.576923	0.86	0.0001	0.000236	0.477387	0.95	0.385447	1	no
5186	Rat	Hepatocyte	131	ETP	etoposide	2hr	Low	14	-4.85387	0.0001	0.000234	0.384615	0.59	0.1286	0.176	0.176884	0.37	0.291405	1	yes
5186	Rat	Hepatocyte	131	ETP	etoposide	2hr	Middle	70	-4.1549	0.0001	0.000234	0.576923	0.86	0.0002	0.000746	0.296482	0.6	0.305556	1	yes
5186	Rat	Hepatocyte	131	ETP	etoposide	2hr	High	350	-3.45593	0.0001	0.000234	0.769231	1	0.0001	0.000398	0.379899	0.75	0.422465	1	yes
5186	Rat	Hepatocyte	131	ETP	etoposide	8hr	Low	14	-4.85387	0.0001	0.000197	0.353982	0.55	0.0001	0.000231	0.344724	0.71	0.174468	1	yes
5186	Rat	Hepatocyte	131	ETP	etoposide	8hr	Middle	70	-4.1549	0.0001	0.000197	0.807692	1	0.0001	0.000231	0.490452	0.95	0.117647	1	yes
5186	Rat	Hepatocyte	131	ETP	etoposide	8hr	High	350	-3.45593	0.0001	0.000197	0.923077	1	0.0001	0.000231	0.631156	1	0.175983	1	yes
5186	Rat	Hepatocyte	131	ETP	etoposide	24hr	Low	14	-4.85387	0.0001	0.000194	0.692308	0.95	0.0001	0.000236	0.316583	0.65	0.0650558	1	yes
5186	Rat	Hepatocyte	131	ETP	etoposide	24hr	Middle	70	-4.1549	0.0001	0.000194	0.846154	1	0.0001	0.000236	0.548744	1	0.341556	1	yes
5186	Rat	Hepatocyte	131	ETP	etoposide	24hr	High	350	-3.45593	0.0001	0.000194	0.923077	1	0.0001	0.000236	0.705528	1	0.271746	1	yes
5133	Rat	Hepatocyte	85	FAM	famotidine	2hr	Low	28	-4.55284	0.4768	0.484	0.192982	0.33	0.4251	0.456	0.152764	0.34	0.483122	0	yes
5133	Rat	Hepatocyte	85	FAM	famotidine	2hr	Middle	140	-3.85387	0.1209	0.138	0.307692	0.5	0.2539	0.296	0.192965	0.4	0.467909	0	yes
5133	Rat	Hepatocyte	85	FAM	famotidine	2hr	High	700	-3.1549	0.0129	0.0184	0.346154	0.55	0.099	0.145	0.224121	0.49	0	1	yes
5133	Rat	Hepatocyte	85	FAM	famotidine	8hr	Low	28	-4.55284	0.075	0.093	0.245614	0.39	0.1347	0.177	0.217085	0.44	0.188034	0	yes
5133	Rat	Hepatocyte	85	FAM	famotidine	8hr	Middle	140	-3.85387	0.0007	0.00123	0.5	0.76	0.008	0.0146	0.348744	0.71	0.233766	1	yes
5133	Rat	Hepatocyte	85	FAM	famotidine	8hr	High	700	-3.1549	0.0004	0.000738	0.5	0.76	0.0009	0.00187	0.403015	0.82	0.0989011	1	yes
5133	Rat	Hepatocyte	85	FAM	famotidine	24hr	Low	28	-4.55284	0.0379	0.0482	0.423077	0.66	0.0952	0.126	0.248241	0.53	0.12532	1	yes
5133	Rat	Hepatocyte	85	FAM	famotidine	24hr	Middle	140	-3.85387	0.1224	0.142	0.283186	0.45	0.2819	0.322	0.194975	0.4	0	0	yes
5133	Rat	Hepatocyte	85	FAM	famotidine	24hr	High	700	-3.1549	0.0001	0.000194	0.469027	0.7	0.002	0.00406	0.333668	0.66	0.0716724	1	yes
5127	Rat	Hepatocyte	79	FFB	fenofibrate	2hr	Low	1.2	-5.92082	0.0065	0.0101	0.384615	0.59	0.007	0.0154	0.320603	0.66	0.38835	1	yes
5127	Rat	Hepatocyte	79	FFB	fenofibrate	2hr	Middle	6	-5.22185	0.0451	0.0567	0.230769	0.38	0.1592	0.205	0.18995	0.4	0.551375	0	yes
5127	Rat	Hepatocyte	79	FFB	fenofibrate	2hr	High	30	-4.52288	0.0609	0.0742	0.230769	0.38	0.2406	0.285	0.176884	0.37	0.243094	0	yes
5127	Rat	Hepatocyte	79	FFB	fenofibrate	8hr	Low	1.2	-5.92082	0.0381	0.0504	0.212389	0.35	0.6037	0.666	0.126633	0.31	0.343985	0	yes
5127	Rat	Hepatocyte	79	FFB	fenofibrate	8hr	Middle	6	-5.22185	0.0515	0.0666	0.221239	0.38	0.6211	0.678	0.147739	0.34	0.469072	0	yes
5127	Rat	Hepatocyte	79	FFB	fenofibrate	8hr	High	30	-4.52288	0.0005	0.000903	0.309735	0.5	0.0234	0.0389	0.240201	0.53	0.632184	0	yes
5127	Rat	Hepatocyte	79	FFB	fenofibrate	24hr	Low	1.2	-5.92082	0.001	0.00174	0.538462	0.8	0.004	0.00753	0.317588	0.65	0.260417	1	yes
5127	Rat	Hepatocyte	79	FFB	fenofibrate	24hr	Middle	6	-5.22185	0.0512	0.0635	0.269231	0.42	0.1244	0.156	0.18794	0.4	0.62069	0	yes
5127	Rat	Hepatocyte	79	FFB	fenofibrate	24hr	High	30	-4.52288	0.0001	0.000194	0.423077	0.66	0.0044	0.00817	0.252261	0.53	0.71371	1	yes
5043	Rat	Hepatocyte	37	FP	fluphenazine	2hr	Low	1.2	-5.92082	0.1249	0.141	0.185841	0.33	0.2144	0.262	0.176884	0.37	0.188034	0	no
5043	Rat	Hepatocyte	37	FP	fluphenazine	2hr	Middle	6	-5.22185	0.0003	0.000637	0.40708	0.6	0.0014	0.00388	0.372864	0.75	0.571429	1	no
5043	Rat	Hepatocyte	37	FP	fluphenazine	2hr	High	30	-4.52288	0.0001	0.000234	0.461538	0.7	0.0001	0.000398	0.332663	0.66	0.222222	1	no
5043	Rat	Hepatocyte	37	FP	fluphenazine	8hr	Low	1.2	-5.92082	0.5375	0.559	0.192308	0.33	0.9927	0.997	0.0834171	0.28	0.277966	0	no
5043	Rat	Hepatocyte	37	FP	fluphenazine	8hr	Middle	6	-5.22185	0.0274	0.0378	0.317073	0.5	0.0367	0.0576	0.246231	0.53	0.184211	0	no
5043	Rat	Hepatocyte	37	FP	fluphenazine	8hr	High	30	-4.52288	0.0001	0.000197	0.653846	0.93	0.0001	0.000231	0.430151	0.87	0.0316456	1	no
5043	Rat	Hepatocyte	37	FP	fluphenazine	24hr	Low	1.2	-5.92082	0.0003	0.000565	0.560976	0.86	0.0006	0.00129	0.440201	0.87	0.197761	1	no
5043	Rat	Hepatocyte	37	FP	fluphenazine	24hr	Middle	6	-5.22185	0.0006	0.00108	0.414634	0.6	0.0002	0.000457	0.368844	0.75	0.159091	1	no
5043	Rat	Hepatocyte	37	FP	fluphenazine	24hr	High	30	-4.52288	0.0001	0.000194	0.701754	0.95	0.0001	0.000236	0.60402	1	0.120941	1	no
5050	Rat	Hepatocyte	44	FT	flutamide	2hr	Low	3	-5.52288	0.0076	0.0115	0.384615	0.59	0.1976	0.246	0.203015	0.44	0.265774	1	yes
5050	Rat	Hepatocyte	44	FT	flutamide	2hr	Middle	15	-4.82391	0.0108	0.0156	0.230769	0.38	0.6055	0.628	0.127638	0.31	0.193891	0	yes
5050	Rat	Hepatocyte	44	FT	flutamide	2hr	High	75	-4.12494	0.0065	0.0101	0.423077	0.66	0.1108	0.158	0.235176	0.49	0.0635452	1	yes
5050	Rat	Hepatocyte	44	FT	flutamide	8hr	Low	3	-5.52288	0.1061	0.127	0.245614	0.39	0.2967	0.356	0.18995	0.4	0.0792952	0	yes
5050	Rat	Hepatocyte	44	FT	flutamide	8hr	Middle	15	-4.82391	0.0157	0.0225	0.384615	0.59	0.1573	0.203	0.221106	0.49	0.0652681	1	yes
5050	Rat	Hepatocyte	44	FT	flutamide	8hr	High	75	-4.12494	0.0001	0.000197	0.508772	0.76	0.0005	0.00109	0.41407	0.82	0.0526316	1	yes
5050	Rat	Hepatocyte	44	FT	flutamide	24hr	Low	3	-5.52288	0.6644	0.671	0.157895	0.3	0.9358	0.945	0.0844221	0.28	0.18209	0	yes
5050	Rat	Hepatocyte	44	FT	flutamide	24hr	Middle	15	-4.82391	0.6971	0.702	0.105263	0.28	0.9871	0.989	0.0633166	0.27	0.142012	0	yes
5050	Rat	Hepatocyte	44	FT	flutamide	24hr	High	75	-4.12494	0.0031	0.00496	0.384615	0.59	0.1753	0.212	0.192965	0.4	0.140292	1	yes
5126	Rat	Hepatocyte	78	FUR	furosemide	2hr	Low	100	-4	0.0077	0.0116	0.346154	0.55	0.069	0.108	0.236181	0.49	0.269663	1	yes
5126	Rat	Hepatocyte	78	FUR	furosemide	2hr	Middle	500	-3.30103	0.0001	0.000234	0.5	0.76	0.0013	0.0037	0.360804	0.75	0.238281	1	yes
5126	Rat	Hepatocyte	78	FUR	furosemide	2hr	High	2500	-2.60206	0.0001	0.000234	0.576923	0.86	0.0006	0.00189	0.353769	0.71	0.448387	1	yes
5126	Rat	Hepatocyte	78	FUR	furosemide	8hr	Low	100	-4	0.0763	0.0943	0.315789	0.5	0.215	0.265	0.188945	0.4	0	0	yes
5126	Rat	Hepatocyte	78	FUR	furosemide	8hr	Middle	500	-3.30103	0.0001	0.000197	0.769231	1	0.0001	0.000231	0.374874	0.75	0.0179641	1	yes
5126	Rat	Hepatocyte	78	FUR	furosemide	8hr	High	2500	-2.60206	0.0001	0.000197	0.846154	1	0.0001	0.000231	0.645226	1	0.059322	1	yes
5126	Rat	Hepatocyte	78	FUR	furosemide	24hr	Low	100	-4	0.0001	0.000194	0.576923	0.86	0.0022	0.00444	0.352764	0.71	0.131306	1	yes
5126	Rat	Hepatocyte	78	FUR	furosemide	24hr	Middle	500	-3.30103	0.0097	0.0139	0.341463	0.55	0.0376	0.0546	0.275377	0.56	0.0784314	1	yes
5126	Rat	Hepatocyte	78	FUR	furosemide	24hr	High	2500	-2.60206	0.0001	0.000194	0.730769	1	0.0001	0.000236	0.674372	1	0.0506058	1	yes
5199	Rat	Hepatocyte	00A06	GaN	galactosamine	2hr	Low	400	-3.39794	0.0472	0.0587	0.298246	0.45	0.2062	0.254	0.186935	0.4		0	no
5199	Rat	Hepatocyte	00A06	GaN	galactosamine	2hr	Middle	2000	-2.69897	0.0001	0.000234	0.368421	0.55	0.0684	0.107	0.238191	0.49		1	no
5199	Rat	Hepatocyte	00A06	GaN	galactosamine	2hr	High	10000	-2	0.0001	0.000234	0.730769	1	0.0001	0.000398	0.449246	0.87		1	no
5199	Rat	Hepatocyte	00A06	GaN	galactosamine	8hr	Low	400	-3.39794	0.0228	0.032	0.247788	0.39	0.1596	0.205	0.188945	0.4		0	no
5199	Rat	Hepatocyte	00A06	GaN	galactosamine	8hr	Middle	2000	-2.69897	0.0001	0.000197	0.634146	0.89	0.0001	0.000231	0.556784	1		1	no
5199	Rat	Hepatocyte	00A06	GaN	galactosamine	8hr	High	10000	-2	0.0001	0.000197	0.923077	1	0.0001	0.000231	0.757789	1		1	no
5199	Rat	Hepatocyte	00A06	GaN	galactosamine	24hr	Low	400	-3.39794	0.0001	0.000194	0.561404	0.86	0.0005	0.00109	0.352764	0.71		1	no
5199	Rat	Hepatocyte	00A06	GaN	galactosamine	24hr	Middle	2000	-2.69897	0.0001	0.000194	0.923077	1	0.0001	0.000236	0.704523	1		1	no
5199	Rat	Hepatocyte	00A06	GaN	galactosamine	24hr	High	10000	-2	0.0001	0.000194	1	1	0.0001	0.000236	0.877387	1		1	no
5048	Rat	Hepatocyte	42	GBC	glibenclamide	2hr	Low	2.4	-5.61979	0.4007	0.41	0.168142	0.31	0.3847	0.419	0.164824	0.37	0.297297	0	yes
5048	Rat	Hepatocyte	42	GBC	glibenclamide	2hr	Middle	12	-4.92082	0.0061	0.00955	0.384615	0.59	0.0073	0.0157	0.309548	0.65	0.256272	1	yes
5048	Rat	Hepatocyte	42	GBC	glibenclamide	2hr	High	60	-4.22185	0.0001	0.000234	0.346154	0.55	0.004	0.00929	0.272362	0.56	0.212649	1	yes
5048	Rat	Hepatocyte	42	GBC	glibenclamide	8hr	Low	2.4	-5.61979	0.3076	0.337	0.20354	0.35	0.3678	0.433	0.165829	0.37	0.160194	0	yes
5048	Rat	Hepatocyte	42	GBC	glibenclamide	8hr	Middle	12	-4.92082	0.0015	0.00248	0.384615	0.59	0.021	0.0353	0.250251	0.53	0.0952381	1	yes
5048	Rat	Hepatocyte	42	GBC	glibenclamide	8hr	High	60	-4.22185	0.0001	0.000197	0.692308	0.95	0.0001	0.000231	0.396985	0.78	0.153543	1	yes
5048	Rat	Hepatocyte	42	GBC	glibenclamide	24hr	Low	2.4	-5.61979	0.0013	0.00225	0.423077	0.66	0.0036	0.0069	0.302513	0.65	0.0367816	1	yes
5048	Rat	Hepatocyte	42	GBC	glibenclamide	24hr	Middle	12	-4.92082	0.0001	0.000194	0.473684	0.7	0.0001	0.000236	0.39799	0.78	0.097619	1	yes
5048	Rat	Hepatocyte	42	GBC	glibenclamide	24hr	High	60	-4.22185	0.0001	0.000194	0.846154	1	0.0001	0.000236	0.476382	0.95	0.128713	1	yes
5049	Rat	Hepatocyte	43	GF	griseofulvin	2hr	Low	1.2	-5.92082	0.0003	0.000637	0.491228	0.76	0.0003	0.00106	0.428141	0.87	0.153285	1	no
5049	Rat	Hepatocyte	43	GF	griseofulvin	2hr	Middle	6	-5.22185	0.0005	0.00101	0.45614	0.67	0.0014	0.00388	0.367839	0.75	0.300771	1	no
5049	Rat	Hepatocyte	43	GF	griseofulvin	2hr	High	30	-4.52288	0.0001	0.000234	0.40708	0.6	0.0006	0.00189	0.386935	0.78	0.233786	1	no
5049	Rat	Hepatocyte	43	GF	griseofulvin	8hr	Low	1.2	-5.92082	0.1573	0.182	0.192982	0.33	0.6509	0.699	0.132663	0.31	0.198291	0	no
5049	Rat	Hepatocyte	43	GF	griseofulvin	8hr	Middle	6	-5.22185	0.032	0.0434	0.245614	0.39	0.0383	0.0594	0.209045	0.44	0.200692	0	no
5049	Rat	Hepatocyte	43	GF	griseofulvin	8hr	High	30	-4.52288	0.0001	0.000197	0.513274	0.76	0.0001	0.000231	0.445226	0.87	0.157895	1	no
5049	Rat	Hepatocyte	43	GF	griseofulvin	24hr	Low	1.2	-5.92082	0.0088	0.0128	0.350877	0.55	0.0119	0.0197	0.256281	0.53	0.267677	1	no
5049	Rat	Hepatocyte	43	GF	griseofulvin	24hr	Middle	6	-5.22185	0.0001	0.000194	0.576923	0.86	0.0009	0.0019	0.40402	0.82	0.148673	1	no
5049	Rat	Hepatocyte	43	GF	griseofulvin	24hr	High	30	-4.52288	0.0001	0.000194	0.596491	0.86	0.0001	0.000236	0.471357	0.95	0.184615	1	no
5037	Rat	Hepatocyte	31	GFZ	gemfibrozil	2hr	Low	4	-5.39794	0.0181	0.0249	0.292683	0.45	0.0532	0.0869	0.234171	0.49	0.0769231	0	no
5037	Rat	Hepatocyte	31	GFZ	gemfibrozil	2hr	Middle	20	-4.69897	0.0418	0.0529	0.269231	0.42	0.1989	0.246	0.196985	0.4	0.0842491	0	no
5037	Rat	Hepatocyte	31	GFZ	gemfibrozil	2hr	High	100	-4	0.0001	0.000234	0.5	0.76	0.0146	0.0285	0.256281	0.53	0.206818	1	no
5037	Rat	Hepatocyte	31	GFZ	gemfibrozil	8hr	Low	4	-5.39794	0.1081	0.129	0.368421	0.55	0.4162	0.483	0.167839	0.37	0	0	no
5037	Rat	Hepatocyte	31	GFZ	gemfibrozil	8hr	Middle	20	-4.69897	0.0077	0.0115	0.350877	0.55	0.0581	0.086	0.232161	0.49	0.061008	1	no
5037	Rat	Hepatocyte	31	GFZ	gemfibrozil	8hr	High	100	-4	0.0001	0.000197	0.692308	0.95	0.0001	0.000231	0.413065	0.82	0.0328467	1	no
5037	Rat	Hepatocyte	31	GFZ	gemfibrozil	24hr	Low	4	-5.39794	0.1047	0.123	0.231707	0.38	0.2517	0.29	0.190955	0.4	0.486842	0	no
5037	Rat	Hepatocyte	31	GFZ	gemfibrozil	24hr	Middle	20	-4.69897	0.005	0.00783	0.318584	0.5	0.0552	0.0782	0.238191	0.49	0.263014	0	no
5037	Rat	Hepatocyte	31	GFZ	gemfibrozil	24hr	High	100	-4	0.0001	0.000194	0.362832	0.55	0.0114	0.019	0.262312	0.56	0.396552	1	no
5208	Rat	Hepatocyte	147	GMC	gentamicin	2hr	Low	1.2	-5.92082	0.3014	0.315	0.19469	0.33	0.2507	0.294	0.180905	0.4	0.111765	0	no
5208	Rat	Hepatocyte	147	GMC	gentamicin	2hr	Middle	6	-5.22185	0.0001	0.000234	0.615385	0.89	0.0001	0.000398	0.392965	0.78	0.0517241	1	no
5208	Rat	Hepatocyte	147	GMC	gentamicin	2hr	High	30	-4.52288	0.0001	0.000234	0.769231	1	0.0001	0.000398	0.513568	0.97	0.478548	1	no
5208	Rat	Hepatocyte	147	GMC	gentamicin	8hr	Low	1.2	-5.92082	0.0014	0.00233	0.5	0.76	0.0104	0.0186	0.261307	0.56	0	1	no
5208	Rat	Hepatocyte	147	GMC	gentamicin	8hr	Middle	6	-5.22185	0.0001	0.000197	0.730769	1	0.0001	0.000231	0.568844	1	0.275488	1	no
5208	Rat	Hepatocyte	147	GMC	gentamicin	8hr	High	30	-4.52288	0.0001	0.000197	0.769231	1	0.0001	0.000231	0.666332	1	0.239669	1	no
5208	Rat	Hepatocyte	147	GMC	gentamicin	24hr	Low	1.2	-5.92082	0.0001	0.000194	0.491228	0.76	0.0001	0.000236	0.308543	0.65	0.0230126	1	no
5208	Rat	Hepatocyte	147	GMC	gentamicin	24hr	Middle	6	-5.22185	0.0001	0.000194	0.730769	1	0.0001	0.000236	0.59196	1	0.122313	1	no
5208	Rat	Hepatocyte	147	GMC	gentamicin	24hr	High	30	-4.52288	0.0001	0.000194	0.884615	1	0.0001	0.000236	0.824121	1	0.296233	1	no
5028	Rat	Hepatocyte	22	HCB	hexachlorobenzene	2hr	Low	0.6	-6.22185	0.2402	0.255	0.192308	0.33	0.4523	0.479	0.144724	0.34	0.333959	0	no
5028	Rat	Hepatocyte	22	HCB	hexachlorobenzene	2hr	Middle	3	-5.52288	0.2553	0.269	0.231707	0.38	0.6084	0.629	0.117588	0.29	0.0131772	0	no
5028	Rat	Hepatocyte	22	HCB	hexachlorobenzene	2hr	High	15	-4.82391	0.3043	0.316	0.230769	0.38	0.5189	0.542	0.130653	0.31	0.0502216	0	no
5028	Rat	Hepatocyte	22	HCB	hexachlorobenzene	8hr	Low	0.6	-6.22185	0.9508	0.951	0.0731707	0.27	0.9994	0.999	0.0462312	0.27	0.109929	0	no
5028	Rat	Hepatocyte	22	HCB	hexachlorobenzene	8hr	Middle	3	-5.52288	0.0046	0.00719	0.463415	0.7	0.0108	0.0191	0.446231	0.87	0	1	no
5028	Rat	Hepatocyte	22	HCB	hexachlorobenzene	8hr	High	15	-4.82391	0.0339	0.0456	0.384615	0.59	0.0871	0.122	0.285427	0.6	0	1	no
5028	Rat	Hepatocyte	22	HCB	hexachlorobenzene	24hr	Low	0.6	-6.22185	0.0624	0.076	0.350877	0.55	0.0891	0.12	0.289447	0.6	0.0636704	0	no
5028	Rat	Hepatocyte	22	HCB	hexachlorobenzene	24hr	Middle	3	-5.52288	0.5466	0.557	0.153846	0.3	0.7394	0.771	0.0944724	0.28	0	0	no
5028	Rat	Hepatocyte	22	HCB	hexachlorobenzene	24hr	High	15	-4.82391	0.1992	0.22	0.195122	0.33	0.1849	0.221	0.21206	0.44	0.0576324	0	no
5042	Rat	Hepatocyte	36	HPL	haloperidol	2hr	Low	2	-5.69897	0.1812	0.197	0.247788	0.39	0.3428	0.378	0.186935	0.4	0	0	yes
5042	Rat	Hepatocyte	36	HPL	haloperidol	2hr	Middle	10	-5	0.0856	0.101	0.265487	0.42	0.3086	0.345	0.18191	0.4	0.0121012	0	yes
5042	Rat	Hepatocyte	36	HPL	haloperidol	2hr	High	50	-4.30103	0.0001	0.000234	0.538462	0.8	0.01	0.0203	0.320603	0.66	0.0332226	1	yes
5042	Rat	Hepatocyte	36	HPL	haloperidol	8hr	Low	2	-5.69897	0.797	0.803	0.0973451	0.27	0.7847	0.826	0.0964824	0.28	0	0	yes
5042	Rat	Hepatocyte	36	HPL	haloperidol	8hr	Middle	10	-5	0.0014	0.00233	0.615385	0.89	0.0032	0.00627	0.489447	0.95	0	1	yes
5042	Rat	Hepatocyte	36	HPL	haloperidol	8hr	High	50	-4.30103	0.0001	0.000197	0.653846	0.93	0.0001	0.000231	0.491457	0.95	0.31479	1	yes
5042	Rat	Hepatocyte	36	HPL	haloperidol	24hr	Low	2	-5.69897	0.024	0.0316	0.423077	0.66	0.0916	0.123	0.276382	0.56	0.0719755	1	yes
5042	Rat	Hepatocyte	36	HPL	haloperidol	24hr	Middle	10	-5	0.0185	0.0249	0.384615	0.59	0.0652	0.0911	0.287437	0.6	0.037037	1	yes
5042	Rat	Hepatocyte	36	HPL	haloperidol	24hr	High	50	-4.30103	0.0001	0.000194	0.576923	0.86	0.0001	0.000236	0.458291	0.87	0.154321	1	yes
5122	Rat	Hepatocyte	71	HYZ	hydroxyzine	2hr	Low	6	-5.22185	0.0025	0.00427	0.384615	0.59	0.0162	0.0308	0.240201	0.53	0.567407	1	yes
5122	Rat	Hepatocyte	71	HYZ	hydroxyzine	2hr	Middle	30	-4.52288	0.0001	0.000234	0.461538	0.7	0.0001	0.000398	0.362814	0.75	0.540698	1	yes
5122	Rat	Hepatocyte	71	HYZ	hydroxyzine	2hr	High	150	-3.82391	0.0001	0.000234	0.769231	1	0.0001	0.000398	0.359799	0.71	0.257053	1	yes
5122	Rat	Hepatocyte	71	HYZ	hydroxyzine	8hr	Low	6	-5.22185	0.1437	0.168	0.269231	0.42	0.2074	0.258	0.18995	0.4	0.0733333	0	yes
5122	Rat	Hepatocyte	71	HYZ	hydroxyzine	8hr	Middle	30	-4.52288	0.0001	0.000197	0.5	0.76	0.0001	0.000231	0.336683	0.66	0	1	yes
5122	Rat	Hepatocyte	71	HYZ	hydroxyzine	8hr	High	150	-3.82391	0.0001	0.000197	0.884615	1	0.0001	0.000231	0.645226	1	0.0568928	1	yes
5122	Rat	Hepatocyte	71	HYZ	hydroxyzine	24hr	Low	6	-5.22185	0.0013	0.00225	0.461538	0.7	0.0201	0.0313	0.237186	0.49	0.0571992	1	yes
5122	Rat	Hepatocyte	71	HYZ	hydroxyzine	24hr	Middle	30	-4.52288	0.0001	0.000194	0.461538	0.7	0.0001	0.000236	0.401005	0.82	0.0323326	1	yes
5122	Rat	Hepatocyte	71	HYZ	hydroxyzine	24hr	High	150	-3.82391	0.0001	0.000194	0.846154	1	0.0001	0.000236	0.747739	1	0.0455396	1	yes
5123	Rat	Hepatocyte	72	IBU	ibuprofen	2hr	Low	40	-4.39794	0.0002	0.000447	0.423077	0.66	0.016	0.0307	0.287437	0.6	0.439086	1	yes
5123	Rat	Hepatocyte	72	IBU	ibuprofen	2hr	Middle	200	-3.69897	0.0001	0.000234	0.614035	0.89	0.0001	0.000398	0.498492	0.95	0.708333	1	yes
5123	Rat	Hepatocyte	72	IBU	ibuprofen	2hr	High	1000	-3	0.0001	0.000234	0.615385	0.89	0.0001	0.000398	0.458291	0.87	0.45614	1	yes
5123	Rat	Hepatocyte	72	IBU	ibuprofen	8hr	Low	40	-4.39794	0.0001	0.000197	0.5	0.76	0.0011	0.00226	0.401005	0.82	0.328794	1	yes
5123	Rat	Hepatocyte	72	IBU	ibuprofen	8hr	Middle	200	-3.69897	0.0001	0.000197	0.692308	0.95	0.0001	0.000231	0.592965	1	0.34748	1	yes
5123	Rat	Hepatocyte	72	IBU	ibuprofen	8hr	High	1000	-3	0.0001	0.000197	0.846154	1	0.0001	0.000231	0.706533	1	0.407583	1	yes
5123	Rat	Hepatocyte	72	IBU	ibuprofen	24hr	Low	40	-4.39794	0.0056	0.00854	0.265487	0.42	0.0997	0.131	0.224121	0.49	0.333333	0	yes
5123	Rat	Hepatocyte	72	IBU	ibuprofen	24hr	Middle	200	-3.69897	0.0001	0.000194	0.538462	0.8	0.0001	0.000236	0.473367	0.95	0.300552	1	yes
5123	Rat	Hepatocyte	72	IBU	ibuprofen	24hr	High	1000	-3	0.0001	0.000194	0.769231	1	0.0001	0.000236	0.725628	1	0.0733333	1	yes
5018	Rat	Hepatocyte	15	IM	indomethacin	2hr	Low	12	-4.92082	0.0154	0.0215	0.461538	0.7	0.2149	0.262	0.196985	0.4	0.317968	1	yes
5018	Rat	Hepatocyte	15	IM	indomethacin	2hr	Middle	60	-4.22185	0.0042	0.0068	0.538462	0.8	0.0321	0.0557	0.278392	0.56	0.31032	1	yes
5018	Rat	Hepatocyte	15	IM	indomethacin	2hr	High	300	-3.52288	0.0001	0.000234	0.692308	0.95	0.0074	0.0158	0.268342	0.56	0.266137	1	yes
5018	Rat	Hepatocyte	15	IM	indomethacin	8hr	Low	12	-4.92082	0.1358	0.159	0.269231	0.42	0.5828	0.647	0.139698	0.31	0.291734	0	yes
5018	Rat	Hepatocyte	15	IM	indomethacin	8hr	Middle	60	-4.22185	0.0001	0.000197	0.615385	0.89	0.0054	0.0102	0.313568	0.65	0.0299401	1	yes
5018	Rat	Hepatocyte	15	IM	indomethacin	8hr	High	300	-3.52288	0.0001	0.000197	0.846154	1	0.0001	0.000231	0.607035	1	0.0201005	1	yes
5018	Rat	Hepatocyte	15	IM	indomethacin	24hr	Low	12	-4.92082	0.03	0.0386	0.280702	0.45	0.1195	0.151	0.224121	0.49	0.199085	0	yes
5018	Rat	Hepatocyte	15	IM	indomethacin	24hr	Middle	60	-4.22185	0.0001	0.000194	0.615385	0.89	0.0001	0.000236	0.375879	0.75	0.284615	1	yes
5018	Rat	Hepatocyte	15	IM	indomethacin	24hr	High	300	-3.52288	0.0001	0.000194	0.692308	0.95	0.0001	0.000236	0.594975	1	0.110643	1	yes
5120	Rat	Hepatocyte	69	IMI	imipramine	2hr	Low	4	-5.39794	0.0034	0.00566	0.346154	0.55	0.1396	0.188	0.18794	0.4	0.435101	1	yes
5120	Rat	Hepatocyte	69	IMI	imipramine	2hr	Middle	20	-4.69897	0.0001	0.000234	0.539823	0.8	0.0001	0.000398	0.453266	0.87	0.342949	1	yes
5120	Rat	Hepatocyte	69	IMI	imipramine	2hr	High	100	-4	0.0001	0.000234	0.769231	1	0.0001	0.000398	0.467337	0.95	0.360049	1	yes
5120	Rat	Hepatocyte	69	IMI	imipramine	8hr	Low	4	-5.39794	0.4183	0.448	0.185841	0.33	0.4779	0.541	0.155779	0.34	0.171053	0	yes
5120	Rat	Hepatocyte	69	IMI	imipramine	8hr	Middle	20	-4.69897	0.0049	0.0076	0.423077	0.66	0.0288	0.0466	0.243216	0.53	0.0991957	1	yes
5120	Rat	Hepatocyte	69	IMI	imipramine	8hr	High	100	-4	0.0001	0.000197	0.807692	1	0.0001	0.000231	0.648241	1	0.0737052	1	yes
5120	Rat	Hepatocyte	69	IMI	imipramine	24hr	Low	4	-5.39794	0.1524	0.171	0.269231	0.42	0.6704	0.704	0.121608	0.31	0	0	yes
5120	Rat	Hepatocyte	69	IMI	imipramine	24hr	Middle	20	-4.69897	0.0004	0.00073	0.423077	0.66	0.0142	0.023	0.248241	0.53	0.0288462	1	yes
5120	Rat	Hepatocyte	69	IMI	imipramine	24hr	High	100	-4	0.0001	0.000194	0.77193	1	0.0001	0.000236	0.694472	1	0.164295	1	yes
5007	Rat	Hepatocyte	2	INAH	isoniazid	2hr	Low	400	-3.39794	0.0105	0.0152	0.538462	0.8	0.1105	0.158	0.272362	0.56	0.273387	1	yes
5007	Rat	Hepatocyte	2	INAH	isoniazid	2hr	Middle	2000	-2.69897	0.0085	0.0127	0.576923	0.86	0.1091	0.156	0.270352	0.56	0.449898	1	yes
5007	Rat	Hepatocyte	2	INAH	isoniazid	2hr	High	10000	-2	0.0003	0.000637	0.653846	0.93	0.0081	0.017	0.39799	0.78	0.342466	1	yes
5007	Rat	Hepatocyte	2	INAH	isoniazid	8hr	Low	400	-3.39794	0.0008	0.00137	0.508772	0.76	0.0411	0.0628	0.363819	0.75	0.0692042	1	yes
5007	Rat	Hepatocyte	2	INAH	isoniazid	8hr	Middle	2000	-2.69897	0.0001	0.000197	0.576923	0.86	0.0417	0.0633	0.296482	0.6	0.134259	1	yes
5007	Rat	Hepatocyte	2	INAH	isoniazid	8hr	High	10000	-2	0.0001	0.000197	1	1	0.0001	0.000231	0.670352	1	0.490196	1	yes
5007	Rat	Hepatocyte	2	INAH	isoniazid	24hr	Low	400	-3.39794	0.002	0.00334	0.473684	0.7	0.0176	0.0281	0.440201	0.87	0	1	yes
5007	Rat	Hepatocyte	2	INAH	isoniazid	24hr	Middle	2000	-2.69897	0.0001	0.000194	0.730769	1	0.0001	0.000236	0.576884	1	0.159363	1	yes
5007	Rat	Hepatocyte	2	INAH	isoniazid	24hr	High	10000	-2	0.0001	0.000194	0.961538	1	0.0001	0.000236	0.778894	1	0.297994	1	yes
5117	Rat	Hepatocyte	62	IPA	iproniazid	2hr	Low	80	-4.09691	0.1149	0.132	0.269231	0.42	0.2233	0.267	0.201005	0.44	0.232877	0	yes
5117	Rat	Hepatocyte	62	IPA	iproniazid	2hr	Middle	400	-3.39794	0.0001	0.000234	0.576923	0.86	0.0033	0.00802	0.38593	0.78	0.203187	1	yes
5117	Rat	Hepatocyte	62	IPA	iproniazid	2hr	High	2000	-2.69897	0.0001	0.000234	0.576923	0.86	0.0134	0.0265	0.273367	0.56	0.316129	1	yes
5117	Rat	Hepatocyte	62	IPA	iproniazid	8hr	Low	80	-4.09691	0.1983	0.223	0.269231	0.42	0.6646	0.71	0.121608	0.31	0	0	yes
5117	Rat	Hepatocyte	62	IPA	iproniazid	8hr	Middle	400	-3.39794	0.0001	0.000197	0.538462	0.8	0.0039	0.0076	0.365829	0.75	0	1	yes
5117	Rat	Hepatocyte	62	IPA	iproniazid	8hr	High	2000	-2.69897	0.0001	0.000197	0.769231	1	0.0001	0.000231	0.411055	0.82	0.154762	1	yes
5117	Rat	Hepatocyte	62	IPA	iproniazid	24hr	Low	80	-4.09691	0.2089	0.229	0.269231	0.42	0.3617	0.403	0.160804	0.37	0.392857	0	yes
5117	Rat	Hepatocyte	62	IPA	iproniazid	24hr	Middle	400	-3.39794	0.0001	0.000194	0.653846	0.93	0.0003	0.000671	0.39598	0.78	0.175489	1	yes
5117	Rat	Hepatocyte	62	IPA	iproniazid	24hr	High	2000	-2.69897	0.0001	0.000194	0.701754	0.95	0.0001	0.000236	0.633166	1	0.189145	1	yes
5053	Rat	Hepatocyte	47	KC	ketoconazole	2hr	Low	0.6	-6.22185	0.0886	0.103	0.245614	0.39	0.1916	0.24	0.190955	0.4	0.447099	0	yes
5053	Rat	Hepatocyte	47	KC	ketoconazole	2hr	Middle	3	-5.52288	0.0866	0.101	0.210526	0.35	0.283	0.322	0.18995	0.4	0.464242	0	yes
5053	Rat	Hepatocyte	47	KC	ketoconazole	2hr	High	15	-4.82391	0.0001	0.000234	0.538462	0.8	0.0001	0.000398	0.376884	0.75	0.366812	1	yes
5053	Rat	Hepatocyte	47	KC	ketoconazole	8hr	Low	0.6	-6.22185	0.708	0.72	0.122807	0.28	0.9865	0.997	0.0924623	0.28	0.0336134	0	yes
5053	Rat	Hepatocyte	47	KC	ketoconazole	8hr	Middle	3	-5.52288	0.0464	0.0604	0.346154	0.55	0.1577	0.203	0.180905	0.4	0	0	yes
5053	Rat	Hepatocyte	47	KC	ketoconazole	8hr	High	15	-4.82391	0.0001	0.000197	0.730769	1	0.0001	0.000231	0.648241	1	0.266332	1	yes
5053	Rat	Hepatocyte	47	KC	ketoconazole	24hr	Low	0.6	-6.22185	0.0058	0.00878	0.368421	0.55	0.0009	0.0019	0.296482	0.6	0.0133929	1	yes
5053	Rat	Hepatocyte	47	KC	ketoconazole	24hr	Middle	3	-5.52288	0.0021	0.00347	0.292683	0.45	0.0055	0.00991	0.255276	0.53	0.0781609	0	yes
5053	Rat	Hepatocyte	47	KC	ketoconazole	24hr	High	15	-4.82391	0.0001	0.000194	0.756098	1	0.0001	0.000236	0.700503	1	0.0230303	1	yes
5046	Rat	Hepatocyte	40	LBT	labetalol	2hr	Low	5.6	-5.25181	0.0004	0.000824	0.423077	0.66	0.0117	0.0236	0.306533	0.65	0.392617	1	yes
5046	Rat	Hepatocyte	40	LBT	labetalol	2hr	Middle	28	-4.55284	0.0001	0.000234	0.403509	0.6	0.003	0.00742	0.292462	0.6	0.127778	1	yes
5046	Rat	Hepatocyte	40	LBT	labetalol	2hr	High	140	-3.85387	0.0001	0.000234	0.769231	1	0.0001	0.000398	0.487437	0.95	0.125471	1	yes
5046	Rat	Hepatocyte	40	LBT	labetalol	8hr	Low	5.6	-5.25181	0.3947	0.427	0.176991	0.31	0.4348	0.5	0.146734	0.34	0	0	yes
5046	Rat	Hepatocyte	40	LBT	labetalol	8hr	Middle	28	-4.55284	0.0001	0.000197	0.487805	0.76	0.0001	0.000231	0.438191	0.87	0	1	yes
5046	Rat	Hepatocyte	40	LBT	labetalol	8hr	High	140	-3.85387	0.0001	0.000197	0.692308	0.95	0.0001	0.000231	0.633166	1	0.112878	1	yes
5046	Rat	Hepatocyte	40	LBT	labetalol	24hr	Low	5.6	-5.25181	0.0021	0.00347	0.421053	0.66	0.009	0.0153	0.305528	0.65	0.0164706	1	yes
5046	Rat	Hepatocyte	40	LBT	labetalol	24hr	Middle	28	-4.55284	0.0001	0.000194	0.463415	0.7	0.0004	0.000885	0.333668	0.66	0.00640205	1	yes
5046	Rat	Hepatocyte	40	LBT	labetalol	24hr	High	140	-3.85387	0.0001	0.000194	0.670732	0.93	0.0001	0.000236	0.621106	1	0	1	yes
5180	Rat	Hepatocyte	125	LNX	lornoxicam	2hr	Low	0.6	-6.22185	0.0085	0.0127	0.263158	0.42	0.0096	0.0196	0.228141	0.49	0.353383	0	no
5180	Rat	Hepatocyte	125	LNX	lornoxicam	2hr	Middle	3	-5.52288	0.0003	0.000637	0.346154	0.55	0.0007	0.00214	0.269347	0.56	0.41387	1	no
5180	Rat	Hepatocyte	125	LNX	lornoxicam	2hr	High	15	-4.82391	0.0002	0.000447	0.5	0.76	0.0006	0.00189	0.267337	0.56	0.315068	1	no
5180	Rat	Hepatocyte	125	LNX	lornoxicam	8hr	Low	0.6	-6.22185	0.2756	0.305	0.146341	0.3	0.8051	0.845	0.111558	0.29	0	0	no
5180	Rat	Hepatocyte	125	LNX	lornoxicam	8hr	Middle	3	-5.52288	0.0001	0.000197	0.487805	0.76	0.0001	0.000231	0.424121	0.87	0	1	no
5180	Rat	Hepatocyte	125	LNX	lornoxicam	8hr	High	15	-4.82391	0.0001	0.000197	0.560976	0.86	0.0001	0.000231	0.487437	0.95	0.315789	1	no
5180	Rat	Hepatocyte	125	LNX	lornoxicam	24hr	Low	0.6	-6.22185	0.119	0.138	0.22807	0.38	0.9381	0.945	0.123618	0.31	0.187683	0	no
5180	Rat	Hepatocyte	125	LNX	lornoxicam	24hr	Middle	3	-5.52288	0.0001	0.000194	0.491228	0.76	0.0002	0.000457	0.295477	0.6	0.14	1	no
5180	Rat	Hepatocyte	125	LNX	lornoxicam	24hr	High	15	-4.82391	0.0001	0.000194	0.5	0.76	0.0001	0.000236	0.350754	0.71	0.173913	1	no
5213	Rat	Hepatocyte	00A07	LPS	LPS	2hr	Low	0.16	-6.79588	0.0001	0.000234	0.730769	1	0.0499	0.0821	0.316583	0.65		1	no
5213	Rat	Hepatocyte	00A07	LPS	LPS	2hr	Middle	0.8	-6.09691	0.0001	0.000234	0.653846	0.93	0.1432	0.191	0.2	0.44		1	no
5213	Rat	Hepatocyte	00A07	LPS	LPS	8hr	Low	0.16	-6.79588	0.0001	0.000197	0.730769	1	0.0615	0.0904	0.295477	0.6		1	no
5213	Rat	Hepatocyte	00A07	LPS	LPS	8hr	Middle	0.8	-6.09691	0.0001	0.000197	0.769231	1	0.01	0.018	0.419095	0.82		1	no
5213	Rat	Hepatocyte	00A07	LPS	LPS	24hr	Low	0.16	-6.79588	0.0001	0.000194	0.846154	1	0.0292	0.0433	0.309548	0.65		1	no
5213	Rat	Hepatocyte	00A07	LPS	LPS	24hr	Middle	0.8	-6.09691	0.0001	0.000194	0.846154	1	0.0087	0.0148	0.379899	0.75		1	no
5055	Rat	Hepatocyte	49	LS	lomustine	2hr	Low	4.8	-5.31876	0.0008	0.00153	0.403509	0.6	0.0013	0.0037	0.341709	0.71	0.0470588	1	no
5055	Rat	Hepatocyte	49	LS	lomustine	2hr	Middle	24	-4.61979	0.0001	0.000234	0.538462	0.8	0.0001	0.000398	0.505528	0.97	0.281915	1	no
5055	Rat	Hepatocyte	49	LS	lomustine	2hr	High	120	-3.92082	0.0001	0.000234	0.576923	0.86	0.0001	0.000398	0.371859	0.75	0.143657	1	no
5055	Rat	Hepatocyte	49	LS	lomustine	8hr	Low	4.8	-5.31876	0.1752	0.199	0.231707	0.38	0.2061	0.257	0.19397	0.4	0	0	no
5055	Rat	Hepatocyte	49	LS	lomustine	8hr	Middle	24	-4.61979	0.0051	0.00786	0.423077	0.66	0.1945	0.243	0.19598	0.4	0.012766	1	no
5055	Rat	Hepatocyte	49	LS	lomustine	8hr	High	120	-3.92082	0.0001	0.000197	0.769231	1	0.0001	0.000231	0.441206	0.87	0	1	no
5055	Rat	Hepatocyte	49	LS	lomustine	24hr	Low	4.8	-5.31876	0.0276	0.0359	0.256637	0.39	0.0907	0.122	0.198995	0.4	0	0	no
5055	Rat	Hepatocyte	49	LS	lomustine	24hr	Middle	24	-4.61979	0.0075	0.0112	0.350877	0.55	0.1704	0.206	0.188945	0.4	0.339623	1	no
5055	Rat	Hepatocyte	49	LS	lomustine	24hr	High	120	-3.92082	0.0001	0.000194	0.526316	0.8	0.0001	0.000236	0.358794	0.71	0	1	no
5064	Rat	Hepatocyte	58	MCT	monocrotaline	2hr	Low	3.6	-5.4437	0.0596	0.0731	0.283186	0.45	0.0356	0.0612	0.236181	0.49	0.384615	0	no
5064	Rat	Hepatocyte	58	MCT	monocrotaline	2hr	Middle	18	-4.74473	0.0003	0.000637	0.423077	0.66	0.0011	0.00319	0.321608	0.66	0.0315789	1	no
5064	Rat	Hepatocyte	58	MCT	monocrotaline	2hr	High	90	-4.04576	0.0015	0.00266	0.333333	0.51	0.0156	0.03	0.244221	0.53	0.162234	1	no
5064	Rat	Hepatocyte	58	MCT	monocrotaline	8hr	Low	3.6	-5.4437	0.4161	0.447	0.157895	0.3	0.6572	0.704	0.132663	0.31	0.0591398	0	no
5064	Rat	Hepatocyte	58	MCT	monocrotaline	8hr	Middle	18	-4.74473	0.002	0.00325	0.329268	0.51	0.0047	0.00899	0.276382	0.56	0.00527704	1	no
5064	Rat	Hepatocyte	58	MCT	monocrotaline	8hr	High	90	-4.04576	0.0001	0.000197	0.424779	0.66	0.0001	0.000231	0.467337	0.95	0.00219619	1	no
5064	Rat	Hepatocyte	58	MCT	monocrotaline	24hr	Low	3.6	-5.4437	0.0324	0.0415	0.269231	0.42	0.0759	0.104	0.225126	0.49	0.0859539	0	no
5064	Rat	Hepatocyte	58	MCT	monocrotaline	24hr	Middle	18	-4.74473	0.0053	0.00824	0.346154	0.55	0.0015	0.0031	0.38392	0.78	0	1	no
5064	Rat	Hepatocyte	58	MCT	monocrotaline	24hr	High	90	-4.04576	0.0001	0.000194	0.615385	0.89	0.0001	0.000236	0.582915	1	0.000677048	1	no
5062	Rat	Hepatocyte	56	MDP	methyldopa	2hr	Low	2	-5.69897	0.1371	0.154	0.307692	0.5	0.3038	0.341	0.176884	0.37	0.00943396	0	yes
5062	Rat	Hepatocyte	56	MDP	methyldopa	2hr	Middle	10	-5	0.0812	0.0964	0.256637	0.39	0.1696	0.215	0.192965	0.4	0.0314465	0	yes
5062	Rat	Hepatocyte	56	MDP	methyldopa	2hr	High	50	-4.30103	0.0011	0.002	0.384615	0.59	0.0253	0.0448	0.272362	0.56	0.148688	1	yes
5062	Rat	Hepatocyte	56	MDP	methyldopa	8hr	Low	2	-5.69897	0.4439	0.471	0.157895	0.3	0.531	0.596	0.135678	0.31	0.00608519	0	yes
5062	Rat	Hepatocyte	56	MDP	methyldopa	8hr	Middle	10	-5	0.0282	0.0385	0.315789	0.5	0.1219	0.163	0.207035	0.44	0.130045	0	yes
5062	Rat	Hepatocyte	56	MDP	methyldopa	8hr	High	50	-4.30103	0.0012	0.00203	0.350877	0.55	0.1396	0.183	0.194975	0.4	0.0524476	1	yes
5062	Rat	Hepatocyte	56	MDP	methyldopa	24hr	Low	2	-5.69897	0.007	0.0105	0.385965	0.59	0.0097	0.0164	0.38995	0.78	0.0130024	1	yes
5062	Rat	Hepatocyte	56	MDP	methyldopa	24hr	Middle	10	-5	0.0028	0.00455	0.438596	0.66	0.0185	0.0292	0.295477	0.6	0.0942481	1	yes
5062	Rat	Hepatocyte	56	MDP	methyldopa	24hr	High	50	-4.30103	0.0002	0.000382	0.438596	0.66	0.0062	0.0111	0.300503	0.65	0.200602	1	yes
5132	Rat	Hepatocyte	84	MEF	mefenamic acid	2hr	Low	6	-5.22185	0.1488	0.166	0.274336	0.42	0.2845	0.323	0.186935	0.4	0.273859	0	yes
5132	Rat	Hepatocyte	84	MEF	mefenamic acid	2hr	Middle	30	-4.52288	0.0072	0.011	0.350877	0.55	0.2224	0.267	0.19196	0.4	0.471204	1	yes
5132	Rat	Hepatocyte	84	MEF	mefenamic acid	2hr	High	150	-3.82391	0.0001	0.000234	0.538462	0.8	0.0015	0.0041	0.311558	0.65	0.253067	1	yes
5132	Rat	Hepatocyte	84	MEF	mefenamic acid	8hr	Low	6	-5.22185	0.1227	0.145	0.298246	0.45	0.4192	0.485	0.165829	0.37	0.0334076	0	yes
5132	Rat	Hepatocyte	84	MEF	mefenamic acid	8hr	Middle	30	-4.52288	0.011	0.0161	0.341463	0.55	0.0371	0.0579	0.281407	0.6	0.0163934	1	yes
5132	Rat	Hepatocyte	84	MEF	mefenamic acid	8hr	High	150	-3.82391	0.0001	0.000197	0.615385	0.89	0.0001	0.000231	0.452261	0.87	0.0331695	1	yes
5132	Rat	Hepatocyte	84	MEF	mefenamic acid	24hr	Low	6	-5.22185	0.1362	0.154	0.384615	0.59	0.1267	0.159	0.235176	0.49	0.0588235	0	yes
5132	Rat	Hepatocyte	84	MEF	mefenamic acid	24hr	Middle	30	-4.52288	0.015	0.0207	0.350877	0.55	0.019	0.0299	0.298492	0.6	0	1	yes
5132	Rat	Hepatocyte	84	MEF	mefenamic acid	24hr	High	150	-3.82391	0.0001	0.000194	0.561404	0.86	0.0003	0.000671	0.356784	0.71	0	1	yes
5148	Rat	Hepatocyte	103	MEX	mexiletine	2hr	Low	0.6	-6.22185	0.0006	0.00119	0.346154	0.55	0.0706	0.109	0.219095	0.44	0.414773	1	no
5148	Rat	Hepatocyte	103	MEX	mexiletine	2hr	Middle	3	-5.52288	0.0001	0.000234	0.576923	0.86	0.0003	0.00106	0.357789	0.71	0.319149	1	no
5148	Rat	Hepatocyte	103	MEX	mexiletine	2hr	High	15	-4.82391	0.0096	0.014	0.307692	0.5	0.0951	0.14	0.220101	0.49	0.396122	0	no
5148	Rat	Hepatocyte	103	MEX	mexiletine	8hr	Low	0.6	-6.22185	0.1701	0.196	0.269231	0.42	0.6155	0.675	0.126633	0.31	0.217993	0	no
5148	Rat	Hepatocyte	103	MEX	mexiletine	8hr	Middle	3	-5.52288	0.0005	0.000903	0.402439	0.6	0.006	0.0113	0.349749	0.71	0	1	no
5148	Rat	Hepatocyte	103	MEX	mexiletine	8hr	High	15	-4.82391	0.001	0.0017	0.423077	0.66	0.0052	0.00986	0.348744	0.71	0.178571	1	no
5148	Rat	Hepatocyte	103	MEX	mexiletine	24hr	Low	0.6	-6.22185	0.0004	0.00073	0.45614	0.67	0.0069	0.0122	0.359799	0.71	0.303672	1	no
5148	Rat	Hepatocyte	103	MEX	mexiletine	24hr	Middle	3	-5.52288	0.0008	0.00141	0.421053	0.66	0.0053	0.00963	0.354774	0.71	0.305882	1	no
5148	Rat	Hepatocyte	103	MEX	mexiletine	24hr	High	15	-4.82391	0.0001	0.000194	0.5	0.76	0.0044	0.00817	0.327638	0.66	0.261111	1	no
5059	Rat	Hepatocyte	53	MFM	metformin	2hr	Low	40	-4.39794	0.1768	0.193	0.247788	0.39	0.3431	0.378	0.173869	0.37	0.0180288	0	no
5059	Rat	Hepatocyte	53	MFM	metformin	2hr	Middle	200	-3.69897	0.0347	0.0444	0.307692	0.5	0.0529	0.0867	0.264322	0.56	0.083691	0	no
5059	Rat	Hepatocyte	53	MFM	metformin	2hr	High	1000	-3	0.0335	0.043	0.309735	0.5	0.0642	0.101	0.247236	0.53	0.030426	0	no
5059	Rat	Hepatocyte	53	MFM	metformin	8hr	Low	40	-4.39794	0.4211	0.45	0.230769	0.38	0.6288	0.683	0.139698	0.31	0.236905	0	no
5059	Rat	Hepatocyte	53	MFM	metformin	8hr	Middle	200	-3.69897	0.0961	0.116	0.292683	0.45	0.1074	0.147	0.237186	0.49	0.204947	0	no
5059	Rat	Hepatocyte	53	MFM	metformin	8hr	High	1000	-3	0.0001	0.000197	0.504425	0.76	0.0004	0.000877	0.372864	0.75	0.245714	1	no
5059	Rat	Hepatocyte	53	MFM	metformin	24hr	Low	40	-4.39794	0.2604	0.278	0.210526	0.35	0.4034	0.445	0.149749	0.34	0.368217	0	no
5059	Rat	Hepatocyte	53	MFM	metformin	24hr	Middle	200	-3.69897	0.0889	0.105	0.315789	0.5	0.2638	0.303	0.182915	0.4	0.114754	0	no
5059	Rat	Hepatocyte	53	MFM	metformin	24hr	High	1000	-3	0.0001	0.000194	0.846154	1	0.0001	0.000236	0.699497	1	0.083871	1	no
5179	Rat	Hepatocyte	124	MLX	meloxicam	2hr	Low	2	-5.69897	0.3542	0.365	0.159292	0.3	0.6178	0.638	0.126633	0.31	0	0	no
5179	Rat	Hepatocyte	124	MLX	meloxicam	2hr	Middle	10	-5	0.0169	0.0235	0.309735	0.5	0.1016	0.148	0.21407	0.44	0.268405	0	no
5179	Rat	Hepatocyte	124	MLX	meloxicam	2hr	High	50	-4.30103	0.0064	0.00998	0.384615	0.59	0.1279	0.176	0.207035	0.44	0.215461	1	no
5179	Rat	Hepatocyte	124	MLX	meloxicam	8hr	Low	2	-5.69897	0.0676	0.0851	0.256637	0.39	0.0642	0.0937	0.247236	0.53	0.306452	0	no
5179	Rat	Hepatocyte	124	MLX	meloxicam	8hr	Middle	10	-5	0.0001	0.000197	0.5	0.76	0.0276	0.0448	0.271357	0.56	0.222222	1	no
5179	Rat	Hepatocyte	124	MLX	meloxicam	8hr	High	50	-4.30103	0.0002	0.000379	0.423077	0.66	0.0372	0.0579	0.267337	0.56	0.168331	1	no
5179	Rat	Hepatocyte	124	MLX	meloxicam	24hr	Low	2	-5.69897	0.0424	0.0535	0.298246	0.45	0.0394	0.057	0.278392	0.56	0	0	no
5179	Rat	Hepatocyte	124	MLX	meloxicam	24hr	Middle	10	-5	0.0077	0.0115	0.461538	0.7	0.0922	0.123	0.220101	0.49	0.370629	1	no
5179	Rat	Hepatocyte	124	MLX	meloxicam	24hr	High	50	-4.30103	0.0001	0.000194	0.5	0.76	0.0002	0.000457	0.377889	0.75	0.346282	1	no
5031	Rat	Hepatocyte	25	MP	methapyrilene	2hr	Low	0.6	-6.22185	0.3027	0.316	0.230769	0.38	0.2449	0.289	0.20804	0.44	0	0	yes
5031	Rat	Hepatocyte	25	MP	methapyrilene	2hr	Middle	3	-5.52288	0.0769	0.0916	0.385965	0.59	0.1052	0.151	0.285427	0.6	0.0935961	0	yes
5031	Rat	Hepatocyte	25	MP	methapyrilene	2hr	High	15	-4.82391	0.0058	0.00911	0.461538	0.7	0.197	0.246	0.21809	0.44	0.104762	1	yes
5031	Rat	Hepatocyte	25	MP	methapyrilene	8hr	Low	0.6	-6.22185	0.5127	0.537	0.115385	0.28	0.9657	0.984	0.0733668	0.27	0.364238	0	yes
5031	Rat	Hepatocyte	25	MP	methapyrilene	8hr	Middle	3	-5.52288	0.2668	0.297	0.210526	0.35	0.5836	0.647	0.124623	0.31	0.0233051	0	yes
5031	Rat	Hepatocyte	25	MP	methapyrilene	8hr	High	15	-4.82391	0.0001	0.000197	0.538462	0.8	0.0255	0.0421	0.315578	0.65	0.0700152	1	yes
5031	Rat	Hepatocyte	25	MP	methapyrilene	24hr	Low	0.6	-6.22185	0.5142	0.528	0.159292	0.3	0.4824	0.524	0.144724	0.34	0	0	yes
5031	Rat	Hepatocyte	25	MP	methapyrilene	24hr	Middle	3	-5.52288	0.1734	0.193	0.230088	0.38	0.1767	0.212	0.217085	0.44	0.0459184	0	yes
5031	Rat	Hepatocyte	25	MP	methapyrilene	24hr	High	15	-4.82391	0.0009	0.00157	0.438596	0.66	0.0039	0.00738	0.422111	0.87	0.0566893	1	yes
5047	Rat	Hepatocyte	41	MTS	methyltestosterone	2hr	Low	1.6	-5.79588	0.6626	0.666	0.140351	0.3	0.9697	0.97	0.100503	0.29	0.288256	0	no
5047	Rat	Hepatocyte	41	MTS	methyltestosterone	2hr	Middle	8	-5.09691	0.0068	0.0105	0.384615	0.59	0.0142	0.028	0.312563	0.65	0.246787	1	no
5047	Rat	Hepatocyte	41	MTS	methyltestosterone	2hr	High	40	-4.39794	0.0001	0.000234	0.473684	0.7	0.0004	0.00136	0.345729	0.71	0.218137	1	no
5047	Rat	Hepatocyte	41	MTS	methyltestosterone	8hr	Low	1.6	-5.79588	0.1726	0.198	0.230769	0.38	0.3563	0.422	0.161809	0.37	0.175349	0	no
5047	Rat	Hepatocyte	41	MTS	methyltestosterone	8hr	Middle	8	-5.09691	0.0001	0.000197	0.692308	0.95	0.0006	0.00128	0.319598	0.65	0.230019	1	no
5047	Rat	Hepatocyte	41	MTS	methyltestosterone	8hr	High	40	-4.39794	0.0001	0.000197	0.807692	1	0.0001	0.000231	0.38191	0.78	0.209622	1	no
5047	Rat	Hepatocyte	41	MTS	methyltestosterone	24hr	Low	1.6	-5.79588	0.0042	0.00665	0.45614	0.67	0.0164	0.0263	0.288442	0.6	0.0699301	1	no
5047	Rat	Hepatocyte	41	MTS	methyltestosterone	24hr	Middle	8	-5.09691	0.0056	0.00854	0.368421	0.55	0.0065	0.0115	0.304523	0.65	0.0409277	1	no
5047	Rat	Hepatocyte	41	MTS	methyltestosterone	24hr	High	40	-4.39794	0.0001	0.000194	0.561404	0.86	0.0001	0.000236	0.405025	0.82	0.0459519	1	no
5063	Rat	Hepatocyte	57	MTZ	methimazole	2hr	Low	400	-3.39794	0.001	0.00184	0.333333	0.51	0.0033	0.00802	0.302513	0.65	0	1	yes
5063	Rat	Hepatocyte	57	MTZ	methimazole	2hr	Middle	2000	-2.69897	0.0001	0.000234	0.526316	0.8	0.0001	0.000398	0.38794	0.78	0	1	yes
5063	Rat	Hepatocyte	57	MTZ	methimazole	2hr	High	10000	-2	0.0001	0.000234	0.548673	0.8	0.0001	0.000398	0.443216	0.87	0.31407	1	yes
5063	Rat	Hepatocyte	57	MTZ	methimazole	8hr	Low	400	-3.39794	0.0717	0.0894	0.231707	0.38	0.0691	0.0995	0.211055	0.44	0	0	yes
5063	Rat	Hepatocyte	57	MTZ	methimazole	8hr	Middle	2000	-2.69897	0.0001	0.000197	0.508772	0.76	0.0001	0.000231	0.348744	0.71	0.00573066	1	yes
5063	Rat	Hepatocyte	57	MTZ	methimazole	8hr	High	10000	-2	0.0001	0.000197	0.807692	1	0.0001	0.000231	0.598995	1	0.0272232	1	yes
5063	Rat	Hepatocyte	57	MTZ	methimazole	24hr	Low	400	-3.39794	0.0087	0.0127	0.368421	0.55	0.0063	0.0112	0.265327	0.56	0.0673469	1	yes
5063	Rat	Hepatocyte	57	MTZ	methimazole	24hr	Middle	2000	-2.69897	0.0006	0.00108	0.538462	0.8	0.0029	0.00575	0.240201	0.53	0.0131004	1	yes
5063	Rat	Hepatocyte	57	MTZ	methimazole	24hr	High	10000	-2	0.0001	0.000194	0.769231	1	0.0001	0.000236	0.571859	1	0.158326	1	yes
5116	Rat	Hepatocyte	61	MXS	moxisylyte	2hr	Low	24	-4.61979	0.0042	0.0068	0.423077	0.66	0.2572	0.299	0.179899	0.37	0.213333	1	yes
5116	Rat	Hepatocyte	61	MXS	moxisylyte	2hr	Middle	120	-3.92082	0.0001	0.000234	0.692308	0.95	0.0572	0.0927	0.252261	0.53	0.39027	1	yes
5116	Rat	Hepatocyte	61	MXS	moxisylyte	2hr	High	600	-3.22185	0.0001	0.000234	0.692308	0.95	0.002	0.00532	0.328643	0.66	0.273128	1	yes
5116	Rat	Hepatocyte	61	MXS	moxisylyte	8hr	Low	24	-4.61979	0.7624	0.77	0.115385	0.28	0.9091	0.938	0.080402	0.28	0	0	yes
5116	Rat	Hepatocyte	61	MXS	moxisylyte	8hr	Middle	120	-3.92082	0.0019	0.00312	0.423077	0.66	0.2796	0.339	0.177889	0.37	0.00793651	1	yes
5116	Rat	Hepatocyte	61	MXS	moxisylyte	8hr	High	600	-3.22185	0.0001	0.000197	0.769231	1	0.0001	0.000231	0.582915	1	0.284884	1	yes
5116	Rat	Hepatocyte	61	MXS	moxisylyte	24hr	Low	24	-4.61979	0.0095	0.0136	0.433628	0.66	0.012	0.0197	0.431156	0.87	0.156863	1	yes
5116	Rat	Hepatocyte	61	MXS	moxisylyte	24hr	Middle	120	-3.92082	0.1227	0.142	0.256098	0.39	0.1229	0.155	0.249246	0.53	0.240854	0	yes
5116	Rat	Hepatocyte	61	MXS	moxisylyte	24hr	High	600	-3.22185	0.0001	0.000194	0.610619	0.89	0.0001	0.000236	0.551759	1	0.253608	1	yes
5026	Rat	Hepatocyte	20	NFT	nitrofurantoin	2hr	Low	5	-5.30103	0.144	0.161	0.243902	0.39	0.0255	0.045	0.307538	0.65	0	0	yes
5026	Rat	Hepatocyte	20	NFT	nitrofurantoin	2hr	Middle	25	-4.60206	0.1186	0.136	0.269231	0.42	0.1497	0.196	0.224121	0.49	0	0	yes
5026	Rat	Hepatocyte	20	NFT	nitrofurantoin	2hr	High	125	-3.90309	0.0083	0.0125	0.384615	0.59	0.0393	0.0662	0.252261	0.53	0.141593	1	yes
5026	Rat	Hepatocyte	20	NFT	nitrofurantoin	8hr	Low	5	-5.30103	0.0056	0.00844	0.5	0.76	0.0457	0.0689	0.261307	0.56	0.1	1	yes
5026	Rat	Hepatocyte	20	NFT	nitrofurantoin	8hr	Middle	25	-4.60206	0.0001	0.000197	0.653846	0.93	0.0001	0.000231	0.523618	0.97	0.395	1	yes
5026	Rat	Hepatocyte	20	NFT	nitrofurantoin	8hr	High	125	-3.90309	0.0001	0.000197	0.807692	1	0.0001	0.000231	0.660302	1	0.22049	1	yes
5026	Rat	Hepatocyte	20	NFT	nitrofurantoin	24hr	Low	5	-5.30103	0.107	0.125	0.243902	0.39	0.1861	0.222	0.18191	0.4	0.110073	0	yes
5026	Rat	Hepatocyte	20	NFT	nitrofurantoin	24hr	Middle	25	-4.60206	0.0001	0.000194	0.536585	0.8	0.0001	0.000236	0.484422	0.95	0.0950735	1	yes
5026	Rat	Hepatocyte	20	NFT	nitrofurantoin	24hr	High	125	-3.90309	0.0001	0.000194	0.846154	1	0.0001	0.000236	0.722613	1	0.032175	1	yes
5119	Rat	Hepatocyte	65	NFZ	nitrofurazone	2hr	Low	12	-4.92082	0.0196	0.0269	0.423077	0.66	0.1729	0.219	0.229146	0.49	0.247863	1	no
5119	Rat	Hepatocyte	65	NFZ	nitrofurazone	2hr	Middle	60	-4.22185	0.0001	0.000234	0.530973	0.8	0.0008	0.00241	0.442211	0.87	0.617021	1	no
5119	Rat	Hepatocyte	65	NFZ	nitrofurazone	2hr	High	300	-3.52288	0.0001	0.000234	0.653846	0.93	0.0014	0.00388	0.405025	0.82	0.413754	1	no
5119	Rat	Hepatocyte	65	NFZ	nitrofurazone	8hr	Low	12	-4.92082	0.0081	0.012	0.350877	0.55	0.1031	0.141	0.247236	0.53	0.369176	1	no
5119	Rat	Hepatocyte	65	NFZ	nitrofurazone	8hr	Middle	60	-4.22185	0.0001	0.000197	0.769231	1	0.0001	0.000231	0.470352	0.95	0.365904	1	no
5119	Rat	Hepatocyte	65	NFZ	nitrofurazone	8hr	High	300	-3.52288	0.0001	0.000197	0.884615	1	0.0001	0.000231	0.598995	1	0.303621	1	no
5119	Rat	Hepatocyte	65	NFZ	nitrofurazone	24hr	Low	12	-4.92082	0.0592	0.0724	0.346154	0.55	0.1856	0.222	0.192965	0.4	0.194332	0	no
5119	Rat	Hepatocyte	65	NFZ	nitrofurazone	24hr	Middle	60	-4.22185	0.0001	0.000194	0.692308	0.95	0.0001	0.000236	0.549749	1	0.0556054	1	no
5119	Rat	Hepatocyte	65	NFZ	nitrofurazone	24hr	High	300	-3.52288	0.0001	0.000194	1	1	0.0001	0.000236	0.742714	1	0.0391608	1	no
5129	Rat	Hepatocyte	81	NIC	nicotinic acid	2hr	Low	400	-3.39794	0.0006	0.00119	0.461538	0.7	0.2633	0.303	0.180905	0.4	0.519084	1	no
5129	Rat	Hepatocyte	81	NIC	nicotinic acid	2hr	Middle	2000	-2.69897	0.0002	0.000447	0.538462	0.8	0.102	0.148	0.227136	0.49	0.367617	1	no
5129	Rat	Hepatocyte	81	NIC	nicotinic acid	2hr	High	10000	-2	0.0001	0.000234	0.5	0.76	0.1237	0.171	0.213065	0.44	0.292398	1	no
5129	Rat	Hepatocyte	81	NIC	nicotinic acid	8hr	Low	400	-3.39794	0.2675	0.297	0.230769	0.38	0.4765	0.541	0.157789	0.34	0.437677	0	no
5129	Rat	Hepatocyte	81	NIC	nicotinic acid	8hr	Middle	2000	-2.69897	0.019	0.0269	0.346154	0.55	0.1758	0.224	0.213065	0.44	0.242165	1	no
5129	Rat	Hepatocyte	81	NIC	nicotinic acid	8hr	High	10000	-2	0.0021	0.00337	0.368421	0.55	0.0555	0.0825	0.272362	0.56	0.230769	1	no
5129	Rat	Hepatocyte	81	NIC	nicotinic acid	24hr	Low	400	-3.39794	0.0475	0.0594	0.384615	0.59	0.5487	0.587	0.133668	0.31	0.187811	0	no
5129	Rat	Hepatocyte	81	NIC	nicotinic acid	24hr	Middle	2000	-2.69897	0.057	0.0701	0.268293	0.42	0.2814	0.322	0.19196	0.4	0.128571	0	no
5129	Rat	Hepatocyte	81	NIC	nicotinic acid	24hr	High	10000	-2	0.0001	0.000194	0.653846	0.93	0.0304	0.0449	0.321608	0.66	0.245	1	no
5136	Rat	Hepatocyte	91	NIF	nifedipine	2hr	Low	10	-5	0.0011	0.002	0.423077	0.66	0.0074	0.0158	0.262312	0.56	0.306701	1	yes
5136	Rat	Hepatocyte	91	NIF	nifedipine	2hr	Middle	50	-4.30103	0.0001	0.000234	0.615385	0.89	0.0001	0.000398	0.368844	0.75	0.419192	1	yes
5136	Rat	Hepatocyte	91	NIF	nifedipine	2hr	High	250	-3.60206	0.0001	0.000234	0.807692	1	0.0001	0.000398	0.496482	0.95	0.36036	1	yes
5136	Rat	Hepatocyte	91	NIF	nifedipine	8hr	Low	10	-5	0.0134	0.0193	0.333333	0.51	0.0407	0.0625	0.21809	0.44	0	1	yes
5136	Rat	Hepatocyte	91	NIF	nifedipine	8hr	Middle	50	-4.30103	0.0002	0.000379	0.461538	0.7	0.0001	0.000231	0.344724	0.71	0.301282	1	yes
5136	Rat	Hepatocyte	91	NIF	nifedipine	8hr	High	250	-3.60206	0.0001	0.000197	0.807692	1	0.0001	0.000231	0.611055	1	0.178977	1	yes
5136	Rat	Hepatocyte	91	NIF	nifedipine	24hr	Low	10	-5	0.0291	0.0377	0.384615	0.59	0.0047	0.00865	0.239196	0.49	0.251689	1	yes
5136	Rat	Hepatocyte	91	NIF	nifedipine	24hr	Middle	50	-4.30103	0.0001	0.000194	0.438596	0.66	0.0003	0.000671	0.284422	0.6	0.208582	1	yes
5136	Rat	Hepatocyte	91	NIF	nifedipine	24hr	High	250	-3.60206	0.0001	0.000194	0.769231	1	0.0001	0.000236	0.669347	1	0.112715	1	yes
5201	Rat	Hepatocyte	136	NIM	nimesulide	2hr	Low	3	-5.52288	0.1506	0.167	0.230769	0.38	0.2026	0.25	0.178894	0.37	0.345133	0	yes
5201	Rat	Hepatocyte	136	NIM	nimesulide	2hr	Middle	15	-4.82391	0.0001	0.000234	0.615385	0.89	0.0001	0.000398	0.525628	0.97	0.36	1	yes
5201	Rat	Hepatocyte	136	NIM	nimesulide	2hr	High	75	-4.12494	0.0001	0.000234	0.615385	0.89	0.0001	0.000398	0.333668	0.66	0.392283	1	yes
5201	Rat	Hepatocyte	136	NIM	nimesulide	8hr	Low	3	-5.52288	0.0632	0.0802	0.219512	0.35	0.0083	0.015	0.260302	0.56	0.00787402	0	yes
5201	Rat	Hepatocyte	136	NIM	nimesulide	8hr	Middle	15	-4.82391	0.0001	0.000197	0.615385	0.89	0.0002	0.000453	0.442211	0.87	0.135458	1	yes
5201	Rat	Hepatocyte	136	NIM	nimesulide	8hr	High	75	-4.12494	0.0001	0.000197	0.730769	1	0.0001	0.000231	0.611055	1	0.226994	1	yes
5201	Rat	Hepatocyte	136	NIM	nimesulide	24hr	Low	3	-5.52288	0.0102	0.0145	0.346154	0.55	0.0618	0.087	0.221106	0.49	0.250235	1	yes
5201	Rat	Hepatocyte	136	NIM	nimesulide	24hr	Middle	15	-4.82391	0.0001	0.000194	0.426829	0.66	0.0001	0.000236	0.330653	0.66	0.317536	1	yes
5201	Rat	Hepatocyte	136	NIM	nimesulide	24hr	High	75	-4.12494	0.0001	0.000194	0.752212	1	0.0001	0.000236	0.684422	1	0.287139	1	yes
5204	Rat	Hepatocyte	140	NPAA	phenylanthranilic acid	2hr	Low	8	-5.09691	0.1755	0.192	0.175439	0.31	0.0763	0.116	0.18392	0.4	0.432432	0	no
5204	Rat	Hepatocyte	140	NPAA	phenylanthranilic acid	2hr	Middle	40	-4.39794	0.0001	0.000234	0.5	0.76	0.0001	0.000398	0.240201	0.53	0.373819	1	no
5204	Rat	Hepatocyte	140	NPAA	phenylanthranilic acid	2hr	High	200	-3.69897	0.0001	0.000234	0.615385	0.89	0.0001	0.000398	0.376884	0.75	0.282443	1	no
5204	Rat	Hepatocyte	140	NPAA	phenylanthranilic acid	8hr	Low	8	-5.09691	0.5815	0.602	0.157895	0.3	0.8429	0.879	0.124623	0.31	0	0	no
5204	Rat	Hepatocyte	140	NPAA	phenylanthranilic acid	8hr	Middle	40	-4.39794	0.0001	0.000197	0.609756	0.89	0.0001	0.000231	0.549749	1	0	1	no
5204	Rat	Hepatocyte	140	NPAA	phenylanthranilic acid	8hr	High	200	-3.69897	0.0001	0.000197	0.846154	1	0.0001	0.000231	0.648241	1	0	1	no
5204	Rat	Hepatocyte	140	NPAA	phenylanthranilic acid	24hr	Low	8	-5.09691	0.0113	0.0159	0.346154	0.55	0.0285	0.0424	0.198995	0.4	0.257886	1	no
5204	Rat	Hepatocyte	140	NPAA	phenylanthranilic acid	24hr	Middle	40	-4.39794	0.0004	0.00073	0.309735	0.5	0.0033	0.00639	0.220101	0.49	0.237113	0	no
5204	Rat	Hepatocyte	140	NPAA	phenylanthranilic acid	24hr	High	200	-3.69897	0.0001	0.000194	0.576923	0.86	0.0001	0.000236	0.362814	0.75	0.228797	1	no
5124	Rat	Hepatocyte	73	NPX	naproxen	2hr	Low	80	-4.09691	0.0028	0.00474	0.384615	0.59	0.1457	0.193	0.19799	0.4	0.516129	1	yes
5124	Rat	Hepatocyte	73	NPX	naproxen	2hr	Middle	400	-3.39794	0.0005	0.00101	0.461538	0.7	0.074	0.114	0.230151	0.49	0.326531	1	yes
5124	Rat	Hepatocyte	73	NPX	naproxen	2hr	High	2000	-2.69897	0.0001	0.000234	0.538462	0.8	0.0001	0.000398	0.39196	0.78	0.332481	1	yes
5124	Rat	Hepatocyte	73	NPX	naproxen	8hr	Low	80	-4.09691	0.0051	0.00786	0.265487	0.42	0.051	0.0763	0.261307	0.56	0	0	yes
5124	Rat	Hepatocyte	73	NPX	naproxen	8hr	Middle	400	-3.39794	0.0001	0.000197	0.575221	0.86	0.0004	0.000877	0.480402	0.95	0.247093	1	yes
5124	Rat	Hepatocyte	73	NPX	naproxen	8hr	High	2000	-2.69897	0.0001	0.000197	0.884615	1	0.0001	0.000231	0.699497	1	0.0223097	1	yes
5124	Rat	Hepatocyte	73	NPX	naproxen	24hr	Low	80	-4.09691	0.009	0.013	0.346154	0.55	0.3031	0.342	0.166834	0.37	0.230971	1	yes
5124	Rat	Hepatocyte	73	NPX	naproxen	24hr	Middle	400	-3.39794	0.0001	0.000194	0.548673	0.8	0.0001	0.000236	0.432161	0.87	0.33795	1	yes
5124	Rat	Hepatocyte	73	NPX	naproxen	24hr	High	2000	-2.69897	0.0001	0.000194	0.807692	1	0.0001	0.000236	0.671357	1	0.110965	1	yes
5015	Rat	Hepatocyte	12	OPZ	omeprazole	2hr	Low	4.8	-5.31876	0.4953	0.501	0.168142	0.31	0.4024	0.436	0.158794	0.34	0.0458515	0	no
5015	Rat	Hepatocyte	12	OPZ	omeprazole	2hr	Middle	24	-4.61979	0.0518	0.064	0.346154	0.55	0.1511	0.197	0.229146	0.49	0.205784	0	no
5015	Rat	Hepatocyte	12	OPZ	omeprazole	2hr	High	120	-3.92082	0.0241	0.0322	0.423077	0.66	0.121	0.168	0.226131	0.49	0.0815308	1	no
5015	Rat	Hepatocyte	12	OPZ	omeprazole	8hr	Low	4.8	-5.31876	0.0453	0.0593	0.346154	0.55	0.088	0.122	0.274372	0.56	0.190635	0	no
5015	Rat	Hepatocyte	12	OPZ	omeprazole	8hr	Middle	24	-4.61979	0.0206	0.029	0.438596	0.66	0.0323	0.0511	0.323618	0.66	0.0694981	1	no
5015	Rat	Hepatocyte	12	OPZ	omeprazole	8hr	High	120	-3.92082	0.0001	0.000197	0.614035	0.89	0.0006	0.00128	0.456281	0.87	0.035503	1	no
5015	Rat	Hepatocyte	12	OPZ	omeprazole	24hr	Low	4.8	-5.31876	0.0746	0.0896	0.307692	0.5	0.4296	0.473	0.152764	0.34	0.352239	0	no
5015	Rat	Hepatocyte	12	OPZ	omeprazole	24hr	Middle	24	-4.61979	0.0504	0.0627	0.384615	0.59	0.5271	0.568	0.143719	0.34	0.388037	0	no
5015	Rat	Hepatocyte	12	OPZ	omeprazole	24hr	High	120	-3.92082	0.0001	0.000194	0.526316	0.8	0.0001	0.000236	0.436181	0.87	0.18328	1	no
5206	Rat	Hepatocyte	143	PAN	puromycin aminonucleoside	2hr	Low	100	-4	0.0001	0.000234	0.5	0.76	0.0051	0.0115	0.233166	0.49	0.378355	1	no
5206	Rat	Hepatocyte	143	PAN	puromycin aminonucleoside	2hr	Middle	500	-3.30103	0.0001	0.000234	0.615385	0.89	0.0001	0.000398	0.41608	0.82	0.414255	1	no
5206	Rat	Hepatocyte	143	PAN	puromycin aminonucleoside	2hr	High	2500	-2.60206	0.0001	0.000234	0.730769	1	0.0001	0.000398	0.405025	0.82	0.494929	1	no
5206	Rat	Hepatocyte	143	PAN	puromycin aminonucleoside	8hr	Low	100	-4	0.0001	0.000197	0.682927	0.95	0.0001	0.000231	0.630151	1	0	1	no
5206	Rat	Hepatocyte	143	PAN	puromycin aminonucleoside	8hr	Middle	500	-3.30103	0.0001	0.000197	0.807692	1	0.0001	0.000231	0.653266	1	0.0961538	1	no
5206	Rat	Hepatocyte	143	PAN	puromycin aminonucleoside	8hr	High	2500	-2.60206	0.0001	0.000197	0.807692	1	0.0001	0.000231	0.632161	1	0.210744	1	no
5206	Rat	Hepatocyte	143	PAN	puromycin aminonucleoside	24hr	Low	100	-4	0.0001	0.000194	0.923077	1	0.0001	0.000236	0.811055	1	0.0721562	1	no
5206	Rat	Hepatocyte	143	PAN	puromycin aminonucleoside	24hr	Middle	500	-3.30103	0.0001	0.000194	0.884615	1	0.0001	0.000236	0.841206	1	0.0909091	1	no
5206	Rat	Hepatocyte	143	PAN	puromycin aminonucleoside	24hr	High	2500	-2.60206	0.0001	0.000194	0.961538	1	0.0001	0.000236	0.831156	1	0.229814	1	no
5143	Rat	Hepatocyte	98	PAP	papaverine	2hr	Low	4	-5.39794	0.0955	0.111	0.307692	0.5	0.4457	0.473	0.164824	0.37	0.0447761	0	no
5143	Rat	Hepatocyte	98	PAP	papaverine	2hr	Middle	20	-4.69897	0.0001	0.000234	0.421053	0.66	0.0012	0.00346	0.289447	0.6	0.508929	1	no
5143	Rat	Hepatocyte	98	PAP	papaverine	2hr	High	100	-4	0.0001	0.000234	0.692308	0.95	0.0001	0.000398	0.517588	0.97	0.569402	1	no
5143	Rat	Hepatocyte	98	PAP	papaverine	8hr	Low	4	-5.39794	0.3249	0.354	0.210526	0.35	0.5722	0.638	0.156784	0.34	0.0617978	0	no
5143	Rat	Hepatocyte	98	PAP	papaverine	8hr	Middle	20	-4.69897	0.0005	0.000903	0.491228	0.76	0.0019	0.00383	0.303518	0.65	0	1	no
5143	Rat	Hepatocyte	98	PAP	papaverine	8hr	High	100	-4	0.0001	0.000197	0.923077	1	0.0001	0.000231	0.684422	1	0.291362	1	no
5143	Rat	Hepatocyte	98	PAP	papaverine	24hr	Low	4	-5.39794	0.0056	0.00854	0.346154	0.55	0.0028	0.00557	0.286432	0.6	0.227964	1	no
5143	Rat	Hepatocyte	98	PAP	papaverine	24hr	Middle	20	-4.69897	0.0149	0.0206	0.346154	0.55	0.0177	0.0281	0.260302	0.56	0.195506	1	no
5143	Rat	Hepatocyte	98	PAP	papaverine	24hr	High	100	-4	0.0001	0.000194	0.884615	1	0.0001	0.000236	0.80603	1	0.240303	1	no
5006	Rat	Hepatocyte	4	PB	phenobarbital	2hr	Low	1000	-3	0.0001	0.000234	0.841463	1	0.0001	0.000398	0.710553	1	0.0980092	1	no
5006	Rat	Hepatocyte	4	PB	phenobarbital	2hr	Middle	3000	-2.52288	0.0001	0.000234	0.807692	1	0.0001	0.000398	0.513568	0.97	0.0735294	1	no
5006	Rat	Hepatocyte	4	PB	phenobarbital	2hr	High	10000	-2	0.0001	0.000234	0.923077	1	0.0001	0.000398	0.722613	1	0.146423	1	no
5006	Rat	Hepatocyte	4	PB	phenobarbital	8hr	Low	1000	-3	0.0001	0.000197	0.807692	1	0.0001	0.000231	0.720603	1	0.136072	1	no
5006	Rat	Hepatocyte	4	PB	phenobarbital	8hr	Middle	3000	-2.52288	0.0001	0.000197	0.769231	1	0.0001	0.000231	0.60201	1	0.277916	1	no
5006	Rat	Hepatocyte	4	PB	phenobarbital	8hr	High	10000	-2	0.0001	0.000197	0.769231	1	0.0001	0.000231	0.493467	0.95	0	1	no
5006	Rat	Hepatocyte	4	PB	phenobarbital	24hr	Low	1000	-3	0.0001	0.000194	0.807692	1	0.0001	0.000236	0.588945	1	0.138889	1	no
5006	Rat	Hepatocyte	4	PB	phenobarbital	24hr	Middle	3000	-2.52288	0.0001	0.000194	0.730769	1	0.0001	0.000236	0.635176	1	0.0887166	1	no
5006	Rat	Hepatocyte	4	PB	phenobarbital	24hr	High	10000	-2	0.0001	0.000194	0.730769	1	0.0001	0.000236	0.545729	1	0.0632911	1	no
5190	Rat	Hepatocyte	138	PCT	phenacetin	2hr	Low	24	-4.61979	0.0037	0.00611	0.346154	0.55	0.1121	0.159	0.207035	0.44	0	1	yes
5190	Rat	Hepatocyte	138	PCT	phenacetin	2hr	Middle	120	-3.92082	0.0001	0.000234	0.5	0.76	0.0251	0.0448	0.235176	0.49	0.714286	1	yes
5190	Rat	Hepatocyte	138	PCT	phenacetin	2hr	High	600	-3.22185	0.0001	0.000234	0.5	0.76	0.007	0.0154	0.280402	0.6	0.314815	1	yes
5190	Rat	Hepatocyte	138	PCT	phenacetin	8hr	Low	24	-4.61979	0.0062	0.00928	0.307692	0.5	0.1343	0.177	0.196985	0.4	0.303571	0	yes
5190	Rat	Hepatocyte	138	PCT	phenacetin	8hr	Middle	120	-3.92082	0.0001	0.000197	0.615385	0.89	0.0001	0.000231	0.481407	0.95	0	1	yes
5190	Rat	Hepatocyte	138	PCT	phenacetin	8hr	High	600	-3.22185	0.0001	0.000197	0.769231	1	0.0001	0.000231	0.517588	0.97	0	1	yes
5190	Rat	Hepatocyte	138	PCT	phenacetin	24hr	Low	24	-4.61979	0.0001	0.000194	0.538462	0.8	0.0006	0.00129	0.313568	0.65	0.210361	1	yes
5190	Rat	Hepatocyte	138	PCT	phenacetin	24hr	Middle	120	-3.92082	0.0054	0.00833	0.298246	0.45	0.0689	0.0947	0.217085	0.44	0.207675	0	yes
5190	Rat	Hepatocyte	138	PCT	phenacetin	24hr	High	600	-3.22185	0.0001	0.000194	0.353982	0.55	0.0037	0.00706	0.285427	0.6	0.163866	1	yes
5144	Rat	Hepatocyte	99	PEN	penicillamine	2hr	Low	400	-3.39794	0.0025	0.00427	0.423077	0.66	0.0011	0.00319	0.311558	0.65	0.623145	1	no
5144	Rat	Hepatocyte	99	PEN	penicillamine	2hr	Middle	2000	-2.69897	0.0001	0.000234	0.538462	0.8	0.0001	0.000398	0.329648	0.66	0.581967	1	no
5144	Rat	Hepatocyte	99	PEN	penicillamine	2hr	High	10000	-2	0.0001	0.000234	0.576923	0.86	0.0001	0.000398	0.398995	0.78	0.567497	1	no
5144	Rat	Hepatocyte	99	PEN	penicillamine	8hr	Low	400	-3.39794	0.0588	0.0751	0.245614	0.39	0.1508	0.196	0.18995	0.4	0.322493	0	no
5144	Rat	Hepatocyte	99	PEN	penicillamine	8hr	Middle	2000	-2.69897	0.0001	0.000197	0.538462	0.8	0.0001	0.000231	0.353769	0.71	0.0923913	1	no
5144	Rat	Hepatocyte	99	PEN	penicillamine	8hr	High	10000	-2	0.0001	0.000197	0.807692	1	0.0001	0.000231	0.636181	1	0.0985915	1	no
5144	Rat	Hepatocyte	99	PEN	penicillamine	24hr	Low	400	-3.39794	0.0205	0.0274	0.461538	0.7	0.0837	0.113	0.213065	0.44	0.255102	1	no
5144	Rat	Hepatocyte	99	PEN	penicillamine	24hr	Middle	2000	-2.69897	0.0001	0.000194	0.615385	0.89	0.0001	0.000236	0.299497	0.6	0.0601504	1	no
5144	Rat	Hepatocyte	99	PEN	penicillamine	24hr	High	10000	-2	0.0001	0.000194	0.789474	1	0.0001	0.000236	0.681407	1	0.0765199	1	no
5051	Rat	Hepatocyte	45	PH	perhexiline	2hr	Low	0.4	-6.39794	0.1674	0.184	0.245614	0.39	0.2238	0.267	0.209045	0.44	0	0	yes
5051	Rat	Hepatocyte	45	PH	perhexiline	2hr	Middle	2	-5.69897	0.001	0.00184	0.346154	0.55	0.2641	0.303	0.18392	0.4	0.348774	1	yes
5051	Rat	Hepatocyte	45	PH	perhexiline	2hr	High	10	-5	0.0001	0.000234	0.653846	0.93	0.0229	0.042	0.338693	0.66	0.251167	1	yes
5051	Rat	Hepatocyte	45	PH	perhexiline	8hr	Low	0.4	-6.39794	0.0057	0.00856	0.346154	0.55	0.3915	0.458	0.140704	0.34	0.00719424	1	yes
5051	Rat	Hepatocyte	45	PH	perhexiline	8hr	Middle	2	-5.69897	0.1506	0.175	0.263158	0.42	0.4991	0.562	0.132663	0.31	0.0785124	0	yes
5051	Rat	Hepatocyte	45	PH	perhexiline	8hr	High	10	-5	0.0001	0.000197	0.730769	1	0.0294	0.0472	0.351759	0.71	0	1	yes
5051	Rat	Hepatocyte	45	PH	perhexiline	24hr	Low	0.4	-6.39794	0.2283	0.249	0.230769	0.38	0.4449	0.487	0.135678	0.31	0	0	yes
5051	Rat	Hepatocyte	45	PH	perhexiline	24hr	Middle	2	-5.69897	0.6448	0.654	0.115385	0.28	0.8966	0.912	0.0623116	0.27	0.0875	0	yes
5051	Rat	Hepatocyte	45	PH	perhexiline	24hr	High	10	-5	0.0001	0.000194	0.384615	0.59	0.1763	0.212	0.219095	0.44	0.0204082	1	yes
5217	Rat	Hepatocyte	00A11	PHA	phalloidin	2hr	Low	4	-5.39794	0.0001	0.000234	0.653846	0.93	0.0001	0.000398	0.310553	0.65		1	no
5217	Rat	Hepatocyte	00A11	PHA	phalloidin	2hr	Middle	20	-4.69897	0.0001	0.000234	0.653846	0.93	0.0001	0.000398	0.339698	0.66		1	no
5217	Rat	Hepatocyte	00A11	PHA	phalloidin	2hr	High	100	-4	0.0001	0.000234	0.730769	1	0.0001	0.000398	0.38794	0.78		1	no
5217	Rat	Hepatocyte	00A11	PHA	phalloidin	8hr	Low	4	-5.39794	0.0001	0.000197	0.769231	1	0.0001	0.000231	0.538693	0.97		1	no
5217	Rat	Hepatocyte	00A11	PHA	phalloidin	8hr	Middle	20	-4.69897	0.0001	0.000197	0.923077	1	0.0001	0.000231	0.548744	1		1	no
5217	Rat	Hepatocyte	00A11	PHA	phalloidin	8hr	High	100	-4	0.0001	0.000197	0.730769	1	0.0001	0.000231	0.58794	1		1	no
5217	Rat	Hepatocyte	00A11	PHA	phalloidin	24hr	Low	4	-5.39794	0.0001	0.000194	0.923077	1	0.0001	0.000236	0.586935	1		1	no
5217	Rat	Hepatocyte	00A11	PHA	phalloidin	24hr	Middle	20	-4.69897	0.0001	0.000194	0.769231	1	0.0001	0.000236	0.61206	1		1	no
5217	Rat	Hepatocyte	00A11	PHA	phalloidin	24hr	High	100	-4	0.0001	0.000194	0.769231	1	0.0001	0.000236	0.638191	1		1	no
5014	Rat	Hepatocyte	11	PhB	phenylbutazone	2hr	Low	16	-4.79588	0.1241	0.14	0.307692	0.5	0.408	0.441	0.165829	0.37	0.298851	0	yes
5014	Rat	Hepatocyte	11	PhB	phenylbutazone	2hr	Middle	80	-4.09691	0.0652	0.0785	0.307692	0.5	0.3118	0.348	0.171859	0.37	0.252456	0	yes
5014	Rat	Hepatocyte	11	PhB	phenylbutazone	2hr	High	400	-3.39794	0.0001	0.000234	0.461538	0.7	0.0039	0.00921	0.284422	0.6	0.0763636	1	yes
5014	Rat	Hepatocyte	11	PhB	phenylbutazone	8hr	Low	16	-4.79588	0.0372	0.0493	0.283186	0.45	0.0727	0.104	0.223116	0.49	0.0474576	0	yes
5014	Rat	Hepatocyte	11	PhB	phenylbutazone	8hr	Middle	80	-4.09691	0.1107	0.131	0.269231	0.42	0.339	0.402	0.159799	0.34	0.2125	0	yes
5014	Rat	Hepatocyte	11	PhB	phenylbutazone	8hr	High	400	-3.39794	0.0001	0.000197	0.730769	1	0.0001	0.000231	0.558794	1	0.0635246	1	yes
5014	Rat	Hepatocyte	11	PhB	phenylbutazone	24hr	Low	16	-4.79588	0.0163	0.0222	0.304878	0.5	0.0524	0.0745	0.253266	0.53	0.0821918	0	yes
5014	Rat	Hepatocyte	11	PhB	phenylbutazone	24hr	Middle	80	-4.09691	0.0021	0.00347	0.368421	0.55	0.0227	0.0345	0.268342	0.56	0	1	yes
5014	Rat	Hepatocyte	11	PhB	phenylbutazone	24hr	High	400	-3.39794	0.0001	0.000194	0.846154	1	0.0001	0.000236	0.647236	1	0.118861	1	yes
5032	Rat	Hepatocyte	26	PHE	phenytoin	2hr	Low	2.4	-5.61979	0.0056	0.00887	0.538462	0.8	0.0055	0.0123	0.461307	0.95	0.180796	1	no
5032	Rat	Hepatocyte	26	PHE	phenytoin	2hr	Middle	12	-4.92082	0.0001	0.000234	0.692308	0.95	0.0001	0.000398	0.663317	1	0.224085	1	no
5032	Rat	Hepatocyte	26	PHE	phenytoin	2hr	High	60	-4.22185	0.0002	0.000447	0.653846	0.93	0.0001	0.000398	0.60603	1	0.213373	1	no
5032	Rat	Hepatocyte	26	PHE	phenytoin	8hr	Low	2.4	-5.61979	0.8693	0.871	0.115385	0.28	0.848	0.882	0.106533	0.29	0.0215054	0	no
5032	Rat	Hepatocyte	26	PHE	phenytoin	8hr	Middle	12	-4.92082	0.0055	0.00835	0.5	0.76	0.0069	0.0127	0.40201	0.82	0	1	no
5032	Rat	Hepatocyte	26	PHE	phenytoin	8hr	High	60	-4.22185	0.0175	0.0249	0.353982	0.55	0.0075	0.0137	0.352764	0.71	0	1	no
5032	Rat	Hepatocyte	26	PHE	phenytoin	24hr	Low	2.4	-5.61979	0.1045	0.123	0.333333	0.51	0.6667	0.702	0.127638	0.31	0.0507246	0	no
5032	Rat	Hepatocyte	26	PHE	phenytoin	24hr	Middle	12	-4.92082	0.3592	0.376	0.210526	0.35	0.9015	0.915	0.104523	0.29	0.5	0	no
5032	Rat	Hepatocyte	26	PHE	phenytoin	24hr	High	60	-4.22185	0.0052	0.00811	0.403509	0.6	0.1229	0.155	0.209045	0.44	0.0540541	1	no
5196	Rat	Hepatocyte	00A03	PHO	phorone	2hr	Low	20	-4.69897	0.001	0.00184	0.461538	0.7	0.0164	0.031	0.252261	0.53		1	no
5196	Rat	Hepatocyte	00A03	PHO	phorone	2hr	Middle	100	-4	0.0001	0.000234	0.5	0.76	0.0001	0.000398	0.343719	0.71		1	no
5196	Rat	Hepatocyte	00A03	PHO	phorone	2hr	High	500	-3.30103	0.0001	0.000234	0.692308	0.95	0.0001	0.000398	0.454271	0.87		1	no
5196	Rat	Hepatocyte	00A03	PHO	phorone	8hr	Low	20	-4.69897	0.4948	0.52	0.230769	0.38	0.4314	0.498	0.157789	0.34		0	no
5196	Rat	Hepatocyte	00A03	PHO	phorone	8hr	Middle	100	-4	0.0001	0.000197	0.692308	0.95	0.0001	0.000231	0.442211	0.87		1	no
5196	Rat	Hepatocyte	00A03	PHO	phorone	8hr	High	500	-3.30103	0.0001	0.000197	0.923077	1	0.0001	0.000231	0.724623	1		1	no
5196	Rat	Hepatocyte	00A03	PHO	phorone	24hr	Low	20	-4.69897	0.1242	0.143	0.221239	0.38	0.1148	0.146	0.18794	0.4		0	no
5196	Rat	Hepatocyte	00A03	PHO	phorone	24hr	Middle	100	-4	0.0001	0.000194	0.508772	0.76	0.0001	0.000236	0.41809	0.82		1	no
5196	Rat	Hepatocyte	00A03	PHO	phorone	24hr	High	500	-3.30103	0.0001	0.000194	0.846154	1	0.0001	0.000236	0.733668	1		1	no
5057	Rat	Hepatocyte	51	PML	pemoline	2hr	Low	3	-5.52288	0.0005	0.00101	0.424779	0.66	0.0003	0.00106	0.41407	0.82	0	1	yes
5057	Rat	Hepatocyte	51	PML	pemoline	2hr	Middle	15	-4.82391	0.0054	0.00858	0.353982	0.55	0.0084	0.0175	0.302513	0.65	0	1	yes
5057	Rat	Hepatocyte	51	PML	pemoline	2hr	High	75	-4.12494	0.0088	0.013	0.423077	0.66	0.1586	0.205	0.194975	0.4	0.149847	1	yes
5057	Rat	Hepatocyte	51	PML	pemoline	8hr	Low	3	-5.52288	0.1945	0.22	0.19469	0.33	0.2887	0.349	0.167839	0.37	0	0	yes
5057	Rat	Hepatocyte	51	PML	pemoline	8hr	Middle	15	-4.82391	0.1355	0.159	0.210526	0.35	0.084	0.118	0.19799	0.4	0.0881226	0	yes
5057	Rat	Hepatocyte	51	PML	pemoline	8hr	High	75	-4.12494	0.058	0.0743	0.292035	0.45	0.1273	0.169	0.205025	0.44	0.175439	0	yes
5057	Rat	Hepatocyte	51	PML	pemoline	24hr	Low	3	-5.52288	0.0736	0.0887	0.230088	0.38	0.1069	0.138	0.19397	0.4	0.114219	0	yes
5057	Rat	Hepatocyte	51	PML	pemoline	24hr	Middle	15	-4.82391	0.334	0.353	0.192308	0.33	0.4568	0.497	0.160804	0.37	0.08	0	yes
5057	Rat	Hepatocyte	51	PML	pemoline	24hr	High	75	-4.12494	0.1166	0.136	0.192982	0.33	0.2267	0.264	0.175879	0.37	0.471014	0	yes
5167	Rat	Hepatocyte	110	PMZ	promethazine	2hr	Low	3.2	-5.49485	0.0145	0.0205	0.256637	0.39	0.0849	0.126	0.20201	0.44	0.38914	0	no
5167	Rat	Hepatocyte	110	PMZ	promethazine	2hr	Middle	16	-4.79588	0.0001	0.000234	0.615385	0.89	0.0001	0.000398	0.378894	0.75	0.347065	1	no
5167	Rat	Hepatocyte	110	PMZ	promethazine	2hr	High	80	-4.09691	0.0001	0.000234	0.730769	1	0.0001	0.000398	0.491457	0.95	0.32646	1	no
5167	Rat	Hepatocyte	110	PMZ	promethazine	8hr	Low	3.2	-5.49485	0.0002	0.000379	0.346154	0.55	0.2149	0.265	0.178894	0.37	0.247357	1	no
5167	Rat	Hepatocyte	110	PMZ	promethazine	8hr	Middle	16	-4.79588	0.0001	0.000197	0.576923	0.86	0.0001	0.000231	0.450251	0.87	0	1	no
5167	Rat	Hepatocyte	110	PMZ	promethazine	8hr	High	80	-4.09691	0.0001	0.000197	0.961538	1	0.0001	0.000231	0.655276	1	0.0502513	1	no
5167	Rat	Hepatocyte	110	PMZ	promethazine	24hr	Low	3.2	-5.49485	0.0001	0.000194	0.730769	1	0.0041	0.00769	0.290452	0.6	0.414966	1	no
5167	Rat	Hepatocyte	110	PMZ	promethazine	24hr	Middle	16	-4.79588	0.0001	0.000194	0.538462	0.8	0.0003	0.000671	0.308543	0.65	0.286624	1	no
5167	Rat	Hepatocyte	110	PMZ	promethazine	24hr	High	80	-4.09691	0.0001	0.000194	0.846154	1	0.0001	0.000236	0.620101	1	0.320707	1	no
5035	Rat	Hepatocyte	29	PTU	propylthiouracil	2hr	Low	160	-3.79588	0.7696	0.771	0.115385	0.28	0.9215	0.926	0.0512563	0.27	0.352273	0	yes
5035	Rat	Hepatocyte	29	PTU	propylthiouracil	2hr	Middle	800	-3.09691	0.028	0.0367	0.423077	0.66	0.4936	0.52	0.129648	0.31	0.292419	1	yes
5035	Rat	Hepatocyte	29	PTU	propylthiouracil	2hr	High	4000	-2.39794	0.0014	0.0025	0.576923	0.86	0.2512	0.294	0.196985	0.4	0.343066	1	yes
5035	Rat	Hepatocyte	29	PTU	propylthiouracil	8hr	Low	160	-3.79588	0.4656	0.491	0.153846	0.3	0.7042	0.749	0.0874372	0.28	0.11336	0	yes
5035	Rat	Hepatocyte	29	PTU	propylthiouracil	8hr	Middle	800	-3.09691	0.0052	0.00798	0.384615	0.59	0.1173	0.16	0.268342	0.56	0.0795699	1	yes
5035	Rat	Hepatocyte	29	PTU	propylthiouracil	8hr	High	4000	-2.39794	0.0001	0.000197	0.846154	1	0.0001	0.000231	0.496482	0.95	0.1125	1	yes
5035	Rat	Hepatocyte	29	PTU	propylthiouracil	24hr	Low	160	-3.79588	0.2435	0.262	0.269231	0.42	0.5644	0.602	0.124623	0.31	0.00246002	0	yes
5035	Rat	Hepatocyte	29	PTU	propylthiouracil	24hr	Middle	800	-3.09691	0.0004	0.00073	0.538462	0.8	0.0329	0.0481	0.372864	0.75	0	1	yes
5035	Rat	Hepatocyte	29	PTU	propylthiouracil	24hr	High	4000	-2.39794	0.0001	0.000194	0.884615	1	0.0001	0.000236	0.59196	1	0	1	yes
5125	Rat	Hepatocyte	74	QND	quinidine	2hr	Low	8	-5.09691	0.0019	0.00328	0.423077	0.66	0.0007	0.00214	0.283417	0.6	0.348387	1	no
5125	Rat	Hepatocyte	74	QND	quinidine	2hr	Middle	40	-4.39794	0.0001	0.000234	0.653846	0.93	0.0001	0.000398	0.40804	0.82	0.354167	1	no
5125	Rat	Hepatocyte	74	QND	quinidine	2hr	High	200	-3.69897	0.0001	0.000234	0.730769	1	0.0001	0.000398	0.422111	0.87	0.419614	1	no
5125	Rat	Hepatocyte	74	QND	quinidine	8hr	Low	8	-5.09691	0.0009	0.00153	0.5	0.76	0.0001	0.000231	0.368844	0.75	0	1	no
5125	Rat	Hepatocyte	74	QND	quinidine	8hr	Middle	40	-4.39794	0.0001	0.000197	0.653846	0.93	0.0001	0.000231	0.452261	0.87	0	1	no
5125	Rat	Hepatocyte	74	QND	quinidine	8hr	High	200	-3.69897	0.0001	0.000197	0.884615	1	0.0001	0.000231	0.683417	1	0.164773	1	no
5125	Rat	Hepatocyte	74	QND	quinidine	24hr	Low	8	-5.09691	0.0001	0.000194	0.423077	0.66	0.0001	0.000236	0.332663	0.66	0.321463	1	no
5125	Rat	Hepatocyte	74	QND	quinidine	24hr	Middle	40	-4.39794	0.0001	0.000194	0.692308	0.95	0.0001	0.000236	0.626131	1	0.340684	1	no
5125	Rat	Hepatocyte	74	QND	quinidine	24hr	High	200	-3.69897	0.0001	0.000194	0.923077	1	0.0001	0.000236	0.820101	1	0.116339	1	no
5134	Rat	Hepatocyte	86	RAN	ranitidine	2hr	Low	160	-3.79588	0.0094	0.0137	0.384615	0.59	0.0455	0.0755	0.260302	0.56	0.383333	1	yes
5134	Rat	Hepatocyte	86	RAN	ranitidine	2hr	Middle	800	-3.09691	0.0001	0.000234	0.508772	0.76	0.0009	0.00269	0.439196	0.87	0.480519	1	yes
5134	Rat	Hepatocyte	86	RAN	ranitidine	2hr	High	4000	-2.39794	0.0001	0.000234	0.576923	0.86	0.0001	0.000398	0.360804	0.75	0.462598	1	yes
5134	Rat	Hepatocyte	86	RAN	ranitidine	8hr	Low	160	-3.79588	0.0018	0.00297	0.45122	0.67	0.0113	0.0198	0.369849	0.75	0	1	yes
5134	Rat	Hepatocyte	86	RAN	ranitidine	8hr	Middle	800	-3.09691	0.0001	0.000197	0.526316	0.8	0.0004	0.000877	0.421106	0.87	0.384615	1	yes
5134	Rat	Hepatocyte	86	RAN	ranitidine	8hr	High	4000	-2.39794	0.0001	0.000197	0.884615	1	0.0001	0.000231	0.667337	1	0.346667	1	yes
5134	Rat	Hepatocyte	86	RAN	ranitidine	24hr	Low	160	-3.79588	0.0193	0.0259	0.298246	0.45	0.1326	0.165	0.220101	0.49	0.169607	0	yes
5134	Rat	Hepatocyte	86	RAN	ranitidine	24hr	Middle	800	-3.09691	0.0001	0.000194	0.615385	0.89	0.0001	0.000236	0.429146	0.87	0.0523752	1	yes
5134	Rat	Hepatocyte	86	RAN	ranitidine	24hr	High	4000	-2.39794	0.0001	0.000194	0.846154	1	0.0001	0.000236	0.759799	1	0.0991984	1	yes
5011	Rat	Hepatocyte	8	RIF	rifampicin	2hr	Low	2.8	-5.55284	0.2331	0.249	0.230769	0.38	0.3874	0.421	0.151759	0.34	0.134228	0	yes
5011	Rat	Hepatocyte	8	RIF	rifampicin	2hr	Middle	14	-4.85387	0.1218	0.138	0.238938	0.38	0.2601	0.301	0.184925	0.4	0	0	yes
5011	Rat	Hepatocyte	8	RIF	rifampicin	2hr	High	70	-4.1549	0.0214	0.029	0.384615	0.59	0.1628	0.207	0.207035	0.44	0	1	yes
5011	Rat	Hepatocyte	8	RIF	rifampicin	8hr	Low	2.8	-5.55284	0.5263	0.549	0.159292	0.3	0.5564	0.622	0.122613	0.31	0.148047	0	yes
5011	Rat	Hepatocyte	8	RIF	rifampicin	8hr	Middle	14	-4.85387	0.0008	0.00137	0.461538	0.7	0.0041	0.00792	0.370854	0.75	0.13531	1	yes
5011	Rat	Hepatocyte	8	RIF	rifampicin	8hr	High	70	-4.1549	0.0001	0.000197	0.615385	0.89	0.0001	0.000231	0.516583	0.97	0.0857143	1	yes
5011	Rat	Hepatocyte	8	RIF	rifampicin	24hr	Low	2.8	-5.55284	0.0095	0.0136	0.653846	0.93	0.0133	0.0218	0.422111	0.87	0.281447	1	yes
5011	Rat	Hepatocyte	8	RIF	rifampicin	24hr	Middle	14	-4.85387	0.0045	0.0071	0.353659	0.55	0.0112	0.0187	0.368844	0.75	0.193473	1	yes
5011	Rat	Hepatocyte	8	RIF	rifampicin	24hr	High	70	-4.1549	0.0001	0.000194	0.666667	0.93	0.0001	0.000236	0.661307	1	0.17653	1	yes
5170	Rat	Hepatocyte	115	SLP	sulpiride	2hr	Low	200	-3.69897	0.0043	0.00694	0.384615	0.59	0.0029	0.00722	0.243216	0.53	0.290244	1	yes
5170	Rat	Hepatocyte	115	SLP	sulpiride	2hr	Middle	1000	-3	0.0001	0.000234	0.461538	0.7	0.0001	0.000398	0.327638	0.66	0.285251	1	yes
5170	Rat	Hepatocyte	115	SLP	sulpiride	2hr	High	5000	-2.30103	0.0001	0.000234	0.538462	0.8	0.0001	0.000398	0.428141	0.87	0.291209	1	yes
5170	Rat	Hepatocyte	115	SLP	sulpiride	8hr	Low	200	-3.69897	0.0008	0.00137	0.423077	0.66	0.0144	0.0248	0.243216	0.53	0.0777538	1	yes
5170	Rat	Hepatocyte	115	SLP	sulpiride	8hr	Middle	1000	-3	0.0001	0.000197	0.769231	1	0.0001	0.000231	0.59598	1	0.0833333	1	yes
5170	Rat	Hepatocyte	115	SLP	sulpiride	8hr	High	5000	-2.30103	0.0001	0.000197	0.884615	1	0.0001	0.000231	0.768844	1	0.0881057	1	yes
5170	Rat	Hepatocyte	115	SLP	sulpiride	24hr	Low	200	-3.69897	0.0383	0.0485	0.269231	0.42	0.0821	0.112	0.194975	0.4	0.278581	0	yes
5170	Rat	Hepatocyte	115	SLP	sulpiride	24hr	Middle	1000	-3	0.0001	0.000194	0.486726	0.76	0.0001	0.000236	0.409045	0.82	0.343473	1	yes
5170	Rat	Hepatocyte	115	SLP	sulpiride	24hr	High	5000	-2.30103	0.0001	0.000194	0.923077	1	0.0001	0.000236	0.762814	1	0.114198	1	yes
5040	Rat	Hepatocyte	34	SS	sulfasalazine	2hr	Low	4	-5.39794	0.0359	0.0458	0.307692	0.5	0.0383	0.0651	0.237186	0.49	0.197309	0	no
5040	Rat	Hepatocyte	34	SS	sulfasalazine	2hr	Middle	20	-4.69897	0.0001	0.000234	0.477876	0.7	0.0005	0.00166	0.39799	0.78	0.302496	1	no
5040	Rat	Hepatocyte	34	SS	sulfasalazine	2hr	High	100	-4	0.0001	0.000234	0.423077	0.66	0.0004	0.00136	0.311558	0.65	0.239506	1	no
5040	Rat	Hepatocyte	34	SS	sulfasalazine	8hr	Low	4	-5.39794	0.046	0.06	0.307692	0.5	0.1469	0.191	0.178894	0.37	0.44	0	no
5040	Rat	Hepatocyte	34	SS	sulfasalazine	8hr	Middle	20	-4.69897	0.0001	0.000197	0.621951	0.89	0.0001	0.000231	0.579899	1	0.286154	1	no
5040	Rat	Hepatocyte	34	SS	sulfasalazine	8hr	High	100	-4	0.0001	0.000197	0.615385	0.89	0.0001	0.000231	0.543719	1	0.204819	1	no
5040	Rat	Hepatocyte	34	SS	sulfasalazine	24hr	Low	4	-5.39794	0.0099	0.0141	0.421053	0.66	0.0046	0.00851	0.287437	0.6	0.251046	1	no
5040	Rat	Hepatocyte	34	SS	sulfasalazine	24hr	Middle	20	-4.69897	0.0001	0.000194	0.463415	0.7	0.0001	0.000236	0.342714	0.71	0.423077	1	no
5040	Rat	Hepatocyte	34	SS	sulfasalazine	24hr	High	100	-4	0.0001	0.000194	0.730769	1	0.0001	0.000236	0.506533	0.97	0.295699	1	no
5172	Rat	Hepatocyte	117	SST	simvastatin	2hr	Low	2.4	-5.61979	0.03	0.0388	0.230769	0.38	0.3825	0.417	0.141709	0.34	0.0136519	0	yes
5172	Rat	Hepatocyte	117	SST	simvastatin	2hr	Middle	12	-4.92082	0.0004	0.000824	0.461538	0.7	0.0188	0.0351	0.280402	0.6	0.456693	1	yes
5172	Rat	Hepatocyte	117	SST	simvastatin	2hr	High	60	-4.22185	0.0001	0.000234	0.5	0.76	0.0149	0.029	0.283417	0.6	0.196837	1	yes
5172	Rat	Hepatocyte	117	SST	simvastatin	8hr	Low	2.4	-5.61979	0.0001	0.000197	0.846154	1	0.0006	0.00128	0.341709	0.71	0.229329	1	yes
5172	Rat	Hepatocyte	117	SST	simvastatin	8hr	Middle	12	-4.92082	0.0001	0.000197	0.730769	1	0.0001	0.000231	0.592965	1	0.126649	1	yes
5172	Rat	Hepatocyte	117	SST	simvastatin	8hr	High	60	-4.22185	0.0001	0.000197	0.730769	1	0.0001	0.000231	0.58392	1	0.0923345	1	yes
5172	Rat	Hepatocyte	117	SST	simvastatin	24hr	Low	2.4	-5.61979	0.0001	0.000194	0.5	0.76	0.0032	0.00622	0.327638	0.66	0.183742	1	yes
5172	Rat	Hepatocyte	117	SST	simvastatin	24hr	Middle	12	-4.92082	0.0001	0.000194	0.730769	1	0.0001	0.000236	0.488442	0.95	0.36153	1	yes
5172	Rat	Hepatocyte	117	SST	simvastatin	24hr	High	60	-4.22185	0.0001	0.000194	0.961538	1	0.0001	0.000236	0.699497	1	0.395151	1	yes
5145	Rat	Hepatocyte	100	SUL	sulindac	2hr	Low	80	-4.09691	0.0001	0.000234	0.538462	0.8	0.0003	0.00106	0.303518	0.65	0.409639	1	yes
5145	Rat	Hepatocyte	100	SUL	sulindac	2hr	Middle	400	-3.39794	0.0001	0.000234	0.692308	0.95	0.0001	0.000398	0.432161	0.87	0.560292	1	yes
5145	Rat	Hepatocyte	100	SUL	sulindac	2hr	High	2000	-2.69897	0.0001	0.000234	0.692308	0.95	0.0001	0.000398	0.547739	1	0.443996	1	yes
5145	Rat	Hepatocyte	100	SUL	sulindac	8hr	Low	80	-4.09691	0.0001	0.000197	0.730769	1	0.0001	0.000231	0.407035	0.82	0.068323	1	yes
5145	Rat	Hepatocyte	100	SUL	sulindac	8hr	Middle	400	-3.39794	0.0001	0.000197	0.884615	1	0.0001	0.000231	0.668342	1	0.0597403	1	yes
5145	Rat	Hepatocyte	100	SUL	sulindac	8hr	High	2000	-2.69897	0.0001	0.000197	0.961538	1	0.0001	0.000231	0.754774	1	0.361775	1	yes
5145	Rat	Hepatocyte	100	SUL	sulindac	24hr	Low	80	-4.09691	0.0001	0.000194	0.615385	0.89	0.0001	0.000236	0.456281	0.87	0.173077	1	yes
5145	Rat	Hepatocyte	100	SUL	sulindac	24hr	Middle	400	-3.39794	0.0001	0.000194	0.730769	1	0.0001	0.000236	0.637186	1	0.00218341	1	yes
5145	Rat	Hepatocyte	100	SUL	sulindac	24hr	High	2000	-2.69897	0.0001	0.000194	0.923077	1	0.0001	0.000236	0.845226	1	0.0522175	1	yes
5020	Rat	Hepatocyte	17	TAA	thioacetamide	2hr	Low	400	-3.39794	0.0001	0.000234	0.5	0.76	0.0026	0.00659	0.369849	0.75	0.255633	1	no
5020	Rat	Hepatocyte	17	TAA	thioacetamide	2hr	Middle	2000	-2.69897	0.0001	0.000234	0.576923	0.86	0.0072	0.0156	0.354774	0.71	0.351852	1	no
5020	Rat	Hepatocyte	17	TAA	thioacetamide	2hr	High	10000	-2	0.0001	0.000234	0.653846	0.93	0.0001	0.000398	0.505528	0.97	0.18759	1	no
5020	Rat	Hepatocyte	17	TAA	thioacetamide	8hr	Low	400	-3.39794	0.5885	0.605	0.134146	0.28	0.9208	0.946	0.0854271	0.28	0.0739796	0	no
5020	Rat	Hepatocyte	17	TAA	thioacetamide	8hr	Middle	2000	-2.69897	0.0006	0.00107	0.385965	0.59	0.0295	0.0472	0.275377	0.56	0.205426	1	no
5020	Rat	Hepatocyte	17	TAA	thioacetamide	8hr	High	10000	-2	0.0001	0.000197	0.538462	0.8	0.0004	0.000877	0.358794	0.71	0.196347	1	no
5020	Rat	Hepatocyte	17	TAA	thioacetamide	24hr	Low	400	-3.39794	0.0009	0.00157	0.423077	0.66	0.003	0.00592	0.333668	0.66	0.145967	1	no
5020	Rat	Hepatocyte	17	TAA	thioacetamide	24hr	Middle	2000	-2.69897	0.0001	0.000194	0.45614	0.67	0.005	0.00913	0.328643	0.66	0.0606618	1	no
5020	Rat	Hepatocyte	17	TAA	thioacetamide	24hr	High	10000	-2	0.0001	0.000194	0.508772	0.76	0.0001	0.000236	0.462312	0.95	0.284553	1	no
5115	Rat	Hepatocyte	60	TAC	tacrine	2hr	Low	8	-5.09691	0.0463	0.0578	0.346154	0.55	0.2246	0.267	0.18191	0.4	0.405622	0	yes
5115	Rat	Hepatocyte	60	TAC	tacrine	2hr	Middle	40	-4.39794	0.0001	0.000234	0.423077	0.66	0.0004	0.00136	0.360804	0.75	0.306034	1	yes
5115	Rat	Hepatocyte	60	TAC	tacrine	2hr	High	200	-3.69897	0.0001	0.000234	0.653846	0.93	0.0001	0.000398	0.355779	0.71	0.392491	1	yes
5115	Rat	Hepatocyte	60	TAC	tacrine	8hr	Low	8	-5.09691	0.0813	0.0999	0.256637	0.39	0.0688	0.0994	0.237186	0.49	0.09375	0	yes
5115	Rat	Hepatocyte	60	TAC	tacrine	8hr	Middle	40	-4.39794	0.0001	0.000197	0.576923	0.86	0.0001	0.000231	0.38191	0.78	0.438202	1	yes
5115	Rat	Hepatocyte	60	TAC	tacrine	8hr	High	200	-3.69897	0.0001	0.000197	0.769231	1	0.0001	0.000231	0.665327	1	0.144898	1	yes
5115	Rat	Hepatocyte	60	TAC	tacrine	24hr	Low	8	-5.09691	0.0008	0.00141	0.424779	0.66	0.0012	0.00252	0.356784	0.71	0.314581	1	yes
5115	Rat	Hepatocyte	60	TAC	tacrine	24hr	Middle	40	-4.39794	0.0001	0.000194	0.653846	0.93	0.0001	0.000236	0.472362	0.95	0.242328	1	yes
5115	Rat	Hepatocyte	60	TAC	tacrine	24hr	High	200	-3.69897	0.0001	0.000194	0.923077	1	0.0001	0.000236	0.738693	1	0.209677	1	yes
5138	Rat	Hepatocyte	93	TAN	tannic acid	2hr	Low	0.4	-6.39794	0.0835	0.0983	0.243902	0.39	0.0784	0.119	0.234171	0.49	0.208672	0	no
5138	Rat	Hepatocyte	93	TAN	tannic acid	2hr	Middle	2	-5.69897	0.0561	0.069	0.307692	0.5	0.1135	0.16	0.20201	0.44	0.353909	0	no
5138	Rat	Hepatocyte	93	TAN	tannic acid	2hr	High	10	-5	0.0005	0.00101	0.576923	0.86	0.0001	0.000398	0.356784	0.71	0.413793	1	no
5138	Rat	Hepatocyte	93	TAN	tannic acid	8hr	Low	0.4	-6.39794	0.0697	0.0874	0.307692	0.5	0.1192	0.161	0.207035	0.44	0.294691	0	no
5138	Rat	Hepatocyte	93	TAN	tannic acid	8hr	Middle	2	-5.69897	0.0002	0.000379	0.390244	0.59	0.0001	0.000231	0.349749	0.71	0.385666	1	no
5138	Rat	Hepatocyte	93	TAN	tannic acid	8hr	High	10	-5	0.0001	0.000197	0.778761	1	0.0001	0.000231	0.738693	1	0	1	no
5138	Rat	Hepatocyte	93	TAN	tannic acid	24hr	Low	0.4	-6.39794	0.057	0.0701	0.247788	0.39	0.1116	0.143	0.209045	0.44	0.0609982	0	no
5138	Rat	Hepatocyte	93	TAN	tannic acid	24hr	Middle	2	-5.69897	0.0001	0.000194	0.403509	0.6	0.0001	0.000236	0.39598	0.78	0	1	no
5138	Rat	Hepatocyte	93	TAN	tannic acid	24hr	High	10	-5	0.0001	0.000194	0.894737	1	0.0001	0.000236	0.859296	1	0.180485	1	no
5178	Rat	Hepatocyte	123	TBF	terbinafine	2hr	Low	0.6	-6.22185	0.0519	0.064	0.268293	0.42	0.1476	0.195	0.205025	0.44	0	0	yes
5178	Rat	Hepatocyte	123	TBF	terbinafine	2hr	Middle	3	-5.52288	0.0034	0.00566	0.346154	0.55	0.0895	0.132	0.209045	0.44	0.318182	1	yes
5178	Rat	Hepatocyte	123	TBF	terbinafine	2hr	High	15	-4.82391	0.0417	0.0529	0.269231	0.42	0.1916	0.24	0.18995	0.4	0.297297	0	yes
5178	Rat	Hepatocyte	123	TBF	terbinafine	8hr	Low	0.6	-6.22185	0.1889	0.214	0.195122	0.33	0.1794	0.228	0.207035	0.44	0.833333	0	yes
5178	Rat	Hepatocyte	123	TBF	terbinafine	8hr	Middle	3	-5.52288	0.0193	0.0272	0.346154	0.55	0.2633	0.321	0.180905	0.4	0.130045	1	yes
5178	Rat	Hepatocyte	123	TBF	terbinafine	8hr	High	15	-4.82391	0.0084	0.0124	0.461538	0.7	0.0417	0.0633	0.246231	0.53	0.245614	1	yes
5178	Rat	Hepatocyte	123	TBF	terbinafine	24hr	Low	0.6	-6.22185	0.2427	0.261	0.230769	0.38	0.2982	0.338	0.169849	0.37	0	0	yes
5178	Rat	Hepatocyte	123	TBF	terbinafine	24hr	Middle	3	-5.52288	0.2777	0.295	0.192308	0.33	0.1696	0.206	0.19196	0.4	0.0301003	0	yes
5178	Rat	Hepatocyte	123	TBF	terbinafine	24hr	High	15	-4.82391	0.1303	0.149	0.212389	0.35	0.1903	0.225	0.188945	0.4	0.139108	0	yes
5054	Rat	Hepatocyte	48	TC	tetracycline	2hr	Low	1	-6	0.0173	0.0239	0.438596	0.66	0.0133	0.0265	0.40402	0.82	0	1	no
5054	Rat	Hepatocyte	48	TC	tetracycline	2hr	Middle	5	-5.30103	0.0258	0.0341	0.346154	0.55	0.1038	0.15	0.254271	0.53	0.19244	1	no
5054	Rat	Hepatocyte	48	TC	tetracycline	2hr	High	25	-4.60206	0.0424	0.0535	0.384615	0.59	0.3263	0.362	0.168844	0.37	0.100511	0	no
5054	Rat	Hepatocyte	48	TC	tetracycline	8hr	Low	1	-6	0.1481	0.172	0.245614	0.39	0.3371	0.401	0.161809	0.37	0.242857	0	no
5054	Rat	Hepatocyte	48	TC	tetracycline	8hr	Middle	5	-5.30103	0.0001	0.000197	0.684211	0.95	0.0002	0.000453	0.494472	0.95	0.0220147	1	no
5054	Rat	Hepatocyte	48	TC	tetracycline	8hr	High	25	-4.60206	0.0001	0.000197	0.730769	1	0.0012	0.00245	0.452261	0.87	0.030397	1	no
5054	Rat	Hepatocyte	48	TC	tetracycline	24hr	Low	1	-6	0.4022	0.419	0.170732	0.31	0.7988	0.822	0.108543	0.29	0	0	no
5054	Rat	Hepatocyte	48	TC	tetracycline	24hr	Middle	5	-5.30103	0.4748	0.492	0.134146	0.28	0.9733	0.978	0.0753769	0.27	0.167002	0	no
5054	Rat	Hepatocyte	48	TC	tetracycline	24hr	High	25	-4.60206	0.1643	0.184	0.212389	0.35	0.3196	0.359	0.158794	0.34	0.105263	0	no
5194	Rat	Hepatocyte	146	TCP	ticlopidine	2hr	Low	2.4	-5.61979	0.1997	0.216	0.269231	0.42	0.2811	0.321	0.175879	0.37	0.128289	0	yes
5194	Rat	Hepatocyte	146	TCP	ticlopidine	2hr	Middle	12	-4.92082	0.0299	0.0388	0.315789	0.5	0.0778	0.118	0.215075	0.44	0.304348	0	yes
5194	Rat	Hepatocyte	146	TCP	ticlopidine	2hr	High	60	-4.22185	0.0002	0.000447	0.350877	0.55	0.0029	0.00722	0.287437	0.6	0.266055	1	yes
5194	Rat	Hepatocyte	146	TCP	ticlopidine	8hr	Low	2.4	-5.61979	0.4277	0.456	0.192308	0.33	0.8414	0.879	0.120603	0.31	0.210918	0	yes
5194	Rat	Hepatocyte	146	TCP	ticlopidine	8hr	Middle	12	-4.92082	0.0021	0.00337	0.353982	0.55	0.0004	0.000877	0.40201	0.82	0	1	yes
5194	Rat	Hepatocyte	146	TCP	ticlopidine	8hr	High	60	-4.22185	0.0001	0.000197	0.576923	0.86	0.0001	0.000231	0.447236	0.87	0.0691824	1	yes
5194	Rat	Hepatocyte	146	TCP	ticlopidine	24hr	Low	2.4	-5.61979	0.1293	0.148	0.230769	0.38	0.3101	0.349	0.161809	0.37	0.0686813	0	yes
5194	Rat	Hepatocyte	146	TCP	ticlopidine	24hr	Middle	12	-4.92082	0.2684	0.286	0.307692	0.5	0.6644	0.701	0.133668	0.31	0.138479	0	yes
5194	Rat	Hepatocyte	146	TCP	ticlopidine	24hr	High	60	-4.22185	0.0001	0.000194	0.512195	0.76	0.0001	0.000236	0.434171	0.87	0.117117	1	yes
5141	Rat	Hepatocyte	96	TEO	theophylline	2hr	Low	400	-3.39794	0.0001	0.000234	0.615385	0.89	0.0031	0.00762	0.291457	0.6	0.296503	1	no
5141	Rat	Hepatocyte	96	TEO	theophylline	2hr	Middle	2000	-2.69897	0.0001	0.000234	0.653846	0.93	0.0001	0.000398	0.374874	0.75	0.298119	1	no
5141	Rat	Hepatocyte	96	TEO	theophylline	2hr	High	10000	-2	0.0001	0.000234	0.730769	1	0.0001	0.000398	0.452261	0.87	0.440072	1	no
5141	Rat	Hepatocyte	96	TEO	theophylline	8hr	Low	400	-3.39794	0.0001	0.000197	0.730769	1	0.0029	0.0057	0.269347	0.56	0.235702	1	no
5141	Rat	Hepatocyte	96	TEO	theophylline	8hr	Middle	2000	-2.69897	0.0001	0.000197	0.807692	1	0.0001	0.000231	0.580905	1	0.291939	1	no
5141	Rat	Hepatocyte	96	TEO	theophylline	8hr	High	10000	-2	0.0001	0.000197	0.961538	1	0.0001	0.000231	0.709548	1	0.302857	1	no
5141	Rat	Hepatocyte	96	TEO	theophylline	24hr	Low	400	-3.39794	0.0001	0.000194	0.615385	0.89	0.0001	0.000236	0.350754	0.71	0.224159	1	no
5141	Rat	Hepatocyte	96	TEO	theophylline	24hr	Middle	2000	-2.69897	0.0001	0.000194	0.846154	1	0.0001	0.000236	0.607035	1	0.217047	1	no
5141	Rat	Hepatocyte	96	TEO	theophylline	24hr	High	10000	-2	0.0001	0.000194	0.789474	1	0.0001	0.000236	0.727638	1	0.114951	1	no
5149	Rat	Hepatocyte	104	TIO	tiopronin	2hr	Low	1	-6	0.0302	0.039	0.346154	0.55	0.0817	0.122	0.215075	0.44	0.460251	1	no
5149	Rat	Hepatocyte	104	TIO	tiopronin	2hr	Middle	5	-5.30103	0.0007	0.00136	0.384615	0.59	0.0233	0.0422	0.256281	0.53	0.25641	1	no
5149	Rat	Hepatocyte	104	TIO	tiopronin	2hr	High	25	-4.60206	0.0004	0.000824	0.421053	0.66	0.0042	0.00959	0.340704	0.71	0.464865	1	no
5149	Rat	Hepatocyte	104	TIO	tiopronin	8hr	Low	1	-6	0.1023	0.123	0.269231	0.42	0.4372	0.502	0.152764	0.34	0.0160428	0	no
5149	Rat	Hepatocyte	104	TIO	tiopronin	8hr	Middle	5	-5.30103	0.0001	0.000197	0.730769	1	0.0001	0.000231	0.637186	1	0	1	no
5149	Rat	Hepatocyte	104	TIO	tiopronin	8hr	High	25	-4.60206	0.0001	0.000197	0.707965	0.95	0.0001	0.000231	0.651256	1	0	1	no
5149	Rat	Hepatocyte	104	TIO	tiopronin	24hr	Low	1	-6	0.5181	0.531	0.150442	0.3	0.3499	0.392	0.148744	0.34	0.151163	0	no
5149	Rat	Hepatocyte	104	TIO	tiopronin	24hr	Middle	5	-5.30103	0.0455	0.0571	0.263158	0.42	0.0934	0.124	0.205025	0.44	0.136049	0	no
5149	Rat	Hepatocyte	104	TIO	tiopronin	24hr	High	25	-4.60206	0.0027	0.00441	0.438596	0.66	0.005	0.00913	0.38593	0.78	0.271451	1	no
5169	Rat	Hepatocyte	114	TLB	tolbutamide	2hr	Low	80	-4.09691	0.0204	0.0279	0.423077	0.66	0.0641	0.101	0.236181	0.49	0.0641026	1	yes
5169	Rat	Hepatocyte	114	TLB	tolbutamide	2hr	Middle	400	-3.39794	0.0004	0.000824	0.346154	0.55	0.0004	0.00136	0.297487	0.6	0.332429	1	yes
5169	Rat	Hepatocyte	114	TLB	tolbutamide	2hr	High	2000	-2.69897	0.0001	0.000234	0.461538	0.7	0.0001	0.000398	0.358794	0.71	0.317838	1	yes
5169	Rat	Hepatocyte	114	TLB	tolbutamide	8hr	Low	80	-4.09691	0.4126	0.444	0.19469	0.33	0.6427	0.696	0.140704	0.34	0	0	yes
5169	Rat	Hepatocyte	114	TLB	tolbutamide	8hr	Middle	400	-3.39794	0.0001	0.000197	0.621951	0.89	0.0001	0.000231	0.574874	1	0.0714286	1	yes
5169	Rat	Hepatocyte	114	TLB	tolbutamide	8hr	High	2000	-2.69897	0.0001	0.000197	0.670732	0.93	0.0001	0.000231	0.60804	1	0	1	yes
5169	Rat	Hepatocyte	114	TLB	tolbutamide	24hr	Low	80	-4.09691	0.0004	0.00073	0.353982	0.55	0.0221	0.0337	0.240201	0.53	0.299419	1	yes
5169	Rat	Hepatocyte	114	TLB	tolbutamide	24hr	Middle	400	-3.39794	0.0001	0.000194	0.423077	0.66	0.0001	0.000236	0.350754	0.71	0.244558	1	yes
5169	Rat	Hepatocyte	114	TLB	tolbutamide	24hr	High	2000	-2.69897	0.0001	0.000194	0.692308	0.95	0.0001	0.000236	0.532663	0.97	0.209003	1	yes
5177	Rat	Hepatocyte	122	TMD	trimethadione	2hr	Low	400	-3.39794	0.0173	0.0239	0.423077	0.66	0.1614	0.207	0.186935	0.4	0.233553	1	no
5177	Rat	Hepatocyte	122	TMD	trimethadione	2hr	Middle	2000	-2.69897	0.0017	0.00297	0.423077	0.66	0.0143	0.0281	0.269347	0.56	0.58805	1	no
5177	Rat	Hepatocyte	122	TMD	trimethadione	2hr	High	10000	-2	0.0001	0.000234	0.538462	0.8	0.0001	0.000398	0.351759	0.71	0.488679	1	no
5177	Rat	Hepatocyte	122	TMD	trimethadione	8hr	Low	400	-3.39794	0.0551	0.0708	0.265487	0.42	0.1843	0.233	0.19397	0.4	0.437229	0	no
5177	Rat	Hepatocyte	122	TMD	trimethadione	8hr	Middle	2000	-2.69897	0.0001	0.000197	0.730769	1	0.0001	0.000231	0.58995	1	0.191489	1	no
5177	Rat	Hepatocyte	122	TMD	trimethadione	8hr	High	10000	-2	0.0001	0.000197	0.615385	0.89	0.0001	0.000231	0.611055	1	0.348485	1	no
5177	Rat	Hepatocyte	122	TMD	trimethadione	24hr	Low	400	-3.39794	0.0129	0.018	0.346154	0.55	0.0098	0.0165	0.281407	0.6	0.208042	1	no
5177	Rat	Hepatocyte	122	TMD	trimethadione	24hr	Middle	2000	-2.69897	0.0001	0.000194	0.433628	0.66	0.0001	0.000236	0.342714	0.71	0.203629	1	no
5177	Rat	Hepatocyte	122	TMD	trimethadione	24hr	High	10000	-2	0.0001	0.000194	0.653846	0.93	0.0001	0.000236	0.439196	0.87	0.121495	1	no
5060	Rat	Hepatocyte	54	TMX	tamoxifen	2hr	Low	0.12	-6.92082	0.3749	0.385	0.150442	0.3	0.7215	0.736	0.0934673	0.28	0.0361991	0	yes
5060	Rat	Hepatocyte	54	TMX	tamoxifen	2hr	Middle	0.6	-6.22185	0.0146	0.0205	0.526316	0.8	0.1148	0.161	0.268342	0.56	0	1	yes
5060	Rat	Hepatocyte	54	TMX	tamoxifen	2hr	High	3	-5.52288	0.0004	0.000824	0.538462	0.8	0.2168	0.263	0.207035	0.44	0.126582	1	yes
5060	Rat	Hepatocyte	54	TMX	tamoxifen	8hr	Low	0.12	-6.92082	0.0534	0.0688	0.307692	0.5	0.2415	0.296	0.19196	0.4	0.295987	0	yes
5060	Rat	Hepatocyte	54	TMX	tamoxifen	8hr	Middle	0.6	-6.22185	0.0003	0.000564	0.614035	0.89	0.0202	0.0341	0.446231	0.87	0.268029	1	yes
5060	Rat	Hepatocyte	54	TMX	tamoxifen	8hr	High	3	-5.52288	0.0001	0.000197	0.684211	0.95	0.002	0.00399	0.58794	1	0.22695	1	yes
5060	Rat	Hepatocyte	54	TMX	tamoxifen	24hr	Low	0.12	-6.92082	0.0098	0.014	0.615385	0.89	0.0182	0.0288	0.493467	0.95	0.0191726	1	yes
5060	Rat	Hepatocyte	54	TMX	tamoxifen	24hr	Middle	0.6	-6.22185	0.1763	0.195	0.243902	0.39	0.377	0.418	0.169849	0.37	0.301266	0	yes
5060	Rat	Hepatocyte	54	TMX	tamoxifen	24hr	High	3	-5.52288	0.0655	0.0796	0.350877	0.55	0.1477	0.182	0.239196	0.49	0.131635	0	yes
5214	Rat	Hepatocyte	00A08	TNF	TNFƒ¿	2hr	Low	2	-5.69897	0.0001	0.000234	0.576923	0.86	0.1199	0.167	0.228141	0.49		1	no
5214	Rat	Hepatocyte	00A08	TNF	TNFƒ¿	2hr	Middle	10	-5	0.0001	0.000234	0.730769	1	0.0178	0.0335	0.279397	0.56		1	no
5214	Rat	Hepatocyte	00A08	TNF	TNFƒ¿	2hr	High	50	-4.30103	0.0001	0.000234	0.769231	1	0.0021	0.00545	0.355779	0.71		1	no
5214	Rat	Hepatocyte	00A08	TNF	TNFƒ¿	8hr	Low	2	-5.69897	0.0837	0.103	0.346154	0.55	0.617	0.675	0.125628	0.31		0	no
5214	Rat	Hepatocyte	00A08	TNF	TNFƒ¿	8hr	Middle	10	-5	0.0001	0.000197	0.615385	0.89	0.1926	0.242	0.18191	0.4		1	no
5214	Rat	Hepatocyte	00A08	TNF	TNFƒ¿	8hr	High	50	-4.30103	0.0001	0.000197	0.730769	1	0.0061	0.0114	0.300503	0.65		1	no
5214	Rat	Hepatocyte	00A08	TNF	TNFƒ¿	24hr	Low	2	-5.69897	0.492	0.508	0.153846	0.3	0.8208	0.843	0.104523	0.29		0	no
5214	Rat	Hepatocyte	00A08	TNF	TNFƒ¿	24hr	Middle	10	-5	0.0161	0.0221	0.384615	0.59	0.083	0.113	0.242211	0.53		1	no
5214	Rat	Hepatocyte	00A08	TNF	TNFƒ¿	24hr	High	50	-4.30103	0.0001	0.000194	0.730769	1	0.0002	0.000457	0.368844	0.75		1	no
5146	Rat	Hepatocyte	101	TRI	triamterene	2hr	Low	1.2	-5.92082	0.0029	0.00489	0.346154	0.55	0.0823	0.123	0.21005	0.44	0	1	no
5146	Rat	Hepatocyte	101	TRI	triamterene	2hr	Middle	6	-5.22185	0.0001	0.000234	0.538462	0.8	0.0025	0.00637	0.277387	0.56	0.25641	1	no
5146	Rat	Hepatocyte	101	TRI	triamterene	2hr	High	30	-4.52288	0.0001	0.000234	0.576923	0.86	0.0002	0.000746	0.299497	0.6	0.229541	1	no
5146	Rat	Hepatocyte	101	TRI	triamterene	8hr	Low	1.2	-5.92082	0.1094	0.131	0.247788	0.39	0.1943	0.243	0.192965	0.4	0.171123	0	no
5146	Rat	Hepatocyte	101	TRI	triamterene	8hr	Middle	6	-5.22185	0.0001	0.000197	0.384615	0.59	0.0067	0.0124	0.267337	0.56	0.150198	1	no
5146	Rat	Hepatocyte	101	TRI	triamterene	8hr	High	30	-4.52288	0.0001	0.000197	0.615385	0.89	0.0001	0.000231	0.353769	0.71	0.231111	1	no
5146	Rat	Hepatocyte	101	TRI	triamterene	24hr	Low	1.2	-5.92082	0.0169	0.0229	0.274336	0.42	0.0202	0.0314	0.265327	0.56	0.120879	0	no
5146	Rat	Hepatocyte	101	TRI	triamterene	24hr	Middle	6	-5.22185	0.0201	0.0269	0.298246	0.45	0.0138	0.0225	0.268342	0.56	0.109131	0	no
5146	Rat	Hepatocyte	101	TRI	triamterene	24hr	High	30	-4.52288	0.0001	0.000194	0.508772	0.76	0.0001	0.000236	0.361809	0.75	0.111111	1	no
5044	Rat	Hepatocyte	38	TRZ	thioridazine	2hr	Low	0.4	-6.39794	0.2014	0.218	0.22807	0.38	0.7281	0.739	0.125628	0.31	0.190385	0	no
5044	Rat	Hepatocyte	38	TRZ	thioridazine	2hr	Middle	2	-5.69897	0.0016	0.00282	0.421053	0.66	0.0252	0.0448	0.288442	0.6	0.0993976	1	no
5044	Rat	Hepatocyte	38	TRZ	thioridazine	2hr	High	10	-5	0.0001	0.000234	0.5	0.76	0.0053	0.0119	0.296482	0.6	0.0795455	1	no
5044	Rat	Hepatocyte	38	TRZ	thioridazine	8hr	Low	0.4	-6.39794	0.0371	0.0493	0.384615	0.59	0.0906	0.125	0.232161	0.49	0.237288	1	no
5044	Rat	Hepatocyte	38	TRZ	thioridazine	8hr	Middle	2	-5.69897	0.0001	0.000197	0.54386	0.8	0.0007	0.00147	0.379899	0.75	0.0251716	1	no
5044	Rat	Hepatocyte	38	TRZ	thioridazine	8hr	High	10	-5	0.0001	0.000197	0.653846	0.93	0.0005	0.00109	0.374874	0.75	0.010274	1	no
5044	Rat	Hepatocyte	38	TRZ	thioridazine	24hr	Low	0.4	-6.39794	0.3646	0.381	0.158537	0.3	0.535	0.575	0.146734	0.34	0.0413669	0	no
5044	Rat	Hepatocyte	38	TRZ	thioridazine	24hr	Middle	2	-5.69897	0.0016	0.00274	0.341463	0.55	0.0309	0.0453	0.273367	0.56	0.0302469	1	no
5044	Rat	Hepatocyte	38	TRZ	thioridazine	24hr	High	10	-5	0.0001	0.000194	0.424779	0.66	0.0031	0.00606	0.331658	0.66	0.124197	1	no
5212	Rat	Hepatocyte	00A02	TUN	tunicamycin	2hr	Low	2	-5.69897	0.001	0.00184	0.315789	0.5	0.0186	0.0349	0.243216	0.53		0	no
5212	Rat	Hepatocyte	00A02	TUN	tunicamycin	2hr	Middle	10	-5	0.0001	0.000234	0.461538	0.7	0.0152	0.0294	0.260302	0.56		1	no
5212	Rat	Hepatocyte	00A02	TUN	tunicamycin	2hr	High	50	-4.30103	0.0001	0.000234	0.389381	0.59	0.0023	0.00593	0.297487	0.6		1	no
5212	Rat	Hepatocyte	00A02	TUN	tunicamycin	8hr	Low	2	-5.69897	0.0001	0.000197	0.846154	1	0.0001	0.000231	0.550754	1		1	no
5212	Rat	Hepatocyte	00A02	TUN	tunicamycin	8hr	Middle	10	-5	0.0001	0.000197	0.961538	1	0.0001	0.000231	0.712563	1		1	no
5212	Rat	Hepatocyte	00A02	TUN	tunicamycin	8hr	High	50	-4.30103	0.0001	0.000197	0.884615	1	0.0001	0.000231	0.697487	1		1	no
5212	Rat	Hepatocyte	00A02	TUN	tunicamycin	24hr	Low	2	-5.69897	0.0001	0.000194	0.846154	1	0.0001	0.000236	0.658291	1		1	no
5212	Rat	Hepatocyte	00A02	TUN	tunicamycin	24hr	Middle	10	-5	0.0001	0.000194	0.807692	1	0.0001	0.000236	0.664322	1		1	no
5212	Rat	Hepatocyte	00A02	TUN	tunicamycin	24hr	High	50	-4.30103	0.0001	0.000194	0.865854	1	0.0001	0.000236	0.709548	1		1	no
5175	Rat	Hepatocyte	120	TZM	triazolam	2hr	Low	0.4	-6.39794	0.0245	0.0326	0.307692	0.5	0.2647	0.303	0.18995	0.4	0.0105263	0	no
5175	Rat	Hepatocyte	120	TZM	triazolam	2hr	Middle	2	-5.69897	0.0014	0.0025	0.423077	0.66	0.0161	0.0307	0.264322	0.56	0.43038	1	no
5175	Rat	Hepatocyte	120	TZM	triazolam	2hr	High	10	-5	0.0001	0.000234	0.423077	0.66	0.004	0.00929	0.261307	0.56	0.181818	1	no
5175	Rat	Hepatocyte	120	TZM	triazolam	8hr	Low	0.4	-6.39794	0.7103	0.721	0.115385	0.28	0.9384	0.959	0.100503	0.29	0	0	no
5175	Rat	Hepatocyte	120	TZM	triazolam	8hr	Middle	2	-5.69897	0.0005	0.000903	0.341463	0.55	0.031	0.0492	0.256281	0.53	0.111111	1	no
5175	Rat	Hepatocyte	120	TZM	triazolam	8hr	High	10	-5	0.0053	0.0081	0.298246	0.45	0.0105	0.0187	0.265327	0.56	0	0	no
5175	Rat	Hepatocyte	120	TZM	triazolam	24hr	Low	0.4	-6.39794	0.7151	0.719	0.153846	0.3	0.7086	0.74	0.131658	0.31	0.0819672	0	no
5175	Rat	Hepatocyte	120	TZM	triazolam	24hr	Middle	2	-5.69897	0.234	0.253	0.230088	0.38	0.4549	0.496	0.164824	0.37	0	0	no
5175	Rat	Hepatocyte	120	TZM	triazolam	24hr	High	10	-5	0.1325	0.151	0.19469	0.33	0.2391	0.277	0.18392	0.4	0.0225225	0	no
5065	Rat	Hepatocyte	59	VA	vitamin A	2hr	Low	0.3	-6.52288	0.1241	0.14	0.269231	0.42	0.1626	0.207	0.194975	0.4	0.0119048	0	no
5065	Rat	Hepatocyte	59	VA	vitamin A	2hr	Middle	1.5	-5.82391	0.0017	0.00297	0.346154	0.55	0.0021	0.00545	0.322613	0.66	0	1	no
5065	Rat	Hepatocyte	59	VA	vitamin A	2hr	High	7.5	-5.12494	0.0001	0.000234	0.384615	0.59	0.0005	0.00166	0.323618	0.66	0.764706	1	no
5065	Rat	Hepatocyte	59	VA	vitamin A	8hr	Low	0.3	-6.52288	0.002	0.00325	0.265487	0.42	0.0167	0.0286	0.265327	0.56	0.37037	0	no
5065	Rat	Hepatocyte	59	VA	vitamin A	8hr	Middle	1.5	-5.82391	0.0004	0.000738	0.423077	0.66	0.0051	0.00971	0.260302	0.56	0.261364	1	no
5065	Rat	Hepatocyte	59	VA	vitamin A	8hr	High	7.5	-5.12494	0.0001	0.000197	0.538462	0.8	0.0001	0.000231	0.308543	0.65	0.0769231	1	no
5065	Rat	Hepatocyte	59	VA	vitamin A	24hr	Low	0.3	-6.52288	0.0006	0.00108	0.378049	0.55	0.1053	0.137	0.19397	0.4	0.133333	1	no
5065	Rat	Hepatocyte	59	VA	vitamin A	24hr	Middle	1.5	-5.82391	0.0019	0.0032	0.315789	0.5	0.0685	0.0947	0.213065	0.44	0.193717	0	no
5065	Rat	Hepatocyte	59	VA	vitamin A	24hr	High	7.5	-5.12494	0.0001	0.000194	0.576923	0.86	0.0001	0.000236	0.373869	0.75	0.295238	1	no
5008	Rat	Hepatocyte	5	VPA	valproic acid	2hr	Low	400	-3.39794	0.0001	0.000234	0.576923	0.86	0.0001	0.000398	0.372864	0.75	0	1	yes
5008	Rat	Hepatocyte	5	VPA	valproic acid	2hr	Middle	2000	-2.69897	0.0001	0.000234	0.807692	1	0.0001	0.000398	0.527638	0.97	0	1	yes
5008	Rat	Hepatocyte	5	VPA	valproic acid	2hr	High	10000	-2	0.0001	0.000234	0.846154	1	0.0001	0.000398	0.574874	1	0.353881	1	yes
5008	Rat	Hepatocyte	5	VPA	valproic acid	8hr	Low	400	-3.39794	0.0001	0.000197	0.769231	1	0.0001	0.000231	0.513568	0.97	0.173661	1	yes
5008	Rat	Hepatocyte	5	VPA	valproic acid	8hr	Middle	2000	-2.69897	0.0001	0.000197	0.884615	1	0.0001	0.000231	0.771859	1	0.0555556	1	yes
5008	Rat	Hepatocyte	5	VPA	valproic acid	8hr	High	10000	-2	0.0001	0.000197	0.846154	1	0.0001	0.000231	0.81005	1	0.00194932	1	yes
5008	Rat	Hepatocyte	5	VPA	valproic acid	24hr	Low	400	-3.39794	0.0001	0.000194	0.692308	0.95	0.0001	0.000236	0.504523	0.97	0.337469	1	yes
5008	Rat	Hepatocyte	5	VPA	valproic acid	24hr	Middle	2000	-2.69897	0.0001	0.000194	0.807692	1	0.0001	0.000236	0.734673	1	0.363636	1	yes
5008	Rat	Hepatocyte	5	VPA	valproic acid	24hr	High	10000	-2	0.0001	0.000194	0.884615	1	0.0001	0.000236	0.847236	1	0.0233853	1	yes
5036	Rat	Hepatocyte	30	WY	WY-14643	2hr	Low	8	-5.09691	0.0035	0.00581	0.315789	0.5	0.1408	0.189	0.201005	0.44	0	0	no
5036	Rat	Hepatocyte	30	WY	WY-14643	2hr	Middle	40	-4.39794	0.0001	0.000234	0.39823	0.59	0.0041	0.00942	0.330653	0.66	0	1	no
5036	Rat	Hepatocyte	30	WY	WY-14643	2hr	High	200	-3.69897	0.0001	0.000234	0.692308	0.95	0.0019	0.00509	0.310553	0.65	0.419753	1	no
5036	Rat	Hepatocyte	30	WY	WY-14643	8hr	Low	8	-5.09691	0.0007	0.00123	0.384615	0.59	0.0183	0.031	0.292462	0.6	0.798701	1	no
5036	Rat	Hepatocyte	30	WY	WY-14643	8hr	Middle	40	-4.39794	0.0001	0.000197	0.346154	0.55	0.0159	0.0273	0.271357	0.56	0.369748	1	no
5036	Rat	Hepatocyte	30	WY	WY-14643	8hr	High	200	-3.69897	0.0001	0.000197	0.615385	0.89	0.0001	0.000231	0.505528	0.97	0.0571924	1	no
5036	Rat	Hepatocyte	30	WY	WY-14643	24hr	Low	8	-5.09691	0.0001	0.000194	0.526316	0.8	0.0001	0.000236	0.39799	0.78	0.42517	1	no
5036	Rat	Hepatocyte	30	WY	WY-14643	24hr	Middle	40	-4.39794	0.0001	0.000194	0.653846	0.93	0.0001	0.000236	0.453266	0.87	0.349359	1	no
5036	Rat	Hepatocyte	30	WY	WY-14643	24hr	High	200	-3.69897	0.0001	0.000194	0.576923	0.86	0.0001	0.000236	0.455276	0.87	0.352705	1	no
