# Supplementary material for: A transcriptomics data-driven gene space accurately predicts liver cytopathology and drug-induced liver injury
Source: Nat Commun. 2017 Jul 3;8:15932. doi: 10.1038/ncomms15932 (PMC5500850; doi:10.1038/ncomms15932)
Supplement: Supplementary Data 12 [file ncomms15932-s13.xlsx]

## Sheet: Sheet1
# Supplementary Data 12. TG-GATEs PTGS scores, liver pathological changes in rat liver 28-day repeated dose treatments (columns are explained at the end of the table)
#
EXP_ID	Species	Organ_ID	Strain_Type	Adm_Route_Type	Test_Type	Sin_Rep_Type	COMPOUND.Abbr	COMPOUND_NO	COMPOUND_NAME	Dose_Level	Dose	Dose_Unit	Time	PValue.Mixed.PTGS_DILI	p.adj.mixed.PTGS_DILI	PropActive.PTGS_DILI	PValue.Mixed.PTGS_All	p.adj.mixed.PTGS_All	PropActive.PTGS_All	PTGS.score	PTGS (1=positive, 0=negative)	genes_UP	genes_DOWN	P	minimal	slight	moderate	severe	P.Cellular.infiltration	minimal.Cellular.infiltration	weight.Cellular.infiltration	P.Change.acidophilic	minimal.Change.acidophilic	slight.Change.acidophilic	weight.Change.acidophilic	P.Fibrosis	minimal.Fibrosis	weight.Fibrosis	P.Necrosis	minimal.Necrosis	weight.Necrosis	P.Proliferation.bile.duct	minimal.Proliferation.bile.duct	slight.Proliferation.bile.duct	weight.Proliferation.bile.duct	P.DEAD	weight.DEAD	weight.Cellular.infiltration.mononuclear.cell	P.Microgranuloma
103	Rat	Liver	Crj:CD(SD)IGS	Gavage	in vivo	Repeat	AA	10	allyl alcohol	Low	3	mg/kg	4day	0.5706	0.618	0.157895	0.7096	0.821	0.133668	0	0	0	0	1	1	0	0	0	1	1	2	0	0	0	0	0	0	0	0	0	0	0	0	0	0	0	0	0	0
103	Rat	Liver	Crj:CD(SD)IGS	Gavage	in vivo	Repeat	AA	10	allyl alcohol	Middle	10	mg/kg	4day	0.4665	0.528	0.158537	0.672	0.792	0.136683	0.025641	0	0	0	0	0	0	0	0	0	0	0	0	0	0	0	0	0	0	0	0	0	0	0	0	0	0	0	0	0
103	Rat	Liver	Crj:CD(SD)IGS	Gavage	in vivo	Repeat	AA	10	allyl alcohol	High	30	mg/kg	4day	0.0026	0.008	0.304878	0.0351	0.0849	0.234171	0.139535	1	33	28	7	7	0	0	0	2	2	4	0	0	0	0	0	0	0	3	3	6	0	0	0	0	0	0	0	0
103	Rat	Liver	Crj:CD(SD)IGS	Gavage	in vivo	Repeat	AA	10	allyl alcohol	Low	3	mg/kg	8day	0.6892	0.715	0.132743	0.9616	0.988	0.116583	0.195473	0	0	0	0	0	0	0	0	0	0	0	0	0	0	0	0	0	0	0	0	0	0	0	0	0	0	0	0	0
103	Rat	Liver	Crj:CD(SD)IGS	Gavage	in vivo	Repeat	AA	10	allyl alcohol	Middle	10	mg/kg	8day	0.2897	0.369	0.212389	0.2116	0.344	0.18794	0.102506	0	0	0	0	0	0	0	0	0	0	0	0	0	0	0	0	0	0	0	0	0	0	0	0	0	0	0	0	0
103	Rat	Liver	Crj:CD(SD)IGS	Gavage	in vivo	Repeat	AA	10	allyl alcohol	High	30	mg/kg	8day	0.0001	0.000487	0.380531	0.0004	0.0021	0.328643	0	1	128	50	17	17	3	0	0	4	4	8	0	0	0	0	2	2	4	4	4	11	2	2	0	4	0	0	0	0
103	Rat	Liver	Crj:CD(SD)IGS	Gavage	in vivo	Repeat	AA	10	allyl alcohol	Low	3	mg/kg	15day	0.8023	0.817	0.146341	0.9221	0.965	0.115578	0	0	0	0	0	0	0	0	0	0	0	0	0	0	0	0	0	0	0	0	0	0	0	0	0	0	0	0	0	0
103	Rat	Liver	Crj:CD(SD)IGS	Gavage	in vivo	Repeat	AA	10	allyl alcohol	Middle	10	mg/kg	15day	0.1844	0.262	0.210526	0.2893	0.441	0.174874	0.16	0	0	0	1	1	0	0	0	0	0	0	0	0	0	0	0	0	0	1	1	2	0	0	0	0	0	0	0	0
103	Rat	Liver	Crj:CD(SD)IGS	Gavage	in vivo	Repeat	AA	10	allyl alcohol	High	30	mg/kg	15day	0.0002	0.000889	0.353659	0.0108	0.0332	0.250251	0	1	110	53	19	19	6	0	0	1	1	2	0	0	0	0	3	3	9	3	3	8	3	3	1	7	0	0	0	0
103	Rat	Liver	Crj:CD(SD)IGS	Gavage	in vivo	Repeat	AA	10	allyl alcohol	Low	3	mg/kg	29day	0.254	0.334	0.20354	0.6276	0.754	0.146734	0	0	0	0	1	1	0	0	0	1	1	2	0	0	0	0	0	0	0	0	0	0	0	0	0	0	0	0	0	0
103	Rat	Liver	Crj:CD(SD)IGS	Gavage	in vivo	Repeat	AA	10	allyl alcohol	Middle	10	mg/kg	29day	0.1154	0.179	0.207317	0.6146	0.747	0.133668	0.0306748	0	0	0	1	1	0	0	0	0	0	0	0	0	0	0	1	1	2	0	0	0	0	0	0	0	0	0	0	0
103	Rat	Liver	Crj:CD(SD)IGS	Gavage	in vivo	Repeat	AA	10	allyl alcohol	High	30	mg/kg	29day	0.8583	0.866	0.109756	0.848	0.921	0.120603	0	0	1	1	4	4	0	0	0	0	0	0	0	0	0	0	2	2	4	0	0	0	0	0	0	0	0	0	0	0
713	Rat	Liver	Crj:CD(SD)IGS	Gavage	in vivo	Repeat	AAA	169	acetamide	Low	300	mg/kg	4day	0.5157	0.57	0.157895	0.8121	0.899	0.0964824		0	0	0	0	0	0	0	0	0	0	0	0	0	0	0	0	0	0	0	0	0	0	0	0	0	0	0	0	0
713	Rat	Liver	Crj:CD(SD)IGS	Gavage	in vivo	Repeat	AAA	169	acetamide	Middle	1000	mg/kg	4day	0.2455	0.325	0.182927	0.2641	0.412	0.174874		0	0	0	6	6	6	2	0	0	0	0	1	1	1	4	0	0	0	0	0	0	0	0	0	0	0	0	0	0
713	Rat	Liver	Crj:CD(SD)IGS	Gavage	in vivo	Repeat	AAA	169	acetamide	High	2000	mg/kg	4day	0.0201	0.044	0.5	0.0338	0.082	0.349749		1	558	463	12	12	12	6	2	0	0	0	2	2	2	9	0	0	0	0	0	0	0	0	0	0	0	0	3	0
713	Rat	Liver	Crj:CD(SD)IGS	Gavage	in vivo	Repeat	AAA	169	acetamide	Low	300	mg/kg	8day	0.5448	0.596	0.109756	0.8407	0.917	0.100503		0	0	0	0	0	0	0	0	0	0	0	0	0	0	0	0	0	0	0	0	0	0	0	0	0	0	0	0	0
713	Rat	Liver	Crj:CD(SD)IGS	Gavage	in vivo	Repeat	AAA	169	acetamide	Middle	1000	mg/kg	8day	0.4589	0.52	0.141593	0.6189	0.748	0.128643		0	0	0	10	10	10	0	0	0	0	0	4	4	4	12	0	0	0	0	0	0	0	0	0	0	0	0	0	0
713	Rat	Liver	Crj:CD(SD)IGS	Gavage	in vivo	Repeat	AAA	169	acetamide	High	2000	mg/kg	8day	0.0682	0.119	0.309735	0.0995	0.192	0.267337		0	7	2	19	19	19	8	0	0	0	0	4	4	4	15	0	0	0	0	0	0	0	0	0	0	0	0	7	0
713	Rat	Liver	Crj:CD(SD)IGS	Gavage	in vivo	Repeat	AAA	169	acetamide	Low	300	mg/kg	15day	0.7921	0.807	0.122807	0.937	0.973	0.0854271		0	0	0	0	0	0	0	0	0	0	0	0	0	0	0	0	0	0	0	0	0	0	0	0	0	0	0	0	0
713	Rat	Liver	Crj:CD(SD)IGS	Gavage	in vivo	Repeat	AAA	169	acetamide	Middle	1000	mg/kg	15day	0.1508	0.222	0.210526	0.2421	0.385	0.190955		0	22	60	13	13	13	1	0	0	0	0	5	5	5	15	0	0	0	0	0	0	0	0	0	0	0	0	0	0
713	Rat	Liver	Crj:CD(SD)IGS	Gavage	in vivo	Repeat	AAA	169	acetamide	High	2000	mg/kg	15day	0.0005	0.00191	0.730769	0.0003	0.00167	0.576884		1	268	341	22	22	22	6	0	0	0	0	5	5	5	17	0	0	0	0	0	0	0	0	0	0	0	0	4	0
713	Rat	Liver	Crj:CD(SD)IGS	Gavage	in vivo	Repeat	AAA	169	acetamide	Low	300	mg/kg	29day	0.7609	0.779	0.121951	0.9595	0.987	0.0934673		0	0	0	0	0	0	0	0	0	0	0	0	0	0	0	0	0	0	0	0	0	0	0	0	0	0	0	0	0
713	Rat	Liver	Crj:CD(SD)IGS	Gavage	in vivo	Repeat	AAA	169	acetamide	Middle	1000	mg/kg	29day	0.54	0.593	0.140351	0.8375	0.914	0.0994975		0	0	0	12	12	12	2	0	0	0	0	3	3	3	10	0	0	0	0	0	0	0	0	0	0	0	0	0	0
713	Rat	Liver	Crj:CD(SD)IGS	Gavage	in vivo	Repeat	AAA	169	acetamide	High	2000	mg/kg	29day	0.1077	0.169	0.268293	0.2301	0.369	0.18191		0	11	22	13	13	13	2	0	0	0	0	4	4	4	13	0	0	0	0	0	0	0	0	0	0	0	0	0	0
569	Rat	Liver	Crj:CD(SD)IGS	Gavage	in vivo	Repeat	AAF	144	acetamidofluorene	Low	30	mg/kg	4day	0.0346	0.0686	0.269231	0.0228	0.06	0.283417	0.172414	0	462	340	6	6	0	0	0	0	0	0	0	0	0	0	0	0	0	0	0	0	1	1	0	2	0	0	0	0
569	Rat	Liver	Crj:CD(SD)IGS	Gavage	in vivo	Repeat	AAF	144	acetamidofluorene	Middle	100	mg/kg	4day	0.0092	0.0233	0.298246	0.0079	0.0253	0.324623	0.136364	0	741	557	9	9	5	0	0	0	0	0	0	0	0	0	0	0	0	0	0	0	2	2	0	4	0	0	0	0
569	Rat	Liver	Crj:CD(SD)IGS	Gavage	in vivo	Repeat	AAF	144	acetamidofluorene	High	300	mg/kg	4day	0.0062	0.0165	0.365854	0.0096	0.03	0.311558	0.0769231	1	751	465	11	11	5	2	0	1	1	2	0	0	0	0	0	0	0	1	1	2	2	2	0	4	0	0	0	0
569	Rat	Liver	Crj:CD(SD)IGS	Gavage	in vivo	Repeat	AAF	144	acetamidofluorene	Low	30	mg/kg	8day	0.0002	0.000889	0.5	0.003	0.011	0.365829	0.40678	1	818	677	21	21	6	0	0	5	5	12	0	0	0	0	0	0	0	1	1	2	5	5	0	10	0	0	0	0
569	Rat	Liver	Crj:CD(SD)IGS	Gavage	in vivo	Repeat	AAF	144	acetamidofluorene	Middle	100	mg/kg	8day	0.0001	0.000487	0.576923	0.0001	0.00064	0.456281	0	1	1496	1182	20	20	5	1	0	5	5	10	0	0	0	0	0	0	0	0	0	0	5	5	0	10	0	0	0	0
569	Rat	Liver	Crj:CD(SD)IGS	Gavage	in vivo	Repeat	AAF	144	acetamidofluorene	High	300	mg/kg	8day	0.0037	0.0107	0.384615	0.004	0.0141	0.358794	0	1	1019	840	20	20	6	2	0	5	5	11	0	0	0	0	0	0	0	0	0	0	5	5	0	10	0	0	0	0
569	Rat	Liver	Crj:CD(SD)IGS	Gavage	in vivo	Repeat	AAF	144	acetamidofluorene	Low	30	mg/kg	15day	0.0001	0.000487	0.730769	0.0001	0.00064	0.572864	0	1	2412	1919	15	15	14	5	2	0	0	0	0	0	0	0	0	0	0	0	0	0	5	5	4	14	0	0	0	0
569	Rat	Liver	Crj:CD(SD)IGS	Gavage	in vivo	Repeat	AAF	144	acetamidofluorene	Middle	100	mg/kg	15day	0.0001	0.000487	0.692308	0.0001	0.00064	0.579899	0.0972222	1	2180	1683	16	16	13	7	4	1	1	2	0	0	0	0	0	0	0	0	0	0	5	5	3	14	0	0	0	0
569	Rat	Liver	Crj:CD(SD)IGS	Gavage	in vivo	Repeat	AAF	144	acetamidofluorene	High	300	mg/kg	15day	0.0002	0.000889	0.45122	0.0001	0.00064	0.463317	0.0434783	1	1438	1236	15	15	9	5	4	0	0	0	0	0	0	0	0	0	0	0	0	0	5	5	1	11	0	0	0	0
569	Rat	Liver	Crj:CD(SD)IGS	Gavage	in vivo	Repeat	AAF	144	acetamidofluorene	Low	30	mg/kg	29day	0.0001	0.000487	0.666667	0.0001	0.00064	0.613065	0.234043	1	2259	1916	23	20	20	12	8	0	0	0	0	0	0	0	0	0	0	0	0	0	5	5	5	16	0	0	0	0
569	Rat	Liver	Crj:CD(SD)IGS	Gavage	in vivo	Repeat	AAF	144	acetamidofluorene	Middle	100	mg/kg	29day	0.0001	0.000487	0.670732	0.0001	0.00064	0.664322	0.0163934	1	2250	1967	21	20	20	13	8	0	0	0	0	0	0	0	0	0	0	0	0	0	5	5	5	17	0	0	0	0
569	Rat	Liver	Crj:CD(SD)IGS	Gavage	in vivo	Repeat	AAF	144	acetamidofluorene	High	300	mg/kg	29day	0.0001	0.000487	0.54878	0.0001	0.00064	0.533668	0	1	2294	1959	19	19	17	10	6	1	1	2	0	0	0	0	0	0	0	0	0	0	5	5	5	18	0	0	0	0
511	Rat	Liver	Crj:CD(SD)IGS	Gavage	in vivo	Repeat	ACA	116	acarbose	Low	100	mg/kg	4day	0.6012	0.643	0.122807	0.9713	0.988	0.120603	0.0666667	0	0	0	1	1	0	0	0	0	0	0	0	0	0	0	0	0	0	0	0	0	0	0	0	0	0	0	0	1
511	Rat	Liver	Crj:CD(SD)IGS	Gavage	in vivo	Repeat	ACA	116	acarbose	Middle	300	mg/kg	4day	0.0671	0.117	0.22807	0.0438	0.102	0.21809	0	0	0	0	1	1	0	0	0	0	0	0	0	0	0	0	0	0	0	0	0	0	0	0	0	0	0	0	0	1
511	Rat	Liver	Crj:CD(SD)IGS	Gavage	in vivo	Repeat	ACA	116	acarbose	High	1000	mg/kg	4day	0.0854	0.141	0.192982	0.3658	0.527	0.167839	0.0133333	0	0	0	0	0	0	0	0	0	0	0	0	0	0	0	0	0	0	0	0	0	0	0	0	0	0	0	0	0
511	Rat	Liver	Crj:CD(SD)IGS	Gavage	in vivo	Repeat	ACA	116	acarbose	Low	100	mg/kg	8day	0.2367	0.318	0.195122	0.9487	0.981	0.117588	0	0	0	0	2	2	0	0	0	0	0	0	0	0	0	0	0	0	0	0	0	0	0	0	0	0	0	0	0	2
511	Rat	Liver	Crj:CD(SD)IGS	Gavage	in vivo	Repeat	ACA	116	acarbose	Middle	300	mg/kg	8day	0.0035	0.0102	0.292035	0.0076	0.0244	0.231156	0	0	0	0	0	0	0	0	0	0	0	0	0	0	0	0	0	0	0	0	0	0	0	0	0	0	0	0	0	0
511	Rat	Liver	Crj:CD(SD)IGS	Gavage	in vivo	Repeat	ACA	116	acarbose	High	1000	mg/kg	8day	0.0022	0.00691	0.327434	0.0052	0.0179	0.260302	0	1	20	29	1	1	0	0	0	0	0	0	0	0	0	0	0	0	0	0	0	0	0	0	0	0	0	0	0	1
511	Rat	Liver	Crj:CD(SD)IGS	Gavage	in vivo	Repeat	ACA	116	acarbose	Low	100	mg/kg	15day	0.0427	0.0811	0.238938	0.3588	0.519	0.168844	0.0114943	0	0	0	1	1	0	0	0	0	0	0	0	0	0	0	0	0	0	0	0	0	0	0	0	0	0	0	0	1
511	Rat	Liver	Crj:CD(SD)IGS	Gavage	in vivo	Repeat	ACA	116	acarbose	Middle	300	mg/kg	15day	0.0084	0.0215	0.263158	0.0875	0.175	0.203015	0.00518135	0	1	0	2	2	0	0	0	0	0	0	0	0	0	0	0	0	0	0	0	0	0	0	0	0	0	0	0	2
511	Rat	Liver	Crj:CD(SD)IGS	Gavage	in vivo	Repeat	ACA	116	acarbose	High	1000	mg/kg	15day	0.0019	0.00614	0.423077	0.003	0.011	0.268342	0	1	1	1	0	0	0	0	0	0	0	0	0	0	0	0	0	0	0	0	0	0	0	0	0	0	0	0	0	0
511	Rat	Liver	Crj:CD(SD)IGS	Gavage	in vivo	Repeat	ACA	116	acarbose	Low	100	mg/kg	29day	0.1031	0.163	0.192982	0.1081	0.204	0.18794	0.127358	0	0	0	2	2	0	0	0	0	0	0	0	0	0	0	0	0	0	0	0	0	0	0	0	0	0	0	0	2
511	Rat	Liver	Crj:CD(SD)IGS	Gavage	in vivo	Repeat	ACA	116	acarbose	Middle	300	mg/kg	29day	0.0507	0.0935	0.192308	0.351	0.51	0.159799	0.24812	0	0	0	3	3	0	0	0	0	0	0	0	0	0	0	0	0	0	0	0	0	0	0	0	0	0	0	0	3
511	Rat	Liver	Crj:CD(SD)IGS	Gavage	in vivo	Repeat	ACA	116	acarbose	High	1000	mg/kg	29day	0.0762	0.13	0.230769	0.2525	0.398	0.163819	0	0	0	1	2	2	0	0	0	0	0	0	0	0	0	0	0	0	0	0	0	0	0	0	0	0	0	0	0	2
490	Rat	Liver	Crj:CD(SD)IGS	Gavage	in vivo	Repeat	ACZ	108	acetazolamide	Low	60	mg/kg	4day	0.2398	0.32	0.170732	0.3639	0.526	0.165829	0.24	0	0	0	0	0	0	0	0	0	0	0	0	0	0	0	0	0	0	0	0	0	0	0	0	0	0	0	0	0
490	Rat	Liver	Crj:CD(SD)IGS	Gavage	in vivo	Repeat	ACZ	108	acetazolamide	Middle	200	mg/kg	4day	0.0021	0.00664	0.353659	0.0104	0.0322	0.247236	0.0472973	1	7	2	0	0	0	0	0	0	0	0	0	0	0	0	0	0	0	0	0	0	0	0	0	0	0	0	0	0
490	Rat	Liver	Crj:CD(SD)IGS	Gavage	in vivo	Repeat	ACZ	108	acetazolamide	High	600	mg/kg	4day	0.0001	0.000487	0.433628	0.0001	0.00064	0.433166	0.121685	1	275	292	0	0	0	0	0	0	0	0	0	0	0	0	0	0	0	0	0	0	0	0	0	0	0	0	0	0
490	Rat	Liver	Crj:CD(SD)IGS	Gavage	in vivo	Repeat	ACZ	108	acetazolamide	Low	60	mg/kg	8day	0.0048	0.0133	0.423077	0.001	0.00443	0.272362	0.00877193	1	0	0	0	0	0	0	0	0	0	0	0	0	0	0	0	0	0	0	0	0	0	0	0	0	0	0	0	0
490	Rat	Liver	Crj:CD(SD)IGS	Gavage	in vivo	Repeat	ACZ	108	acetazolamide	Middle	200	mg/kg	8day	0.0203	0.0443	0.269231	0.1507	0.27	0.194975	0	0	0	1	0	0	0	0	0	0	0	0	0	0	0	0	0	0	0	0	0	0	0	0	0	0	0	0	0	0
490	Rat	Liver	Crj:CD(SD)IGS	Gavage	in vivo	Repeat	ACZ	108	acetazolamide	High	600	mg/kg	8day	0.0025	0.00775	0.256637	0.0358	0.0864	0.219095	0.00956938	0	15	8	0	0	0	0	0	0	0	0	0	0	0	0	0	0	0	0	0	0	0	0	0	0	0	0	0	0
490	Rat	Liver	Crj:CD(SD)IGS	Gavage	in vivo	Repeat	ACZ	108	acetazolamide	Low	60	mg/kg	15day	0.1193	0.184	0.210526	0.4188	0.576	0.162814	0	0	0	0	0	0	0	0	0	0	0	0	0	0	0	0	0	0	0	0	0	0	0	0	0	0	0	0	0	0
490	Rat	Liver	Crj:CD(SD)IGS	Gavage	in vivo	Repeat	ACZ	108	acetazolamide	Middle	200	mg/kg	15day	0.0009	0.00318	0.384615	0.0147	0.0422	0.244221	0.0625	1	4	23	0	0	0	0	0	0	0	0	0	0	0	0	0	0	0	0	0	0	0	0	0	0	0	0	0	0
490	Rat	Liver	Crj:CD(SD)IGS	Gavage	in vivo	Repeat	ACZ	108	acetazolamide	High	600	mg/kg	15day	0.0002	0.000889	0.461538	0.0068	0.0221	0.239196	0.012987	1	35	87	0	0	0	0	0	0	0	0	0	0	0	0	0	0	0	0	0	0	0	0	0	0	0	0	0	0
490	Rat	Liver	Crj:CD(SD)IGS	Gavage	in vivo	Repeat	ACZ	108	acetazolamide	Low	60	mg/kg	29day	0.0218	0.0471	0.346154	0.1281	0.235	0.2	0.271493	1	0	0	0	0	0	0	0	0	0	0	0	0	0	0	0	0	0	0	0	0	0	0	0	0	0	0	0	0
490	Rat	Liver	Crj:CD(SD)IGS	Gavage	in vivo	Repeat	ACZ	108	acetazolamide	Middle	200	mg/kg	29day	0.0006	0.00221	0.385965	0.0005	0.00245	0.303518	0	1	0	2	0	0	0	0	0	0	0	0	0	0	0	0	0	0	0	0	0	0	0	0	0	0	0	0	0	0
490	Rat	Liver	Crj:CD(SD)IGS	Gavage	in vivo	Repeat	ACZ	108	acetazolamide	High	600	mg/kg	29day	0.0003	0.00126	0.309735	0.0008	0.00369	0.277387	0.0206186	1	1	2	0	0	0	0	0	0	0	0	0	0	0	0	0	0	0	0	0	0	0	0	0	0	0	0	0	0
238	Rat	Liver	Crj:CD(SD)IGS	Gavage	in vivo	Repeat	ADP	39	adapin	Low	10	mg/kg	4day	0.4202	0.487	0.185841	0.5482	0.692	0.148744	0	0	0	0	0	0	0	0	0	0	0	0	0	0	0	0	0	0	0	0	0	0	0	0	0	0	0	0	0	0
238	Rat	Liver	Crj:CD(SD)IGS	Gavage	in vivo	Repeat	ADP	39	adapin	Middle	30	mg/kg	4day	0.0012	0.00408	0.274336	0.0016	0.00656	0.267337	0	0	13	5	0	0	0	0	0	0	0	0	0	0	0	0	0	0	0	0	0	0	0	0	0	0	0	0	0	0
238	Rat	Liver	Crj:CD(SD)IGS	Gavage	in vivo	Repeat	ADP	39	adapin	High	100	mg/kg	4day	0.1929	0.27	0.19469	0.0094	0.0295	0.219095	0.0155039	0	3	43	0	0	0	0	0	0	0	0	0	0	0	0	0	0	0	0	0	0	0	0	0	0	0	0	0	0
238	Rat	Liver	Crj:CD(SD)IGS	Gavage	in vivo	Repeat	ADP	39	adapin	Low	10	mg/kg	8day	0.0048	0.0133	0.298246	0.0004	0.0021	0.292462	0	0	22	12	0	0	0	0	0	0	0	0	0	0	0	0	0	0	0	0	0	0	0	0	0	0	0	0	0	0
238	Rat	Liver	Crj:CD(SD)IGS	Gavage	in vivo	Repeat	ADP	39	adapin	Middle	30	mg/kg	8day	0.0002	0.000889	0.315789	0.0002	0.00117	0.331658	0.277778	1	35	47	0	0	0	0	0	0	0	0	0	0	0	0	0	0	0	0	0	0	0	0	0	0	0	0	0	0
238	Rat	Liver	Crj:CD(SD)IGS	Gavage	in vivo	Repeat	ADP	39	adapin	High	100	mg/kg	8day	0.0135	0.0318	0.274336	0.0012	0.0052	0.303518	0	0	18	19	0	0	0	0	0	0	0	0	0	0	0	0	0	0	0	0	0	0	0	0	0	0	0	0	0	0
238	Rat	Liver	Crj:CD(SD)IGS	Gavage	in vivo	Repeat	ADP	39	adapin	Low	10	mg/kg	15day	0.0763	0.13	0.212389	0.257	0.403	0.177889	0	0	0	0	0	0	0	0	0	0	0	0	0	0	0	0	0	0	0	0	0	0	0	0	0	0	0	0	0	0
238	Rat	Liver	Crj:CD(SD)IGS	Gavage	in vivo	Repeat	ADP	39	adapin	Middle	30	mg/kg	15day	0.2112	0.29	0.269231	0.8898	0.95	0.117588	0	0	0	0	0	0	0	0	0	0	0	0	0	0	0	0	0	0	0	0	0	0	0	0	0	0	0	0	0	0
238	Rat	Liver	Crj:CD(SD)IGS	Gavage	in vivo	Repeat	ADP	39	adapin	High	100	mg/kg	15day	0.1468	0.218	0.346154	0.4077	0.562	0.165829	0.04	0	1	0	1	1	1	0	0	0	0	0	0	0	0	0	0	0	0	0	0	0	0	0	0	0	0	0	0	0
238	Rat	Liver	Crj:CD(SD)IGS	Gavage	in vivo	Repeat	ADP	39	adapin	Low	10	mg/kg	29day	0.4186	0.486	0.158537	0.9435	0.977	0.114573	0.179775	0	0	0	0	0	0	0	0	0	0	0	0	0	0	0	0	0	0	0	0	0	0	0	0	0	0	0	0	0
238	Rat	Liver	Crj:CD(SD)IGS	Gavage	in vivo	Repeat	ADP	39	adapin	Middle	30	mg/kg	29day	0.2439	0.324	0.175439	0.7769	0.87	0.137688	0.5	0	0	0	0	0	0	0	0	0	0	0	0	0	0	0	0	0	0	0	0	0	0	0	0	0	0	0	0	0
238	Rat	Liver	Crj:CD(SD)IGS	Gavage	in vivo	Repeat	ADP	39	adapin	High	100	mg/kg	29day	0.119	0.183	0.231707	0.2412	0.384	0.175879	0	0	28	24	6	6	4	0	0	0	0	0	0	0	0	0	0	0	0	0	0	0	0	0	0	0	0	0	0	0
518	Rat	Liver	Crj:CD(SD)IGS	Gavage	in vivo	Repeat	AJM	118	ajmaline	Low	30	mg/kg	4day	0.0322	0.0647	0.245614	0.1678	0.291	0.19598	0.00970874	0	0	0	0	0	0	0	0	0	0	0	0	0	0	0	0	0	0	0	0	0	0	0	0	0	0	0	0	0
518	Rat	Liver	Crj:CD(SD)IGS	Gavage	in vivo	Repeat	AJM	118	ajmaline	Middle	100	mg/kg	4day	0.3314	0.408	0.176991	0.5462	0.691	0.156784	0.137255	0	5	5	0	0	0	0	0	0	0	0	0	0	0	0	0	0	0	0	0	0	0	0	0	0	0	0	0	0
518	Rat	Liver	Crj:CD(SD)IGS	Gavage	in vivo	Repeat	AJM	118	ajmaline	High	300	mg/kg	4day	0.0051	0.014	0.268293	0.0068	0.0221	0.243216	0	0	100	102	1	1	0	0	0	0	0	0	0	0	0	0	0	0	0	0	0	0	0	0	0	0	0	0	0	1
518	Rat	Liver	Crj:CD(SD)IGS	Gavage	in vivo	Repeat	AJM	118	ajmaline	Low	30	mg/kg	8day	0.0171	0.0385	0.269231	0.0938	0.184	0.20804	0	0	0	1	0	0	0	0	0	0	0	0	0	0	0	0	0	0	0	0	0	0	0	0	0	0	0	0	0	0
518	Rat	Liver	Crj:CD(SD)IGS	Gavage	in vivo	Repeat	AJM	118	ajmaline	Middle	100	mg/kg	8day	0.0015	0.00498	0.307692	0.0022	0.00862	0.262312	0	1	0	1	0	0	0	0	0	0	0	0	0	0	0	0	0	0	0	0	0	0	0	0	0	0	0	0	0	0
518	Rat	Liver	Crj:CD(SD)IGS	Gavage	in vivo	Repeat	AJM	118	ajmaline	High	300	mg/kg	8day	0.0001	0.000487	0.461538	0.0001	0.00064	0.327638	0	1	117	121	0	0	0	0	0	0	0	0	0	0	0	0	0	0	0	0	0	0	0	0	0	0	0	0	0	0
518	Rat	Liver	Crj:CD(SD)IGS	Gavage	in vivo	Repeat	AJM	118	ajmaline	Low	30	mg/kg	15day	0.6556	0.689	0.158537	0.9118	0.959	0.129648	0	0	0	0	1	1	0	0	0	0	0	0	0	0	0	0	0	0	0	0	0	0	0	0	0	0	0	0	0	1
518	Rat	Liver	Crj:CD(SD)IGS	Gavage	in vivo	Repeat	AJM	118	ajmaline	Middle	100	mg/kg	15day	0.3283	0.406	0.158537	0.6862	0.801	0.132663	0	0	0	0	1	1	1	0	0	0	0	0	0	0	0	0	0	0	0	0	0	0	0	0	0	0	0	0	0	0
518	Rat	Liver	Crj:CD(SD)IGS	Gavage	in vivo	Repeat	AJM	118	ajmaline	High	300	mg/kg	15day	0.0037	0.0107	0.317073	0.0081	0.0258	0.237186	0	1	150	101	2	2	0	0	0	0	0	0	0	0	0	0	0	0	0	1	1	2	0	0	0	0	0	0	0	1
518	Rat	Liver	Crj:CD(SD)IGS	Gavage	in vivo	Repeat	AJM	118	ajmaline	Low	30	mg/kg	29day	0.4304	0.495	0.123894	0.3072	0.462	0.171859	0	0	0	0	3	3	0	0	0	0	0	0	0	0	0	0	0	0	0	0	0	0	0	0	0	0	0	0	0	3
518	Rat	Liver	Crj:CD(SD)IGS	Gavage	in vivo	Repeat	AJM	118	ajmaline	Middle	100	mg/kg	29day	0.5743	0.62	0.159292	0.1833	0.311	0.18995	0.5	0	11	1	1	1	0	0	0	0	0	0	0	0	0	0	0	0	0	0	0	0	0	0	0	0	0	0	0	1
518	Rat	Liver	Crj:CD(SD)IGS	Gavage	in vivo	Repeat	AJM	118	ajmaline	High	300	mg/kg	29day	0.0008	0.00287	0.256637	0.0004	0.0021	0.273367	0	0	247	218	1	1	0	0	0	0	0	0	0	0	0	0	0	0	0	0	0	0	0	0	0	0	0	0	0	1
209	Rat	Liver	Crj:CD(SD)IGS	Gavage	in vivo	Repeat	AM	33	amiodarone	Low	20	mg/kg	4day	0.1188	0.183	0.307692	0.5386	0.685	0.157789	0.673913	0	0	0	1	1	0	0	0	1	1	2	0	0	0	0	0	0	0	0	0	0	0	0	0	0	0	0	0	0
209	Rat	Liver	Crj:CD(SD)IGS	Gavage	in vivo	Repeat	AM	33	amiodarone	Middle	60	mg/kg	4day	0.3396	0.417	0.150442	0.9124	0.959	0.128643	0.0693069	0	0	0	0	0	0	0	0	0	0	0	0	0	0	0	0	0	0	0	0	0	0	0	0	0	0	0	0	0
209	Rat	Liver	Crj:CD(SD)IGS	Gavage	in vivo	Repeat	AM	33	amiodarone	High	200	mg/kg	4day	0.0001	0.000487	0.318584	0.0033	0.012	0.252261	0.0184049	1	41	45	2	2	0	0	0	2	2	4	0	0	0	0	0	0	0	0	0	0	0	0	0	0	0	0	0	0
209	Rat	Liver	Crj:CD(SD)IGS	Gavage	in vivo	Repeat	AM	33	amiodarone	Low	20	mg/kg	8day	0.0579	0.103	0.256637	0.1423	0.257	0.178894	0	0	0	0	1	1	0	0	0	1	1	2	0	0	0	0	0	0	0	0	0	0	0	0	0	0	0	0	0	0
209	Rat	Liver	Crj:CD(SD)IGS	Gavage	in vivo	Repeat	AM	33	amiodarone	Middle	60	mg/kg	8day	0.172	0.247	0.207317	0.2912	0.442	0.172864	0	0	0	0	0	0	0	0	0	0	0	0	0	0	0	0	0	0	0	0	0	0	0	0	0	0	0	0	0	0
209	Rat	Liver	Crj:CD(SD)IGS	Gavage	in vivo	Repeat	AM	33	amiodarone	High	200	mg/kg	8day	0.0001	0.000487	0.378049	0.0001	0.00064	0.325628	0.0135135	1	216	182	3	3	0	0	0	0	0	0	0	0	0	0	0	0	0	0	0	0	0	0	0	0	0	0	0	0
209	Rat	Liver	Crj:CD(SD)IGS	Gavage	in vivo	Repeat	AM	33	amiodarone	Low	20	mg/kg	15day	0.0736	0.126	0.269231	0.6246	0.752	0.154774	0	0	0	0	0	0	0	0	0	0	0	0	0	0	0	0	0	0	0	0	0	0	0	0	0	0	0	0	0	0
209	Rat	Liver	Crj:CD(SD)IGS	Gavage	in vivo	Repeat	AM	33	amiodarone	Middle	60	mg/kg	15day	0.4245	0.49	0.168142	0.6303	0.757	0.151759	0.0769231	0	0	0	0	0	0	0	0	0	0	0	0	0	0	0	0	0	0	0	0	0	0	0	0	0	0	0	0	0
209	Rat	Liver	Crj:CD(SD)IGS	Gavage	in vivo	Repeat	AM	33	amiodarone	High	200	mg/kg	15day	0.0001	0.000487	0.539823	0.0001	0.00064	0.467337	0	1	933	770	17	17	7	0	0	0	0	0	0	0	0	0	0	0	0	0	0	0	0	0	0	0	0	0	0	0
209	Rat	Liver	Crj:CD(SD)IGS	Gavage	in vivo	Repeat	AM	33	amiodarone	Low	20	mg/kg	29day	0.2818	0.362	0.210526	0.8086	0.896	0.138693	0.0200669	0	0	0	1	1	0	0	0	1	1	2	0	0	0	0	0	0	0	0	0	0	0	0	0	0	0	0	0	0
209	Rat	Liver	Crj:CD(SD)IGS	Gavage	in vivo	Repeat	AM	33	amiodarone	Middle	60	mg/kg	29day	0.0627	0.111	0.219512	0.1691	0.292	0.18392	0	0	0	0	1	1	0	0	0	0	0	0	0	0	0	0	0	0	0	0	0	0	0	0	0	0	0	0	0	0
209	Rat	Liver	Crj:CD(SD)IGS	Gavage	in vivo	Repeat	AM	33	amiodarone	High	200	mg/kg	29day	0.0001	0.000487	0.473684	0.0001	0.00064	0.458291	0	1	891	710	17	16	7	0	0	0	0	0	0	0	0	0	0	0	0	0	0	0	0	0	0	0	1	1	0	0
691	Rat	Liver	Crj:CD(SD)IGS	intravenous injection	in vivo	Repeat	AMB	157	amphotericin B	Low	0.1	mg/kg	4day	0.1977	0.276	0.20354	0.1137	0.213	0.18794		0	0	0	0	0	0	0	0	0	0	0	0	0	0	0	0	0	0	0	0	0	0	0	0	0	0	0	0	0
691	Rat	Liver	Crj:CD(SD)IGS	intravenous injection	in vivo	Repeat	AMB	157	amphotericin B	Middle	0.3	mg/kg	4day	0.0039	0.0112	0.345133	0.0364	0.0877	0.225126		1	2	2	0	0	0	0	0	0	0	0	0	0	0	0	0	0	0	0	0	0	0	0	0	0	0	0	0	0
691	Rat	Liver	Crj:CD(SD)IGS	intravenous injection	in vivo	Repeat	AMB	157	amphotericin B	High	1	mg/kg	4day	0.048	0.0892	0.231707	0.0565	0.125	0.21407		0	6	4	0	0	0	0	0	0	0	0	0	0	0	0	0	0	0	0	0	0	0	0	0	0	0	0	0	0
691	Rat	Liver	Crj:CD(SD)IGS	intravenous injection	in vivo	Repeat	AMB	157	amphotericin B	Low	0.1	mg/kg	8day	0.6742	0.703	0.122807	0.7559	0.855	0.138693		0	0	0	0	0	0	0	0	0	0	0	0	0	0	0	0	0	0	0	0	0	0	0	0	0	0	0	0	0
691	Rat	Liver	Crj:CD(SD)IGS	intravenous injection	in vivo	Repeat	AMB	157	amphotericin B	Middle	0.3	mg/kg	8day	0.2884	0.368	0.134146	0.6018	0.736	0.144724		0	0	0	2	2	0	0	0	0	0	0	0	0	0	0	0	0	0	2	2	4	0	0	0	0	0	0	0	0
691	Rat	Liver	Crj:CD(SD)IGS	intravenous injection	in vivo	Repeat	AMB	157	amphotericin B	High	1	mg/kg	8day	0.3212	0.399	0.210526	0.2733	0.422	0.172864		0	0	0	1	1	0	0	0	0	0	0	0	0	0	0	0	0	0	1	1	2	0	0	0	0	0	0	0	0
691	Rat	Liver	Crj:CD(SD)IGS	intravenous injection	in vivo	Repeat	AMB	157	amphotericin B	Low	0.1	mg/kg	15day	0.3795	0.451	0.158537	0.3957	0.551	0.150754		0	0	0	0	0	0	0	0	0	0	0	0	0	0	0	0	0	0	0	0	0	0	0	0	0	0	0	0	0
691	Rat	Liver	Crj:CD(SD)IGS	intravenous injection	in vivo	Repeat	AMB	157	amphotericin B	Middle	0.3	mg/kg	15day	0.3748	0.448	0.207317	0.1767	0.301	0.19196		0	0	9	1	1	0	0	0	0	0	0	0	0	0	0	0	0	0	1	1	2	0	0	0	0	0	0	0	0
691	Rat	Liver	Crj:CD(SD)IGS	intravenous injection	in vivo	Repeat	AMB	157	amphotericin B	High	1	mg/kg	15day	0.0868	0.143	0.207317	0.008	0.0255	0.253266		0	1	16	1	1	0	0	0	0	0	0	0	0	0	0	0	0	0	1	1	2	0	0	0	0	0	0	0	0
691	Rat	Liver	Crj:CD(SD)IGS	intravenous injection	in vivo	Repeat	AMB	157	amphotericin B	Low	0.1	mg/kg	29day	0.5525	0.602	0.157895	0.7593	0.856	0.141709		0	0	0	0	0	0	0	0	0	0	0	0	0	0	0	0	0	0	0	0	0	0	0	0	0	0	0	0	0
691	Rat	Liver	Crj:CD(SD)IGS	intravenous injection	in vivo	Repeat	AMB	157	amphotericin B	Middle	0.3	mg/kg	29day	0.0294	0.06	0.280488	0.0529	0.118	0.219095		0	0	1	2	2	0	0	0	0	0	0	0	0	0	0	0	0	0	2	2	4	0	0	0	0	0	0	0	0
691	Rat	Liver	Crj:CD(SD)IGS	intravenous injection	in vivo	Repeat	AMB	157	amphotericin B	High	1	mg/kg	29day	0.0124	0.0299	0.307692	0.0063	0.0209	0.245226		1	7	4	3	3	2	0	0	0	0	0	0	0	0	0	0	0	0	3	3	8	0	0	0	0	0	0	0	0
368	Rat	Liver	Crj:CD(SD)IGS	Gavage	in vivo	Repeat	AMT	70	amitriptyline	Low	15	mg/kg	4day	0.2653	0.345	0.192982	0.365	0.527	0.158794	0	0	0	0	1	1	0	0	0	0	0	0	0	0	0	0	0	0	0	1	1	2	0	0	0	0	0	0	0	0
368	Rat	Liver	Crj:CD(SD)IGS	Gavage	in vivo	Repeat	AMT	70	amitriptyline	Middle	50	mg/kg	4day	0.0129	0.0308	0.318584	0.0076	0.0244	0.341709	0	1	8	10	0	0	0	0	0	0	0	0	0	0	0	0	0	0	0	0	0	0	0	0	0	0	0	0	0	0
368	Rat	Liver	Crj:CD(SD)IGS	Gavage	in vivo	Repeat	AMT	70	amitriptyline	High	150	mg/kg	4day	0.0006	0.00221	0.353659	0.0013	0.00552	0.379899	0.157407	1	335	242	0	0	0	0	0	0	0	0	0	0	0	0	0	0	0	0	0	0	0	0	0	0	0	0	0	0
368	Rat	Liver	Crj:CD(SD)IGS	Gavage	in vivo	Repeat	AMT	70	amitriptyline	Low	15	mg/kg	8day	0.9045	0.908	0.105263	1	1	0.0492462	0.0283688	0	0	0	1	1	0	0	0	0	0	0	0	0	0	0	0	0	0	1	1	2	0	0	0	0	0	0	0	0
368	Rat	Liver	Crj:CD(SD)IGS	Gavage	in vivo	Repeat	AMT	70	amitriptyline	Middle	50	mg/kg	8day	0.8654	0.873	0.115385	0.8982	0.954	0.114573	0.0985915	0	1	0	1	1	0	0	0	0	0	0	0	0	0	0	0	0	0	1	1	2	0	0	0	0	0	0	0	0
368	Rat	Liver	Crj:CD(SD)IGS	Gavage	in vivo	Repeat	AMT	70	amitriptyline	High	150	mg/kg	8day	0.0001	0.000487	0.389381	0.0002	0.00117	0.365829	0.237288	1	514	542	8	8	0	0	0	0	0	0	0	0	0	0	0	0	0	0	0	0	0	0	0	0	0	0	0	0
368	Rat	Liver	Crj:CD(SD)IGS	Gavage	in vivo	Repeat	AMT	70	amitriptyline	Low	15	mg/kg	15day	0.0029	0.00875	0.353659	0.0187	0.0512	0.309548	0.107143	1	264	158	0	0	0	0	0	0	0	0	0	0	0	0	0	0	0	0	0	0	0	0	0	0	0	0	0	0
368	Rat	Liver	Crj:CD(SD)IGS	Gavage	in vivo	Repeat	AMT	70	amitriptyline	Middle	50	mg/kg	15day	0.5031	0.558	0.22807	0.6814	0.798	0.125628	0.0366667	0	0	0	1	1	0	0	0	0	0	0	0	0	0	0	0	0	0	0	0	0	0	0	0	0	0	0	0	0
368	Rat	Liver	Crj:CD(SD)IGS	Gavage	in vivo	Repeat	AMT	70	amitriptyline	High	150	mg/kg	15day	0.0001	0.000487	0.378049	0.0035	0.0126	0.339698	0	1	516	523	10	10	10	1	0	0	0	0	0	0	0	0	0	0	0	0	0	0	0	0	0	0	0	0	0	0
368	Rat	Liver	Crj:CD(SD)IGS	Gavage	in vivo	Repeat	AMT	70	amitriptyline	Low	15	mg/kg	29day	0.3982	0.467	0.153846	0.1599	0.281	0.19196	0	0	0	0	0	0	0	0	0	0	0	0	0	0	0	0	0	0	0	0	0	0	0	0	0	0	0	0	0	0
368	Rat	Liver	Crj:CD(SD)IGS	Gavage	in vivo	Repeat	AMT	70	amitriptyline	Middle	50	mg/kg	29day	0.1607	0.234	0.22807	0.3109	0.466	0.162814	0	0	1	0	7	7	6	0	0	0	0	0	0	0	0	0	0	0	0	0	0	0	0	0	0	0	0	0	0	0
368	Rat	Liver	Crj:CD(SD)IGS	Gavage	in vivo	Repeat	AMT	70	amitriptyline	High	150	mg/kg	29day	0.0001	0.000487	0.365854	0.0035	0.0126	0.313568	0	1	257	175	7	6	6	5	0	0	0	0	0	0	0	0	0	0	0	0	0	0	0	0	0	0	1	1	0	0
101	Rat	Liver	Crj:CD(SD)IGS	Gavage	in vivo	Repeat	ANIT	9	naphthyl isothiocyanate	Low	1.5	mg/kg	4day	0.5514	0.601	0.140351	0.9686	0.988	0.112563	0	0	0	0	0	0	0	0	0	0	0	0	0	0	0	0	0	0	0	0	0	0	0	0	0	0	0	0	0	0
101	Rat	Liver	Crj:CD(SD)IGS	Gavage	in vivo	Repeat	ANIT	9	naphthyl isothiocyanate	Middle	5	mg/kg	4day	0.1119	0.175	0.212389	0.3363	0.494	0.163819	0	0	1	0	0	0	0	0	0	0	0	0	0	0	0	0	0	0	0	0	0	0	0	0	0	0	0	0	0	0
101	Rat	Liver	Crj:CD(SD)IGS	Gavage	in vivo	Repeat	ANIT	9	naphthyl isothiocyanate	High	15	mg/kg	4day	0.0001	0.000487	0.461538	0.0001	0.00064	0.411055	0.0177305	1	648	282	18	18	2	0	0	5	5	10	5	5	2	12	4	4	8	0	0	0	4	4	0	8	0	0	0	0
101	Rat	Liver	Crj:CD(SD)IGS	Gavage	in vivo	Repeat	ANIT	9	naphthyl isothiocyanate	Low	1.5	mg/kg	8day	0.6804	0.708	0.115385	0.6541	0.778	0.141709	0	0	1	0	1	1	0	0	0	1	1	2	0	0	0	0	0	0	0	0	0	0	0	0	0	0	0	0	0	0
101	Rat	Liver	Crj:CD(SD)IGS	Gavage	in vivo	Repeat	ANIT	9	naphthyl isothiocyanate	Middle	5	mg/kg	8day	0.8199	0.832	0.141593	0.9503	0.981	0.0994975	0	0	0	0	0	0	0	0	0	0	0	0	0	0	0	0	0	0	0	0	0	0	0	0	0	0	0	0	0	0
101	Rat	Liver	Crj:CD(SD)IGS	Gavage	in vivo	Repeat	ANIT	9	naphthyl isothiocyanate	High	15	mg/kg	8day	0.0001	0.000487	0.653846	0.0001	0.00064	0.370854	0.195913	1	475	272	21	21	2	0	0	5	5	11	5	5	0	10	4	4	8	2	2	4	5	5	1	11	0	0	0	0
101	Rat	Liver	Crj:CD(SD)IGS	Gavage	in vivo	Repeat	ANIT	9	naphthyl isothiocyanate	Low	1.5	mg/kg	15day	0.3769	0.45	0.176991	0.3003	0.454	0.171859	0.0414508	0	0	0	0	0	0	0	0	0	0	0	0	0	0	0	0	0	0	0	0	0	0	0	0	0	0	0	0	0
101	Rat	Liver	Crj:CD(SD)IGS	Gavage	in vivo	Repeat	ANIT	9	naphthyl isothiocyanate	Middle	5	mg/kg	15day	0.1722	0.247	0.192308	0.6826	0.798	0.141709	0.0833333	0	1	0	0	0	0	0	0	0	0	0	0	0	0	0	0	0	0	0	0	0	0	0	0	0	0	0	0	0
101	Rat	Liver	Crj:CD(SD)IGS	Gavage	in vivo	Repeat	ANIT	9	naphthyl isothiocyanate	High	15	mg/kg	15day	0.0001	0.000487	0.846154	0.0001	0.00064	0.40402	0.15154	1	765	621	19	19	5	0	0	5	5	10	3	3	1	7	3	3	6	3	3	6	5	5	4	14	0	0	0	0
101	Rat	Liver	Crj:CD(SD)IGS	Gavage	in vivo	Repeat	ANIT	9	naphthyl isothiocyanate	Low	1.5	mg/kg	29day	0.7429	0.763	0.159292	0.9392	0.974	0.113568	0	0	0	0	0	0	0	0	0	0	0	0	0	0	0	0	0	0	0	0	0	0	0	0	0	0	0	0	0	0
101	Rat	Liver	Crj:CD(SD)IGS	Gavage	in vivo	Repeat	ANIT	9	naphthyl isothiocyanate	Middle	5	mg/kg	29day	0.6012	0.643	0.159292	0.912	0.959	0.136683		0	0	0	0	0	0	0	0	0	0	0	0	0	0	0	0	0	0	0	0	0	0	0	0	0	0	0	0	0
101	Rat	Liver	Crj:CD(SD)IGS	Gavage	in vivo	Repeat	ANIT	9	naphthyl isothiocyanate	High	15	mg/kg	29day	0.0001	0.000487	0.538462	0.0001	0.00064	0.39397	0.0724234	1	499	387	15	15	4	0	0	5	5	10	0	0	0	0	1	1	2	4	4	8	5	5	4	14	0	0	0	0
42	Rat	Liver	Crj:CD(SD)IGS	Gavage	in vivo	Repeat	APAP	1	acetaminophen	Low	300	mg/kg	4day	0.0922	0.149	0.307692	0.3819	0.54	0.162814	0	0	2	1	0	0	0	0	0	0	0	0	0	0	0	0	0	0	0	0	0	0	0	0	0	0	0	0	0	0
42	Rat	Liver	Crj:CD(SD)IGS	Gavage	in vivo	Repeat	APAP	1	acetaminophen	Middle	600	mg/kg	4day	0.0377	0.0735	0.304878	0.2558	0.402	0.18392	0	0	0	0	5	5	1	0	0	2	2	5	0	0	0	0	0	0	0	1	1	2	0	0	0	0	0	0	0	0
42	Rat	Liver	Crj:CD(SD)IGS	Gavage	in vivo	Repeat	APAP	1	acetaminophen	High	1000	mg/kg	4day	0.0002	0.000889	0.384615	0.0007	0.00328	0.319598	0	1	144	174	14	14	3	0	0	4	4	9	0	0	0	0	0	0	0	3	3	6	0	0	0	0	0	0	0	0
42	Rat	Liver	Crj:CD(SD)IGS	Gavage	in vivo	Repeat	APAP	1	acetaminophen	Low	300	mg/kg	8day	0.2122	0.291	0.22807	0.6458	0.771	0.135678	0.0128205	0	0	0	0	0	0	0	0	0	0	0	0	0	0	0	0	0	0	0	0	0	0	0	0	0	0	0	0	0
42	Rat	Liver	Crj:CD(SD)IGS	Gavage	in vivo	Repeat	APAP	1	acetaminophen	Middle	600	mg/kg	8day	0.0153	0.0353	0.384615	0.1837	0.311	0.18191	0.0878049	1	7	2	1	1	0	0	0	1	1	2	0	0	0	0	0	0	0	0	0	0	0	0	0	0	0	0	0	0
42	Rat	Liver	Crj:CD(SD)IGS	Gavage	in vivo	Repeat	APAP	1	acetaminophen	High	1000	mg/kg	8day	0.0006	0.00221	0.350877	0.0012	0.0052	0.327638	0.0909091	1	71	53	3	3	0	0	0	2	2	4	0	0	0	0	0	0	0	1	1	2	0	0	0	0	0	0	0	0
42	Rat	Liver	Crj:CD(SD)IGS	Gavage	in vivo	Repeat	APAP	1	acetaminophen	Low	300	mg/kg	15day	0.4816	0.54	0.175439	0.943	0.977	0.118593	0	0	0	0	0	0	0	0	0	0	0	0	0	0	0	0	0	0	0	0	0	0	0	0	0	0	0	0	0	0
42	Rat	Liver	Crj:CD(SD)IGS	Gavage	in vivo	Repeat	APAP	1	acetaminophen	Middle	600	mg/kg	15day	0.0535	0.0974	0.207317	0.3857	0.544	0.156784	0	0	44	13	4	4	0	0	0	1	1	2	0	0	0	0	0	0	0	0	0	0	0	0	0	0	0	0	0	0
42	Rat	Liver	Crj:CD(SD)IGS	Gavage	in vivo	Repeat	APAP	1	acetaminophen	High	1000	mg/kg	15day	0.0016	0.00529	0.317073	0.0203	0.0548	0.249246	0.0551724	1	328	141	8	8	0	0	0	1	1	2	0	0	0	0	0	0	0	0	0	0	0	0	0	0	0	0	0	0
42	Rat	Liver	Crj:CD(SD)IGS	Gavage	in vivo	Repeat	APAP	1	acetaminophen	Low	300	mg/kg	29day	0.3546	0.428	0.207317	0.5737	0.714	0.162814	0.0222222	0	4	3	0	0	0	0	0	0	0	0	0	0	0	0	0	0	0	0	0	0	0	0	0	0	0	0	0	0
42	Rat	Liver	Crj:CD(SD)IGS	Gavage	in vivo	Repeat	APAP	1	acetaminophen	Middle	600	mg/kg	29day	0.1385	0.207	0.195122	0.3266	0.482	0.174874	0	0	25	28	2	2	0	0	0	0	0	0	0	0	0	0	0	0	0	0	0	0	0	0	0	0	0	0	0	0
42	Rat	Liver	Crj:CD(SD)IGS	Gavage	in vivo	Repeat	APAP	1	acetaminophen	High	1000	mg/kg	29day	0.003	0.00898	0.318584	0.0056	0.019	0.270352	0.0153846	1	148	97	11	11	0	0	0	2	2	4	0	0	0	0	0	0	0	1	1	2	0	0	0	0	0	0	0	0
199	Rat	Liver	Crj:CD(SD)IGS	Gavage	in vivo	Repeat	APL	28	allopurinol	Low	15	mg/kg	4day	0.5104	0.566	0.175439	0.8371	0.914	0.139698	0.102804	0	0	0	0	0	0	0	0	0	0	0	0	0	0	0	0	0	0	0	0	0	0	0	0	0	0	0	0	0
199	Rat	Liver	Crj:CD(SD)IGS	Gavage	in vivo	Repeat	APL	28	allopurinol	Middle	50	mg/kg	4day	0.4059	0.474	0.175439	0.375	0.536	0.161809	0	0	0	0	0	0	0	0	0	0	0	0	0	0	0	0	0	0	0	0	0	0	0	0	0	0	0	0	0	0
199	Rat	Liver	Crj:CD(SD)IGS	Gavage	in vivo	Repeat	APL	28	allopurinol	High	150	mg/kg	4day	0.0002	0.000889	0.403509	0.0001	0.00064	0.366834	0.262295	1	190	324	0	0	0	0	0	0	0	0	0	0	0	0	0	0	0	0	0	0	0	0	0	0	0	0	0	0
199	Rat	Liver	Crj:CD(SD)IGS	Gavage	in vivo	Repeat	APL	28	allopurinol	Low	15	mg/kg	8day	0.2271	0.308	0.195122	0.0801	0.164	0.201005	0	0	1	13	1	1	0	0	0	0	0	0	0	0	0	0	0	0	0	1	1	2	0	0	0	0	0	0	0	0
199	Rat	Liver	Crj:CD(SD)IGS	Gavage	in vivo	Repeat	APL	28	allopurinol	Middle	50	mg/kg	8day	0.0114	0.0279	0.317073	0.0205	0.0552	0.242211	0.0363636	1	9	31	0	0	0	0	0	0	0	0	0	0	0	0	0	0	0	0	0	0	0	0	0	0	0	0	0	0
199	Rat	Liver	Crj:CD(SD)IGS	Gavage	in vivo	Repeat	APL	28	allopurinol	High	150	mg/kg	8day	0.0001	0.000487	0.327434	0.0002	0.00117	0.320603	0	1	88	80	2	0	0	0	0	0	0	0	0	0	0	0	0	0	0	0	0	0	0	0	0	0	2	2	0	0
199	Rat	Liver	Crj:CD(SD)IGS	Gavage	in vivo	Repeat	APL	28	allopurinol	Low	15	mg/kg	15day	0.0067	0.0176	0.280702	0.2689	0.416	0.176884	0	0	0	0	0	0	0	0	0	0	0	0	0	0	0	0	0	0	0	0	0	0	0	0	0	0	0	0	0	0
199	Rat	Liver	Crj:CD(SD)IGS	Gavage	in vivo	Repeat	APL	28	allopurinol	Middle	50	mg/kg	15day	0.2234	0.304	0.185841	0.7545	0.855	0.141709	0	0	0	0	0	0	0	0	0	0	0	0	0	0	0	0	0	0	0	0	0	0	0	0	0	0	0	0	0	0
199	Rat	Liver	Crj:CD(SD)IGS	Gavage	in vivo	Repeat	APL	28	allopurinol	High	150	mg/kg	15day	0.0001	0.000487	0.5	0.0001	0.00064	0.378894	0	1	487	471	0	0	0	0	0	0	0	0	0	0	0	0	0	0	0	0	0	0	0	0	0	0	0	0	0	0
199	Rat	Liver	Crj:CD(SD)IGS	Gavage	in vivo	Repeat	APL	28	allopurinol	Low	15	mg/kg	29day	0.0188	0.0417	0.280488	0.029	0.0729	0.243216	0.0692588	0	0	0	0	0	0	0	0	0	0	0	0	0	0	0	0	0	0	0	0	0	0	0	0	0	0	0	0	0
199	Rat	Liver	Crj:CD(SD)IGS	Gavage	in vivo	Repeat	APL	28	allopurinol	Middle	50	mg/kg	29day	0.0158	0.0362	0.384615	0.0175	0.0489	0.256281	0.0223325	1	1	0	0	0	0	0	0	0	0	0	0	0	0	0	0	0	0	0	0	0	0	0	0	0	0	0	0	0
199	Rat	Liver	Crj:CD(SD)IGS	Gavage	in vivo	Repeat	APL	28	allopurinol	High	150	mg/kg	29day	0.0001	0.000487	0.384615	0.0003	0.00167	0.336683	0.0977444	1	206	154	1	0	0	0	0	0	0	0	0	0	0	0	0	0	0	0	0	0	0	0	0	0	1	1	0	0
128	Rat	Liver	Crj:CD(SD)IGS	Gavage	in vivo	Repeat	ASA	14	aspirin	Low	45	mg/kg	4day	0.081	0.135	0.307692	0.2049	0.336	0.18794	0	0	0	0	0	0	0	0	0	0	0	0	0	0	0	0	0	0	0	0	0	0	0	0	0	0	0	0	0	0
128	Rat	Liver	Crj:CD(SD)IGS	Gavage	in vivo	Repeat	ASA	14	aspirin	Middle	150	mg/kg	4day	0.2177	0.297	0.207317	0.8354	0.914	0.122613	0.111111	0	2	0	0	0	0	0	0	0	0	0	0	0	0	0	0	0	0	0	0	0	0	0	0	0	0	0	0	0
128	Rat	Liver	Crj:CD(SD)IGS	Gavage	in vivo	Repeat	ASA	14	aspirin	High	450	mg/kg	4day	0.0001	0.000487	0.346154	0.0001	0.00064	0.301508	0	1	293	102	4	4	3	0	0	0	0	0	0	0	0	0	0	0	0	0	0	0	0	0	0	0	0	0	0	0
128	Rat	Liver	Crj:CD(SD)IGS	Gavage	in vivo	Repeat	ASA	14	aspirin	Low	45	mg/kg	8day	0.2655	0.345	0.195122	0.3754	0.536	0.168844	0	0	0	0	1	1	0	0	0	0	0	0	0	0	0	0	0	0	0	1	1	2	0	0	0	0	0	0	0	0
128	Rat	Liver	Crj:CD(SD)IGS	Gavage	in vivo	Repeat	ASA	14	aspirin	Middle	150	mg/kg	8day	0.0249	0.052	0.231707	0.1807	0.307	0.176884	0.222222	0	1	0	0	0	0	0	0	0	0	0	0	0	0	0	0	0	0	0	0	0	0	0	0	0	0	0	0	0
128	Rat	Liver	Crj:CD(SD)IGS	Gavage	in vivo	Repeat	ASA	14	aspirin	High	450	mg/kg	8day	0.0001	0.000487	0.304878	0.0033	0.012	0.263317	0.0381679	1	87	44	5	5	5	0	0	0	0	0	0	0	0	0	0	0	0	0	0	0	0	0	0	0	0	0	0	0
128	Rat	Liver	Crj:CD(SD)IGS	Gavage	in vivo	Repeat	ASA	14	aspirin	Low	45	mg/kg	15day	0.0229	0.0486	0.292035	0.0496	0.113	0.21407	0.428571	0	0	3	1	1	0	0	0	0	0	0	0	0	0	0	0	0	0	1	1	2	0	0	0	0	0	0	0	0
128	Rat	Liver	Crj:CD(SD)IGS	Gavage	in vivo	Repeat	ASA	14	aspirin	Middle	150	mg/kg	15day	0.0722	0.124	0.195122	0.101	0.194	0.198995	0	0	16	13	3	3	0	0	0	0	0	0	0	0	0	0	0	0	0	0	0	0	0	0	0	0	0	0	0	0
128	Rat	Liver	Crj:CD(SD)IGS	Gavage	in vivo	Repeat	ASA	14	aspirin	High	450	mg/kg	15day	0.0002	0.000889	0.384615	0.0009	0.00404	0.300503	0.029703	1	153	175	7	7	4	0	0	0	0	0	0	0	0	0	0	0	0	2	2	4	0	0	0	0	0	0	0	0
128	Rat	Liver	Crj:CD(SD)IGS	Gavage	in vivo	Repeat	ASA	14	aspirin	Low	45	mg/kg	29day	0.6789	0.707	0.192308	0.9844	0.995	0.102513	0	0	0	0	0	0	0	0	0	0	0	0	0	0	0	0	0	0	0	0	0	0	0	0	0	0	0	0	0	0
128	Rat	Liver	Crj:CD(SD)IGS	Gavage	in vivo	Repeat	ASA	14	aspirin	Middle	150	mg/kg	29day	0.0131	0.0312	0.304878	0.0641	0.137	0.219095	0.0163934	1	9	11	2	2	0	0	0	0	0	0	0	0	0	0	0	0	0	0	0	0	0	0	0	0	0	0	0	0
128	Rat	Liver	Crj:CD(SD)IGS	Gavage	in vivo	Repeat	ASA	14	aspirin	High	450	mg/kg	29day	0.0001	0.000487	0.378049	0.0001	0.00064	0.332663	0.0133333	1	311	234	5	5	1	0	0	0	0	0	0	0	0	0	0	0	0	0	0	0	0	0	0	0	0	0	0	0
229	Rat	Liver	Crj:CD(SD)IGS	Gavage	in vivo	Repeat	AZP	46	azathioprine	Low	3	mg/kg	4day	0.4001	0.469	0.19469	0.7056	0.819	0.142714	0.458333	0	0	0	0	0	0	0	0	0	0	0	0	0	0	0	0	0	0	0	0	0	0	0	0	0	0	0	0	0
229	Rat	Liver	Crj:CD(SD)IGS	Gavage	in vivo	Repeat	AZP	46	azathioprine	Middle	10	mg/kg	4day	0.097	0.155	0.269231	0.0916	0.18	0.19598	0.157895	0	2	1	0	0	0	0	0	0	0	0	0	0	0	0	0	0	0	0	0	0	0	0	0	0	0	0	0	0
229	Rat	Liver	Crj:CD(SD)IGS	Gavage	in vivo	Repeat	AZP	46	azathioprine	High	30	mg/kg	4day	0.0004	0.00159	0.40708	0.0001	0.00064	0.382915	0.20362	1	344	566	0	0	0	0	0	0	0	0	0	0	0	0	0	0	0	0	0	0	0	0	0	0	0	0	0	0
229	Rat	Liver	Crj:CD(SD)IGS	Gavage	in vivo	Repeat	AZP	46	azathioprine	Low	3	mg/kg	8day	0.4345	0.498	0.192308	0.3085	0.463	0.155779	0.243461	0	2	9	0	0	0	0	0	0	0	0	0	0	0	0	0	0	0	0	0	0	0	0	0	0	0	0	0	0
229	Rat	Liver	Crj:CD(SD)IGS	Gavage	in vivo	Repeat	AZP	46	azathioprine	Middle	10	mg/kg	8day	0.0795	0.133	0.195122	0.028	0.0709	0.228141	0.318707	0	15	63	0	0	0	0	0	0	0	0	0	0	0	0	0	0	0	0	0	0	0	0	0	0	0	0	0	0
229	Rat	Liver	Crj:CD(SD)IGS	Gavage	in vivo	Repeat	AZP	46	azathioprine	High	30	mg/kg	8day	0.0004	0.00159	0.362832	0.0001	0.00064	0.371859	0.0220588	1	264	452	0	0	0	0	0	0	0	0	0	0	0	0	0	0	0	0	0	0	0	0	0	0	0	0	0	0
229	Rat	Liver	Crj:CD(SD)IGS	Gavage	in vivo	Repeat	AZP	46	azathioprine	Low	3	mg/kg	15day	0.0178	0.0398	0.384615	0.1117	0.21	0.19397	0	1	3	6	0	0	0	0	0	0	0	0	0	0	0	0	0	0	0	0	0	0	0	0	0	0	0	0	0	0
229	Rat	Liver	Crj:CD(SD)IGS	Gavage	in vivo	Repeat	AZP	46	azathioprine	Middle	10	mg/kg	15day	0.0049	0.0135	0.423077	0.0001	0.00064	0.350754	0.255319	1	292	323	0	0	0	0	0	0	0	0	0	0	0	0	0	0	0	0	0	0	0	0	0	0	0	0	0	0
229	Rat	Liver	Crj:CD(SD)IGS	Gavage	in vivo	Repeat	AZP	46	azathioprine	High	30	mg/kg	15day	0.0001	0.000487	0.473684	0.0001	0.00064	0.434171	0.210526	1	263	284	4	4	4	1	0	0	0	0	0	0	0	0	0	0	0	2	2	7	0	0	0	0	0	0	0	0
229	Rat	Liver	Crj:CD(SD)IGS	Gavage	in vivo	Repeat	AZP	46	azathioprine	Low	3	mg/kg	29day	0.0168	0.038	0.307692	0.1854	0.312	0.177889	0.354839	1	0	1	0	0	0	0	0	0	0	0	0	0	0	0	0	0	0	0	0	0	0	0	0	0	0	0	0	0
229	Rat	Liver	Crj:CD(SD)IGS	Gavage	in vivo	Repeat	AZP	46	azathioprine	Middle	10	mg/kg	29day	0.0003	0.00126	0.384615	0.0005	0.00245	0.328643	0.0738916	1	118	102	3	3	3	0	0	0	0	0	0	0	0	0	0	0	0	1	1	3	0	0	0	0	0	0	0	0
229	Rat	Liver	Crj:CD(SD)IGS	Gavage	in vivo	Repeat	AZP	46	azathioprine	High	30	mg/kg	29day	0.0001	0.000487	0.538462	0.0001	0.00064	0.394975	0	1	232	282	3	0	0	0	0	0	0	0	0	0	0	0	0	0	0	0	0	0	0	0	0	0	3	3	0	0
155	Rat	Liver	Crj:CD(SD)IGS	Gavage	in vivo	Repeat	BBr	21	benzbromarone	Low	20	mg/kg	4day	0.1391	0.208	0.22807	0.4043	0.559	0.166834	0.222222	0	4	0	0	0	0	0	0	0	0	0	0	0	0	0	0	0	0	0	0	0	0	0	0	0	0	0	0	0
155	Rat	Liver	Crj:CD(SD)IGS	Gavage	in vivo	Repeat	BBr	21	benzbromarone	Middle	60	mg/kg	4day	0.0001	0.000487	0.268293	0.0001	0.00064	0.255276	0.0561798	0	273	110	5	5	2	0	0	0	0	0	0	0	0	0	0	0	0	0	0	0	0	0	0	0	0	0	0	0
155	Rat	Liver	Crj:CD(SD)IGS	Gavage	in vivo	Repeat	BBr	21	benzbromarone	High	200	mg/kg	4day	0.0001	0.000487	0.402439	0.0001	0.00064	0.411055	0.0227273	1	883	655	6	5	4	0	0	0	0	0	0	0	0	0	0	0	0	0	0	0	0	0	0	0	1	1	0	0
155	Rat	Liver	Crj:CD(SD)IGS	Gavage	in vivo	Repeat	BBr	21	benzbromarone	Low	20	mg/kg	8day	0.0208	0.0452	0.268293	0.4726	0.629	0.151759	0.368421	0	13	2	5	5	0	0	0	0	0	0	0	0	0	0	0	0	0	0	0	0	0	0	0	0	0	0	0	0
155	Rat	Liver	Crj:CD(SD)IGS	Gavage	in vivo	Repeat	BBr	21	benzbromarone	Middle	60	mg/kg	8day	0.0001	0.000487	0.346154	0.0005	0.00245	0.288442	0	1	160	103	7	7	5	0	0	0	0	0	0	0	0	0	0	0	0	0	0	0	0	0	0	0	0	0	0	0
155	Rat	Liver	Crj:CD(SD)IGS	Gavage	in vivo	Repeat	BBr	21	benzbromarone	High	200	mg/kg	8day	0.0001	0.000487	0.423077	0.0001	0.00064	0.372864	0.147059	1	677	566	9	8	4	4	0	0	0	0	0	0	0	0	0	0	0	0	0	0	0	0	0	0	1	1	0	0
155	Rat	Liver	Crj:CD(SD)IGS	Gavage	in vivo	Repeat	BBr	21	benzbromarone	Low	20	mg/kg	15day	0.0101	0.0251	0.243902	0.2951	0.447	0.186935	0.14554	0	19	0	5	5	0	0	0	0	0	0	0	0	0	0	0	0	0	0	0	0	0	0	0	0	0	0	0	0
155	Rat	Liver	Crj:CD(SD)IGS	Gavage	in vivo	Repeat	BBr	21	benzbromarone	Middle	60	mg/kg	15day	0.0001	0.000487	0.292035	0.0002	0.00117	0.281407	0.122449	0	170	153	10	10	5	0	0	0	0	0	0	0	0	0	0	0	0	0	0	0	0	0	0	0	0	0	0	0
155	Rat	Liver	Crj:CD(SD)IGS	Gavage	in vivo	Repeat	BBr	21	benzbromarone	High	200	mg/kg	15day	0.0001	0.000487	0.463415	0.0001	0.00064	0.457286	0.171875	1	1045	1066	10	10	10	5	0	0	0	0	0	0	0	0	0	0	0	0	0	0	0	0	0	0	0	0	0	0
155	Rat	Liver	Crj:CD(SD)IGS	Gavage	in vivo	Repeat	BBr	21	benzbromarone	Low	20	mg/kg	29day	0.0625	0.11	0.280702	0.2613	0.409	0.165829	0.666667	0	16	3	3	3	0	0	0	0	0	0	0	0	0	0	0	0	0	0	0	0	0	0	0	0	0	0	0	0
155	Rat	Liver	Crj:CD(SD)IGS	Gavage	in vivo	Repeat	BBr	21	benzbromarone	Middle	60	mg/kg	29day	0.0001	0.000487	0.461538	0.0001	0.00064	0.339698	0	1	143	103	6	6	3	0	0	0	0	0	0	0	0	0	0	0	0	0	0	0	0	0	0	0	0	0	0	0
155	Rat	Liver	Crj:CD(SD)IGS	Gavage	in vivo	Repeat	BBr	21	benzbromarone	High	200	mg/kg	29day	0.0001	0.000487	0.45122	0.0001	0.00064	0.390955	0	1	590	484	9	8	6	2	0	0	0	0	0	0	0	0	0	0	0	0	0	0	0	0	0	0	1	1	0	0
186	Rat	Liver	Crj:CD(SD)IGS	Gavage	in vivo	Repeat	BBZ	32	bromobenzene	Low	30	mg/kg	4day	0.124	0.189	0.245614	0.096	0.187	0.209045	0.0363636	0	0	1	0	0	0	0	0	0	0	0	0	0	0	0	0	0	0	0	0	0	0	0	0	0	0	0	0	0
186	Rat	Liver	Crj:CD(SD)IGS	Gavage	in vivo	Repeat	BBZ	32	bromobenzene	Middle	100	mg/kg	4day	0.0036	0.0105	0.298246	0.001	0.00443	0.268342	0.0183486	0	84	54	2	2	1	0	0	0	0	0	0	0	0	0	0	0	0	1	1	3	0	0	0	0	0	0	0	0
186	Rat	Liver	Crj:CD(SD)IGS	Gavage	in vivo	Repeat	BBZ	32	bromobenzene	High	300	mg/kg	4day	0.0001	0.000487	0.390244	0.0001	0.00064	0.417085	0.021978	1	628	379	7	7	2	0	0	3	3	6	0	0	0	0	0	0	0	0	0	0	0	0	0	0	0	0	0	0
186	Rat	Liver	Crj:CD(SD)IGS	Gavage	in vivo	Repeat	BBZ	32	bromobenzene	Low	30	mg/kg	8day	0.1905	0.269	0.207317	0.4477	0.604	0.160804	0.0533333	0	0	0	0	0	0	0	0	0	0	0	0	0	0	0	0	0	0	0	0	0	0	0	0	0	0	0	0	0
186	Rat	Liver	Crj:CD(SD)IGS	Gavage	in vivo	Repeat	BBZ	32	bromobenzene	Middle	100	mg/kg	8day	0.0002	0.000889	0.403509	0.0175	0.0489	0.240201	0.0967742	1	10	5	0	0	0	0	0	0	0	0	0	0	0	0	0	0	0	0	0	0	0	0	0	0	0	0	0	0
186	Rat	Liver	Crj:CD(SD)IGS	Gavage	in vivo	Repeat	BBZ	32	bromobenzene	High	300	mg/kg	8day	0.0001	0.000487	0.439024	0.0001	0.00064	0.349749	0	1	445	244	3	3	0	0	0	0	0	0	0	0	0	0	0	0	0	0	0	0	0	0	0	0	0	0	0	0
186	Rat	Liver	Crj:CD(SD)IGS	Gavage	in vivo	Repeat	BBZ	32	bromobenzene	Low	30	mg/kg	15day	0.0276	0.0567	0.210526	0.0128	0.0381	0.235176	0.344828	0	0	0	0	0	0	0	0	0	0	0	0	0	0	0	0	0	0	0	0	0	0	0	0	0	0	0	0	0
186	Rat	Liver	Crj:CD(SD)IGS	Gavage	in vivo	Repeat	BBZ	32	bromobenzene	Middle	100	mg/kg	15day	0.0432	0.0817	0.263158	0.0778	0.161	0.190955	0.108108	0	42	12	0	0	0	0	0	0	0	0	0	0	0	0	0	0	0	0	0	0	0	0	0	0	0	0	0	0
186	Rat	Liver	Crj:CD(SD)IGS	Gavage	in vivo	Repeat	BBZ	32	bromobenzene	High	300	mg/kg	15day	0.0001	0.000487	0.317073	0.0001	0.00064	0.323618	0.166667	1	397	199	6	6	1	0	0	0	0	0	0	0	0	0	0	0	0	1	1	2	0	0	0	0	0	0	0	0
186	Rat	Liver	Crj:CD(SD)IGS	Gavage	in vivo	Repeat	BBZ	32	bromobenzene	Low	30	mg/kg	29day	0.6507	0.685	0.105263	0.7581	0.856	0.132663	0	0	0	0	0	0	0	0	0	0	0	0	0	0	0	0	0	0	0	0	0	0	0	0	0	0	0	0	0	0
186	Rat	Liver	Crj:CD(SD)IGS	Gavage	in vivo	Repeat	BBZ	32	bromobenzene	Middle	100	mg/kg	29day	0.1069	0.168	0.219512	0.0854	0.172	0.203015	0.267606	0	5	3	1	1	0	0	0	0	0	0	0	0	0	0	0	0	0	0	0	0	0	0	0	0	0	0	0	0
186	Rat	Liver	Crj:CD(SD)IGS	Gavage	in vivo	Repeat	BBZ	32	bromobenzene	High	300	mg/kg	29day	0.0001	0.000487	0.345133	0.0001	0.00064	0.348744	0.0169492	1	418	254	5	5	5	4	0	0	0	0	0	0	0	0	0	0	0	0	0	0	0	0	0	0	0	0	0	0
596	Rat	Liver	Crj:CD(SD)IGS	Gavage	in vivo	Repeat	BCT	139	bucetin	Low	100	mg/kg	4day	0.0511	0.0941	0.274336	0.1537	0.272	0.2	0	0	20	10	0	0	0	0	0	0	0	0	0	0	0	0	0	0	0	0	0	0	0	0	0	0	0	0	0	0
596	Rat	Liver	Crj:CD(SD)IGS	Gavage	in vivo	Repeat	BCT	139	bucetin	Middle	300	mg/kg	4day	0.3265	0.404	0.192982	0.8256	0.906	0.100503	0	0	1	0	0	0	0	0	0	0	0	0	0	0	0	0	0	0	0	0	0	0	0	0	0	0	0	0	0	0
596	Rat	Liver	Crj:CD(SD)IGS	Gavage	in vivo	Repeat	BCT	139	bucetin	High	1000	mg/kg	4day	0.0001	0.000487	0.578947	0.0003	0.00167	0.474372	0	1	1911	1988	1	1	0	0	0	0	0	0	0	0	0	0	0	0	0	0	0	0	0	0	0	0	0	0	0	0
596	Rat	Liver	Crj:CD(SD)IGS	Gavage	in vivo	Repeat	BCT	139	bucetin	Low	100	mg/kg	8day	0.6456	0.682	0.109756	0.9119	0.959	0.0974874	0.0985915	0	0	0	0	0	0	0	0	0	0	0	0	0	0	0	0	0	0	0	0	0	0	0	0	0	0	0	0	0
596	Rat	Liver	Crj:CD(SD)IGS	Gavage	in vivo	Repeat	BCT	139	bucetin	Middle	300	mg/kg	8day	0.6457	0.682	0.146341	0.8061	0.894	0.111558	0.0943396	0	1	0	0	0	0	0	0	0	0	0	0	0	0	0	0	0	0	0	0	0	0	0	0	0	0	0	0	0
596	Rat	Liver	Crj:CD(SD)IGS	Gavage	in vivo	Repeat	BCT	139	bucetin	High	1000	mg/kg	8day	0.0044	0.0124	0.336283	0.0311	0.0768	0.277387	0.0598291	1	36	17	3	3	0	0	0	0	0	0	0	0	0	0	0	0	0	0	0	0	0	0	0	0	0	0	0	0
596	Rat	Liver	Crj:CD(SD)IGS	Gavage	in vivo	Repeat	BCT	139	bucetin	Low	100	mg/kg	15day	0.4236	0.49	0.192982	0.5249	0.677	0.152764	0	0	0	0	0	0	0	0	0	0	0	0	0	0	0	0	0	0	0	0	0	0	0	0	0	0	0	0	0	0
596	Rat	Liver	Crj:CD(SD)IGS	Gavage	in vivo	Repeat	BCT	139	bucetin	Middle	300	mg/kg	15day	0.9342	0.936	0.115044	0.9709	0.988	0.0894472	0.0154321	0	1	0	0	0	0	0	0	0	0	0	0	0	0	0	0	0	0	0	0	0	0	0	0	0	0	0	0	0
596	Rat	Liver	Crj:CD(SD)IGS	Gavage	in vivo	Repeat	BCT	139	bucetin	High	1000	mg/kg	15day	0.0417	0.08	0.292683	0.1695	0.292	0.198995	0	0	21	15	5	5	2	0	0	0	0	0	0	0	0	0	0	0	0	0	0	0	0	0	0	0	0	0	0	0
596	Rat	Liver	Crj:CD(SD)IGS	Gavage	in vivo	Repeat	BCT	139	bucetin	Low	100	mg/kg	29day	0.4883	0.546	0.157895	0.6725	0.792	0.124623	0	0	0	0	0	0	0	0	0	0	0	0	0	0	0	0	0	0	0	0	0	0	0	0	0	0	0	0	0	0
596	Rat	Liver	Crj:CD(SD)IGS	Gavage	in vivo	Repeat	BCT	139	bucetin	Middle	300	mg/kg	29day	0.0706	0.122	0.256098	0.1052	0.2	0.228141	0	0	1	0	0	0	0	0	0	0	0	0	0	0	0	0	0	0	0	0	0	0	0	0	0	0	0	0	0	0
596	Rat	Liver	Crj:CD(SD)IGS	Gavage	in vivo	Repeat	BCT	139	bucetin	High	1000	mg/kg	29day	0.1172	0.181	0.22807	0.1812	0.308	0.177889	0	0	21	15	6	6	4	0	0	0	0	0	0	0	0	0	0	0	0	0	0	0	0	0	0	0	0	0	0	0
551	Rat	Liver	Crj:CD(SD)IGS	Gavage	in vivo	Repeat	BDZ	129	bendazac	Low	30	mg/kg	4day	0.1186	0.183	0.307692	0.7588	0.856	0.121608	0.0340136	0	0	1	1	1	0	0	0	0	0	0	0	0	0	0	0	0	0	0	0	0	0	0	0	0	0	0	0	0
551	Rat	Liver	Crj:CD(SD)IGS	Gavage	in vivo	Repeat	BDZ	129	bendazac	Middle	100	mg/kg	4day	0.156	0.228	0.210526	0.339	0.497	0.155779	0	0	0	0	7	7	0	0	0	0	0	0	0	0	0	0	0	0	0	1	1	2	0	0	0	0	0	0	0	0
551	Rat	Liver	Crj:CD(SD)IGS	Gavage	in vivo	Repeat	BDZ	129	bendazac	High	300	mg/kg	4day	0.0001	0.000487	0.439024	0.0001	0.00064	0.38392	0.00568182	1	344	151	11	11	1	0	0	0	0	0	0	0	0	0	0	0	0	0	0	0	0	0	0	0	0	0	0	0
551	Rat	Liver	Crj:CD(SD)IGS	Gavage	in vivo	Repeat	BDZ	129	bendazac	Low	30	mg/kg	8day	0.0094	0.0237	0.256098	0.0624	0.134	0.234171	0.0740741	0	0	0	2	2	0	0	0	1	1	2	0	0	0	0	0	0	0	0	0	0	0	0	0	0	0	0	0	1
551	Rat	Liver	Crj:CD(SD)IGS	Gavage	in vivo	Repeat	BDZ	129	bendazac	Middle	100	mg/kg	8day	0.3913	0.461	0.157895	0.1809	0.307	0.186935	0.127413	0	1	2	7	7	0	0	0	0	0	0	0	0	0	0	0	0	0	2	2	4	0	0	0	0	0	0	0	0
551	Rat	Liver	Crj:CD(SD)IGS	Gavage	in vivo	Repeat	BDZ	129	bendazac	High	300	mg/kg	8day	0.0001	0.000487	0.329268	0.0011	0.00483	0.273367	0	1	150	89	7	7	4	0	0	0	0	0	0	0	0	0	0	0	0	0	0	0	0	0	0	0	0	0	0	0
551	Rat	Liver	Crj:CD(SD)IGS	Gavage	in vivo	Repeat	BDZ	129	bendazac	Low	30	mg/kg	15day	0.5141	0.569	0.157895	0.2863	0.437	0.171859	0.15493	0	0	0	2	2	0	0	0	0	0	0	0	0	0	0	0	0	0	0	0	0	0	0	0	0	0	0	0	2
551	Rat	Liver	Crj:CD(SD)IGS	Gavage	in vivo	Repeat	BDZ	129	bendazac	Middle	100	mg/kg	15day	0.0773	0.131	0.22807	0.2177	0.353	0.18191	0.097973	0	0	2	2	2	0	0	0	0	0	0	0	0	0	0	1	1	2	0	0	0	0	0	0	0	0	0	0	0
551	Rat	Liver	Crj:CD(SD)IGS	Gavage	in vivo	Repeat	BDZ	129	bendazac	High	300	mg/kg	15day	0.002	0.00639	0.346154	0.0011	0.00483	0.278392	0.246073	1	112	78	10	10	5	0	0	0	0	0	0	0	0	0	0	0	0	1	1	2	0	0	0	0	0	0	0	2
551	Rat	Liver	Crj:CD(SD)IGS	Gavage	in vivo	Repeat	BDZ	129	bendazac	Low	30	mg/kg	29day	0.4171	0.485	0.192308	0.8503	0.921	0.135678	0	0	0	0	2	2	0	0	0	0	0	0	0	0	0	0	0	0	0	0	0	0	0	0	0	0	0	0	0	1
551	Rat	Liver	Crj:CD(SD)IGS	Gavage	in vivo	Repeat	BDZ	129	bendazac	Middle	100	mg/kg	29day	0.0421	0.0803	0.423077	0.7462	0.851	0.135678	0.138365	0	1	1	9	9	3	0	0	0	0	0	0	0	0	0	0	0	0	0	0	0	0	0	0	0	0	0	0	4
551	Rat	Liver	Crj:CD(SD)IGS	Gavage	in vivo	Repeat	BDZ	129	bendazac	High	300	mg/kg	29day	0.0001	0.000487	0.307692	0.0006	0.0029	0.283417	0.0747126	1	232	136	9	8	4	4	0	0	0	0	0	0	0	0	0	0	0	0	0	0	0	0	0	0	0	0	0	2
579	Rat	Liver	Crj:CD(SD)IGS	intravenous injection	in vivo	Repeat	BEA	134	bromoethylamine	Low	2	mg/kg	4day	0.4387	0.502	0.230769	0.5937	0.729	0.136683	0.333333	0	0	0	0	0	0	0	0	0	0	0	0	0	0	0	0	0	0	0	0	0	0	0	0	0	0	0	0	0
579	Rat	Liver	Crj:CD(SD)IGS	intravenous injection	in vivo	Repeat	BEA	134	bromoethylamine	Middle	6	mg/kg	4day	0.0049	0.0135	0.384615	0.2247	0.362	0.184925	0.138889	1	5	1	0	0	0	0	0	0	0	0	0	0	0	0	0	0	0	0	0	0	0	0	0	0	0	0	0	0
579	Rat	Liver	Crj:CD(SD)IGS	intravenous injection	in vivo	Repeat	BEA	134	bromoethylamine	High	20	mg/kg	4day	0.0039	0.0112	0.315789	0.0853	0.172	0.223116	0.232394	1	42	26	0	0	0	0	0	0	0	0	0	0	0	0	0	0	0	0	0	0	0	0	0	0	0	0	0	0
579	Rat	Liver	Crj:CD(SD)IGS	intravenous injection	in vivo	Repeat	BEA	134	bromoethylamine	Low	2	mg/kg	8day	0.4073	0.475	0.153846	0.8862	0.948	0.0974874	0.322222	0	1	2	0	0	0	0	0	0	0	0	0	0	0	0	0	0	0	0	0	0	0	0	0	0	0	0	0	0
579	Rat	Liver	Crj:CD(SD)IGS	intravenous injection	in vivo	Repeat	BEA	134	bromoethylamine	Middle	6	mg/kg	8day	0.1372	0.206	0.269231	0.7862	0.876	0.117588	0.243827	0	1	1	0	0	0	0	0	0	0	0	0	0	0	0	0	0	0	0	0	0	0	0	0	0	0	0	0	0
579	Rat	Liver	Crj:CD(SD)IGS	intravenous injection	in vivo	Repeat	BEA	134	bromoethylamine	High	20	mg/kg	8day	0.0061	0.0163	0.333333	0.0292	0.0733	0.255276	0.169154	1	16	25	0	0	0	0	0	0	0	0	0	0	0	0	0	0	0	0	0	0	0	0	0	0	0	0	0	0
579	Rat	Liver	Crj:CD(SD)IGS	intravenous injection	in vivo	Repeat	BEA	134	bromoethylamine	Low	2	mg/kg	15day	0.2205	0.301	0.210526	0.9044	0.957	0.0994975	0.0301508	0	0	0	0	0	0	0	0	0	0	0	0	0	0	0	0	0	0	0	0	0	0	0	0	0	0	0	0	0
579	Rat	Liver	Crj:CD(SD)IGS	intravenous injection	in vivo	Repeat	BEA	134	bromoethylamine	Middle	6	mg/kg	15day	0.0564	0.101	0.263158	0.2422	0.385	0.182915	0.214286	0	1	0	0	0	0	0	0	0	0	0	0	0	0	0	0	0	0	0	0	0	0	0	0	0	0	0	0	0
579	Rat	Liver	Crj:CD(SD)IGS	intravenous injection	in vivo	Repeat	BEA	134	bromoethylamine	High	20	mg/kg	15day	0.001	0.0035	0.390244	0.0266	0.0682	0.265327	0.0490196	1	10	8	3	3	3	0	0	0	0	0	0	0	0	0	0	0	0	0	0	0	0	0	0	0	0	0	0	0
579	Rat	Liver	Crj:CD(SD)IGS	intravenous injection	in vivo	Repeat	BEA	134	bromoethylamine	Low	2	mg/kg	29day	0.1067	0.168	0.307692	0.2863	0.437	0.168844	0	0	0	0	1	1	1	0	0	0	0	0	0	0	0	0	0	0	0	0	0	0	0	0	0	0	0	0	0	0
579	Rat	Liver	Crj:CD(SD)IGS	intravenous injection	in vivo	Repeat	BEA	134	bromoethylamine	Middle	6	mg/kg	29day	0.033	0.066	0.307692	0.1627	0.285	0.19598	0	0	0	0	5	5	5	0	0	0	0	0	0	0	0	0	0	0	0	0	0	0	0	0	0	0	0	0	0	0
579	Rat	Liver	Crj:CD(SD)IGS	intravenous injection	in vivo	Repeat	BEA	134	bromoethylamine	High	20	mg/kg	29day	0.0043	0.0122	0.384615	0.0483	0.11	0.239196	0.210526	1	31	14	9	9	9	0	0	0	0	0	0	0	0	0	0	0	0	0	0	0	0	0	0	0	0	0	0	0
688	Rat	Liver	Crj:CD(SD)IGS	Gavage	in vivo	Repeat	BHA	156	butylated hydroxyanisole	Low	300	mg/kg	4day	0.0955	0.154	0.19469	0.1002	0.193	0.2		0	5	10	0	0	0	0	0	0	0	0	0	0	0	0	0	0	0	0	0	0	0	0	0	0	0	0	0	0
688	Rat	Liver	Crj:CD(SD)IGS	Gavage	in vivo	Repeat	BHA	156	butylated hydroxyanisole	Middle	1000	mg/kg	4day	0.0001	0.000487	0.336283	0.0013	0.00552	0.291457		1	344	190	0	0	0	0	0	0	0	0	0	0	0	0	0	0	0	0	0	0	0	0	0	0	0	0	0	0
688	Rat	Liver	Crj:CD(SD)IGS	Gavage	in vivo	Repeat	BHA	156	butylated hydroxyanisole	High	2000	mg/kg	4day	0.0001	0.000487	0.47561	0.0001	0.00064	0.423116		1	821	572	0	0	0	0	0	0	0	0	0	0	0	0	0	0	0	0	0	0	0	0	0	0	0	0	0	0
688	Rat	Liver	Crj:CD(SD)IGS	Gavage	in vivo	Repeat	BHA	156	butylated hydroxyanisole	Low	300	mg/kg	8day	0.0208	0.0452	0.346154	0.0603	0.131	0.229146		1	17	7	0	0	0	0	0	0	0	0	0	0	0	0	0	0	0	0	0	0	0	0	0	0	0	0	0	0
688	Rat	Liver	Crj:CD(SD)IGS	Gavage	in vivo	Repeat	BHA	156	butylated hydroxyanisole	Middle	1000	mg/kg	8day	0.071	0.122	0.221239	0.1522	0.271	0.18392		0	36	27	0	0	0	0	0	0	0	0	0	0	0	0	0	0	0	0	0	0	0	0	0	0	0	0	0	0
688	Rat	Liver	Crj:CD(SD)IGS	Gavage	in vivo	Repeat	BHA	156	butylated hydroxyanisole	High	2000	mg/kg	8day	0.0001	0.000487	0.365854	0.0009	0.00404	0.300503		1	209	144	0	0	0	0	0	0	0	0	0	0	0	0	0	0	0	0	0	0	0	0	0	0	0	0	0	0
688	Rat	Liver	Crj:CD(SD)IGS	Gavage	in vivo	Repeat	BHA	156	butylated hydroxyanisole	Low	300	mg/kg	15day	0.1052	0.166	0.269231	0.2677	0.415	0.177889		0	10	9	0	0	0	0	0	0	0	0	0	0	0	0	0	0	0	0	0	0	0	0	0	0	0	0	0	0
688	Rat	Liver	Crj:CD(SD)IGS	Gavage	in vivo	Repeat	BHA	156	butylated hydroxyanisole	Middle	1000	mg/kg	15day	0.0063	0.0167	0.298246	0.0619	0.134	0.222111		0	66	75	0	0	0	0	0	0	0	0	0	0	0	0	0	0	0	0	0	0	0	0	0	0	0	0	0	0
688	Rat	Liver	Crj:CD(SD)IGS	Gavage	in vivo	Repeat	BHA	156	butylated hydroxyanisole	High	2000	mg/kg	15day	0.0001	0.000487	0.389381	0.0003	0.00167	0.312563		1	417	350	0	0	0	0	0	0	0	0	0	0	0	0	0	0	0	0	0	0	0	0	0	0	0	0	0	0
688	Rat	Liver	Crj:CD(SD)IGS	Gavage	in vivo	Repeat	BHA	156	butylated hydroxyanisole	Low	300	mg/kg	29day	0.2282	0.309	0.22807	0.3943	0.549	0.175879		0	3	6	0	0	0	0	0	0	0	0	0	0	0	0	0	0	0	0	0	0	0	0	0	0	0	0	0	0
688	Rat	Liver	Crj:CD(SD)IGS	Gavage	in vivo	Repeat	BHA	156	butylated hydroxyanisole	Middle	1000	mg/kg	29day	0.0028	0.00854	0.307692	0.0041	0.0144	0.274372		1	58	99	0	0	0	0	0	0	0	0	0	0	0	0	0	0	0	0	0	0	0	0	0	0	0	0	0	0
688	Rat	Liver	Crj:CD(SD)IGS	Gavage	in vivo	Repeat	BHA	156	butylated hydroxyanisole	High	2000	mg/kg	29day	0.0004	0.00159	0.385965	0.0014	0.00584	0.285427		1	170	184	1	1	0	0	0	0	0	0	0	0	0	0	0	0	0	0	0	0	0	0	0	0	0	0	0	0
553	Rat	Liver	Crj:CD(SD)IGS	Gavage	in vivo	Repeat	BZD	130	benziodarone	Low	30	mg/kg	4day	0.5636	0.612	0.153846	0.7386	0.846	0.134673	0	0	9	1	3	3	0	0	0	0	0	0	0	0	0	0	0	0	0	2	2	4	0	0	0	0	0	0	0	0
553	Rat	Liver	Crj:CD(SD)IGS	Gavage	in vivo	Repeat	BZD	130	benziodarone	Middle	100	mg/kg	4day	0.0031	0.00925	0.346154	0.0228	0.06	0.250251	0.266667	1	90	44	6	6	0	0	0	0	0	0	0	0	0	0	0	0	0	1	1	2	0	0	0	0	0	0	0	0
553	Rat	Liver	Crj:CD(SD)IGS	Gavage	in vivo	Repeat	BZD	130	benziodarone	High	300	mg/kg	4day	0.0001	0.000487	0.365854	0.0006	0.0029	0.358794	0	1	579	423	9	9	0	0	0	0	0	0	0	0	0	0	0	0	0	1	1	2	0	0	0	0	0	0	0	0
553	Rat	Liver	Crj:CD(SD)IGS	Gavage	in vivo	Repeat	BZD	130	benziodarone	Low	30	mg/kg	8day	0.0015	0.00498	0.365854	0.0477	0.109	0.241206	0	1	55	85	4	4	1	0	0	0	0	0	0	0	0	0	0	0	0	1	1	2	0	0	0	0	0	0	0	1
553	Rat	Liver	Crj:CD(SD)IGS	Gavage	in vivo	Repeat	BZD	130	benziodarone	Middle	100	mg/kg	8day	0.0012	0.00408	0.292683	0.0377	0.0904	0.247236	0.0769231	0	75	134	6	6	0	0	0	0	0	0	0	0	0	0	0	0	0	1	1	2	0	0	0	0	0	0	0	0
553	Rat	Liver	Crj:CD(SD)IGS	Gavage	in vivo	Repeat	BZD	130	benziodarone	High	300	mg/kg	8day	0.0001	0.000487	0.473684	0.0001	0.00064	0.413065	0.6	1	999	1006	5	5	0	0	0	0	0	0	0	0	0	0	0	0	0	0	0	0	0	0	0	0	0	0	0	0
553	Rat	Liver	Crj:CD(SD)IGS	Gavage	in vivo	Repeat	BZD	130	benziodarone	Low	30	mg/kg	15day	0.3296	0.407	0.195122	0.5494	0.692	0.148744	0	0	7	3	2	2	0	0	0	0	0	0	0	0	0	0	0	0	0	0	0	0	0	0	0	0	0	0	0	2
553	Rat	Liver	Crj:CD(SD)IGS	Gavage	in vivo	Repeat	BZD	130	benziodarone	Middle	100	mg/kg	15day	0.0033	0.00976	0.247788	0.0218	0.0581	0.259296	0.425532	0	99	107	7	7	1	0	0	0	0	0	0	0	0	0	0	0	0	1	1	3	0	0	0	0	0	0	0	2
553	Rat	Liver	Crj:CD(SD)IGS	Gavage	in vivo	Repeat	BZD	130	benziodarone	High	300	mg/kg	15day	0.0001	0.000487	0.423077	0.0011	0.00483	0.298492	0	1	290	374	7	7	5	0	0	0	0	0	0	0	0	0	0	0	0	1	1	3	0	0	0	0	0	0	0	1
553	Rat	Liver	Crj:CD(SD)IGS	Gavage	in vivo	Repeat	BZD	130	benziodarone	Low	30	mg/kg	29day	0.0135	0.0318	0.346154	0.1766	0.301	0.19397	0	1	11	2	2	2	1	0	0	0	0	0	0	0	0	0	0	0	0	0	0	0	0	0	0	0	0	0	0	2
553	Rat	Liver	Crj:CD(SD)IGS	Gavage	in vivo	Repeat	BZD	130	benziodarone	Middle	100	mg/kg	29day	0.0001	0.000487	0.307692	0.0445	0.103	0.234171	0.0322581	1	168	74	7	7	1	0	0	0	0	0	0	0	0	0	0	0	0	0	0	0	0	0	0	0	0	0	0	2
553	Rat	Liver	Crj:CD(SD)IGS	Gavage	in vivo	Repeat	BZD	130	benziodarone	High	300	mg/kg	29day	0.0001	0.000487	0.378049	0.0007	0.00328	0.333668	0	1	348	345	6	6	5	0	0	0	0	0	0	0	0	0	0	0	0	1	1	2	0	0	0	0	0	0	0	0
430	Rat	Liver	Crj:CD(SD)IGS	Gavage	in vivo	Repeat	CAF	97	caffeine	Low	10	mg/kg	4day	0.1891	0.267	0.230769	0.8805	0.947	0.112563	0	0	0	0	0	0	0	0	0	0	0	0	0	0	0	0	0	0	0	0	0	0	0	0	0	0	0	0	0	0
430	Rat	Liver	Crj:CD(SD)IGS	Gavage	in vivo	Repeat	CAF	97	caffeine	Middle	30	mg/kg	4day	0.0002	0.000889	0.5	0.0133	0.039	0.297487	0.109091	1	384	192	0	0	0	0	0	0	0	0	0	0	0	0	0	0	0	0	0	0	0	0	0	0	0	0	0	0
430	Rat	Liver	Crj:CD(SD)IGS	Gavage	in vivo	Repeat	CAF	97	caffeine	High	100	mg/kg	4day	0.0001	0.000487	0.576923	0.0002	0.00117	0.358794	0.109524	1	443	496	0	0	0	0	0	0	0	0	0	0	0	0	0	0	0	0	0	0	0	0	0	0	0	0	0	0
430	Rat	Liver	Crj:CD(SD)IGS	Gavage	in vivo	Repeat	CAF	97	caffeine	Low	10	mg/kg	8day	0.0941	0.152	0.230769	0.8773	0.944	0.122613	0.0882353	0	0	0	0	0	0	0	0	0	0	0	0	0	0	0	0	0	0	0	0	0	0	0	0	0	0	0	0	0
430	Rat	Liver	Crj:CD(SD)IGS	Gavage	in vivo	Repeat	CAF	97	caffeine	Middle	30	mg/kg	8day	0.0001	0.000487	0.538462	0.0005	0.00245	0.386935	0.238095	1	164	195	0	0	0	0	0	0	0	0	0	0	0	0	0	0	0	0	0	0	0	0	0	0	0	0	0	0
430	Rat	Liver	Crj:CD(SD)IGS	Gavage	in vivo	Repeat	CAF	97	caffeine	High	100	mg/kg	8day	0.0001	0.000487	0.576923	0.0005	0.00245	0.40402	0.20098	1	623	639	0	0	0	0	0	0	0	0	0	0	0	0	0	0	0	0	0	0	0	0	0	0	0	0	0	0
430	Rat	Liver	Crj:CD(SD)IGS	Gavage	in vivo	Repeat	CAF	97	caffeine	Low	10	mg/kg	15day	0.0034	0.01	0.269231	0.3054	0.46	0.157789	0.166667	0	0	0	0	0	0	0	0	0	0	0	0	0	0	0	0	0	0	0	0	0	0	0	0	0	0	0	0	0
430	Rat	Liver	Crj:CD(SD)IGS	Gavage	in vivo	Repeat	CAF	97	caffeine	Middle	30	mg/kg	15day	0.0001	0.000487	0.5	0.0275	0.0698	0.246231	0.0135135	1	7	4	0	0	0	0	0	0	0	0	0	0	0	0	0	0	0	0	0	0	0	0	0	0	0	0	0	0
430	Rat	Liver	Crj:CD(SD)IGS	Gavage	in vivo	Repeat	CAF	97	caffeine	High	100	mg/kg	15day	0.0001	0.000487	0.615385	0.0016	0.00656	0.354774	0	1	60	57	0	0	0	0	0	0	0	0	0	0	0	0	0	0	0	0	0	0	0	0	0	0	0	0	0	0
430	Rat	Liver	Crj:CD(SD)IGS	Gavage	in vivo	Repeat	CAF	97	caffeine	Low	10	mg/kg	29day	0.1676	0.241	0.307692	0.371	0.532	0.158794	0	0	0	0	0	0	0	0	0	0	0	0	0	0	0	0	0	0	0	0	0	0	0	0	0	0	0	0	0	0
430	Rat	Liver	Crj:CD(SD)IGS	Gavage	in vivo	Repeat	CAF	97	caffeine	Middle	30	mg/kg	29day	0.0023	0.00721	0.423077	0.0511	0.116	0.229146	0.142857	1	10	9	0	0	0	0	0	0	0	0	0	0	0	0	0	0	0	0	0	0	0	0	0	0	0	0	0	0
430	Rat	Liver	Crj:CD(SD)IGS	Gavage	in vivo	Repeat	CAF	97	caffeine	High	100	mg/kg	29day	0.0003	0.00126	0.461538	0.0052	0.0179	0.289447	0	1	41	57	3	3	3	0	0	0	0	0	0	0	0	0	0	0	0	0	0	0	0	0	0	0	0	0	0	0
421	Rat	Liver	Crj:CD(SD)IGS	Gavage	in vivo	Repeat	CAP	94	captopril	Low	100	mg/kg	4day	0.2392	0.32	0.20354	0.5331	0.683	0.160804	1	0	0	0	0	0	0	0	0	0	0	0	0	0	0	0	0	0	0	0	0	0	0	0	0	0	0	0	0	0
421	Rat	Liver	Crj:CD(SD)IGS	Gavage	in vivo	Repeat	CAP	94	captopril	Middle	300	mg/kg	4day	0.0376	0.0734	0.280702	0.2559	0.402	0.18392	0.0283019	0	0	0	1	1	0	0	0	0	0	0	0	0	0	0	0	0	0	1	1	2	0	0	0	0	0	0	0	0
421	Rat	Liver	Crj:CD(SD)IGS	Gavage	in vivo	Repeat	CAP	94	captopril	High	1000	mg/kg	4day	0.0134	0.0317	0.307692	0.0286	0.0722	0.227136	0.092511	1	1	3	0	0	0	0	0	0	0	0	0	0	0	0	0	0	0	0	0	0	0	0	0	0	0	0	0	0
421	Rat	Liver	Crj:CD(SD)IGS	Gavage	in vivo	Repeat	CAP	94	captopril	Low	100	mg/kg	8day	0.7217	0.744	0.158537	0.51	0.666	0.147739	0.260181	0	3	0	1	1	0	0	0	0	0	0	0	0	0	0	0	0	0	1	1	2	0	0	0	0	0	0	0	0
421	Rat	Liver	Crj:CD(SD)IGS	Gavage	in vivo	Repeat	CAP	94	captopril	Middle	300	mg/kg	8day	0.0061	0.0163	0.307692	0.0132	0.0388	0.242211	0.355231	1	47	56	3	3	1	1	0	0	0	0	0	0	0	0	0	0	0	3	3	8	0	0	0	0	0	0	0	0
421	Rat	Liver	Crj:CD(SD)IGS	Gavage	in vivo	Repeat	CAP	94	captopril	High	1000	mg/kg	8day	0.0185	0.0411	0.256098	0.0392	0.093	0.215075	0.122137	0	13	20	0	0	0	0	0	0	0	0	0	0	0	0	0	0	0	0	0	0	0	0	0	0	0	0	0	0
421	Rat	Liver	Crj:CD(SD)IGS	Gavage	in vivo	Repeat	CAP	94	captopril	Low	100	mg/kg	15day	0.0201	0.044	0.230769	0.573	0.714	0.140704	0.176471	0	0	0	0	0	0	0	0	0	0	0	0	0	0	0	0	0	0	0	0	0	0	0	0	0	0	0	0	0
421	Rat	Liver	Crj:CD(SD)IGS	Gavage	in vivo	Repeat	CAP	94	captopril	Middle	300	mg/kg	15day	0.059	0.105	0.280702	0.1607	0.282	0.201005	0.5	0	0	0	2	2	0	0	0	0	0	0	0	0	0	0	0	0	0	1	1	2	0	0	0	0	0	0	0	1
421	Rat	Liver	Crj:CD(SD)IGS	Gavage	in vivo	Repeat	CAP	94	captopril	High	1000	mg/kg	15day	0.0305	0.0618	0.307692	0.0527	0.118	0.235176	0	0	1	3	0	0	0	0	0	0	0	0	0	0	0	0	0	0	0	0	0	0	0	0	0	0	0	0	0	0
421	Rat	Liver	Crj:CD(SD)IGS	Gavage	in vivo	Repeat	CAP	94	captopril	Low	100	mg/kg	29day	0.1843	0.262	0.19469	0.4891	0.644	0.146734	0.10566	0	0	0	0	0	0	0	0	0	0	0	0	0	0	0	0	0	0	0	0	0	0	0	0	0	0	0	0	0
421	Rat	Liver	Crj:CD(SD)IGS	Gavage	in vivo	Repeat	CAP	94	captopril	Middle	300	mg/kg	29day	0.0407	0.0785	0.269231	0.1901	0.317	0.18794	0.076087	0	0	0	2	2	0	0	0	0	0	0	0	0	0	0	0	0	0	0	0	0	0	0	0	0	0	0	0	2
421	Rat	Liver	Crj:CD(SD)IGS	Gavage	in vivo	Repeat	CAP	94	captopril	High	1000	mg/kg	29day	0.0022	0.00691	0.283186	0.0139	0.0405	0.276382	0	0	0	0	1	0	0	0	0	0	0	0	0	0	0	0	0	0	0	0	0	0	0	0	0	0	1	1	0	0
577	Rat	Liver	Crj:CD(SD)IGS	intravenous injection	in vivo	Repeat	CBP	133	carboplatin	Low	1	mg/kg	4day	0.0154	0.0354	0.346154	0.747	0.851	0.156784	0.299401	1	0	0	0	0	0	0	0	0	0	0	0	0	0	0	0	0	0	0	0	0	0	0	0	0	0	0	0	0
577	Rat	Liver	Crj:CD(SD)IGS	intravenous injection	in vivo	Repeat	CBP	133	carboplatin	Middle	3	mg/kg	4day	0.0003	0.00126	0.615385	0.0729	0.152	0.20603	0	1	3	2	0	0	0	0	0	0	0	0	0	0	0	0	0	0	0	0	0	0	0	0	0	0	0	0	0	0
577	Rat	Liver	Crj:CD(SD)IGS	intravenous injection	in vivo	Repeat	CBP	133	carboplatin	High	10	mg/kg	4day	0.0474	0.0884	0.346154	0.0923	0.181	0.207035	0	0	1	3	0	0	0	0	0	0	0	0	0	0	0	0	0	0	0	0	0	0	0	0	0	0	0	0	0	0
577	Rat	Liver	Crj:CD(SD)IGS	intravenous injection	in vivo	Repeat	CBP	133	carboplatin	Low	1	mg/kg	8day	0.0038	0.011	0.265487	0.0275	0.0698	0.233166	0	0	2	1	0	0	0	0	0	0	0	0	0	0	0	0	0	0	0	0	0	0	0	0	0	0	0	0	0	0
577	Rat	Liver	Crj:CD(SD)IGS	intravenous injection	in vivo	Repeat	CBP	133	carboplatin	Middle	3	mg/kg	8day	0.0698	0.121	0.245614	0.1199	0.222	0.20201	0	0	0	0	0	0	0	0	0	0	0	0	0	0	0	0	0	0	0	0	0	0	0	0	0	0	0	0	0	0
577	Rat	Liver	Crj:CD(SD)IGS	intravenous injection	in vivo	Repeat	CBP	133	carboplatin	High	10	mg/kg	8day	0.0004	0.00159	0.298246	0.001	0.00443	0.311558	0.010989	0	75	88	0	0	0	0	0	0	0	0	0	0	0	0	0	0	0	0	0	0	0	0	0	0	0	0	0	0
577	Rat	Liver	Crj:CD(SD)IGS	intravenous injection	in vivo	Repeat	CBP	133	carboplatin	Low	1	mg/kg	15day	0.0041	0.0117	0.274336	0.0121	0.0365	0.275377	0.129032	0	3	1	0	0	0	0	0	0	0	0	0	0	0	0	0	0	0	0	0	0	0	0	0	0	0	0	0	0
577	Rat	Liver	Crj:CD(SD)IGS	intravenous injection	in vivo	Repeat	CBP	133	carboplatin	Middle	3	mg/kg	15day	0.0033	0.00976	0.346154	0.0635	0.136	0.221106	0.175	1	0	0	0	0	0	0	0	0	0	0	0	0	0	0	0	0	0	0	0	0	0	0	0	0	0	0	0	0
577	Rat	Liver	Crj:CD(SD)IGS	intravenous injection	in vivo	Repeat	CBP	133	carboplatin	High	10	mg/kg	15day	0.0001	0.000487	0.423077	0.0006	0.0029	0.314573	0	1	95	114	0	0	0	0	0	0	0	0	0	0	0	0	0	0	0	0	0	0	0	0	0	0	0	0	0	0
577	Rat	Liver	Crj:CD(SD)IGS	intravenous injection	in vivo	Repeat	CBP	133	carboplatin	Low	1	mg/kg	29day	0.0241	0.0506	0.280702	0.192	0.32	0.188945	0	0	0	1	0	0	0	0	0	0	0	0	0	0	0	0	0	0	0	0	0	0	0	0	0	0	0	0	0	0
577	Rat	Liver	Crj:CD(SD)IGS	intravenous injection	in vivo	Repeat	CBP	133	carboplatin	Middle	3	mg/kg	29day	0.0162	0.037	0.245614	0.0404	0.0953	0.234171	0	0	0	1	0	0	0	0	0	0	0	0	0	0	0	0	0	0	0	0	0	0	0	0	0	0	0	0	0	0
577	Rat	Liver	Crj:CD(SD)IGS	intravenous injection	in vivo	Repeat	CBP	133	carboplatin	High	10	mg/kg	29day	0.0001	0.000487	0.538462	0.0001	0.00064	0.347739	0	1	283	220	0	0	0	0	0	0	0	0	0	0	0	0	0	0	0	0	0	0	0	0	0	0	0	0	0	0
147	Rat	Liver	Crj:CD(SD)IGS	Gavage	in vivo	Repeat	CBZ	18	carbamazepine	Low	30	mg/kg	4day	0.1206	0.185	0.231707	0.7825	0.872	0.127638	0.5	0	0	0	0	0	0	0	0	0	0	0	0	0	0	0	0	0	0	0	0	0	0	0	0	0	0	0	0	0
147	Rat	Liver	Crj:CD(SD)IGS	Gavage	in vivo	Repeat	CBZ	18	carbamazepine	Middle	100	mg/kg	4day	0.033	0.066	0.212389	0.0874	0.175	0.205025	0.0606742	0	2	0	0	0	0	0	0	0	0	0	0	0	0	0	0	0	0	0	0	0	0	0	0	0	0	0	0	0
147	Rat	Liver	Crj:CD(SD)IGS	Gavage	in vivo	Repeat	CBZ	18	carbamazepine	High	300	mg/kg	4day	0.0001	0.000487	0.380531	0.0001	0.00064	0.373869	0.0637755	1	432	311	1	1	0	0	0	1	1	2	0	0	0	0	0	0	0	0	0	0	0	0	0	0	0	0	0	0
147	Rat	Liver	Crj:CD(SD)IGS	Gavage	in vivo	Repeat	CBZ	18	carbamazepine	Low	30	mg/kg	8day	0.2778	0.357	0.19469	0.9686	0.988	0.104523	0	0	0	0	0	0	0	0	0	0	0	0	0	0	0	0	0	0	0	0	0	0	0	0	0	0	0	0	0	0
147	Rat	Liver	Crj:CD(SD)IGS	Gavage	in vivo	Repeat	CBZ	18	carbamazepine	Middle	100	mg/kg	8day	0.1001	0.159	0.243902	0.3742	0.536	0.169849	0.035533	0	2	0	1	1	0	0	0	0	0	0	0	0	0	0	0	0	0	1	1	2	0	0	0	0	0	0	0	0
147	Rat	Liver	Crj:CD(SD)IGS	Gavage	in vivo	Repeat	CBZ	18	carbamazepine	High	300	mg/kg	8day	0.0093	0.0235	0.22807	0.011	0.0337	0.233166	0	0	58	34	4	4	1	0	0	0	0	0	0	0	0	0	0	0	0	0	0	0	0	0	0	0	0	0	0	0
147	Rat	Liver	Crj:CD(SD)IGS	Gavage	in vivo	Repeat	CBZ	18	carbamazepine	Low	30	mg/kg	15day	0.0315	0.0636	0.268293	0.0516	0.116	0.21809	0.0405405	0	0	0	4	4	0	0	0	0	0	0	0	0	0	0	0	0	0	0	0	0	0	0	0	0	0	0	0	0
147	Rat	Liver	Crj:CD(SD)IGS	Gavage	in vivo	Repeat	CBZ	18	carbamazepine	Middle	100	mg/kg	15day	0.0148	0.0343	0.423077	0.0229	0.0602	0.244221	0	1	12	33	6	6	3	0	0	0	0	0	0	0	0	0	0	0	0	1	1	2	0	0	0	0	0	0	0	0
147	Rat	Liver	Crj:CD(SD)IGS	Gavage	in vivo	Repeat	CBZ	18	carbamazepine	High	300	mg/kg	15day	0.0056	0.0151	0.300885	0.0213	0.0569	0.231156	0	1	101	78	6	6	5	4	0	0	0	0	0	0	0	0	0	0	0	0	0	0	0	0	0	0	0	0	0	0
147	Rat	Liver	Crj:CD(SD)IGS	Gavage	in vivo	Repeat	CBZ	18	carbamazepine	Low	30	mg/kg	29day	0.066	0.115	0.269231	0.5679	0.71	0.140704	0	0	1	0	6	6	5	3	0	1	1	2	0	0	0	0	0	0	0	0	0	0	0	0	0	0	0	0	0	0
147	Rat	Liver	Crj:CD(SD)IGS	Gavage	in vivo	Repeat	CBZ	18	carbamazepine	Middle	100	mg/kg	29day	0.2338	0.315	0.176991	0.6516	0.776	0.149749	0	0	4	0	5	5	5	5	0	0	0	0	0	0	0	0	0	0	0	0	0	0	0	0	0	0	0	0	0	0
147	Rat	Liver	Crj:CD(SD)IGS	Gavage	in vivo	Repeat	CBZ	18	carbamazepine	High	300	mg/kg	29day	0.0001	0.000487	0.368421	0.0007	0.00328	0.296482	0	1	246	164	5	5	5	5	2	0	0	0	0	0	0	0	0	0	0	0	0	0	0	0	0	0	0	0	0	0
67	Rat	Liver	Crj:CD(SD)IGS	Gavage	in vivo	Repeat	CCL4	3	carbon tetrachloride	Low	30	mg/kg	4day	0.3496	0.424	0.22807	0.6426	0.769	0.136683	0	0	0	0	5	5	1	0	0	0	0	0	0	0	0	0	0	0	0	0	0	0	0	0	0	0	0	0	0	0
67	Rat	Liver	Crj:CD(SD)IGS	Gavage	in vivo	Repeat	CCL4	3	carbon tetrachloride	Middle	100	mg/kg	4day	0.0001	0.000487	0.439024	0.0005	0.00245	0.334673	0.0197183	1	195	79	13	13	6	0	0	5	5	10	0	0	0	0	0	0	0	0	0	0	0	0	0	0	0	0	0	0
67	Rat	Liver	Crj:CD(SD)IGS	Gavage	in vivo	Repeat	CCL4	3	carbon tetrachloride	High	300	mg/kg	4day	0.0001	0.000487	0.402439	0.0005	0.00245	0.327638	0.115512	1	330	162	14	14	8	1	0	5	5	10	0	0	0	0	0	0	0	0	0	0	0	0	0	0	0	0	0	0
67	Rat	Liver	Crj:CD(SD)IGS	Gavage	in vivo	Repeat	CCL4	3	carbon tetrachloride	Low	30	mg/kg	8day	0.3025	0.382	0.230769	0.351	0.51	0.172864	0	0	0	0	7	7	4	0	0	2	2	4	0	0	0	0	0	0	0	0	0	0	0	0	0	0	0	0	0	0
67	Rat	Liver	Crj:CD(SD)IGS	Gavage	in vivo	Repeat	CCL4	3	carbon tetrachloride	Middle	100	mg/kg	8day	0.0004	0.00159	0.390244	0.0059	0.0198	0.267337	0.0983051	1	29	6	12	12	6	0	0	5	5	10	0	0	0	0	0	0	0	0	0	0	0	0	0	0	0	0	0	0
67	Rat	Liver	Crj:CD(SD)IGS	Gavage	in vivo	Repeat	CCL4	3	carbon tetrachloride	High	300	mg/kg	8day	0.0001	0.000487	0.461538	0.0002	0.00117	0.367839	0.122754	1	331	169	14	14	5	1	0	5	5	10	0	0	0	0	0	0	0	0	0	0	0	0	0	0	0	0	0	0
67	Rat	Liver	Crj:CD(SD)IGS	Gavage	in vivo	Repeat	CCL4	3	carbon tetrachloride	Low	30	mg/kg	15day	0.4642	0.525	0.192308	0.736	0.844	0.150754	0	0	0	0	11	11	4	0	0	5	5	10	0	0	0	0	0	0	0	0	0	0	0	0	0	0	0	0	0	0
67	Rat	Liver	Crj:CD(SD)IGS	Gavage	in vivo	Repeat	CCL4	3	carbon tetrachloride	Middle	100	mg/kg	15day	0.0001	0.000487	0.423077	0.0002	0.00117	0.368844	0.0912863	1	428	193	20	20	5	0	0	5	5	10	0	0	0	0	5	5	10	0	0	0	0	0	0	0	0	0	0	0
67	Rat	Liver	Crj:CD(SD)IGS	Gavage	in vivo	Repeat	CCL4	3	carbon tetrachloride	High	300	mg/kg	15day	0.0001	0.000487	0.573171	0.0001	0.00064	0.472362	0.00740741	1	1001	731	19	19	7	1	0	5	5	10	0	0	0	0	4	4	8	0	0	0	0	0	0	0	0	0	0	0
67	Rat	Liver	Crj:CD(SD)IGS	Gavage	in vivo	Repeat	CCL4	3	carbon tetrachloride	Low	30	mg/kg	29day	0.2211	0.301	0.207317	0.6512	0.776	0.132663	0	0	1	0	15	15	5	0	0	5	5	10	0	0	0	0	3	3	6	0	0	0	0	0	0	0	0	0	0	0
67	Rat	Liver	Crj:CD(SD)IGS	Gavage	in vivo	Repeat	CCL4	3	carbon tetrachloride	Middle	100	mg/kg	29day	0.0001	0.000487	0.47561	0.0008	0.00369	0.309548	0.149826	1	361	190	19	19	7	1	0	5	5	10	0	0	0	0	5	5	10	0	0	0	0	0	0	0	0	0	0	0
67	Rat	Liver	Crj:CD(SD)IGS	Gavage	in vivo	Repeat	CCL4	3	carbon tetrachloride	High	300	mg/kg	29day	0.0001	0.000487	0.560976	0.0001	0.00064	0.458291	0.138577	1	1283	943	20	20	10	3	1	5	5	10	0	0	0	0	5	5	10	0	0	0	0	0	0	0	0	0	0	0
99	Rat	Liver	Crj:CD(SD)IGS	Gavage	in vivo	Repeat	CFB	6	clofibrate	Low	30	mg/kg	4day	0.3449	0.421	0.192308	0.3809	0.539	0.166834	0	0	3	0	0	0	0	0	0	0	0	0	0	0	0	0	0	0	0	0	0	0	0	0	0	0	0	0	0	0
99	Rat	Liver	Crj:CD(SD)IGS	Gavage	in vivo	Repeat	CFB	6	clofibrate	Middle	100	mg/kg	4day	0.0047	0.0131	0.230769	0.0034	0.0123	0.255276	0	0	79	37	0	0	0	0	0	0	0	0	0	0	0	0	0	0	0	0	0	0	0	0	0	0	0	0	0	0
99	Rat	Liver	Crj:CD(SD)IGS	Gavage	in vivo	Repeat	CFB	6	clofibrate	High	300	mg/kg	4day	0.0001	0.000487	0.353659	0.0001	0.00064	0.348744	0.012766	1	623	446	0	0	0	0	0	0	0	0	0	0	0	0	0	0	0	0	0	0	0	0	0	0	0	0	0	0
99	Rat	Liver	Crj:CD(SD)IGS	Gavage	in vivo	Repeat	CFB	6	clofibrate	Low	30	mg/kg	8day	0.1444	0.215	0.269231	0.837	0.914	0.134673	0.0369128	0	5	0	0	0	0	0	0	0	0	0	0	0	0	0	0	0	0	0	0	0	0	0	0	0	0	0	0	0
99	Rat	Liver	Crj:CD(SD)IGS	Gavage	in vivo	Repeat	CFB	6	clofibrate	Middle	100	mg/kg	8day	0.0004	0.00159	0.280488	0.0023	0.00893	0.243216	0.0444444	0	147	76	0	0	0	0	0	0	0	0	0	0	0	0	0	0	0	0	0	0	0	0	0	0	0	0	0	0
99	Rat	Liver	Crj:CD(SD)IGS	Gavage	in vivo	Repeat	CFB	6	clofibrate	High	300	mg/kg	8day	0.0001	0.000487	0.433628	0.0001	0.00064	0.38392	0.0893855	1	675	595	12	12	0	0	0	1	1	2	0	0	0	0	0	0	0	1	1	2	0	0	0	0	0	0	0	0
99	Rat	Liver	Crj:CD(SD)IGS	Gavage	in vivo	Repeat	CFB	6	clofibrate	Low	30	mg/kg	15day	0.0071	0.0185	0.269231	0.0826	0.168	0.196985	0.120219	0	1	1	0	0	0	0	0	0	0	0	0	0	0	0	0	0	0	0	0	0	0	0	0	0	0	0	0	0
99	Rat	Liver	Crj:CD(SD)IGS	Gavage	in vivo	Repeat	CFB	6	clofibrate	Middle	100	mg/kg	15day	0.0001	0.000487	0.333333	0.0007	0.00328	0.276382	0.268085	1	105	74	0	0	0	0	0	0	0	0	0	0	0	0	0	0	0	0	0	0	0	0	0	0	0	0	0	0
99	Rat	Liver	Crj:CD(SD)IGS	Gavage	in vivo	Repeat	CFB	6	clofibrate	High	300	mg/kg	15day	0.0001	0.000487	0.47561	0.0001	0.00064	0.40201	0.175758	1	588	498	11	11	0	0	0	1	1	2	0	0	0	0	0	0	0	0	0	0	0	0	0	0	0	0	0	0
99	Rat	Liver	Crj:CD(SD)IGS	Gavage	in vivo	Repeat	CFB	6	clofibrate	Low	30	mg/kg	29day	0.5603	0.609	0.123894	0.7481	0.851	0.134673	0.111111	0	3	1	1	1	0	0	0	1	1	2	0	0	0	0	0	0	0	0	0	0	0	0	0	0	0	0	0	0
99	Rat	Liver	Crj:CD(SD)IGS	Gavage	in vivo	Repeat	CFB	6	clofibrate	Middle	100	mg/kg	29day	0.0029	0.00875	0.274336	0.0012	0.0052	0.252261	0.145833	0	149	89	9	9	0	0	0	0	0	0	0	0	0	0	0	0	0	0	0	0	0	0	0	0	0	0	0	0
99	Rat	Liver	Crj:CD(SD)IGS	Gavage	in vivo	Repeat	CFB	6	clofibrate	High	300	mg/kg	29day	0.0001	0.000487	0.426829	0.0001	0.00064	0.420101	0	1	1115	1002	12	12	10	0	0	1	1	2	0	0	0	0	0	0	0	0	0	0	0	0	0	0	0	0	0	0
698	Rat	Liver	Crj:CD(SD)IGS	Diet	in vivo	Repeat	CH+DS-Na	161	1% cholesterol + 0.25% sodium cholate	High	9999	%	4day	0.0001	0.000487	0.451327	0.0001	0.00064	0.437186		1	396	221	13	13	13	3	0	0	0	0	0	0	0	0	0	0	0	0	0	0	0	0	0	0	0	0	0	0
698	Rat	Liver	Crj:CD(SD)IGS	Diet	in vivo	Repeat	CH+DS-Na	161	1% cholesterol + 0.25% sodium cholate	High	9999	%	8day	0.1004	0.16	0.245614	0.0574	0.126	0.237186		0	74	103	14	14	14	0	0	0	0	0	0	0	0	0	0	0	0	1	1	3	0	0	0	0	0	0	6	0
698	Rat	Liver	Crj:CD(SD)IGS	Diet	in vivo	Repeat	CH+DS-Na	161	1% cholesterol + 0.25% sodium cholate	High	9999	%	15day	0.0071	0.0185	0.280488	0.0231	0.0606	0.250251		0	69	123	10	10	10	5	0	0	0	0	0	0	0	0	0	0	0	3	3	9	0	0	0	0	0	0	6	0
698	Rat	Liver	Crj:CD(SD)IGS	Diet	in vivo	Repeat	CH+DS-Na	161	1% cholesterol + 0.25% sodium cholate	High	9999	%	29day	0.0001	0.000487	0.378049	0.0012	0.0052	0.300503		1	126	196	9	9	9	5	5	0	0	0	0	0	0	0	0	0	0	1	1	3	0	0	0	0	0	0	9	0
409	Rat	Liver	Crj:CD(SD)IGS	Gavage	in vivo	Repeat	CHL	90	chlorpheniramine	Low	3	mg/kg	4day	0.4487	0.51	0.140351	0.6016	0.736	0.148744	0.176871	0	0	0	0	0	0	0	0	0	0	0	0	0	0	0	0	0	0	0	0	0	0	0	0	0	0	0	0	0
409	Rat	Liver	Crj:CD(SD)IGS	Gavage	in vivo	Repeat	CHL	90	chlorpheniramine	Middle	10	mg/kg	4day	0.2859	0.366	0.192982	0.5479	0.692	0.151759	0	0	0	0	0	0	0	0	0	0	0	0	0	0	0	0	0	0	0	0	0	0	0	0	0	0	0	0	0	0
409	Rat	Liver	Crj:CD(SD)IGS	Gavage	in vivo	Repeat	CHL	90	chlorpheniramine	High	30	mg/kg	4day	0.2075	0.286	0.230769	0.0138	0.0403	0.256281	0.0628931	0	3	11	0	0	0	0	0	0	0	0	0	0	0	0	0	0	0	0	0	0	0	0	0	0	0	0	0	0
409	Rat	Liver	Crj:CD(SD)IGS	Gavage	in vivo	Repeat	CHL	90	chlorpheniramine	Low	3	mg/kg	8day	0.1339	0.203	0.307692	0.1989	0.328	0.198995	0	0	0	0	0	0	0	0	0	0	0	0	0	0	0	0	0	0	0	0	0	0	0	0	0	0	0	0	0	0
409	Rat	Liver	Crj:CD(SD)IGS	Gavage	in vivo	Repeat	CHL	90	chlorpheniramine	Middle	10	mg/kg	8day	0.2636	0.343	0.230769	0.5865	0.724	0.145729	0	0	0	0	0	0	0	0	0	0	0	0	0	0	0	0	0	0	0	0	0	0	0	0	0	0	0	0	0	0
409	Rat	Liver	Crj:CD(SD)IGS	Gavage	in vivo	Repeat	CHL	90	chlorpheniramine	High	30	mg/kg	8day	0.0043	0.0122	0.283186	0.0004	0.0021	0.343719	0.153846	0	146	141	0	0	0	0	0	0	0	0	0	0	0	0	0	0	0	0	0	0	0	0	0	0	0	0	0	0
409	Rat	Liver	Crj:CD(SD)IGS	Gavage	in vivo	Repeat	CHL	90	chlorpheniramine	Low	3	mg/kg	15day	0.1491	0.22	0.221239	0.039	0.0929	0.231156	0	0	0	0	0	0	0	0	0	0	0	0	0	0	0	0	0	0	0	0	0	0	0	0	0	0	0	0	0	0
409	Rat	Liver	Crj:CD(SD)IGS	Gavage	in vivo	Repeat	CHL	90	chlorpheniramine	Middle	10	mg/kg	15day	0.0282	0.0577	0.280702	0.0251	0.0652	0.234171	0	0	0	2	0	0	0	0	0	0	0	0	0	0	0	0	0	0	0	0	0	0	0	0	0	0	0	0	0	0
409	Rat	Liver	Crj:CD(SD)IGS	Gavage	in vivo	Repeat	CHL	90	chlorpheniramine	High	30	mg/kg	15day	0.0397	0.0769	0.298246	0.018	0.0498	0.250251	0.0261011	0	0	4	4	4	0	0	0	0	0	0	0	0	0	0	0	0	0	0	0	0	0	0	0	0	0	0	0	0
409	Rat	Liver	Crj:CD(SD)IGS	Gavage	in vivo	Repeat	CHL	90	chlorpheniramine	Low	3	mg/kg	29day	0.2868	0.367	0.221239	0.5715	0.712	0.148744	0	0	2	3	0	0	0	0	0	0	0	0	0	0	0	0	0	0	0	0	0	0	0	0	0	0	0	0	0	0
409	Rat	Liver	Crj:CD(SD)IGS	Gavage	in vivo	Repeat	CHL	90	chlorpheniramine	Middle	10	mg/kg	29day	0.1898	0.268	0.230769	0.541	0.688	0.148744	0	0	9	5	2	2	0	0	0	0	0	0	0	0	0	0	0	0	0	0	0	0	0	0	0	0	0	0	0	0
409	Rat	Liver	Crj:CD(SD)IGS	Gavage	in vivo	Repeat	CHL	90	chlorpheniramine	High	30	mg/kg	29day	0.1417	0.212	0.230769	0.2122	0.345	0.188945	0.178571	0	15	15	5	5	0	0	0	0	0	0	0	0	0	0	0	0	0	0	0	0	0	0	0	0	0	0	0	0
214	Rat	Liver	Crj:CD(SD)IGS	Gavage	in vivo	Repeat	CIM	35	cimetidine	Low	100	mg/kg	4day	0.1469	0.218	0.230769	0.1378	0.25	0.192965	0	0	0	1	0	0	0	0	0	0	0	0	0	0	0	0	0	0	0	0	0	0	0	0	0	0	0	0	0	0
214	Rat	Liver	Crj:CD(SD)IGS	Gavage	in vivo	Repeat	CIM	35	cimetidine	Middle	300	mg/kg	4day	0.1029	0.163	0.230088	0.0984	0.19	0.19397	0	0	2	1	0	0	0	0	0	0	0	0	0	0	0	0	0	0	0	0	0	0	0	0	0	0	0	0	0	0
214	Rat	Liver	Crj:CD(SD)IGS	Gavage	in vivo	Repeat	CIM	35	cimetidine	High	1000	mg/kg	4day	0.3558	0.429	0.192982	0.0803	0.164	0.20402	0	0	2	3	0	0	0	0	0	0	0	0	0	0	0	0	0	0	0	0	0	0	0	0	0	0	0	0	0	0
214	Rat	Liver	Crj:CD(SD)IGS	Gavage	in vivo	Repeat	CIM	35	cimetidine	Low	100	mg/kg	8day	0.6802	0.708	0.146341	0.4313	0.588	0.163819	0	0	0	0	1	1	0	0	0	0	0	0	0	0	0	0	0	0	0	0	0	0	0	0	0	0	0	0	0	1
214	Rat	Liver	Crj:CD(SD)IGS	Gavage	in vivo	Repeat	CIM	35	cimetidine	Middle	300	mg/kg	8day	0.0549	0.0991	0.22807	0.1546	0.273	0.182915	0.344037	0	1	0	0	0	0	0	0	0	0	0	0	0	0	0	0	0	0	0	0	0	0	0	0	0	0	0	0	0
214	Rat	Liver	Crj:CD(SD)IGS	Gavage	in vivo	Repeat	CIM	35	cimetidine	High	1000	mg/kg	8day	0.0064	0.0169	0.280702	0.0457	0.106	0.213065	0.217391	0	1	2	1	1	0	0	0	0	0	0	0	0	0	0	0	0	0	0	0	0	0	0	0	0	0	0	0	1
214	Rat	Liver	Crj:CD(SD)IGS	Gavage	in vivo	Repeat	CIM	35	cimetidine	Low	100	mg/kg	15day	0.4379	0.501	0.153846	0.9086	0.959	0.121608	0.5	0	0	0	2	2	0	0	0	0	0	0	0	0	0	0	0	0	0	0	0	0	0	0	0	0	0	0	0	2
214	Rat	Liver	Crj:CD(SD)IGS	Gavage	in vivo	Repeat	CIM	35	cimetidine	Middle	300	mg/kg	15day	0.4486	0.51	0.182927	0.1713	0.294	0.190955	0	0	1	0	1	1	0	0	0	0	0	0	0	0	0	0	0	0	0	0	0	0	0	0	0	0	0	0	0	1
214	Rat	Liver	Crj:CD(SD)IGS	Gavage	in vivo	Repeat	CIM	35	cimetidine	High	1000	mg/kg	15day	0.2576	0.338	0.176991	0.1186	0.221	0.194975	0	0	1	0	0	0	0	0	0	0	0	0	0	0	0	0	0	0	0	0	0	0	0	0	0	0	0	0	0	0
214	Rat	Liver	Crj:CD(SD)IGS	Gavage	in vivo	Repeat	CIM	35	cimetidine	Low	100	mg/kg	29day	0.1159	0.18	0.230769	0.6109	0.745	0.144724	0.0714286	0	0	0	1	1	0	0	0	0	0	0	0	0	0	0	0	0	0	0	0	0	0	0	0	0	0	0	0	1
214	Rat	Liver	Crj:CD(SD)IGS	Gavage	in vivo	Repeat	CIM	35	cimetidine	Middle	300	mg/kg	29day	0.0419	0.0801	0.307692	0.0823	0.168	0.21407	0.236181	0	1	1	2	2	0	0	0	1	1	2	0	0	0	0	0	0	0	0	0	0	0	0	0	0	0	0	0	1
214	Rat	Liver	Crj:CD(SD)IGS	Gavage	in vivo	Repeat	CIM	35	cimetidine	High	1000	mg/kg	29day	0.025	0.0521	0.307692	0.166	0.289	0.18392	0	0	1	1	4	4	3	1	0	0	0	0	0	0	0	0	0	0	0	0	0	0	0	0	0	0	0	0	0	1
543	Rat	Liver	Crj:CD(SD)IGS	Gavage	in vivo	Repeat	CLM	126	chlormadinone	Low	100	mg/kg	4day	0.0012	0.00408	0.304878	0.0014	0.00584	0.272362	0.206019	1	16	112	0	0	0	0	0	0	0	0	0	0	0	0	0	0	0	0	0	0	0	0	0	0	0	0	0	0
543	Rat	Liver	Crj:CD(SD)IGS	Gavage	in vivo	Repeat	CLM	126	chlormadinone	Middle	300	mg/kg	4day	0.0001	0.000487	0.378049	0.0003	0.00167	0.293467	0.0942029	1	117	146	0	0	0	0	0	0	0	0	0	0	0	0	0	0	0	0	0	0	0	0	0	0	0	0	0	0
543	Rat	Liver	Crj:CD(SD)IGS	Gavage	in vivo	Repeat	CLM	126	chlormadinone	High	1000	mg/kg	4day	0.0001	0.000487	0.346154	0.0003	0.00167	0.304523	0.162943	1	76	153	0	0	0	0	0	0	0	0	0	0	0	0	0	0	0	0	0	0	0	0	0	0	0	0	0	0
543	Rat	Liver	Crj:CD(SD)IGS	Gavage	in vivo	Repeat	CLM	126	chlormadinone	Low	100	mg/kg	8day	0.0001	0.000487	0.346154	0.0047	0.0163	0.265327	0.13363	1	16	29	0	0	0	0	0	0	0	0	0	0	0	0	0	0	0	0	0	0	0	0	0	0	0	0	0	0
543	Rat	Liver	Crj:CD(SD)IGS	Gavage	in vivo	Repeat	CLM	126	chlormadinone	Middle	300	mg/kg	8day	0.0001	0.000487	0.487805	0.0001	0.00064	0.370854	0.0989583	1	278	153	0	0	0	0	0	0	0	0	0	0	0	0	0	0	0	0	0	0	0	0	0	0	0	0	0	0
543	Rat	Liver	Crj:CD(SD)IGS	Gavage	in vivo	Repeat	CLM	126	chlormadinone	High	1000	mg/kg	8day	0.0001	0.000487	0.390244	0.0003	0.00167	0.302513	0.109836	1	75	56	0	0	0	0	0	0	0	0	0	0	0	0	0	0	0	0	0	0	0	0	0	0	0	0	0	0
543	Rat	Liver	Crj:CD(SD)IGS	Gavage	in vivo	Repeat	CLM	126	chlormadinone	Low	100	mg/kg	15day	0.0001	0.000487	0.365854	0.0025	0.00955	0.279397	0	1	51	30	0	0	0	0	0	0	0	0	0	0	0	0	0	0	0	0	0	0	0	0	0	0	0	0	0	0
543	Rat	Liver	Crj:CD(SD)IGS	Gavage	in vivo	Repeat	CLM	126	chlormadinone	Middle	300	mg/kg	15day	0.0001	0.000487	0.426829	0.0001	0.00064	0.336683	0.0957614	1	164	191	0	0	0	0	0	0	0	0	0	0	0	0	0	0	0	0	0	0	0	0	0	0	0	0	0	0
543	Rat	Liver	Crj:CD(SD)IGS	Gavage	in vivo	Repeat	CLM	126	chlormadinone	High	1000	mg/kg	15day	0.0001	0.000487	0.439024	0.0001	0.00064	0.377889	0.150289	1	218	171	0	0	0	0	0	0	0	0	0	0	0	0	0	0	0	0	0	0	0	0	0	0	0	0	0	0
543	Rat	Liver	Crj:CD(SD)IGS	Gavage	in vivo	Repeat	CLM	126	chlormadinone	Low	100	mg/kg	29day	0.0032	0.00952	0.292683	0.0713	0.149	0.21005	0.0285714	0	0	0	0	0	0	0	0	0	0	0	0	0	0	0	0	0	0	0	0	0	0	0	0	0	0	0	0	0
543	Rat	Liver	Crj:CD(SD)IGS	Gavage	in vivo	Repeat	CLM	126	chlormadinone	Middle	300	mg/kg	29day	0.0001	0.000487	0.365854	0.0016	0.00656	0.257286	0	1	8	6	0	0	0	0	0	0	0	0	0	0	0	0	0	0	0	0	0	0	0	0	0	0	0	0	0	0
543	Rat	Liver	Crj:CD(SD)IGS	Gavage	in vivo	Repeat	CLM	126	chlormadinone	High	1000	mg/kg	29day	0.0001	0.000487	0.385965	0.0001	0.00064	0.375879	0	1	245	313	0	0	0	0	0	0	0	0	0	0	0	0	0	0	0	0	0	0	0	0	0	0	0	0	0	0
636	Rat	Liver	Crj:CD(SD)IGS	intravenous injection	in vivo	Repeat	CLT	141	cephalothin	Low	300	mg/kg	4day	0.0881	0.144	0.307692	0.8825	0.947	0.118593	0	0	0	0	0	0	0	0	0	0	0	0	0	0	0	0	0	0	0	0	0	0	0	0	0	0	0	0	0	0
636	Rat	Liver	Crj:CD(SD)IGS	intravenous injection	in vivo	Repeat	CLT	141	cephalothin	Middle	1000	mg/kg	4day	0.022	0.0473	0.423077	0.1591	0.28	0.19799	0.116935	1	1	0	0	0	0	0	0	0	0	0	0	0	0	0	0	0	0	0	0	0	0	0	0	0	0	0	0	0
636	Rat	Liver	Crj:CD(SD)IGS	intravenous injection	in vivo	Repeat	CLT	141	cephalothin	High	2000	mg/kg	4day	0.031	0.0628	0.307692	0.084	0.17	0.21809	0.238806	0	5	4	0	0	0	0	0	0	0	0	0	0	0	0	0	0	0	0	0	0	0	0	0	0	0	0	0	0
636	Rat	Liver	Crj:CD(SD)IGS	intravenous injection	in vivo	Repeat	CLT	141	cephalothin	Low	300	mg/kg	8day	0.1454	0.216	0.182927	0.4864	0.642	0.145729	0	0	0	0	0	0	0	0	0	0	0	0	0	0	0	0	0	0	0	0	0	0	0	0	0	0	0	0	0	0
636	Rat	Liver	Crj:CD(SD)IGS	intravenous injection	in vivo	Repeat	CLT	141	cephalothin	Middle	1000	mg/kg	8day	0.0085	0.0217	0.307692	0.1199	0.222	0.20402	0.0075188	1	3	0	0	0	0	0	0	0	0	0	0	0	0	0	0	0	0	0	0	0	0	0	0	0	0	0	0	0
636	Rat	Liver	Crj:CD(SD)IGS	intravenous injection	in vivo	Repeat	CLT	141	cephalothin	High	2000	mg/kg	8day	0.0824	0.137	0.269231	0.1109	0.209	0.207035	0.0652174	0	1	2	0	0	0	0	0	0	0	0	0	0	0	0	0	0	0	0	0	0	0	0	0	0	0	0	0	0
636	Rat	Liver	Crj:CD(SD)IGS	intravenous injection	in vivo	Repeat	CLT	141	cephalothin	Low	300	mg/kg	15day	0.0131	0.0312	0.353659	0.0299	0.0746	0.273367	0	1	0	0	0	0	0	0	0	0	0	0	0	0	0	0	0	0	0	0	0	0	0	0	0	0	0	0	0	0
636	Rat	Liver	Crj:CD(SD)IGS	intravenous injection	in vivo	Repeat	CLT	141	cephalothin	Middle	1000	mg/kg	15day	0.0172	0.0387	0.423077	0.1125	0.211	0.209045	0.142857	1	0	0	0	0	0	0	0	0	0	0	0	0	0	0	0	0	0	0	0	0	0	0	0	0	0	0	0	0
636	Rat	Liver	Crj:CD(SD)IGS	intravenous injection	in vivo	Repeat	CLT	141	cephalothin	High	2000	mg/kg	15day	0.0075	0.0194	0.384615	0.0234	0.0612	0.272362	0.0695444	1	17	25	0	0	0	0	0	0	0	0	0	0	0	0	0	0	0	0	0	0	0	0	0	0	0	0	0	0
636	Rat	Liver	Crj:CD(SD)IGS	intravenous injection	in vivo	Repeat	CLT	141	cephalothin	Low	300	mg/kg	29day	0.0871	0.143	0.269231	0.1983	0.327	0.18392	0	0	0	0	0	0	0	0	0	0	0	0	0	0	0	0	0	0	0	0	0	0	0	0	0	0	0	0	0	0
636	Rat	Liver	Crj:CD(SD)IGS	intravenous injection	in vivo	Repeat	CLT	141	cephalothin	Middle	1000	mg/kg	29day	0.1093	0.171	0.346154	0.4977	0.654	0.144724	0.487805	0	0	0	0	0	0	0	0	0	0	0	0	0	0	0	0	0	0	0	0	0	0	0	0	0	0	0	0	0
636	Rat	Liver	Crj:CD(SD)IGS	intravenous injection	in vivo	Repeat	CLT	141	cephalothin	High	2000	mg/kg	29day	0.0005	0.00191	0.423077	0.0128	0.0381	0.282412	0.0738523	1	3	10	0	0	0	0	0	0	0	0	0	0	0	0	0	0	0	0	0	0	0	0	0	0	0	0	0	0
197	Rat	Liver	Crj:CD(SD)IGS	Gavage	in vivo	Repeat	CMA	27	coumarin	Low	15	mg/kg	4day	0.522	0.577	0.134146	0.7808	0.871	0.109548	0.12069	0	0	0	0	0	0	0	0	0	0	0	0	0	0	0	0	0	0	0	0	0	0	0	0	0	0	0	0	0
197	Rat	Liver	Crj:CD(SD)IGS	Gavage	in vivo	Repeat	CMA	27	coumarin	Middle	50	mg/kg	4day	0.0055	0.0149	0.329268	0.1028	0.197	0.21005	0	1	174	175	0	0	0	0	0	0	0	0	0	0	0	0	0	0	0	0	0	0	0	0	0	0	0	0	0	0
197	Rat	Liver	Crj:CD(SD)IGS	Gavage	in vivo	Repeat	CMA	27	coumarin	High	150	mg/kg	4day	0.0001	0.000487	0.414634	0.0069	0.0224	0.314573	0	1	480	558	4	4	0	0	0	0	0	0	0	0	0	0	0	0	0	1	1	2	0	0	0	0	0	0	0	0
197	Rat	Liver	Crj:CD(SD)IGS	Gavage	in vivo	Repeat	CMA	27	coumarin	Low	15	mg/kg	8day	0.0741	0.127	0.230769	0.6504	0.776	0.127638	0.0417457	0	0	0	0	0	0	0	0	0	0	0	0	0	0	0	0	0	0	0	0	0	0	0	0	0	0	0	0	0
197	Rat	Liver	Crj:CD(SD)IGS	Gavage	in vivo	Repeat	CMA	27	coumarin	Middle	50	mg/kg	8day	0.0102	0.0253	0.384615	0.1289	0.236	0.225126	0.0740741	1	35	12	0	0	0	0	0	0	0	0	0	0	0	0	0	0	0	0	0	0	0	0	0	0	0	0	0	0
197	Rat	Liver	Crj:CD(SD)IGS	Gavage	in vivo	Repeat	CMA	27	coumarin	High	150	mg/kg	8day	0.0044	0.0124	0.346154	0.0224	0.0593	0.283417	0	1	295	165	9	9	0	0	0	0	0	0	0	0	0	0	0	0	0	0	0	0	0	0	0	0	0	0	0	0
197	Rat	Liver	Crj:CD(SD)IGS	Gavage	in vivo	Repeat	CMA	27	coumarin	Low	15	mg/kg	15day	0.3809	0.452	0.192982	0.8854	0.948	0.105528	0	0	0	0	0	0	0	0	0	0	0	0	0	0	0	0	0	0	0	0	0	0	0	0	0	0	0	0	0	0
197	Rat	Liver	Crj:CD(SD)IGS	Gavage	in vivo	Repeat	CMA	27	coumarin	Middle	50	mg/kg	15day	0.0451	0.0848	0.263158	0.3748	0.536	0.157789	0.0614973	0	30	9	0	0	0	0	0	0	0	0	0	0	0	0	0	0	0	0	0	0	0	0	0	0	0	0	0	0
197	Rat	Liver	Crj:CD(SD)IGS	Gavage	in vivo	Repeat	CMA	27	coumarin	High	150	mg/kg	15day	0.0035	0.0102	0.426829	0.0282	0.0713	0.272362	0.156863	1	536	280	14	14	7	0	0	0	0	0	0	0	0	0	0	0	0	0	0	0	0	0	0	0	0	0	0	0
197	Rat	Liver	Crj:CD(SD)IGS	Gavage	in vivo	Repeat	CMA	27	coumarin	Low	15	mg/kg	29day	0.0852	0.141	0.219512	0.2652	0.412	0.18794	0	0	0	1	0	0	0	0	0	0	0	0	0	0	0	0	0	0	0	0	0	0	0	0	0	0	0	0	0	0
197	Rat	Liver	Crj:CD(SD)IGS	Gavage	in vivo	Repeat	CMA	27	coumarin	Middle	50	mg/kg	29day	0.0199	0.0438	0.384615	0.0345	0.0836	0.295477	0.025974	1	72	46	0	0	0	0	0	0	0	0	0	0	0	0	0	0	0	0	0	0	0	0	0	0	0	0	0	0
197	Rat	Liver	Crj:CD(SD)IGS	Gavage	in vivo	Repeat	CMA	27	coumarin	High	150	mg/kg	29day	0.0036	0.0105	0.403509	0.0068	0.0221	0.320603	0.0132159	1	520	377	17	17	14	3	0	0	0	0	0	0	0	0	0	0	0	0	0	0	0	0	0	0	0	0	0	0
303	Rat	Liver	Crj:CD(SD)IGS	Gavage	in vivo	Repeat	CMN	52	chlormezanone	Low	50	mg/kg	4day	0.5773	0.623	0.159292	0.3475	0.507	0.176884	0	0	1	0	0	0	0	0	0	0	0	0	0	0	0	0	0	0	0	0	0	0	0	0	0	0	0	0	0	0
303	Rat	Liver	Crj:CD(SD)IGS	Gavage	in vivo	Repeat	CMN	52	chlormezanone	Middle	150	mg/kg	4day	0.0759	0.129	0.256098	0.0565	0.125	0.220101	0.00974026	0	13	6	1	1	1	0	0	0	0	0	0	0	0	0	0	0	0	1	1	3	0	0	0	0	0	0	0	0
303	Rat	Liver	Crj:CD(SD)IGS	Gavage	in vivo	Repeat	CMN	52	chlormezanone	High	500	mg/kg	4day	0.0001	0.000487	0.526316	0.0001	0.00064	0.473367	0	1	884	487	2	2	0	0	0	0	0	0	0	0	0	0	0	0	0	0	0	0	0	0	0	0	0	0	0	0
303	Rat	Liver	Crj:CD(SD)IGS	Gavage	in vivo	Repeat	CMN	52	chlormezanone	Low	50	mg/kg	8day	0.3146	0.393	0.192308	0.731	0.84	0.142714	0	0	0	0	1	1	0	0	0	0	0	0	0	0	0	0	0	0	0	1	1	2	0	0	0	0	0	0	0	0
303	Rat	Liver	Crj:CD(SD)IGS	Gavage	in vivo	Repeat	CMN	52	chlormezanone	Middle	150	mg/kg	8day	0.0539	0.0979	0.247788	0.0436	0.102	0.224121	0.261364	0	146	60	0	0	0	0	0	0	0	0	0	0	0	0	0	0	0	0	0	0	0	0	0	0	0	0	0	0
303	Rat	Liver	Crj:CD(SD)IGS	Gavage	in vivo	Repeat	CMN	52	chlormezanone	High	500	mg/kg	8day	0.0003	0.00126	0.353659	0.0001	0.00064	0.348744	0	1	404	131	3	3	0	0	0	0	0	0	0	0	0	0	0	0	0	0	0	0	0	0	0	0	0	0	0	0
303	Rat	Liver	Crj:CD(SD)IGS	Gavage	in vivo	Repeat	CMN	52	chlormezanone	Low	50	mg/kg	15day	0.0147	0.0341	0.315789	0.0372	0.0895	0.233166	0.25	1	5	3	0	0	0	0	0	0	0	0	0	0	0	0	0	0	0	0	0	0	0	0	0	0	0	0	0	0
303	Rat	Liver	Crj:CD(SD)IGS	Gavage	in vivo	Repeat	CMN	52	chlormezanone	Middle	150	mg/kg	15day	0.0066	0.0174	0.423077	0.1596	0.281	0.194975	0	1	15	5	2	1	1	0	0	0	0	0	0	0	0	0	0	0	0	0	0	0	0	0	0	0	0	0	0	0
303	Rat	Liver	Crj:CD(SD)IGS	Gavage	in vivo	Repeat	CMN	52	chlormezanone	High	500	mg/kg	15day	0.0001	0.000487	0.390244	0.0001	0.00064	0.377889	0	1	699	311	4	4	2	0	0	0	0	0	0	0	0	0	0	0	0	0	0	0	0	0	0	0	0	0	0	0
303	Rat	Liver	Crj:CD(SD)IGS	Gavage	in vivo	Repeat	CMN	52	chlormezanone	Low	50	mg/kg	29day	0.0246	0.0515	0.265487	0.003	0.011	0.288442	0	0	62	60	1	1	0	0	0	0	0	0	0	0	0	0	0	0	0	0	0	0	0	0	0	0	0	0	0	0
303	Rat	Liver	Crj:CD(SD)IGS	Gavage	in vivo	Repeat	CMN	52	chlormezanone	Middle	150	mg/kg	29day	0.0009	0.00318	0.39823	0.0001	0.00064	0.372864	0	1	344	250	5	5	1	0	0	0	0	0	0	0	0	0	0	0	0	0	0	0	0	0	0	0	0	0	0	0
303	Rat	Liver	Crj:CD(SD)IGS	Gavage	in vivo	Repeat	CMN	52	chlormezanone	High	500	mg/kg	29day	0.0002	0.000889	0.421053	0.0001	0.00064	0.435176	0.392857	1	484	465	5	5	5	5	0	0	0	0	0	0	0	0	0	0	0	0	0	0	0	0	0	0	0	0	0	0
324	Rat	Liver	Crj:CD(SD)IGS	Gavage	in vivo	Repeat	CMP	64	chloramphenicol	Low	100	mg/kg	4day	0.0305	0.0618	0.298246	0.0597	0.13	0.220101	0.0428571	0	0	0	0	0	0	0	0	0	0	0	0	0	0	0	0	0	0	0	0	0	0	0	0	0	0	0	0	0
324	Rat	Liver	Crj:CD(SD)IGS	Gavage	in vivo	Repeat	CMP	64	chloramphenicol	Middle	300	mg/kg	4day	0.0045	0.0126	0.309735	0.0594	0.13	0.21608	0	1	3	3	0	0	0	0	0	0	0	0	0	0	0	0	0	0	0	0	0	0	0	0	0	0	0	0	0	0
324	Rat	Liver	Crj:CD(SD)IGS	Gavage	in vivo	Repeat	CMP	64	chloramphenicol	High	1000	mg/kg	4day	0.0001	0.000487	0.414634	0.0001	0.00064	0.342714	0.0696203	1	284	277	0	0	0	0	0	0	0	0	0	0	0	0	0	0	0	0	0	0	0	0	0	0	0	0	0	0
324	Rat	Liver	Crj:CD(SD)IGS	Gavage	in vivo	Repeat	CMP	64	chloramphenicol	Low	100	mg/kg	8day	0.6363	0.674	0.153846	0.5202	0.675	0.159799	0.127119	0	2	0	0	0	0	0	0	0	0	0	0	0	0	0	0	0	0	0	0	0	0	0	0	0	0	0	0	0
324	Rat	Liver	Crj:CD(SD)IGS	Gavage	in vivo	Repeat	CMP	64	chloramphenicol	Middle	300	mg/kg	8day	0.0702	0.121	0.207317	0.0653	0.139	0.20804	0.0192308	0	0	5	1	1	0	0	0	0	0	0	0	0	0	0	0	0	0	1	1	2	0	0	0	0	0	0	0	0
324	Rat	Liver	Crj:CD(SD)IGS	Gavage	in vivo	Repeat	CMP	64	chloramphenicol	High	1000	mg/kg	8day	0.0005	0.00191	0.307692	0.0004	0.0021	0.294472	0.192308	1	262	199	2	2	0	0	0	0	0	0	0	0	0	0	0	0	0	0	0	0	0	0	0	0	0	0	0	0
324	Rat	Liver	Crj:CD(SD)IGS	Gavage	in vivo	Repeat	CMP	64	chloramphenicol	Low	100	mg/kg	15day	0.0227	0.0484	0.269231	0.0864	0.173	0.21005	0	0	0	1	0	0	0	0	0	0	0	0	0	0	0	0	0	0	0	0	0	0	0	0	0	0	0	0	0	0
324	Rat	Liver	Crj:CD(SD)IGS	Gavage	in vivo	Repeat	CMP	64	chloramphenicol	Middle	300	mg/kg	15day	0.0073	0.019	0.307692	0.0025	0.00955	0.286432	0.133333	1	79	57	3	3	0	0	0	0	0	0	0	0	0	0	0	0	0	0	0	0	0	0	0	0	0	0	0	0
324	Rat	Liver	Crj:CD(SD)IGS	Gavage	in vivo	Repeat	CMP	64	chloramphenicol	High	1000	mg/kg	15day	0.0002	0.000889	0.390244	0.0001	0.00064	0.331658	0.161972	1	446	277	4	4	3	0	0	0	0	0	0	0	0	0	0	0	0	0	0	0	0	0	0	0	0	0	0	0
324	Rat	Liver	Crj:CD(SD)IGS	Gavage	in vivo	Repeat	CMP	64	chloramphenicol	Low	100	mg/kg	29day	0.1033	0.164	0.212389	0.1921	0.32	0.18191	0.333333	0	2	3	0	0	0	0	0	0	0	0	0	0	0	0	0	0	0	0	0	0	0	0	0	0	0	0	0	0
324	Rat	Liver	Crj:CD(SD)IGS	Gavage	in vivo	Repeat	CMP	64	chloramphenicol	Middle	300	mg/kg	29day	0.0009	0.00318	0.300885	0.0038	0.0135	0.268342	0	1	2	6	5	5	2	0	0	0	0	0	0	0	0	0	0	0	0	0	0	0	0	0	0	0	0	0	0	0
324	Rat	Liver	Crj:CD(SD)IGS	Gavage	in vivo	Repeat	CMP	64	chloramphenicol	High	1000	mg/kg	29day	0.0001	0.000487	0.421053	0.0004	0.0021	0.318593	0	1	241	210	5	5	4	0	0	0	0	0	0	0	0	0	0	0	0	0	0	0	0	0	0	0	0	0	0	0
502	Rat	Liver	Crj:CD(SD)IGS	Gavage	in vivo	Repeat	COL	113	colchicine	Low	0.5	mg/kg	4day	0.4911	0.547	0.192982	0.8871	0.948	0.115578	0.0612245	0	0	0	0	0	0	0	0	0	0	0	0	0	0	0	0	0	0	0	0	0	0	0	0	0	0	0	0	0
502	Rat	Liver	Crj:CD(SD)IGS	Gavage	in vivo	Repeat	COL	113	colchicine	Middle	1.5	mg/kg	4day	0.4319	0.496	0.175439	0.5365	0.684	0.144724	0.008	0	1	0	5	5	0	0	0	0	0	0	0	0	0	0	0	0	0	0	0	0	0	0	0	0	0	0	0	0
502	Rat	Liver	Crj:CD(SD)IGS	Gavage	in vivo	Repeat	COL	113	colchicine	High	5	mg/kg	4day	0.0001	0.000487	0.692308	0.0001	0.00064	0.475377	0.0970874	1	1594	919	15	15	9	3	0	5	5	10	0	0	0	0	0	0	0	0	0	0	0	0	0	0	0	0	0	0
502	Rat	Liver	Crj:CD(SD)IGS	Gavage	in vivo	Repeat	COL	113	colchicine	Low	0.5	mg/kg	8day	0.648	0.684	0.106195	0.9328	0.971	0.0954774	0.190909	0	0	2	1	1	1	0	0	0	0	0	0	0	0	0	0	0	0	1	1	3	0	0	0	0	0	0	0	0
502	Rat	Liver	Crj:CD(SD)IGS	Gavage	in vivo	Repeat	COL	113	colchicine	Middle	1.5	mg/kg	8day	0.7426	0.763	0.122807	0.9844	0.995	0.0934673	0	0	0	1	2	2	0	0	0	0	0	0	0	0	0	0	0	0	0	0	0	0	0	0	0	0	0	0	0	0
502	Rat	Liver	Crj:CD(SD)IGS	Gavage	in vivo	Repeat	COL	113	colchicine	High	5	mg/kg	8day	0.0159	0.0363	0.243902	0.0521	0.117	0.211055	0.0769231	0	177	172	1	1	0	0	0	0	0	0	0	0	0	0	0	0	0	0	0	0	0	0	0	0	0	0	0	0
502	Rat	Liver	Crj:CD(SD)IGS	Gavage	in vivo	Repeat	COL	113	colchicine	Low	0.5	mg/kg	15day	0.0695	0.12	0.269231	0.0057	0.0192	0.284422	0.0722892	0	105	30	1	1	0	0	0	0	0	0	0	0	0	0	0	0	0	0	0	0	0	0	0	0	0	0	0	1
502	Rat	Liver	Crj:CD(SD)IGS	Gavage	in vivo	Repeat	COL	113	colchicine	Middle	1.5	mg/kg	15day	0.0295	0.0602	0.307692	0.0017	0.0069	0.301508	0	0	444	323	1	1	0	0	0	0	0	0	0	0	0	0	0	0	0	0	0	0	0	0	0	0	0	0	0	1
502	Rat	Liver	Crj:CD(SD)IGS	Gavage	in vivo	Repeat	COL	113	colchicine	High	5	mg/kg	15day	0.6988	0.724	0.146341	0.5829	0.721	0.156784	0	0	1	0	3	2	1	0	0	0	0	0	0	0	0	0	0	0	0	0	0	0	0	0	0	0	1	1	0	0
502	Rat	Liver	Crj:CD(SD)IGS	Gavage	in vivo	Repeat	COL	113	colchicine	Low	0.5	mg/kg	29day	0.0001	0.000487	0.461538	0.0001	0.00064	0.365829	0	1	801	776	2	2	0	0	0	0	0	0	0	0	0	0	0	0	0	0	0	0	0	0	0	0	0	0	0	2
502	Rat	Liver	Crj:CD(SD)IGS	Gavage	in vivo	Repeat	COL	113	colchicine	Middle	1.5	mg/kg	29day	0.1184	0.183	0.230769	0.165	0.288	0.198995	0	0	0	0	2	2	0	0	0	0	0	0	0	0	0	0	0	0	0	0	0	0	0	0	0	0	0	0	0	2
502	Rat	Liver	Crj:CD(SD)IGS	Gavage	in vivo	Repeat	COL	113	colchicine	High	5	mg/kg	29day	0.0221	0.0474	0.307692	0.0018	0.00727	0.304523	0	1	37	56	4	4	3	0	0	0	0	0	0	0	0	0	0	0	0	0	0	0	0	0	0	0	0	0	0	0
172	Rat	Liver	Crj:CD(SD)IGS	Gavage	in vivo	Repeat	CPA	24	cyclophosphamide	Low	1.5	mg/kg	4day	0.0056	0.0151	0.265487	0.0001	0.00064	0.374874	0.00833333	0	293	241	3	3	3	0	0	0	0	0	0	0	0	0	0	0	0	0	0	0	0	0	0	0	0	0	0	3
172	Rat	Liver	Crj:CD(SD)IGS	Gavage	in vivo	Repeat	CPA	24	cyclophosphamide	Middle	5	mg/kg	4day	0.0001	0.000487	0.491228	0.0001	0.00064	0.499497	0	1	700	1091	3	3	3	0	0	0	0	0	0	0	0	0	0	0	0	0	0	0	0	0	0	0	0	0	0	3
172	Rat	Liver	Crj:CD(SD)IGS	Gavage	in vivo	Repeat	CPA	24	cyclophosphamide	High	15	mg/kg	4day	0.0001	0.000487	0.508772	0.0001	0.00064	0.465327	0.2	1	576	839	2	2	2	0	0	0	0	0	0	0	0	0	0	0	0	0	0	0	0	0	0	0	0	0	0	2
172	Rat	Liver	Crj:CD(SD)IGS	Gavage	in vivo	Repeat	CPA	24	cyclophosphamide	Low	1.5	mg/kg	8day	0.0979	0.156	0.22807	0.1057	0.2	0.188945	0.251497	0	0	0	2	2	2	0	0	0	0	0	0	0	0	0	0	0	0	0	0	0	0	0	0	0	0	0	0	2
172	Rat	Liver	Crj:CD(SD)IGS	Gavage	in vivo	Repeat	CPA	24	cyclophosphamide	Middle	5	mg/kg	8day	0.0109	0.0269	0.263158	0.0261	0.0673	0.217085	0.411765	0	1	2	1	1	1	0	0	0	0	0	0	0	0	0	0	0	0	0	0	0	0	0	0	0	0	0	0	1
172	Rat	Liver	Crj:CD(SD)IGS	Gavage	in vivo	Repeat	CPA	24	cyclophosphamide	High	15	mg/kg	8day	0.0001	0.000487	0.353659	0.0001	0.00064	0.314573	0.0946882	1	18	116	1	1	1	0	0	0	0	0	0	0	0	0	0	0	0	0	0	0	0	0	0	0	0	0	0	1
172	Rat	Liver	Crj:CD(SD)IGS	Gavage	in vivo	Repeat	CPA	24	cyclophosphamide	Low	1.5	mg/kg	15day	0.1362	0.205	0.221239	0.5084	0.665	0.145729	0	0	0	0	1	1	1	0	0	0	0	0	0	0	0	0	0	0	0	0	0	0	0	0	0	0	0	0	0	1
172	Rat	Liver	Crj:CD(SD)IGS	Gavage	in vivo	Repeat	CPA	24	cyclophosphamide	Middle	5	mg/kg	15day	0.0789	0.133	0.185841	0.0707	0.149	0.198995	0	0	2	1	1	1	1	0	0	0	0	0	0	0	0	0	0	0	0	0	0	0	0	0	0	0	0	0	0	1
172	Rat	Liver	Crj:CD(SD)IGS	Gavage	in vivo	Repeat	CPA	24	cyclophosphamide	High	15	mg/kg	15day	0.0001	0.000487	0.576923	0.0001	0.00064	0.352764	0	1	284	423	1	1	1	0	0	0	0	0	0	0	0	0	0	0	0	0	0	0	0	0	0	0	0	0	0	1
172	Rat	Liver	Crj:CD(SD)IGS	Gavage	in vivo	Repeat	CPA	24	cyclophosphamide	Low	1.5	mg/kg	29day	0.1326	0.201	0.307692	0.3782	0.538	0.174874	0.104348	0	0	1	4	4	4	0	0	0	0	0	0	0	0	0	0	0	0	0	0	0	0	0	0	0	0	0	0	4
172	Rat	Liver	Crj:CD(SD)IGS	Gavage	in vivo	Repeat	CPA	24	cyclophosphamide	Middle	5	mg/kg	29day	0.0475	0.0885	0.269231	0.0136	0.0397	0.238191	0.118421	0	13	6	3	3	3	0	0	0	0	0	0	0	0	0	0	0	0	0	0	0	0	0	0	0	0	0	0	3
172	Rat	Liver	Crj:CD(SD)IGS	Gavage	in vivo	Repeat	CPA	24	cyclophosphamide	High	15	mg/kg	29day	0.0001	0.000487	0.538462	0.0001	0.00064	0.335678	0	1	324	413	9	9	9	0	0	0	0	0	0	0	0	0	0	0	0	2	2	6	0	0	0	0	0	0	0	0
527	Rat	Liver	Crj:CD(SD)IGS	Gavage	in vivo	Repeat	CPM	121	clomipramine	Low	10	mg/kg	4day	0.153	0.224	0.212389	0.1074	0.203	0.244221	0	0	1049	725	0	0	0	0	0	0	0	0	0	0	0	0	0	0	0	0	0	0	0	0	0	0	0	0	0	0
527	Rat	Liver	Crj:CD(SD)IGS	Gavage	in vivo	Repeat	CPM	121	clomipramine	Middle	30	mg/kg	4day	0.32	0.398	0.192308	0.8475	0.921	0.0914573	0	0	0	1	0	0	0	0	0	0	0	0	0	0	0	0	0	0	0	0	0	0	0	0	0	0	0	0	0	0
527	Rat	Liver	Crj:CD(SD)IGS	Gavage	in vivo	Repeat	CPM	121	clomipramine	High	100	mg/kg	4day	0.3124	0.391	0.176991	0.4329	0.59	0.141709	0	0	0	0	0	0	0	0	0	0	0	0	0	0	0	0	0	0	0	0	0	0	0	0	0	0	0	0	0	0
527	Rat	Liver	Crj:CD(SD)IGS	Gavage	in vivo	Repeat	CPM	121	clomipramine	Low	10	mg/kg	8day	0.3815	0.452	0.269231	0.7526	0.855	0.108543	0	0	13	8	0	0	0	0	0	0	0	0	0	0	0	0	0	0	0	0	0	0	0	0	0	0	0	0	0	0
527	Rat	Liver	Crj:CD(SD)IGS	Gavage	in vivo	Repeat	CPM	121	clomipramine	Middle	30	mg/kg	8day	0.742	0.763	0.109756	0.6788	0.796	0.111558	0.0322581	0	0	2	0	0	0	0	0	0	0	0	0	0	0	0	0	0	0	0	0	0	0	0	0	0	0	0	0	0
527	Rat	Liver	Crj:CD(SD)IGS	Gavage	in vivo	Repeat	CPM	121	clomipramine	High	100	mg/kg	8day	0.2149	0.294	0.207317	0.2665	0.414	0.190955	0	0	945	713	1	1	1	0	0	0	0	0	0	0	0	0	0	0	0	0	0	0	0	0	0	0	0	0	0	0
527	Rat	Liver	Crj:CD(SD)IGS	Gavage	in vivo	Repeat	CPM	121	clomipramine	Low	10	mg/kg	15day	0.2953	0.375	0.192308	0.5348	0.683	0.142714	0.137931	0	0	0	0	0	0	0	0	0	0	0	0	0	0	0	0	0	0	0	0	0	0	0	0	0	0	0	0	0
527	Rat	Liver	Crj:CD(SD)IGS	Gavage	in vivo	Repeat	CPM	121	clomipramine	Middle	30	mg/kg	15day	0.5439	0.596	0.122807	0.4562	0.611	0.154774	0	0	4	8	0	0	0	0	0	0	0	0	0	0	0	0	0	0	0	0	0	0	0	0	0	0	0	0	0	0
527	Rat	Liver	Crj:CD(SD)IGS	Gavage	in vivo	Repeat	CPM	121	clomipramine	High	100	mg/kg	15day	0.7858	0.801	0.122807	0.7699	0.865	0.101508	1	0	2	0	4	4	2	1	0	0	0	0	0	0	0	0	0	0	0	0	0	0	0	0	0	0	0	0	0	0
527	Rat	Liver	Crj:CD(SD)IGS	Gavage	in vivo	Repeat	CPM	121	clomipramine	Low	10	mg/kg	29day	0.4577	0.519	0.210526	0.4267	0.584	0.159799	0.0758621	0	2	0	0	0	0	0	0	0	0	0	0	0	0	0	0	0	0	0	0	0	0	0	0	0	0	0	0	0
527	Rat	Liver	Crj:CD(SD)IGS	Gavage	in vivo	Repeat	CPM	121	clomipramine	Middle	30	mg/kg	29day	0.6126	0.653	0.115044	0.7452	0.851	0.100503	0	0	2	0	0	0	0	0	0	0	0	0	0	0	0	0	0	0	0	0	0	0	0	0	0	0	0	0	0	0
527	Rat	Liver	Crj:CD(SD)IGS	Gavage	in vivo	Repeat	CPM	121	clomipramine	High	100	mg/kg	29day	0.1995	0.278	0.195122	0.3563	0.516	0.177889	0.210526	0	0	0	8	8	6	0	0	1	1	3	0	0	0	0	0	0	0	0	0	0	0	0	0	0	0	0	0	0
436	Rat	Liver	Crj:CD(SD)IGS	Gavage	in vivo	Repeat	CPP	80	chlorpropamide	Low	30	mg/kg	4day	0.2622	0.342	0.192982	0.7088	0.821	0.135678	0	0	0	0	0	0	0	0	0	0	0	0	0	0	0	0	0	0	0	0	0	0	0	0	0	0	0	0	0	0
436	Rat	Liver	Crj:CD(SD)IGS	Gavage	in vivo	Repeat	CPP	80	chlorpropamide	Middle	100	mg/kg	4day	0.2942	0.374	0.170732	0.3191	0.475	0.155779	0.172881	0	2	8	0	0	0	0	0	0	0	0	0	0	0	0	0	0	0	0	0	0	0	0	0	0	0	0	0	0
436	Rat	Liver	Crj:CD(SD)IGS	Gavage	in vivo	Repeat	CPP	80	chlorpropamide	High	300	mg/kg	4day	0.0029	0.00875	0.207317	0.0023	0.00893	0.254271	0.203216	0	121	197	4	4	0	0	0	0	0	0	0	0	0	0	0	0	0	0	0	0	0	0	0	0	0	0	0	0
436	Rat	Liver	Crj:CD(SD)IGS	Gavage	in vivo	Repeat	CPP	80	chlorpropamide	Low	30	mg/kg	8day	0.6713	0.701	0.170732	0.9031	0.957	0.113568	0	0	0	0	0	0	0	0	0	0	0	0	0	0	0	0	0	0	0	0	0	0	0	0	0	0	0	0	0	0
436	Rat	Liver	Crj:CD(SD)IGS	Gavage	in vivo	Repeat	CPP	80	chlorpropamide	Middle	100	mg/kg	8day	0.296	0.375	0.192982	0.2351	0.376	0.161809	0.0630631	0	0	0	3	3	1	0	0	0	0	0	0	0	0	0	0	0	0	0	0	0	0	0	0	0	0	0	0	0
436	Rat	Liver	Crj:CD(SD)IGS	Gavage	in vivo	Repeat	CPP	80	chlorpropamide	High	300	mg/kg	8day	0.0004	0.00159	0.280488	0.0019	0.0076	0.269347	0	0	112	139	5	5	4	0	0	0	0	0	0	0	0	0	0	0	0	0	0	0	0	0	0	0	0	0	0	0
436	Rat	Liver	Crj:CD(SD)IGS	Gavage	in vivo	Repeat	CPP	80	chlorpropamide	Low	30	mg/kg	15day	0.2972	0.376	0.175439	0.4378	0.594	0.152764	0.0232558	0	1	1	0	0	0	0	0	0	0	0	0	0	0	0	0	0	0	0	0	0	0	0	0	0	0	0	0	0
436	Rat	Liver	Crj:CD(SD)IGS	Gavage	in vivo	Repeat	CPP	80	chlorpropamide	Middle	100	mg/kg	15day	0.2281	0.309	0.307692	0.5606	0.703	0.144724	0	0	0	0	4	4	0	0	0	0	0	0	0	0	0	0	0	0	0	0	0	0	0	0	0	0	0	0	0	0
436	Rat	Liver	Crj:CD(SD)IGS	Gavage	in vivo	Repeat	CPP	80	chlorpropamide	High	300	mg/kg	15day	0.0001	0.000487	0.384615	0.0002	0.00117	0.336683	0.033195	1	356	362	5	5	4	0	0	0	0	0	0	0	0	0	0	0	0	0	0	0	0	0	0	0	0	0	0	0
436	Rat	Liver	Crj:CD(SD)IGS	Gavage	in vivo	Repeat	CPP	80	chlorpropamide	Low	30	mg/kg	29day	0.1159	0.18	0.230769	0.3083	0.463	0.175879	0	0	0	0	2	2	0	0	0	0	0	0	0	0	0	0	0	0	0	0	0	0	0	0	0	0	0	0	0	0
436	Rat	Liver	Crj:CD(SD)IGS	Gavage	in vivo	Repeat	CPP	80	chlorpropamide	Middle	100	mg/kg	29day	0.001	0.0035	0.304878	0.1544	0.273	0.188945	0.00269542	1	0	0	5	5	3	0	0	0	0	0	0	0	0	0	0	0	0	0	0	0	0	0	0	0	0	0	0	0
436	Rat	Liver	Crj:CD(SD)IGS	Gavage	in vivo	Repeat	CPP	80	chlorpropamide	High	300	mg/kg	29day	0.0001	0.000487	0.365854	0.0005	0.00245	0.306533	0	1	87	61	5	5	5	3	0	0	0	0	0	0	0	0	0	0	0	0	0	0	0	0	0	0	0	0	0	0
313	Rat	Liver	Crj:CD(SD)IGS	Gavage	in vivo	Repeat	CPX	50	ciprofloxacin	Low	100	mg/kg	4day	0.1527	0.224	0.195122	0.0823	0.168	0.225126	0	0	1	0	0	0	0	0	0	0	0	0	0	0	0	0	0	0	0	0	0	0	0	0	0	0	0	0	0	0
313	Rat	Liver	Crj:CD(SD)IGS	Gavage	in vivo	Repeat	CPX	50	ciprofloxacin	Middle	300	mg/kg	4day	0.0371	0.0727	0.268293	0.0392	0.093	0.254271	0.126214	0	32	19	0	0	0	0	0	0	0	0	0	0	0	0	0	0	0	0	0	0	0	0	0	0	0	0	0	0
313	Rat	Liver	Crj:CD(SD)IGS	Gavage	in vivo	Repeat	CPX	50	ciprofloxacin	High	1000	mg/kg	4day	0.0028	0.00854	0.389381	0.0038	0.0135	0.339698	0.127119	1	16	24	1	1	0	0	0	0	0	0	0	0	0	0	0	0	0	0	0	0	0	0	0	0	0	0	0	1
313	Rat	Liver	Crj:CD(SD)IGS	Gavage	in vivo	Repeat	CPX	50	ciprofloxacin	Low	100	mg/kg	8day	0.2746	0.355	0.192308	0.1752	0.3	0.186935	0.0630631	0	0	0	0	0	0	0	0	0	0	0	0	0	0	0	0	0	0	0	0	0	0	0	0	0	0	0	0	0
313	Rat	Liver	Crj:CD(SD)IGS	Gavage	in vivo	Repeat	CPX	50	ciprofloxacin	Middle	300	mg/kg	8day	0.0408	0.0785	0.245614	0.0558	0.124	0.240201	0	0	10	11	0	0	0	0	0	0	0	0	0	0	0	0	0	0	0	0	0	0	0	0	0	0	0	0	0	0
313	Rat	Liver	Crj:CD(SD)IGS	Gavage	in vivo	Repeat	CPX	50	ciprofloxacin	High	1000	mg/kg	8day	0.1617	0.235	0.245614	0.1769	0.301	0.196985	0	0	0	0	2	2	0	0	0	0	0	0	0	0	0	0	0	0	0	1	1	2	0	0	0	0	0	0	0	1
313	Rat	Liver	Crj:CD(SD)IGS	Gavage	in vivo	Repeat	CPX	50	ciprofloxacin	Low	100	mg/kg	15day	0.0477	0.0887	0.22807	0.0196	0.0531	0.257286	0.176471	0	6	3	0	0	0	0	0	0	0	0	0	0	0	0	0	0	0	0	0	0	0	0	0	0	0	0	0	0
313	Rat	Liver	Crj:CD(SD)IGS	Gavage	in vivo	Repeat	CPX	50	ciprofloxacin	Middle	300	mg/kg	15day	0.0385	0.0749	0.274336	0.013	0.0385	0.284422	0.0631068	0	25	38	0	0	0	0	0	0	0	0	0	0	0	0	0	0	0	0	0	0	0	0	0	0	0	0	0	0
313	Rat	Liver	Crj:CD(SD)IGS	Gavage	in vivo	Repeat	CPX	50	ciprofloxacin	High	1000	mg/kg	15day	0.008	0.0206	0.384615	0.0154	0.0436	0.279397	0	1	33	134	0	0	0	0	0	0	0	0	0	0	0	0	0	0	0	0	0	0	0	0	0	0	0	0	0	0
313	Rat	Liver	Crj:CD(SD)IGS	Gavage	in vivo	Repeat	CPX	50	ciprofloxacin	Low	100	mg/kg	29day	0.0703	0.121	0.346154	0.0857	0.172	0.232161	0.304348	0	5	0	0	0	0	0	0	0	0	0	0	0	0	0	0	0	0	0	0	0	0	0	0	0	0	0	0	0
313	Rat	Liver	Crj:CD(SD)IGS	Gavage	in vivo	Repeat	CPX	50	ciprofloxacin	Middle	300	mg/kg	29day	0.0781	0.132	0.269231	0.0908	0.179	0.21608	0	0	12	3	0	0	0	0	0	0	0	0	0	0	0	0	0	0	0	0	0	0	0	0	0	0	0	0	0	0
313	Rat	Liver	Crj:CD(SD)IGS	Gavage	in vivo	Repeat	CPX	50	ciprofloxacin	High	1000	mg/kg	29day	0.0041	0.0117	0.307692	0.0118	0.0358	0.270352	0	1	94	49	1	1	0	0	0	0	0	0	0	0	0	0	0	0	0	0	0	0	0	0	0	0	0	0	0	1
115	Rat	Liver	Crj:CD(SD)IGS	Gavage	in vivo	Repeat	CPZ	16	chlorpromazine	Low	4.5	mg/kg	4day	0.4829	0.541	0.157895	0.9152	0.961	0.116583	0	0	0	0	0	0	0	0	0	0	0	0	0	0	0	0	0	0	0	0	0	0	0	0	0	0	0	0	0	0
115	Rat	Liver	Crj:CD(SD)IGS	Gavage	in vivo	Repeat	CPZ	16	chlorpromazine	Middle	15	mg/kg	4day	0.1358	0.205	0.192308	0.1221	0.225	0.19799	0.428571	0	4	21	0	0	0	0	0	0	0	0	0	0	0	0	0	0	0	0	0	0	0	0	0	0	0	0	0	0
115	Rat	Liver	Crj:CD(SD)IGS	Gavage	in vivo	Repeat	CPZ	16	chlorpromazine	High	45	mg/kg	4day	0.0045	0.0126	0.280488	0.0005	0.00245	0.267337	0.119048	0	90	94	0	0	0	0	0	0	0	0	0	0	0	0	0	0	0	0	0	0	0	0	0	0	0	0	0	0
115	Rat	Liver	Crj:CD(SD)IGS	Gavage	in vivo	Repeat	CPZ	16	chlorpromazine	Low	4.5	mg/kg	8day	0.523	0.577	0.175439	0.5183	0.675	0.153769	0.10804	0	0	0	0	0	0	0	0	0	0	0	0	0	0	0	0	0	0	0	0	0	0	0	0	0	0	0	0	0
115	Rat	Liver	Crj:CD(SD)IGS	Gavage	in vivo	Repeat	CPZ	16	chlorpromazine	Middle	15	mg/kg	8day	0.0026	0.008	0.368421	0.0007	0.00328	0.281407	0.182857	1	7	22	1	1	0	0	0	0	0	0	0	0	0	0	0	0	0	0	0	0	0	0	0	0	0	0	0	1
115	Rat	Liver	Crj:CD(SD)IGS	Gavage	in vivo	Repeat	CPZ	16	chlorpromazine	High	45	mg/kg	8day	0.0066	0.0174	0.280702	0.0003	0.00167	0.293467	0.5	0	2	0	0	0	0	0	0	0	0	0	0	0	0	0	0	0	0	0	0	0	0	0	0	0	0	0	0	0
115	Rat	Liver	Crj:CD(SD)IGS	Gavage	in vivo	Repeat	CPZ	16	chlorpromazine	Low	4.5	mg/kg	15day	0.2074	0.286	0.269231	0.5228	0.676	0.153769	0	0	0	0	0	0	0	0	0	0	0	0	0	0	0	0	0	0	0	0	0	0	0	0	0	0	0	0	0	0
115	Rat	Liver	Crj:CD(SD)IGS	Gavage	in vivo	Repeat	CPZ	16	chlorpromazine	Middle	15	mg/kg	15day	0.32	0.398	0.263158	0.489	0.644	0.156784	0.0750853	0	2	0	0	0	0	0	0	0	0	0	0	0	0	0	0	0	0	0	0	0	0	0	0	0	0	0	0	0
115	Rat	Liver	Crj:CD(SD)IGS	Gavage	in vivo	Repeat	CPZ	16	chlorpromazine	High	45	mg/kg	15day	0.0007	0.00254	0.353659	0.0126	0.0377	0.232161	0.15625	1	8	11	4	4	1	0	0	0	0	0	0	0	0	0	0	0	0	0	0	0	0	0	0	0	0	0	0	0
115	Rat	Liver	Crj:CD(SD)IGS	Gavage	in vivo	Repeat	CPZ	16	chlorpromazine	Low	4.5	mg/kg	29day	0.3402	0.417	0.192308	0.6765	0.794	0.147739	0.144928	0	0	0	0	0	0	0	0	0	0	0	0	0	0	0	0	0	0	0	0	0	0	0	0	0	0	0	0	0
115	Rat	Liver	Crj:CD(SD)IGS	Gavage	in vivo	Repeat	CPZ	16	chlorpromazine	Middle	15	mg/kg	29day	0.2141	0.293	0.219512	0.3438	0.503	0.174874	0	0	4	1	2	2	0	0	0	0	0	0	0	0	0	0	0	0	0	0	0	0	0	0	0	0	0	0	0	0
115	Rat	Liver	Crj:CD(SD)IGS	Gavage	in vivo	Repeat	CPZ	16	chlorpromazine	High	45	mg/kg	29day	0.0004	0.00159	0.317073	0.0002	0.00117	0.289447	0.142857	1	52	75	4	4	3	0	0	0	0	0	0	0	0	0	0	0	0	0	0	0	0	0	0	0	0	0	0	0
605	Rat	Liver	Crj:CD(SD)IGS	Gavage	in vivo	Repeat	CSA	142	cyclosporine A	Low	10	mg/kg	4day	0.0093	0.0235	0.317073	0.0195	0.053	0.236181	0	1	33	57	0	0	0	0	0	0	0	0	0	0	0	0	0	0	0	0	0	0	0	0	0	0	0	0	0	0
605	Rat	Liver	Crj:CD(SD)IGS	Gavage	in vivo	Repeat	CSA	142	cyclosporine A	Middle	30	mg/kg	4day	0.2151	0.294	0.158537	0.4346	0.591	0.157789	0	0	0	0	0	0	0	0	0	0	0	0	0	0	0	0	0	0	0	0	0	0	0	0	0	0	0	0	0	0
605	Rat	Liver	Crj:CD(SD)IGS	Gavage	in vivo	Repeat	CSA	142	cyclosporine A	High	100	mg/kg	4day	0.0001	0.000487	0.300885	0.0005	0.00245	0.301508	0.257143	1	387	335	0	0	0	0	0	0	0	0	0	0	0	0	0	0	0	0	0	0	0	0	0	0	0	0	0	0
605	Rat	Liver	Crj:CD(SD)IGS	Gavage	in vivo	Repeat	CSA	142	cyclosporine A	Low	10	mg/kg	8day	0.0641	0.113	0.219512	0.1049	0.199	0.203015	0.0387097	0	0	0	0	0	0	0	0	0	0	0	0	0	0	0	0	0	0	0	0	0	0	0	0	0	0	0	0	0
605	Rat	Liver	Crj:CD(SD)IGS	Gavage	in vivo	Repeat	CSA	142	cyclosporine A	Middle	30	mg/kg	8day	0.0054	0.0147	0.298246	0.0124	0.0371	0.261307	0.161765	0	0	0	0	0	0	0	0	0	0	0	0	0	0	0	0	0	0	0	0	0	0	0	0	0	0	0	0	0
605	Rat	Liver	Crj:CD(SD)IGS	Gavage	in vivo	Repeat	CSA	142	cyclosporine A	High	100	mg/kg	8day	0.0002	0.000889	0.327434	0.0013	0.00552	0.295477	0.166667	1	70	25	0	0	0	0	0	0	0	0	0	0	0	0	0	0	0	0	0	0	0	0	0	0	0	0	0	0
605	Rat	Liver	Crj:CD(SD)IGS	Gavage	in vivo	Repeat	CSA	142	cyclosporine A	Low	10	mg/kg	15day	0.1476	0.219	0.22807	0.2438	0.386	0.177889	0.368421	0	0	0	0	0	0	0	0	0	0	0	0	0	0	0	0	0	0	0	0	0	0	0	0	0	0	0	0	0
605	Rat	Liver	Crj:CD(SD)IGS	Gavage	in vivo	Repeat	CSA	142	cyclosporine A	Middle	30	mg/kg	15day	0.0002	0.000889	0.329268	0.0039	0.0138	0.268342	0.300885	1	131	99	0	0	0	0	0	0	0	0	0	0	0	0	0	0	0	0	0	0	0	0	0	0	0	0	0	0
605	Rat	Liver	Crj:CD(SD)IGS	Gavage	in vivo	Repeat	CSA	142	cyclosporine A	High	100	mg/kg	15day	0.0001	0.000487	0.5	0.0001	0.00064	0.358794	0.139535	1	408	205	0	0	0	0	0	0	0	0	0	0	0	0	0	0	0	0	0	0	0	0	0	0	0	0	0	0
605	Rat	Liver	Crj:CD(SD)IGS	Gavage	in vivo	Repeat	CSA	142	cyclosporine A	Low	10	mg/kg	29day	0.0007	0.00254	0.346154	0.0537	0.12	0.222111	0	1	2	1	0	0	0	0	0	0	0	0	0	0	0	0	0	0	0	0	0	0	0	0	0	0	0	0	0	0
605	Rat	Liver	Crj:CD(SD)IGS	Gavage	in vivo	Repeat	CSA	142	cyclosporine A	Middle	30	mg/kg	29day	0.0001	0.000487	0.5	0.0009	0.00404	0.300503	0.08	1	73	74	0	0	0	0	0	0	0	0	0	0	0	0	0	0	0	0	0	0	0	0	0	0	0	0	0	0
605	Rat	Liver	Crj:CD(SD)IGS	Gavage	in vivo	Repeat	CSA	142	cyclosporine A	High	100	mg/kg	29day	0.0001	0.000487	0.353659	0.0013	0.00552	0.291457	0	1	200	196	1	1	1	0	0	0	0	0	1	1	1	3	0	0	0	0	0	0	0	0	0	0	0	0	0	0
575	Rat	Liver	Crj:CD(SD)IGS	intravenous injection	in vivo	Repeat	CSP	132	cisplatin	Low	0.1	mg/kg	4day	0.1191	0.183	0.230769	0.2194	0.355	0.179899	0.0979827	0	0	0	0	0	0	0	0	0	0	0	0	0	0	0	0	0	0	0	0	0	0	0	0	0	0	0	0	0
575	Rat	Liver	Crj:CD(SD)IGS	intravenous injection	in vivo	Repeat	CSP	132	cisplatin	Middle	0.3	mg/kg	4day	0.4244	0.49	0.157895	0.5282	0.679	0.159799	0.454545	0	0	0	0	0	0	0	0	0	0	0	0	0	0	0	0	0	0	0	0	0	0	0	0	0	0	0	0	0
575	Rat	Liver	Crj:CD(SD)IGS	intravenous injection	in vivo	Repeat	CSP	132	cisplatin	High	1	mg/kg	4day	0.0643	0.113	0.210526	0.0143	0.0414	0.230151	0.137195	0	1	8	0	0	0	0	0	0	0	0	0	0	0	0	0	0	0	0	0	0	0	0	0	0	0	0	0	0
575	Rat	Liver	Crj:CD(SD)IGS	intravenous injection	in vivo	Repeat	CSP	132	cisplatin	Low	0.1	mg/kg	8day	0.043	0.0815	0.265487	0.0888	0.176	0.215075	0	0	1	2	0	0	0	0	0	0	0	0	0	0	0	0	0	0	0	0	0	0	0	0	0	0	0	0	0	0
575	Rat	Liver	Crj:CD(SD)IGS	intravenous injection	in vivo	Repeat	CSP	132	cisplatin	Middle	0.3	mg/kg	8day	0.0127	0.0305	0.298246	0.0118	0.0358	0.269347	0.054878	0	4	9	0	0	0	0	0	0	0	0	0	0	0	0	0	0	0	0	0	0	0	0	0	0	0	0	0	0
575	Rat	Liver	Crj:CD(SD)IGS	intravenous injection	in vivo	Repeat	CSP	132	cisplatin	High	1	mg/kg	8day	0.0001	0.000487	0.384615	0.0001	0.00064	0.362814	0	1	165	235	0	0	0	0	0	0	0	0	0	0	0	0	0	0	0	0	0	0	0	0	0	0	0	0	0	0
575	Rat	Liver	Crj:CD(SD)IGS	intravenous injection	in vivo	Repeat	CSP	132	cisplatin	Low	0.1	mg/kg	15day	0.0954	0.154	0.245614	0.0904	0.179	0.21809	0	0	0	0	0	0	0	0	0	0	0	0	0	0	0	0	0	0	0	0	0	0	0	0	0	0	0	0	0	0
575	Rat	Liver	Crj:CD(SD)IGS	intravenous injection	in vivo	Repeat	CSP	132	cisplatin	Middle	0.3	mg/kg	15day	0.0454	0.0852	0.231707	0.0622	0.134	0.198995	0.368421	0	0	3	0	0	0	0	0	0	0	0	0	0	0	0	0	0	0	0	0	0	0	0	0	0	0	0	0	0
575	Rat	Liver	Crj:CD(SD)IGS	intravenous injection	in vivo	Repeat	CSP	132	cisplatin	High	1	mg/kg	15day	0.0001	0.000487	0.385965	0.0001	0.00064	0.401005	0	1	442	622	0	0	0	0	0	0	0	0	0	0	0	0	0	0	0	0	0	0	0	0	0	0	0	0	0	0
575	Rat	Liver	Crj:CD(SD)IGS	intravenous injection	in vivo	Repeat	CSP	132	cisplatin	Low	0.1	mg/kg	29day	0.4084	0.476	0.192308	0.3864	0.544	0.163819	0	0	0	4	0	0	0	0	0	0	0	0	0	0	0	0	0	0	0	0	0	0	0	0	0	0	0	0	0	0
575	Rat	Liver	Crj:CD(SD)IGS	intravenous injection	in vivo	Repeat	CSP	132	cisplatin	Middle	0.3	mg/kg	29day	0.0005	0.00191	0.390244	0.004	0.0141	0.299497	0.0535714	1	106	91	0	0	0	0	0	0	0	0	0	0	0	0	0	0	0	0	0	0	0	0	0	0	0	0	0	0
575	Rat	Liver	Crj:CD(SD)IGS	intravenous injection	in vivo	Repeat	CSP	132	cisplatin	High	1	mg/kg	29day	0.0001	0.000487	0.557522	0.0001	0.00064	0.465327	0	1	1193	1305	4	0	0	0	0	0	0	0	0	0	0	0	0	0	0	0	0	0	0	0	0	0	4	4	0	0
686	Rat	Liver	Crj:CD(SD)IGS	Gavage	in vivo	Repeat	DAPM	155	methylene dianiline	Low	10	mg/kg	4day	0.6094	0.65	0.175439	0.8455	0.92	0.118593		0	0	0	0	0	0	0	0	0	0	0	0	0	0	0	0	0	0	0	0	0	0	0	0	0	0	0	0	0
686	Rat	Liver	Crj:CD(SD)IGS	Gavage	in vivo	Repeat	DAPM	155	methylene dianiline	Middle	30	mg/kg	4day	0.6184	0.658	0.159292	0.5293	0.68	0.164824		0	3	0	22	22	2	0	0	5	5	10	0	0	0	0	0	0	0	2	2	4	5	5	2	12	0	0	0	0
686	Rat	Liver	Crj:CD(SD)IGS	Gavage	in vivo	Repeat	DAPM	155	methylene dianiline	High	100	mg/kg	4day	0.0001	0.000487	0.730769	0.0001	0.00064	0.655276		1	2395	2396	36	36	16	0	0	5	5	15	0	0	0	0	0	0	0	7	7	14	5	5	5	15	0	0	0	0
686	Rat	Liver	Crj:CD(SD)IGS	Gavage	in vivo	Repeat	DAPM	155	methylene dianiline	Low	10	mg/kg	8day	0.677	0.706	0.115385	0.8224	0.903	0.113568		0	0	0	0	0	0	0	0	0	0	0	0	0	0	0	0	0	0	0	0	0	0	0	0	0	0	0	0	0
686	Rat	Liver	Crj:CD(SD)IGS	Gavage	in vivo	Repeat	DAPM	155	methylene dianiline	Middle	30	mg/kg	8day	0.2847	0.365	0.207317	0.6651	0.787	0.145729		0	1	0	4	4	0	0	0	1	1	2	0	0	0	0	0	0	0	0	0	0	3	3	0	6	0	0	0	0
686	Rat	Liver	Crj:CD(SD)IGS	Gavage	in vivo	Repeat	DAPM	155	methylene dianiline	High	100	mg/kg	8day	0.0001	0.000487	0.621951	0.0001	0.00064	0.565829		1	1890	1780	31	31	11	1	0	5	5	13	0	0	0	0	0	0	0	6	6	12	5	5	5	15	0	0	0	0
686	Rat	Liver	Crj:CD(SD)IGS	Gavage	in vivo	Repeat	DAPM	155	methylene dianiline	Low	10	mg/kg	15day	0.518	0.573	0.192982	0.6687	0.79	0.134673		0	0	0	0	0	0	0	0	0	0	0	0	0	0	0	0	0	0	0	0	0	0	0	0	0	0	0	0	0
686	Rat	Liver	Crj:CD(SD)IGS	Gavage	in vivo	Repeat	DAPM	155	methylene dianiline	Middle	30	mg/kg	15day	0.1037	0.164	0.298246	0.0156	0.0441	0.313568		0	3	3	2	2	0	0	0	1	1	2	0	0	0	0	0	0	0	0	0	0	1	1	0	2	0	0	0	0
686	Rat	Liver	Crj:CD(SD)IGS	Gavage	in vivo	Repeat	DAPM	155	methylene dianiline	High	100	mg/kg	15day	0.0001	0.000487	0.754386	0.0001	0.00064	0.652261		1	2242	2506	33	33	12	3	0	5	5	10	0	0	0	0	0	0	0	6	6	12	5	5	5	18	0	0	0	0
686	Rat	Liver	Crj:CD(SD)IGS	Gavage	in vivo	Repeat	DAPM	155	methylene dianiline	Low	10	mg/kg	29day	0.6601	0.692	0.115385	0.9327	0.971	0.103518		0	3	0	0	0	0	0	0	0	0	0	0	0	0	0	0	0	0	0	0	0	0	0	0	0	0	0	0	0
686	Rat	Liver	Crj:CD(SD)IGS	Gavage	in vivo	Repeat	DAPM	155	methylene dianiline	Middle	30	mg/kg	29day	0.0544	0.0984	0.269231	0.1832	0.311	0.19799		0	8	3	3	3	0	0	0	1	1	2	0	0	0	0	0	0	0	0	0	0	1	1	0	2	0	0	0	0
686	Rat	Liver	Crj:CD(SD)IGS	Gavage	in vivo	Repeat	DAPM	155	methylene dianiline	High	100	mg/kg	29day	0.0001	0.000487	0.754386	0.0001	0.00064	0.617085		1	2319	2615	29	29	11	9	0	5	5	10	0	0	0	0	0	0	0	0	0	0	5	5	5	20	0	0	0	0
693	Rat	Liver	Crj:CD(SD)IGS	subcutaneous injection	in vivo	Repeat	DDAVP	159	desmopressin acetate	Low	2	μg/kg	4day	0.7164	0.74	0.159292	0.8894	0.95	0.105528		0	0	0	0	0	0	0	0	0	0	0	0	0	0	0	0	0	0	0	0	0	0	0	0	0	0	0	0	0
693	Rat	Liver	Crj:CD(SD)IGS	subcutaneous injection	in vivo	Repeat	DDAVP	159	desmopressin acetate	Middle	20	μg/kg	4day	0.6633	0.695	0.192308	0.9643	0.988	0.0894472		0	0	2	0	0	0	0	0	0	0	0	0	0	0	0	0	0	0	0	0	0	0	0	0	0	0	0	0	0
693	Rat	Liver	Crj:CD(SD)IGS	subcutaneous injection	in vivo	Repeat	DDAVP	159	desmopressin acetate	High	200	μg/kg	4day	0.0662	0.116	0.245614	0.0657	0.14	0.225126		0	0	10	1	1	0	0	0	0	0	0	0	0	0	0	0	0	0	0	0	0	0	0	0	0	0	0	0	1
693	Rat	Liver	Crj:CD(SD)IGS	subcutaneous injection	in vivo	Repeat	DDAVP	159	desmopressin acetate	Low	2	μg/kg	8day	0.3597	0.433	0.170732	0.6723	0.792	0.133668		0	0	0	0	0	0	0	0	0	0	0	0	0	0	0	0	0	0	0	0	0	0	0	0	0	0	0	0	0
693	Rat	Liver	Crj:CD(SD)IGS	subcutaneous injection	in vivo	Repeat	DDAVP	159	desmopressin acetate	Middle	20	μg/kg	8day	0.656	0.689	0.140351	0.8963	0.953	0.106533		0	0	0	0	0	0	0	0	0	0	0	0	0	0	0	0	0	0	0	0	0	0	0	0	0	0	0	0	0
693	Rat	Liver	Crj:CD(SD)IGS	subcutaneous injection	in vivo	Repeat	DDAVP	159	desmopressin acetate	High	200	μg/kg	8day	0.0014	0.00467	0.461538	0.0027	0.0101	0.330653		1	61	60	0	0	0	0	0	0	0	0	0	0	0	0	0	0	0	0	0	0	0	0	0	0	0	0	0	0
693	Rat	Liver	Crj:CD(SD)IGS	subcutaneous injection	in vivo	Repeat	DDAVP	159	desmopressin acetate	Low	2	μg/kg	15day	0.3404	0.417	0.19469	0.47	0.627	0.150754		0	1	1	0	0	0	0	0	0	0	0	0	0	0	0	0	0	0	0	0	0	0	0	0	0	0	0	0	0
693	Rat	Liver	Crj:CD(SD)IGS	subcutaneous injection	in vivo	Repeat	DDAVP	159	desmopressin acetate	Middle	20	μg/kg	15day	0.1439	0.215	0.230769	0.1206	0.223	0.205025		0	0	0	1	1	0	0	0	0	0	0	0	0	0	0	0	0	0	0	0	0	0	0	0	0	0	0	0	1
693	Rat	Liver	Crj:CD(SD)IGS	subcutaneous injection	in vivo	Repeat	DDAVP	159	desmopressin acetate	High	200	μg/kg	15day	0.1335	0.202	0.192982	0.2586	0.405	0.175879		0	2	2	3	3	0	0	0	0	0	0	0	0	0	0	0	0	0	0	0	0	0	0	0	0	0	0	0	3
693	Rat	Liver	Crj:CD(SD)IGS	subcutaneous injection	in vivo	Repeat	DDAVP	159	desmopressin acetate	Low	2	μg/kg	29day	0.6076	0.649	0.132743	0.8958	0.953	0.113568		0	0	0	1	1	0	0	0	0	0	0	0	0	0	0	0	0	0	0	0	0	0	0	0	0	0	0	0	1
693	Rat	Liver	Crj:CD(SD)IGS	subcutaneous injection	in vivo	Repeat	DDAVP	159	desmopressin acetate	Middle	20	μg/kg	29day	0.8519	0.861	0.106195	0.7661	0.862	0.123618		0	0	0	1	1	0	0	0	0	0	0	0	0	0	0	0	0	0	0	0	0	0	0	0	0	0	0	0	1
693	Rat	Liver	Crj:CD(SD)IGS	subcutaneous injection	in vivo	Repeat	DDAVP	159	desmopressin acetate	High	200	μg/kg	29day	0.6187	0.658	0.176991	0.3189	0.475	0.171859		0	0	1	0	0	0	0	0	0	0	0	0	0	0	0	0	0	0	0	0	0	0	0	0	0	0	0	0	0
571	Rat	Liver	Crj:CD(SD)IGS	Gavage	in vivo	Repeat	DEN	145	nitrosodiethylamine	Low	3	mg/kg	4day	0.0222	0.0475	0.268293	0.0314	0.0773	0.253266	0.0681818	0	21	27	0	0	0	0	0	0	0	0	0	0	0	0	0	0	0	0	0	0	0	0	0	0	0	0	0	0
571	Rat	Liver	Crj:CD(SD)IGS	Gavage	in vivo	Repeat	DEN	145	nitrosodiethylamine	Middle	10	mg/kg	4day	0.0191	0.0421	0.274336	0.0189	0.0516	0.255276	0	0	67	63	3	3	0	0	0	0	0	0	3	3	0	6	0	0	0	0	0	0	0	0	0	0	0	0	0	0
571	Rat	Liver	Crj:CD(SD)IGS	Gavage	in vivo	Repeat	DEN	145	nitrosodiethylamine	High	30	mg/kg	4day	0.0001	0.000487	0.463415	0.0001	0.00064	0.430151	0.110656	1	958	736	10	10	4	0	0	0	0	0	5	5	3	13	0	0	0	5	5	11	0	0	0	0	0	0	0	0
571	Rat	Liver	Crj:CD(SD)IGS	Gavage	in vivo	Repeat	DEN	145	nitrosodiethylamine	Low	3	mg/kg	8day	0.2051	0.285	0.210526	0.5257	0.677	0.157789	0	0	9	1	0	0	0	0	0	0	0	0	0	0	0	0	0	0	0	0	0	0	0	0	0	0	0	0	0	0
571	Rat	Liver	Crj:CD(SD)IGS	Gavage	in vivo	Repeat	DEN	145	nitrosodiethylamine	Middle	10	mg/kg	8day	0.0001	0.000487	0.329268	0.0303	0.0751	0.235176	0.183673	1	120	71	10	10	5	0	0	0	0	0	5	5	5	15	0	0	0	5	5	10	0	0	0	0	0	0	0	0
571	Rat	Liver	Crj:CD(SD)IGS	Gavage	in vivo	Repeat	DEN	145	nitrosodiethylamine	High	30	mg/kg	8day	0.0001	0.000487	0.756098	0.0001	0.00064	0.642211	0.107629	1	2595	2156	18	18	10	5	0	0	0	0	5	5	5	20	0	0	0	5	5	15	5	5	0	10	0	0	0	0
571	Rat	Liver	Crj:CD(SD)IGS	Gavage	in vivo	Repeat	DEN	145	nitrosodiethylamine	Low	3	mg/kg	15day	0.0021	0.00664	0.268293	0.0788	0.162	0.21206	0	0	82	29	0	0	0	0	0	0	0	0	0	0	0	0	0	0	0	0	0	0	0	0	0	0	0	0	0	0
571	Rat	Liver	Crj:CD(SD)IGS	Gavage	in vivo	Repeat	DEN	145	nitrosodiethylamine	Middle	10	mg/kg	15day	0.0001	0.000487	0.560976	0.0001	0.00064	0.41407	0.134725	1	820	472	10	10	5	0	0	0	0	0	5	5	5	15	0	0	0	5	5	10	0	0	0	0	0	0	0	0
571	Rat	Liver	Crj:CD(SD)IGS	Gavage	in vivo	Repeat	DEN	145	nitrosodiethylamine	High	30	mg/kg	15day	0.0001	0.000487	0.842105	0.0001	0.00064	0.668342	0.0411523	1	3089	2545	8	4	3	3	1	0	0	0	0	0	0	0	0	0	0	1	1	2	1	1	1	4	4	4	0	0
571	Rat	Liver	Crj:CD(SD)IGS	Gavage	in vivo	Repeat	DEN	145	nitrosodiethylamine	Low	3	mg/kg	29day	0.0002	0.000889	0.362832	0.0009	0.00404	0.331658	0.0246914	1	209	383	10	10	0	0	0	0	0	0	5	5	0	10	0	0	0	5	5	10	0	0	0	0	0	0	0	0
571	Rat	Liver	Crj:CD(SD)IGS	Gavage	in vivo	Repeat	DEN	145	nitrosodiethylamine	Middle	10	mg/kg	29day	0.0001	0.000487	0.526316	0.0001	0.00064	0.462312	0.0846682	1	1077	1013	17	17	9	2	0	0	0	0	5	5	5	16	0	0	0	5	5	10	2	2	0	4	0	0	0	0
149	Rat	Liver	Crj:CD(SD)IGS	Gavage	in vivo	Repeat	DFNa	19	diclofenac	Low	1	mg/kg	4day	0.5006	0.556	0.192308	0.7427	0.85	0.129648	0.0125786	0	0	0	0	0	0	0	0	0	0	0	0	0	0	0	0	0	0	0	0	0	0	0	0	0	0	0	0	0
149	Rat	Liver	Crj:CD(SD)IGS	Gavage	in vivo	Repeat	DFNa	19	diclofenac	Middle	3	mg/kg	4day	0.343	0.419	0.192308	0.8752	0.942	0.122613	0	0	1	0	2	2	0	0	0	0	0	0	0	0	0	0	0	0	0	1	1	2	0	0	0	0	0	0	0	0
149	Rat	Liver	Crj:CD(SD)IGS	Gavage	in vivo	Repeat	DFNa	19	diclofenac	High	10	mg/kg	4day	0.665	0.696	0.230769	0.9264	0.968	0.114573	0	0	0	0	0	0	0	0	0	0	0	0	0	0	0	0	0	0	0	0	0	0	0	0	0	0	0	0	0	0
149	Rat	Liver	Crj:CD(SD)IGS	Gavage	in vivo	Repeat	DFNa	19	diclofenac	Low	1	mg/kg	8day	0.6245	0.663	0.140351	0.7802	0.871	0.126633	0	0	0	0	3	3	0	0	0	2	2	4	0	0	0	0	0	0	0	1	1	2	0	0	0	0	0	0	0	0
149	Rat	Liver	Crj:CD(SD)IGS	Gavage	in vivo	Repeat	DFNa	19	diclofenac	Middle	3	mg/kg	8day	0.3756	0.448	0.192308	0.886	0.948	0.121608	0.4	0	0	0	1	1	0	0	0	0	0	0	0	0	0	0	0	0	0	1	1	2	0	0	0	0	0	0	0	0
149	Rat	Liver	Crj:CD(SD)IGS	Gavage	in vivo	Repeat	DFNa	19	diclofenac	High	10	mg/kg	8day	0.2792	0.359	0.192308	0.3039	0.458	0.179899	0	0	0	0	2	2	0	0	0	1	1	2	0	0	0	0	0	0	0	0	0	0	0	0	0	0	0	0	0	0
149	Rat	Liver	Crj:CD(SD)IGS	Gavage	in vivo	Repeat	DFNa	19	diclofenac	Low	1	mg/kg	15day	0.7297	0.752	0.115385	0.9437	0.977	0.0924623	0	0	0	0	1	1	0	0	0	1	1	2	0	0	0	0	0	0	0	0	0	0	0	0	0	0	0	0	0	0
149	Rat	Liver	Crj:CD(SD)IGS	Gavage	in vivo	Repeat	DFNa	19	diclofenac	Middle	3	mg/kg	15day	0.553	0.602	0.140351	0.6229	0.751	0.146734	0.551724	0	0	0	0	0	0	0	0	0	0	0	0	0	0	0	0	0	0	0	0	0	0	0	0	0	0	0	0	0
149	Rat	Liver	Crj:CD(SD)IGS	Gavage	in vivo	Repeat	DFNa	19	diclofenac	High	10	mg/kg	15day	0.1918	0.27	0.212389	0.4561	0.611	0.156784	0.0275953	0	4	0	4	4	0	0	0	4	4	8	0	0	0	0	0	0	0	0	0	0	0	0	0	0	0	0	0	0
149	Rat	Liver	Crj:CD(SD)IGS	Gavage	in vivo	Repeat	DFNa	19	diclofenac	Low	1	mg/kg	29day	0.6722	0.702	0.132743	0.9743	0.99	0.107538	0	0	0	0	0	0	0	0	0	0	0	0	0	0	0	0	0	0	0	0	0	0	0	0	0	0	0	0	0	0
149	Rat	Liver	Crj:CD(SD)IGS	Gavage	in vivo	Repeat	DFNa	19	diclofenac	Middle	3	mg/kg	29day	0.4159	0.483	0.159292	0.507	0.664	0.167839	0.11215	0	0	0	1	1	0	0	0	1	1	2	0	0	0	0	0	0	0	0	0	0	0	0	0	0	0	0	0	0
149	Rat	Liver	Crj:CD(SD)IGS	Gavage	in vivo	Repeat	DFNa	19	diclofenac	High	10	mg/kg	29day	0.0001	0.000487	0.653846	0.0001	0.00064	0.382915	0.0679612	1	65	36	0	0	0	0	0	0	0	0	0	0	0	0	0	0	0	0	0	0	0	0	0	0	0	0	0	0
413	Rat	Liver	Crj:CD(SD)IGS	Gavage	in vivo	Repeat	DIL	92	diltiazem	Low	80	mg/kg	4day	0.1676	0.241	0.22807	0.6689	0.79	0.136683	0	0	0	0	0	0	0	0	0	0	0	0	0	0	0	0	0	0	0	0	0	0	0	0	0	0	0	0	0	0
413	Rat	Liver	Crj:CD(SD)IGS	Gavage	in vivo	Repeat	DIL	92	diltiazem	Middle	240	mg/kg	4day	0.2422	0.322	0.175439	0.6875	0.802	0.138693	0.0168067	0	5	1	1	1	0	0	0	0	0	0	0	0	0	0	0	0	0	0	0	0	0	0	0	0	0	0	0	0
413	Rat	Liver	Crj:CD(SD)IGS	Gavage	in vivo	Repeat	DIL	92	diltiazem	High	800	mg/kg	4day	0.0001	0.000487	0.365854	0.0001	0.00064	0.310553	0.00549451	1	199	202	5	5	1	0	0	0	0	0	0	0	0	0	0	0	0	0	0	0	0	0	0	0	0	0	0	0
413	Rat	Liver	Crj:CD(SD)IGS	Gavage	in vivo	Repeat	DIL	92	diltiazem	Low	80	mg/kg	8day	0.3076	0.387	0.19469	0.3886	0.546	0.166834	0.0869565	0	0	0	0	0	0	0	0	0	0	0	0	0	0	0	0	0	0	0	0	0	0	0	0	0	0	0	0	0
413	Rat	Liver	Crj:CD(SD)IGS	Gavage	in vivo	Repeat	DIL	92	diltiazem	Middle	240	mg/kg	8day	0.0035	0.0102	0.317073	0.0062	0.0206	0.283417	0	1	18	9	2	2	1	0	0	0	0	0	0	0	0	0	0	0	0	0	0	0	0	0	0	0	0	0	0	0
413	Rat	Liver	Crj:CD(SD)IGS	Gavage	in vivo	Repeat	DIL	92	diltiazem	High	800	mg/kg	8day	0.0179	0.04	0.307692	0.0175	0.0489	0.233166	0	1	58	24	7	7	4	0	0	0	0	0	0	0	0	0	0	0	0	0	0	0	0	0	0	0	0	0	0	0
413	Rat	Liver	Crj:CD(SD)IGS	Gavage	in vivo	Repeat	DIL	92	diltiazem	Low	80	mg/kg	15day	0.3219	0.399	0.192982	0.6548	0.778	0.141709	0	0	0	0	0	0	0	0	0	0	0	0	0	0	0	0	0	0	0	0	0	0	0	0	0	0	0	0	0	0
413	Rat	Liver	Crj:CD(SD)IGS	Gavage	in vivo	Repeat	DIL	92	diltiazem	Middle	240	mg/kg	15day	0.093	0.15	0.263158	0.276	0.424	0.167839	0.0833333	0	1	0	6	6	2	0	0	0	0	0	0	0	0	0	0	0	0	0	0	0	0	0	0	0	0	0	0	0
413	Rat	Liver	Crj:CD(SD)IGS	Gavage	in vivo	Repeat	DIL	92	diltiazem	High	800	mg/kg	15day	0.0001	0.000487	0.402439	0.0014	0.00584	0.264322	0	1	11	20	11	11	5	1	0	0	0	0	0	0	0	0	0	0	0	1	1	2	0	0	0	0	0	0	0	0
413	Rat	Liver	Crj:CD(SD)IGS	Gavage	in vivo	Repeat	DIL	92	diltiazem	Low	80	mg/kg	29day	0.3266	0.404	0.140351	0.9388	0.974	0.110553	0.109375	0	0	0	3	3	0	0	0	0	0	0	0	0	0	0	0	0	0	0	0	0	0	0	0	0	0	0	0	0
413	Rat	Liver	Crj:CD(SD)IGS	Gavage	in vivo	Repeat	DIL	92	diltiazem	Middle	240	mg/kg	29day	0.3978	0.467	0.182927	0.6619	0.784	0.139698	0.0461538	0	1	0	9	9	3	1	0	0	0	0	0	0	0	0	0	0	0	0	0	0	0	0	0	0	0	0	0	0
413	Rat	Liver	Crj:CD(SD)IGS	Gavage	in vivo	Repeat	DIL	92	diltiazem	High	800	mg/kg	29day	0.0005	0.00191	0.329268	0.0013	0.00552	0.277387	0	1	93	71	10	9	5	4	0	0	0	0	0	0	0	0	0	0	0	0	0	0	0	0	0	0	1	1	0	1
463	Rat	Liver	Crj:CD(SD)IGS	Gavage	in vivo	Repeat	DIS	102	disopyramide	Low	40	mg/kg	4day	0.1999	0.278	0.269231	0.38	0.539	0.162814	0.0117647	0	5	4	0	0	0	0	0	0	0	0	0	0	0	0	0	0	0	0	0	0	0	0	0	0	0	0	0	0
463	Rat	Liver	Crj:CD(SD)IGS	Gavage	in vivo	Repeat	DIS	102	disopyramide	Middle	120	mg/kg	4day	0.0304	0.0618	0.346154	0.5632	0.706	0.134673	0	0	4	15	0	0	0	0	0	0	0	0	0	0	0	0	0	0	0	0	0	0	0	0	0	0	0	0	0	0
463	Rat	Liver	Crj:CD(SD)IGS	Gavage	in vivo	Repeat	DIS	102	disopyramide	High	400	mg/kg	4day	0.0194	0.0427	0.346154	0.0788	0.162	0.265327	0.02	1	93	193	0	0	0	0	0	0	0	0	0	0	0	0	0	0	0	0	0	0	0	0	0	0	0	0	0	0
463	Rat	Liver	Crj:CD(SD)IGS	Gavage	in vivo	Repeat	DIS	102	disopyramide	Low	40	mg/kg	8day	0.4271	0.492	0.192308	0.6623	0.784	0.114573	0	0	3	3	0	0	0	0	0	0	0	0	0	0	0	0	0	0	0	0	0	0	0	0	0	0	0	0	0	0
463	Rat	Liver	Crj:CD(SD)IGS	Gavage	in vivo	Repeat	DIS	102	disopyramide	Middle	120	mg/kg	8day	0.0169	0.0382	0.350877	0.1313	0.239	0.237186	0	1	710	450	0	0	0	0	0	0	0	0	0	0	0	0	0	0	0	0	0	0	0	0	0	0	0	0	0	0
463	Rat	Liver	Crj:CD(SD)IGS	Gavage	in vivo	Repeat	DIS	102	disopyramide	High	400	mg/kg	8day	0.0209	0.0454	0.423077	0.1884	0.316	0.21809	0	1	27	67	3	3	0	0	0	0	0	0	0	0	0	0	0	0	0	0	0	0	0	0	0	0	0	0	0	0
463	Rat	Liver	Crj:CD(SD)IGS	Gavage	in vivo	Repeat	DIS	102	disopyramide	Low	40	mg/kg	15day	0.2534	0.334	0.20354	0.5588	0.702	0.116583	0	0	0	0	0	0	0	0	0	0	0	0	0	0	0	0	0	0	0	0	0	0	0	0	0	0	0	0	0	0
463	Rat	Liver	Crj:CD(SD)IGS	Gavage	in vivo	Repeat	DIS	102	disopyramide	Middle	120	mg/kg	15day	0.109	0.17	0.346154	0.4789	0.634	0.134673	0.0651341	0	1	1	0	0	0	0	0	0	0	0	0	0	0	0	0	0	0	0	0	0	0	0	0	0	0	0	0	0
463	Rat	Liver	Crj:CD(SD)IGS	Gavage	in vivo	Repeat	DIS	102	disopyramide	High	400	mg/kg	15day	0.064	0.113	0.307692	0.1674	0.291	0.225126	0.0675241	0	125	82	5	5	3	0	0	0	0	0	0	0	0	0	0	0	0	0	0	0	0	0	0	0	0	0	0	0
463	Rat	Liver	Crj:CD(SD)IGS	Gavage	in vivo	Repeat	DIS	102	disopyramide	Low	40	mg/kg	29day	0.053	0.0967	0.318584	0.1681	0.291	0.224121	0	0	0	0	0	0	0	0	0	0	0	0	0	0	0	0	0	0	0	0	0	0	0	0	0	0	0	0	0	0
463	Rat	Liver	Crj:CD(SD)IGS	Gavage	in vivo	Repeat	DIS	102	disopyramide	Middle	120	mg/kg	29day	0.0005	0.00191	0.538462	0.015	0.0429	0.421106	0.0366972	1	1547	2131	2	2	0	0	0	0	0	0	0	0	0	0	0	0	0	0	0	0	0	0	0	0	0	0	0	0
463	Rat	Liver	Crj:CD(SD)IGS	Gavage	in vivo	Repeat	DIS	102	disopyramide	High	400	mg/kg	29day	0.0063	0.0167	0.365854	0.0698	0.147	0.283417	0.0268336	1	55	33	5	4	3	0	0	0	0	0	0	0	0	0	0	0	0	0	0	0	0	0	0	0	1	1	0	0
673	Rat	Liver	Crj:CD(SD)IGS	Gavage	in vivo	Repeat	DNP	154	2,4-dinitrophenol	Low	6	mg/kg	4day	0.468	0.529	0.192982	0.7635	0.86	0.130653		0	0	0	0	0	0	0	0	0	0	0	0	0	0	0	0	0	0	0	0	0	0	0	0	0	0	0	0	0
673	Rat	Liver	Crj:CD(SD)IGS	Gavage	in vivo	Repeat	DNP	154	2,4-dinitrophenol	Middle	20	mg/kg	4day	0.337	0.415	0.230769	0.7552	0.855	0.140704		0	2	5	0	0	0	0	0	0	0	0	0	0	0	0	0	0	0	0	0	0	0	0	0	0	0	0	0	0
673	Rat	Liver	Crj:CD(SD)IGS	Gavage	in vivo	Repeat	DNP	154	2,4-dinitrophenol	High	60	mg/kg	4day	0.1656	0.239	0.269231	0.3237	0.48	0.174874		0	1	11	0	0	0	0	0	0	0	0	0	0	0	0	0	0	0	0	0	0	0	0	0	0	0	0	0	0
673	Rat	Liver	Crj:CD(SD)IGS	Gavage	in vivo	Repeat	DNP	154	2,4-dinitrophenol	Low	6	mg/kg	8day	0.6508	0.685	0.170732	0.8499	0.921	0.127638		0	0	0	0	0	0	0	0	0	0	0	0	0	0	0	0	0	0	0	0	0	0	0	0	0	0	0	0	0
673	Rat	Liver	Crj:CD(SD)IGS	Gavage	in vivo	Repeat	DNP	154	2,4-dinitrophenol	Middle	20	mg/kg	8day	0.1135	0.177	0.19469	0.3828	0.541	0.150754		0	0	0	0	0	0	0	0	0	0	0	0	0	0	0	0	0	0	0	0	0	0	0	0	0	0	0	0	0
673	Rat	Liver	Crj:CD(SD)IGS	Gavage	in vivo	Repeat	DNP	154	2,4-dinitrophenol	High	60	mg/kg	8day	0.1065	0.168	0.207317	0.29	0.441	0.180905		0	10	9	0	0	0	0	0	0	0	0	0	0	0	0	0	0	0	0	0	0	0	0	0	0	0	0	0	0
673	Rat	Liver	Crj:CD(SD)IGS	Gavage	in vivo	Repeat	DNP	154	2,4-dinitrophenol	Low	6	mg/kg	15day	0.137	0.206	0.230769	0.2767	0.425	0.186935		0	0	0	0	0	0	0	0	0	0	0	0	0	0	0	0	0	0	0	0	0	0	0	0	0	0	0	0	0
673	Rat	Liver	Crj:CD(SD)IGS	Gavage	in vivo	Repeat	DNP	154	2,4-dinitrophenol	Middle	20	mg/kg	15day	0.2058	0.285	0.192308	0.1264	0.232	0.201005		0	14	12	0	0	0	0	0	0	0	0	0	0	0	0	0	0	0	0	0	0	0	0	0	0	0	0	0	0
673	Rat	Liver	Crj:CD(SD)IGS	Gavage	in vivo	Repeat	DNP	154	2,4-dinitrophenol	High	60	mg/kg	15day	0.0034	0.01	0.307692	0.0057	0.0192	0.268342		1	56	59	0	0	0	0	0	0	0	0	0	0	0	0	0	0	0	0	0	0	0	0	0	0	0	0	0	0
673	Rat	Liver	Crj:CD(SD)IGS	Gavage	in vivo	Repeat	DNP	154	2,4-dinitrophenol	Low	6	mg/kg	29day	0.0405	0.0782	0.219512	0.3048	0.459	0.173869		0	6	10	0	0	0	0	0	0	0	0	0	0	0	0	0	0	0	0	0	0	0	0	0	0	0	0	0	0
673	Rat	Liver	Crj:CD(SD)IGS	Gavage	in vivo	Repeat	DNP	154	2,4-dinitrophenol	Middle	20	mg/kg	29day	0.0009	0.00318	0.317073	0.0432	0.101	0.223116		1	30	48	0	0	0	0	0	0	0	0	0	0	0	0	0	0	0	0	0	0	0	0	0	0	0	0	0	0
673	Rat	Liver	Crj:CD(SD)IGS	Gavage	in vivo	Repeat	DNP	154	2,4-dinitrophenol	High	60	mg/kg	29day	0.0068	0.0178	0.329268	0.0058	0.0195	0.273367		1	28	67	0	0	0	0	0	0	0	0	0	0	0	0	0	0	0	0	0	0	0	0	0	0	0	0	0	0
545	Rat	Liver	Crj:CD(SD)IGS	Gavage	in vivo	Repeat	DNZ	127	danazol	Low	100	mg/kg	4day	0.0055	0.0149	0.346154	0.1708	0.294	0.182915	0.00406504	1	5	2	0	0	0	0	0	0	0	0	0	0	0	0	0	0	0	0	0	0	0	0	0	0	0	0	0	0
545	Rat	Liver	Crj:CD(SD)IGS	Gavage	in vivo	Repeat	DNZ	127	danazol	Middle	300	mg/kg	4day	0.0001	0.000487	0.423077	0.0082	0.0261	0.262312	0.119555	1	23	20	0	0	0	0	0	0	0	0	0	0	0	0	0	0	0	0	0	0	0	0	0	0	0	0	0	0
545	Rat	Liver	Crj:CD(SD)IGS	Gavage	in vivo	Repeat	DNZ	127	danazol	High	1000	mg/kg	4day	0.0001	0.000487	0.40708	0.0005	0.00245	0.329648	0.044843	1	191	152	0	0	0	0	0	0	0	0	0	0	0	0	0	0	0	0	0	0	0	0	0	0	0	0	0	0
545	Rat	Liver	Crj:CD(SD)IGS	Gavage	in vivo	Repeat	DNZ	127	danazol	Low	100	mg/kg	8day	0.012	0.0291	0.269231	0.0513	0.116	0.209045	0	0	1	0	0	0	0	0	0	0	0	0	0	0	0	0	0	0	0	0	0	0	0	0	0	0	0	0	0	0
545	Rat	Liver	Crj:CD(SD)IGS	Gavage	in vivo	Repeat	DNZ	127	danazol	Middle	300	mg/kg	8day	0.0092	0.0233	0.307692	0.0155	0.0439	0.251256	0	1	5	6	0	0	0	0	0	0	0	0	0	0	0	0	0	0	0	0	0	0	0	0	0	0	0	0	0	0
545	Rat	Liver	Crj:CD(SD)IGS	Gavage	in vivo	Repeat	DNZ	127	danazol	High	1000	mg/kg	8day	0.0001	0.000487	0.353659	0.0002	0.00117	0.327638	0	1	254	200	0	0	0	0	0	0	0	0	0	0	0	0	0	0	0	0	0	0	0	0	0	0	0	0	0	0
545	Rat	Liver	Crj:CD(SD)IGS	Gavage	in vivo	Repeat	DNZ	127	danazol	Low	100	mg/kg	15day	0.036	0.071	0.269231	0.327	0.482	0.171859	0	0	0	0	0	0	0	0	0	0	0	0	0	0	0	0	0	0	0	0	0	0	0	0	0	0	0	0	0	0
545	Rat	Liver	Crj:CD(SD)IGS	Gavage	in vivo	Repeat	DNZ	127	danazol	Middle	300	mg/kg	15day	0.0001	0.000487	0.350877	0.0119	0.036	0.260302	0.0417362	1	29	34	0	0	0	0	0	0	0	0	0	0	0	0	0	0	0	0	0	0	0	0	0	0	0	0	0	0
545	Rat	Liver	Crj:CD(SD)IGS	Gavage	in vivo	Repeat	DNZ	127	danazol	High	1000	mg/kg	15day	0.0001	0.000487	0.353659	0.0028	0.0105	0.301508	0.0449438	1	43	85	0	0	0	0	0	0	0	0	0	0	0	0	0	0	0	0	0	0	0	0	0	0	0	0	0	0
545	Rat	Liver	Crj:CD(SD)IGS	Gavage	in vivo	Repeat	DNZ	127	danazol	Low	100	mg/kg	29day	0.0124	0.0299	0.269231	0.0824	0.168	0.19598	0.0257202	0	3	19	0	0	0	0	0	0	0	0	0	0	0	0	0	0	0	0	0	0	0	0	0	0	0	0	0	0
545	Rat	Liver	Crj:CD(SD)IGS	Gavage	in vivo	Repeat	DNZ	127	danazol	Middle	300	mg/kg	29day	0.0006	0.00221	0.346154	0.0021	0.00829	0.281407	0	1	65	52	0	0	0	0	0	0	0	0	0	0	0	0	0	0	0	0	0	0	0	0	0	0	0	0	0	0
545	Rat	Liver	Crj:CD(SD)IGS	Gavage	in vivo	Repeat	DNZ	127	danazol	High	1000	mg/kg	29day	0.0001	0.000487	0.5	0.0004	0.0021	0.316583	0	1	249	306	0	0	0	0	0	0	0	0	0	0	0	0	0	0	0	0	0	0	0	0	0	0	0	0	0	0
617	Rat	Liver	Crj:CD(SD)IGS	intravenous injection	in vivo	Repeat	DOX	149	doxorubicin	Low	0.1	mg/kg	4day	0.2593	0.34	0.159292	0.6735	0.792	0.135678	0.175627	0	0	0	0	0	0	0	0	0	0	0	0	0	0	0	0	0	0	0	0	0	0	0	0	0	0	0	0	0
617	Rat	Liver	Crj:CD(SD)IGS	intravenous injection	in vivo	Repeat	DOX	149	doxorubicin	Middle	0.3	mg/kg	4day	0.0114	0.0279	0.423077	0.2788	0.427	0.158794	0	1	8	2	0	0	0	0	0	0	0	0	0	0	0	0	0	0	0	0	0	0	0	0	0	0	0	0	0	0
617	Rat	Liver	Crj:CD(SD)IGS	intravenous injection	in vivo	Repeat	DOX	149	doxorubicin	High	1	mg/kg	4day	0.0009	0.00318	0.423077	0.0001	0.00064	0.38191	0.000731529	1	357	410	0	0	0	0	0	0	0	0	0	0	0	0	0	0	0	0	0	0	0	0	0	0	0	0	0	0
617	Rat	Liver	Crj:CD(SD)IGS	intravenous injection	in vivo	Repeat	DOX	149	doxorubicin	Low	0.1	mg/kg	8day	0.0364	0.0717	0.346154	0.2368	0.378	0.18593	0.0144231	0	0	0	0	0	0	0	0	0	0	0	0	0	0	0	0	0	0	0	0	0	0	0	0	0	0	0	0	0
617	Rat	Liver	Crj:CD(SD)IGS	intravenous injection	in vivo	Repeat	DOX	149	doxorubicin	Middle	0.3	mg/kg	8day	0.0013	0.00437	0.346154	0.001	0.00443	0.347739	0	1	177	199	0	0	0	0	0	0	0	0	0	0	0	0	0	0	0	0	0	0	0	0	0	0	0	0	0	0
617	Rat	Liver	Crj:CD(SD)IGS	intravenous injection	in vivo	Repeat	DOX	149	doxorubicin	High	1	mg/kg	8day	0.0001	0.000487	0.461538	0.0004	0.0021	0.367839	0	1	269	414	0	0	0	0	0	0	0	0	0	0	0	0	0	0	0	0	0	0	0	0	0	0	0	0	0	0
617	Rat	Liver	Crj:CD(SD)IGS	intravenous injection	in vivo	Repeat	DOX	149	doxorubicin	Low	0.1	mg/kg	15day	0.2159	0.295	0.210526	0.7422	0.85	0.134673	0.0600707	0	0	0	0	0	0	0	0	0	0	0	0	0	0	0	0	0	0	0	0	0	0	0	0	0	0	0	0	0
617	Rat	Liver	Crj:CD(SD)IGS	intravenous injection	in vivo	Repeat	DOX	149	doxorubicin	Middle	0.3	mg/kg	15day	0.0039	0.0112	0.298246	0.0856	0.172	0.203015	0.0212014	0	20	76	0	0	0	0	0	0	0	0	0	0	0	0	0	0	0	0	0	0	0	0	0	0	0	0	0	0
617	Rat	Liver	Crj:CD(SD)IGS	intravenous injection	in vivo	Repeat	DOX	149	doxorubicin	High	1	mg/kg	15day	0.0001	0.000487	0.5	0.0013	0.00552	0.306533	0	1	158	291	0	0	0	0	0	0	0	0	0	0	0	0	0	0	0	0	0	0	0	0	0	0	0	0	0	0
617	Rat	Liver	Crj:CD(SD)IGS	intravenous injection	in vivo	Repeat	DOX	149	doxorubicin	Low	0.1	mg/kg	29day	0.0327	0.0655	0.298246	0.1841	0.311	0.192965	0	0	0	4	0	0	0	0	0	0	0	0	0	0	0	0	0	0	0	0	0	0	0	0	0	0	0	0	0	0
617	Rat	Liver	Crj:CD(SD)IGS	intravenous injection	in vivo	Repeat	DOX	149	doxorubicin	Middle	0.3	mg/kg	29day	0.0004	0.00159	0.423077	0.0297	0.0742	0.245226	0	1	37	47	0	0	0	0	0	0	0	0	0	0	0	0	0	0	0	0	0	0	0	0	0	0	0	0	0	0
617	Rat	Liver	Crj:CD(SD)IGS	intravenous injection	in vivo	Repeat	DOX	149	doxorubicin	High	1	mg/kg	29day	0.0001	0.000487	0.5	0.0001	0.00064	0.427136	0	1	347	501	4	1	1	0	0	0	0	0	0	0	0	0	0	0	0	0	0	0	0	0	0	0	3	3	0	0
492	Rat	Liver	Crj:CD(SD)IGS	Gavage	in vivo	Repeat	DSF	109	disulfiram	Low	60	mg/kg	4day	0.0029	0.00875	0.292035	0.0144	0.0416	0.258291	0.00815217	0	49	23	0	0	0	0	0	0	0	0	0	0	0	0	0	0	0	0	0	0	0	0	0	0	0	0	0	0
492	Rat	Liver	Crj:CD(SD)IGS	Gavage	in vivo	Repeat	DSF	109	disulfiram	Middle	200	mg/kg	4day	0.0001	0.000487	0.424779	0.0002	0.00117	0.371859	0.00191571	1	352	334	0	0	0	0	0	0	0	0	0	0	0	0	0	0	0	0	0	0	0	0	0	0	0	0	0	0
492	Rat	Liver	Crj:CD(SD)IGS	Gavage	in vivo	Repeat	DSF	109	disulfiram	High	600	mg/kg	4day	0.0001	0.000487	0.653846	0.0001	0.00064	0.473367	0.0871935	1	757	842	2	2	2	1	0	0	0	0	0	0	0	0	0	0	0	0	0	0	0	0	0	0	0	0	0	0
492	Rat	Liver	Crj:CD(SD)IGS	Gavage	in vivo	Repeat	DSF	109	disulfiram	Low	60	mg/kg	8day	0.0056	0.0151	0.318584	0.0164	0.0462	0.260302	0.137931	1	69	26	0	0	0	0	0	0	0	0	0	0	0	0	0	0	0	0	0	0	0	0	0	0	0	0	0	0
492	Rat	Liver	Crj:CD(SD)IGS	Gavage	in vivo	Repeat	DSF	109	disulfiram	Middle	200	mg/kg	8day	0.0001	0.000487	0.45122	0.0001	0.00064	0.356784	0.274319	1	353	216	0	0	0	0	0	0	0	0	0	0	0	0	0	0	0	0	0	0	0	0	0	0	0	0	0	0
492	Rat	Liver	Crj:CD(SD)IGS	Gavage	in vivo	Repeat	DSF	109	disulfiram	High	600	mg/kg	8day	0.0001	0.000487	0.477876	0.0001	0.00064	0.442211	0.224181	1	753	566	4	3	3	0	0	0	0	0	0	0	0	0	0	0	0	0	0	0	0	0	0	0	1	1	0	0
492	Rat	Liver	Crj:CD(SD)IGS	Gavage	in vivo	Repeat	DSF	109	disulfiram	Low	60	mg/kg	15day	0.019	0.0421	0.269231	0.071	0.149	0.211055	0	0	26	11	0	0	0	0	0	0	0	0	0	0	0	0	0	0	0	0	0	0	0	0	0	0	0	0	0	0
492	Rat	Liver	Crj:CD(SD)IGS	Gavage	in vivo	Repeat	DSF	109	disulfiram	Middle	200	mg/kg	15day	0.0001	0.000487	0.538462	0.0008	0.00369	0.345729	0.010989	1	110	69	2	2	2	0	0	0	0	0	0	0	0	0	0	0	0	0	0	0	0	0	0	0	0	0	0	0
492	Rat	Liver	Crj:CD(SD)IGS	Gavage	in vivo	Repeat	DSF	109	disulfiram	High	600	mg/kg	15day	0.0001	0.000487	0.769231	0.0001	0.00064	0.354774	0.00310559	1	476	414	5	5	5	0	0	0	0	0	0	0	0	0	0	0	0	0	0	0	0	0	0	0	0	0	0	0
492	Rat	Liver	Crj:CD(SD)IGS	Gavage	in vivo	Repeat	DSF	109	disulfiram	Low	60	mg/kg	29day	0.0005	0.00191	0.315789	0.057	0.126	0.213065	0	1	13	8	0	0	0	0	0	0	0	0	0	0	0	0	0	0	0	0	0	0	0	0	0	0	0	0	0	0
492	Rat	Liver	Crj:CD(SD)IGS	Gavage	in vivo	Repeat	DSF	109	disulfiram	Middle	200	mg/kg	29day	0.0001	0.000487	0.5	0.0007	0.00328	0.325628	0	1	239	183	4	4	4	0	0	0	0	0	0	0	0	0	0	0	0	0	0	0	0	0	0	0	0	0	0	0
492	Rat	Liver	Crj:CD(SD)IGS	Gavage	in vivo	Repeat	DSF	109	disulfiram	High	600	mg/kg	29day	0.0001	0.000487	0.576923	0.0001	0.00064	0.365829	0	1	560	494	5	5	5	0	0	0	0	0	0	0	0	0	0	0	0	0	0	0	0	0	0	0	0	0	0	0
520	Rat	Liver	Crj:CD(SD)IGS	Gavage	in vivo	Repeat	DTL	119	dantrolene	Low	25	mg/kg	4day	0.265	0.345	0.192308	0.3871	0.544	0.160804	0.5	0	1	0	1	1	0	0	0	0	0	0	0	0	0	0	0	0	0	0	0	0	0	0	0	0	0	0	0	1
520	Rat	Liver	Crj:CD(SD)IGS	Gavage	in vivo	Repeat	DTL	119	dantrolene	Middle	75	mg/kg	4day	0.0507	0.0935	0.283186	0.0471	0.108	0.251256	0.0101523	0	10	5	2	2	0	0	0	0	0	0	0	0	0	0	0	0	0	0	0	0	0	0	0	0	0	0	0	2
520	Rat	Liver	Crj:CD(SD)IGS	Gavage	in vivo	Repeat	DTL	119	dantrolene	High	250	mg/kg	4day	0.0024	0.00747	0.368421	0.0109	0.0334	0.295477	0	1	62	70	2	2	0	0	0	0	0	0	0	0	0	0	0	0	0	0	0	0	0	0	0	0	0	0	0	2
520	Rat	Liver	Crj:CD(SD)IGS	Gavage	in vivo	Repeat	DTL	119	dantrolene	Low	25	mg/kg	8day	0.2384	0.319	0.207317	0.4049	0.56	0.158794	0.030303	0	2	0	1	1	0	0	0	0	0	0	0	0	0	0	0	0	0	0	0	0	0	0	0	0	0	0	0	1
520	Rat	Liver	Crj:CD(SD)IGS	Gavage	in vivo	Repeat	DTL	119	dantrolene	Middle	75	mg/kg	8day	0.0512	0.0942	0.256637	0.1427	0.258	0.19598	0	0	34	29	1	1	0	0	0	0	0	0	0	0	0	0	0	0	0	0	0	0	0	0	0	0	0	0	0	1
520	Rat	Liver	Crj:CD(SD)IGS	Gavage	in vivo	Repeat	DTL	119	dantrolene	High	250	mg/kg	8day	0.0363	0.0715	0.280488	0.102	0.196	0.21407	0.0460829	0	143	105	0	0	0	0	0	0	0	0	0	0	0	0	0	0	0	0	0	0	0	0	0	0	0	0	0	0
520	Rat	Liver	Crj:CD(SD)IGS	Gavage	in vivo	Repeat	DTL	119	dantrolene	Low	25	mg/kg	15day	0.5726	0.619	0.192308	0.7807	0.871	0.130653	0	0	6	2	1	1	0	0	0	0	0	0	0	0	0	0	0	0	0	0	0	0	0	0	0	0	0	0	0	1
520	Rat	Liver	Crj:CD(SD)IGS	Gavage	in vivo	Repeat	DTL	119	dantrolene	Middle	75	mg/kg	15day	0.1271	0.194	0.230769	0.1515	0.27	0.196985	0	0	74	75	3	3	0	0	0	0	0	0	0	0	0	0	0	0	0	0	0	0	0	0	0	0	0	0	0	1
520	Rat	Liver	Crj:CD(SD)IGS	Gavage	in vivo	Repeat	DTL	119	dantrolene	High	250	mg/kg	15day	0.002	0.00639	0.426829	0.0065	0.0214	0.320603	0.0693069	1	428	189	10	10	0	0	0	0	0	0	0	0	0	0	0	0	0	0	0	0	0	0	0	0	0	0	0	1
520	Rat	Liver	Crj:CD(SD)IGS	Gavage	in vivo	Repeat	DTL	119	dantrolene	Low	25	mg/kg	29day	0.2076	0.286	0.212389	0.2335	0.374	0.190955	0	0	1	0	5	5	0	0	0	0	0	0	0	0	0	0	0	0	0	1	1	2	0	0	0	0	0	0	0	0
520	Rat	Liver	Crj:CD(SD)IGS	Gavage	in vivo	Repeat	DTL	119	dantrolene	Middle	75	mg/kg	29day	0.0247	0.0516	0.292683	0.0484	0.11	0.247236	0	0	47	27	10	10	0	0	0	0	0	0	0	0	0	0	0	0	0	0	0	0	0	0	0	0	0	0	0	1
520	Rat	Liver	Crj:CD(SD)IGS	Gavage	in vivo	Repeat	DTL	119	dantrolene	High	250	mg/kg	29day	0.0018	0.00586	0.390244	0.0062	0.0206	0.302513	0.0526316	1	421	230	15	15	6	0	0	0	0	0	0	0	0	0	0	0	0	0	0	0	0	0	0	0	0	0	0	5
159	Rat	Liver	Crj:CD(SD)IGS	Gavage	in vivo	Repeat	DZP	23	diazepam	Low	25	mg/kg	4day	0.2148	0.294	0.230769	0.568	0.71	0.155779	0	0	0	0	0	0	0	0	0	0	0	0	0	0	0	0	0	0	0	0	0	0	0	0	0	0	0	0	0	0
159	Rat	Liver	Crj:CD(SD)IGS	Gavage	in vivo	Repeat	DZP	23	diazepam	Middle	75	mg/kg	4day	0.0561	0.101	0.384615	0.3814	0.54	0.172864	0.0341394	0	0	0	0	0	0	0	0	0	0	0	0	0	0	0	0	0	0	0	0	0	0	0	0	0	0	0	0	0
159	Rat	Liver	Crj:CD(SD)IGS	Gavage	in vivo	Repeat	DZP	23	diazepam	High	250	mg/kg	4day	0.0001	0.000487	0.461538	0.0001	0.00064	0.335678	0	1	135	89	2	2	0	0	0	0	0	0	0	0	0	0	0	0	0	0	0	0	0	0	0	0	0	0	0	0
159	Rat	Liver	Crj:CD(SD)IGS	Gavage	in vivo	Repeat	DZP	23	diazepam	Low	25	mg/kg	8day	0.3029	0.382	0.157895	0.832	0.911	0.116583	0	0	0	0	0	0	0	0	0	0	0	0	0	0	0	0	0	0	0	0	0	0	0	0	0	0	0	0	0	0
159	Rat	Liver	Crj:CD(SD)IGS	Gavage	in vivo	Repeat	DZP	23	diazepam	Middle	75	mg/kg	8day	0.3482	0.422	0.207317	0.6968	0.811	0.138693	0	0	0	0	0	0	0	0	0	0	0	0	0	0	0	0	0	0	0	0	0	0	0	0	0	0	0	0	0	0
159	Rat	Liver	Crj:CD(SD)IGS	Gavage	in vivo	Repeat	DZP	23	diazepam	High	250	mg/kg	8day	0.0134	0.0317	0.230088	0.0327	0.0802	0.21809	0	0	15	7	3	3	0	0	0	0	0	0	0	0	0	0	0	0	0	0	0	0	0	0	0	0	0	0	0	0
159	Rat	Liver	Crj:CD(SD)IGS	Gavage	in vivo	Repeat	DZP	23	diazepam	Low	25	mg/kg	15day	0.151	0.222	0.20354	0.7548	0.855	0.128643	0	0	0	0	0	0	0	0	0	0	0	0	0	0	0	0	0	0	0	0	0	0	0	0	0	0	0	0	0	0
159	Rat	Liver	Crj:CD(SD)IGS	Gavage	in vivo	Repeat	DZP	23	diazepam	Middle	75	mg/kg	15day	0.4396	0.502	0.192308	0.6745	0.793	0.143719	0	0	2	0	0	0	0	0	0	0	0	0	0	0	0	0	0	0	0	0	0	0	0	0	0	0	0	0	0	0
159	Rat	Liver	Crj:CD(SD)IGS	Gavage	in vivo	Repeat	DZP	23	diazepam	High	250	mg/kg	15day	0.0109	0.0269	0.423077	0.0026	0.00982	0.253266	0	1	113	95	5	5	2	0	0	0	0	0	0	0	0	0	0	0	0	0	0	0	0	0	0	0	0	0	0	0
159	Rat	Liver	Crj:CD(SD)IGS	Gavage	in vivo	Repeat	DZP	23	diazepam	Low	25	mg/kg	29day	0.0531	0.0967	0.195122	0.3421	0.501	0.164824	0	0	0	0	0	0	0	0	0	0	0	0	0	0	0	0	0	0	0	0	0	0	0	0	0	0	0	0	0	0
159	Rat	Liver	Crj:CD(SD)IGS	Gavage	in vivo	Repeat	DZP	23	diazepam	Middle	75	mg/kg	29day	0.0008	0.00287	0.280488	0.3192	0.475	0.179899	0.135135	0	0	1	2	2	0	0	0	0	0	0	0	0	0	0	0	0	0	0	0	0	0	0	0	0	0	0	0	0
159	Rat	Liver	Crj:CD(SD)IGS	Gavage	in vivo	Repeat	DZP	23	diazepam	High	250	mg/kg	29day	0.0001	0.000487	0.402439	0.0009	0.00404	0.293467	0	1	28	62	5	5	4	0	0	0	0	0	0	0	0	0	0	0	0	0	0	0	0	0	0	0	0	0	0	0
391	Rat	Liver	Crj:CD(SD)IGS	Gavage	in vivo	Repeat	EBU	83	ethambutol	Low	100	mg/kg	4day	0.2333	0.314	0.159292	0.1269	0.233	0.20603	0.0810811	0	0	1	0	0	0	0	0	0	0	0	0	0	0	0	0	0	0	0	0	0	0	0	0	0	0	0	0	0
391	Rat	Liver	Crj:CD(SD)IGS	Gavage	in vivo	Repeat	EBU	83	ethambutol	Middle	300	mg/kg	4day	0.2719	0.352	0.245614	0.3921	0.548	0.169849	0.0150376	0	12	9	0	0	0	0	0	0	0	0	0	0	0	0	0	0	0	0	0	0	0	0	0	0	0	0	0	0
391	Rat	Liver	Crj:CD(SD)IGS	Gavage	in vivo	Repeat	EBU	83	ethambutol	High	1000	mg/kg	4day	0.0001	0.000487	0.461538	0.0001	0.00064	0.344724	1	1	570	365	0	0	0	0	0	0	0	0	0	0	0	0	0	0	0	0	0	0	0	0	0	0	0	0	0	0
391	Rat	Liver	Crj:CD(SD)IGS	Gavage	in vivo	Repeat	EBU	83	ethambutol	Low	100	mg/kg	8day	0.6083	0.649	0.159292	0.8495	0.921	0.119598	0.0619048	0	0	0	0	0	0	0	0	0	0	0	0	0	0	0	0	0	0	0	0	0	0	0	0	0	0	0	0	0
391	Rat	Liver	Crj:CD(SD)IGS	Gavage	in vivo	Repeat	EBU	83	ethambutol	Middle	300	mg/kg	8day	0.0006	0.00221	0.423077	0.0001	0.00064	0.342714	0	1	493	423	8	8	8	0	0	0	0	0	0	0	0	0	0	0	0	0	0	0	0	0	0	0	0	0	0	0
391	Rat	Liver	Crj:CD(SD)IGS	Gavage	in vivo	Repeat	EBU	83	ethambutol	High	1000	mg/kg	8day	0.0001	0.000487	0.719512	0.0001	0.00064	0.647236	0.062954	1	2822	2567	28	28	28	19	2	0	0	0	0	0	0	0	0	0	0	0	0	0	0	0	0	0	0	0	0	0
391	Rat	Liver	Crj:CD(SD)IGS	Gavage	in vivo	Repeat	EBU	83	ethambutol	Low	100	mg/kg	15day	0.0156	0.0358	0.309735	0.0201	0.0543	0.245226	0	1	114	115	2	2	2	0	0	0	0	0	0	0	0	0	0	0	0	0	0	0	0	0	0	0	0	0	0	0
391	Rat	Liver	Crj:CD(SD)IGS	Gavage	in vivo	Repeat	EBU	83	ethambutol	Middle	300	mg/kg	15day	0.0001	0.000487	0.495575	0.0001	0.00064	0.441206	0.484848	1	1230	1256	12	12	12	6	1	0	0	0	0	0	0	0	0	0	0	0	0	0	0	0	0	0	0	0	0	0
391	Rat	Liver	Crj:CD(SD)IGS	Gavage	in vivo	Repeat	EBU	83	ethambutol	High	1000	mg/kg	15day	0.0001	0.000487	0.653846	0.0001	0.00064	0.543719	0	1	1935	1821	21	21	21	9	0	0	0	0	0	0	0	0	0	0	0	0	0	0	0	0	0	0	0	0	0	0
391	Rat	Liver	Crj:CD(SD)IGS	Gavage	in vivo	Repeat	EBU	83	ethambutol	Low	100	mg/kg	29day	0.0009	0.00318	0.315789	0.015	0.0429	0.256281	0.5	1	7	5	10	10	10	3	0	0	0	0	0	0	0	0	0	0	0	0	0	0	0	0	0	0	0	0	0	0
391	Rat	Liver	Crj:CD(SD)IGS	Gavage	in vivo	Repeat	EBU	83	ethambutol	Middle	300	mg/kg	29day	0.0001	0.000487	0.491228	0.0001	0.00064	0.436181	0.157895	1	941	716	13	13	13	5	2	0	0	0	0	0	0	0	0	0	0	0	0	0	0	0	0	0	0	0	0	0
391	Rat	Liver	Crj:CD(SD)IGS	Gavage	in vivo	Repeat	EBU	83	ethambutol	High	1000	mg/kg	29day	0.0001	0.000487	0.634146	0.0001	0.00064	0.60402	0.28	1	1667	1482	23	22	22	10	2	0	0	0	0	0	0	0	0	0	0	0	0	0	0	0	0	0	1	1	0	0
305	Rat	Liver	Crj:CD(SD)IGS	Gavage	in vivo	Repeat	EE	55	ethinylestradiol	Low	1	mg/kg	4day	0.0002	0.000889	0.380531	0.0001	0.00064	0.333668	0.0833333	1	198	120	1	1	0	0	0	0	0	0	0	0	0	0	0	0	0	1	1	2	0	0	0	0	0	0	0	0
305	Rat	Liver	Crj:CD(SD)IGS	Gavage	in vivo	Repeat	EE	55	ethinylestradiol	Middle	3	mg/kg	4day	0.0001	0.000487	0.477876	0.0001	0.00064	0.421106	0.255814	1	799	640	2	2	0	0	0	0	0	0	0	0	0	0	0	0	0	2	2	4	0	0	0	0	0	0	0	0
305	Rat	Liver	Crj:CD(SD)IGS	Gavage	in vivo	Repeat	EE	55	ethinylestradiol	High	10	mg/kg	4day	0.0001	0.000487	0.522124	0.0001	0.00064	0.518593	0.05	1	1380	977	3	3	0	0	0	0	0	0	0	0	0	0	0	0	0	1	1	2	0	0	0	0	0	0	0	0
305	Rat	Liver	Crj:CD(SD)IGS	Gavage	in vivo	Repeat	EE	55	ethinylestradiol	Low	1	mg/kg	8day	0.0001	0.000487	0.487805	0.0001	0.00064	0.382915	0.0392157	1	405	463	0	0	0	0	0	0	0	0	0	0	0	0	0	0	0	0	0	0	0	0	0	0	0	0	0	0
305	Rat	Liver	Crj:CD(SD)IGS	Gavage	in vivo	Repeat	EE	55	ethinylestradiol	Middle	3	mg/kg	8day	0.0001	0.000487	0.597561	0.0001	0.00064	0.479397	0	1	1013	751	2	2	0	0	0	0	0	0	0	0	0	0	0	0	0	1	1	2	0	0	0	0	0	0	0	0
305	Rat	Liver	Crj:CD(SD)IGS	Gavage	in vivo	Repeat	EE	55	ethinylestradiol	High	10	mg/kg	8day	0.0001	0.000487	0.597561	0.0001	0.00064	0.538693	0	1	1214	902	6	6	0	0	0	0	0	0	0	0	0	0	0	0	0	1	1	2	0	0	0	0	0	0	0	0
305	Rat	Liver	Crj:CD(SD)IGS	Gavage	in vivo	Repeat	EE	55	ethinylestradiol	Low	1	mg/kg	15day	0.0001	0.000487	0.463415	0.0001	0.00064	0.41608	0	1	877	591	1	1	0	0	0	0	0	0	0	0	0	0	0	0	0	1	1	2	0	0	0	0	0	0	0	0
305	Rat	Liver	Crj:CD(SD)IGS	Gavage	in vivo	Repeat	EE	55	ethinylestradiol	Middle	3	mg/kg	15day	0.0001	0.000487	0.646341	0.0001	0.00064	0.531658	0	1	1278	931	5	5	0	0	0	0	0	0	0	0	0	0	0	0	0	0	0	0	0	0	0	0	0	0	0	0
305	Rat	Liver	Crj:CD(SD)IGS	Gavage	in vivo	Repeat	EE	55	ethinylestradiol	High	10	mg/kg	15day	0.0001	0.000487	0.573171	0.0001	0.00064	0.515578	0	1	1342	1000	14	14	2	0	0	0	0	0	0	0	0	0	0	0	0	0	0	0	0	0	0	0	0	0	0	0
305	Rat	Liver	Crj:CD(SD)IGS	Gavage	in vivo	Repeat	EE	55	ethinylestradiol	Low	1	mg/kg	29day	0.0001	0.000487	0.52439	0.0001	0.00064	0.456281	0	1	966	517	2	2	0	0	0	0	0	0	0	0	0	0	0	0	0	2	2	4	0	0	0	0	0	0	0	0
305	Rat	Liver	Crj:CD(SD)IGS	Gavage	in vivo	Repeat	EE	55	ethinylestradiol	Middle	3	mg/kg	29day	0.0001	0.000487	0.596491	0.0001	0.00064	0.487437	0	1	947	719	9	9	0	0	0	0	0	0	0	0	0	0	0	0	0	0	0	0	0	0	0	0	0	0	0	0
305	Rat	Liver	Crj:CD(SD)IGS	Gavage	in vivo	Repeat	EE	55	ethinylestradiol	High	10	mg/kg	29day	0.0001	0.000487	0.621951	0.0001	0.00064	0.570854	0	1	1684	1138	22	22	6	1	0	0	0	0	0	0	0	0	0	0	0	0	0	0	0	0	0	0	0	0	0	0
389	Rat	Liver	Crj:CD(SD)IGS	Gavage	in vivo	Repeat	EME	82	erythromycin ethylsuccinate	Low	100	mg/kg	4day	0.3313	0.408	0.195122	0.3194	0.475	0.168844	0.147059	0	0	0	0	0	0	0	0	0	0	0	0	0	0	0	0	0	0	0	0	0	0	0	0	0	0	0	0	0
389	Rat	Liver	Crj:CD(SD)IGS	Gavage	in vivo	Repeat	EME	82	erythromycin ethylsuccinate	Middle	300	mg/kg	4day	0.0219	0.0472	0.245614	0.0129	0.0383	0.256281	0	0	21	13	0	0	0	0	0	0	0	0	0	0	0	0	0	0	0	0	0	0	0	0	0	0	0	0	0	0
389	Rat	Liver	Crj:CD(SD)IGS	Gavage	in vivo	Repeat	EME	82	erythromycin ethylsuccinate	High	1000	mg/kg	4day	0.0002	0.000889	0.371681	0.0002	0.00117	0.324623	0.410714	1	136	67	0	0	0	0	0	0	0	0	0	0	0	0	0	0	0	0	0	0	0	0	0	0	0	0	0	0
389	Rat	Liver	Crj:CD(SD)IGS	Gavage	in vivo	Repeat	EME	82	erythromycin ethylsuccinate	Low	100	mg/kg	8day	0.2211	0.301	0.230769	0.5783	0.719	0.142714	0.0350877	0	0	0	0	0	0	0	0	0	0	0	0	0	0	0	0	0	0	0	0	0	0	0	0	0	0	0	0	0
389	Rat	Liver	Crj:CD(SD)IGS	Gavage	in vivo	Repeat	EME	82	erythromycin ethylsuccinate	Middle	300	mg/kg	8day	0.1213	0.186	0.307692	0.1471	0.264	0.211055	0	0	26	9	0	0	0	0	0	0	0	0	0	0	0	0	0	0	0	0	0	0	0	0	0	0	0	0	0	0
389	Rat	Liver	Crj:CD(SD)IGS	Gavage	in vivo	Repeat	EME	82	erythromycin ethylsuccinate	High	1000	mg/kg	8day	0.0105	0.026	0.247788	0.0385	0.0921	0.235176	0.125	0	25	3	0	0	0	0	0	0	0	0	0	0	0	0	0	0	0	0	0	0	0	0	0	0	0	0	0	0
389	Rat	Liver	Crj:CD(SD)IGS	Gavage	in vivo	Repeat	EME	82	erythromycin ethylsuccinate	Low	100	mg/kg	15day	0.0968	0.155	0.195122	0.054	0.121	0.217085	0	0	0	0	0	0	0	0	0	0	0	0	0	0	0	0	0	0	0	0	0	0	0	0	0	0	0	0	0	0
389	Rat	Liver	Crj:CD(SD)IGS	Gavage	in vivo	Repeat	EME	82	erythromycin ethylsuccinate	Middle	300	mg/kg	15day	0.001	0.0035	0.329268	0.0001	0.00064	0.327638	0.124352	1	21	7	0	0	0	0	0	0	0	0	0	0	0	0	0	0	0	0	0	0	0	0	0	0	0	0	0	0
389	Rat	Liver	Crj:CD(SD)IGS	Gavage	in vivo	Repeat	EME	82	erythromycin ethylsuccinate	High	1000	mg/kg	15day	0.0002	0.000889	0.368421	0.001	0.00443	0.298492	0	1	14	1	0	0	0	0	0	0	0	0	0	0	0	0	0	0	0	0	0	0	0	0	0	0	0	0	0	0
389	Rat	Liver	Crj:CD(SD)IGS	Gavage	in vivo	Repeat	EME	82	erythromycin ethylsuccinate	Low	100	mg/kg	29day	0.0499	0.0924	0.221239	0.2003	0.33	0.179899	0.115254	0	0	0	0	0	0	0	0	0	0	0	0	0	0	0	0	0	0	0	0	0	0	0	0	0	0	0	0	0
389	Rat	Liver	Crj:CD(SD)IGS	Gavage	in vivo	Repeat	EME	82	erythromycin ethylsuccinate	Middle	300	mg/kg	29day	0.0098	0.0246	0.304878	0.0067	0.022	0.267337	0	1	0	0	0	0	0	0	0	0	0	0	0	0	0	0	0	0	0	0	0	0	0	0	0	0	0	0	0	0
389	Rat	Liver	Crj:CD(SD)IGS	Gavage	in vivo	Repeat	EME	82	erythromycin ethylsuccinate	High	1000	mg/kg	29day	0.0024	0.00747	0.346154	0.0054	0.0184	0.270352	0.222222	1	36	26	4	4	4	0	0	0	0	0	0	0	0	0	0	0	0	0	0	0	0	0	0	0	0	0	0	0
423	Rat	Liver	Crj:CD(SD)IGS	Gavage	in vivo	Repeat	ENA	95	enalapril	Low	60	mg/kg	4day	0.1156	0.179	0.192308	0.8738	0.941	0.123618	0.0777385	0	0	0	1	1	0	0	0	0	0	0	0	0	0	0	0	0	0	1	1	2	0	0	0	0	0	0	0	0
423	Rat	Liver	Crj:CD(SD)IGS	Gavage	in vivo	Repeat	ENA	95	enalapril	Middle	200	mg/kg	4day	0.1784	0.255	0.269231	0.6772	0.794	0.127638	0.189845	0	0	0	0	0	0	0	0	0	0	0	0	0	0	0	0	0	0	0	0	0	0	0	0	0	0	0	0	0
423	Rat	Liver	Crj:CD(SD)IGS	Gavage	in vivo	Repeat	ENA	95	enalapril	High	600	mg/kg	4day	0.1835	0.261	0.192982	0.141	0.256	0.207035	0.106942	0	1	10	1	1	0	0	0	0	0	0	0	0	0	0	0	0	0	1	1	2	0	0	0	0	0	0	0	0
423	Rat	Liver	Crj:CD(SD)IGS	Gavage	in vivo	Repeat	ENA	95	enalapril	Low	60	mg/kg	8day	0.374	0.447	0.168142	0.267	0.414	0.178894	0.279528	0	0	0	0	0	0	0	0	0	0	0	0	0	0	0	0	0	0	0	0	0	0	0	0	0	0	0	0	0
423	Rat	Liver	Crj:CD(SD)IGS	Gavage	in vivo	Repeat	ENA	95	enalapril	Middle	200	mg/kg	8day	0.2881	0.368	0.175439	0.0876	0.175	0.205025	0.0237288	0	3	18	0	0	0	0	0	0	0	0	0	0	0	0	0	0	0	0	0	0	0	0	0	0	0	0	0	0
423	Rat	Liver	Crj:CD(SD)IGS	Gavage	in vivo	Repeat	ENA	95	enalapril	High	600	mg/kg	8day	0.0688	0.119	0.219512	0.012	0.0363	0.259296	0	0	4	3	1	1	0	0	0	0	0	0	0	0	0	0	0	0	0	0	0	0	0	0	0	0	0	0	0	1
423	Rat	Liver	Crj:CD(SD)IGS	Gavage	in vivo	Repeat	ENA	95	enalapril	Low	60	mg/kg	15day	0.2731	0.353	0.230769	0.2562	0.402	0.18392	0.0140845	0	8	2	0	0	0	0	0	0	0	0	0	0	0	0	0	0	0	0	0	0	0	0	0	0	0	0	0	0
423	Rat	Liver	Crj:CD(SD)IGS	Gavage	in vivo	Repeat	ENA	95	enalapril	Middle	200	mg/kg	15day	0.0356	0.0705	0.243902	0.277	0.425	0.178894	0	0	0	0	0	0	0	0	0	0	0	0	0	0	0	0	0	0	0	0	0	0	0	0	0	0	0	0	0	0
423	Rat	Liver	Crj:CD(SD)IGS	Gavage	in vivo	Repeat	ENA	95	enalapril	High	600	mg/kg	15day	0.0228	0.0486	0.256637	0.0395	0.0934	0.229146	0	0	26	14	2	2	0	0	0	0	0	0	0	0	0	0	0	0	0	1	1	2	0	0	0	0	0	0	0	1
423	Rat	Liver	Crj:CD(SD)IGS	Gavage	in vivo	Repeat	ENA	95	enalapril	Low	60	mg/kg	29day	0.1744	0.25	0.210526	0.5197	0.675	0.149749	0.185185	0	0	0	2	2	0	0	0	0	0	0	0	0	0	0	0	0	0	0	0	0	0	0	0	0	0	0	0	2
423	Rat	Liver	Crj:CD(SD)IGS	Gavage	in vivo	Repeat	ENA	95	enalapril	Middle	200	mg/kg	29day	0.248	0.328	0.182927	0.5445	0.69	0.150754	0.5	0	0	0	2	2	0	0	0	0	0	0	0	0	0	0	0	0	0	0	0	0	0	0	0	0	0	0	0	2
423	Rat	Liver	Crj:CD(SD)IGS	Gavage	in vivo	Repeat	ENA	95	enalapril	High	600	mg/kg	29day	0.1946	0.273	0.207317	0.4075	0.562	0.172864	0	0	3	2	3	3	0	0	0	0	0	0	0	0	0	0	0	0	0	0	0	0	0	0	0	0	0	0	0	3
126	Rat	Liver	Crj:CD(SD)IGS	Gavage	in vivo	Repeat	ET	13	ethionine	Low	25	mg/kg	4day	0.0075	0.0194	0.307692	0.0001	0.00064	0.345729	0	1	130	157	1	1	0	0	0	1	1	2	0	0	0	0	0	0	0	0	0	0	0	0	0	0	0	0	0	0
126	Rat	Liver	Crj:CD(SD)IGS	Gavage	in vivo	Repeat	ET	13	ethionine	Middle	80	mg/kg	4day	0.0001	0.000487	0.433628	0.0001	0.00064	0.4	0.10559	1	907	844	11	11	6	0	0	3	3	6	0	0	0	0	0	0	0	0	0	0	0	0	0	0	0	0	0	0
126	Rat	Liver	Crj:CD(SD)IGS	Gavage	in vivo	Repeat	ET	13	ethionine	High	250	mg/kg	4day	0.0001	0.000487	0.54386	0.0001	0.00064	0.469347	0.027027	1	1258	1187	18	18	6	5	0	4	4	8	0	0	0	0	0	0	0	0	0	0	0	0	0	0	0	0	0	0
126	Rat	Liver	Crj:CD(SD)IGS	Gavage	in vivo	Repeat	ET	13	ethionine	Low	25	mg/kg	8day	0.053	0.0967	0.221239	0.026	0.0672	0.224121	0.175	0	89	177	1	1	0	0	0	1	1	2	0	0	0	0	0	0	0	0	0	0	0	0	0	0	0	0	0	0
126	Rat	Liver	Crj:CD(SD)IGS	Gavage	in vivo	Repeat	ET	13	ethionine	Middle	80	mg/kg	8day	0.0001	0.000487	0.350877	0.0001	0.00064	0.346734	0	1	947	949	11	11	5	2	0	1	1	2	0	0	0	0	0	0	0	1	1	2	0	0	0	0	0	0	0	0
126	Rat	Liver	Crj:CD(SD)IGS	Gavage	in vivo	Repeat	ET	13	ethionine	High	250	mg/kg	8day	0.0001	0.000487	0.442478	0.0001	0.00064	0.442211	0	1	1265	1352	13	13	6	5	0	1	1	2	0	0	0	0	0	0	0	0	0	0	0	0	0	0	0	0	0	0
126	Rat	Liver	Crj:CD(SD)IGS	Gavage	in vivo	Repeat	ET	13	ethionine	Low	25	mg/kg	15day	0.1741	0.249	0.230769	0.0219	0.0583	0.232161	0	0	138	195	2	2	0	0	0	2	2	4	0	0	0	0	0	0	0	0	0	0	0	0	0	0	0	0	0	0
126	Rat	Liver	Crj:CD(SD)IGS	Gavage	in vivo	Repeat	ET	13	ethionine	Middle	80	mg/kg	15day	0.0001	0.000487	0.424779	0.0001	0.00064	0.396985	0.0769231	1	1017	935	6	6	4	0	0	2	2	4	0	0	0	0	0	0	0	0	0	0	0	0	0	0	0	0	0	0
126	Rat	Liver	Crj:CD(SD)IGS	Gavage	in vivo	Repeat	ET	13	ethionine	High	250	mg/kg	15day	0.0001	0.000487	0.486726	0.0001	0.00064	0.469347	0.333333	1	1514	1436	5	5	5	5	0	0	0	0	0	0	0	0	0	0	0	0	0	0	0	0	0	0	0	0	0	0
126	Rat	Liver	Crj:CD(SD)IGS	Gavage	in vivo	Repeat	ET	13	ethionine	Low	25	mg/kg	29day	0.0368	0.0724	0.263158	0.0061	0.0204	0.264322	0	0	179	143	1	1	0	0	0	1	1	2	0	0	0	0	0	0	0	0	0	0	0	0	0	0	0	0	0	0
126	Rat	Liver	Crj:CD(SD)IGS	Gavage	in vivo	Repeat	ET	13	ethionine	Middle	80	mg/kg	29day	0.0001	0.000487	0.451327	0.0001	0.00064	0.372864	0	1	754	873	2	2	0	0	0	2	2	4	0	0	0	0	0	0	0	0	0	0	0	0	0	0	0	0	0	0
126	Rat	Liver	Crj:CD(SD)IGS	Gavage	in vivo	Repeat	ET	13	ethionine	High	250	mg/kg	29day	0.0001	0.000487	0.513274	0.0001	0.00064	0.488442	0.05	1	1553	1405	6	6	5	5	0	0	0	0	0	0	0	0	0	0	0	0	0	0	0	0	0	0	0	0	0	0
585	Rat	Liver	Crj:CD(SD)IGS	Gavage	in vivo	Repeat	ETH	135	ethionamide	Low	30	mg/kg	4day	0.0263	0.0546	0.346154	0.2438	0.386	0.20201	0.0300353	0	0	0	3	3	0	0	0	0	0	0	0	0	0	0	0	0	0	1	1	2	0	0	0	0	0	0	0	1
585	Rat	Liver	Crj:CD(SD)IGS	Gavage	in vivo	Repeat	ETH	135	ethionamide	Middle	100	mg/kg	4day	0.0443	0.0834	0.307692	0.1234	0.227	0.240201	0.03125	0	14	2	11	11	7	1	0	0	0	0	0	0	0	0	1	1	2	0	0	0	0	0	0	0	0	0	0	0
585	Rat	Liver	Crj:CD(SD)IGS	Gavage	in vivo	Repeat	ETH	135	ethionamide	High	300	mg/kg	4day	0.0001	0.000487	0.538462	0.0001	0.00064	0.488442	0	1	1191	931	21	21	15	3	0	0	0	0	0	0	0	0	0	0	0	1	1	2	0	0	0	0	0	0	0	0
585	Rat	Liver	Crj:CD(SD)IGS	Gavage	in vivo	Repeat	ETH	135	ethionamide	Low	30	mg/kg	8day	0.594	0.638	0.115385	0.8326	0.911	0.0974874	0	0	32	12	0	0	0	0	0	0	0	0	0	0	0	0	0	0	0	0	0	0	0	0	0	0	0	0	0	0
585	Rat	Liver	Crj:CD(SD)IGS	Gavage	in vivo	Repeat	ETH	135	ethionamide	Middle	100	mg/kg	8day	0.0646	0.113	0.280702	0.2335	0.374	0.18995	0	0	11	2	7	7	2	0	0	0	0	0	0	0	0	0	0	0	0	0	0	0	0	0	0	0	0	0	0	1
585	Rat	Liver	Crj:CD(SD)IGS	Gavage	in vivo	Repeat	ETH	135	ethionamide	High	300	mg/kg	8day	0.0001	0.000487	0.653846	0.0001	0.00064	0.576884	0	1	2653	2068	9	7	5	0	0	0	0	0	0	0	0	0	0	0	0	0	0	0	0	0	0	0	2	2	0	0
585	Rat	Liver	Crj:CD(SD)IGS	Gavage	in vivo	Repeat	ETH	135	ethionamide	Low	30	mg/kg	15day	0.4256	0.491	0.192308	0.9192	0.963	0.0884422	0.025641	0	1	1	3	3	0	0	0	0	0	0	0	0	0	0	0	0	0	1	1	2	0	0	0	0	0	0	0	2
585	Rat	Liver	Crj:CD(SD)IGS	Gavage	in vivo	Repeat	ETH	135	ethionamide	Middle	100	mg/kg	15day	0.1026	0.163	0.247788	0.1161	0.217	0.239196	0	0	489	520	5	5	3	0	0	0	0	0	0	0	0	0	0	0	0	0	0	0	0	0	0	0	0	0	0	0
585	Rat	Liver	Crj:CD(SD)IGS	Gavage	in vivo	Repeat	ETH	135	ethionamide	High	300	mg/kg	15day	0.0001	0.000487	0.477876	0.0001	0.00064	0.462312	0	1	1777	1605	15	10	4	0	0	0	0	0	0	0	0	0	0	0	0	0	0	0	0	0	0	0	5	5	0	0
585	Rat	Liver	Crj:CD(SD)IGS	Gavage	in vivo	Repeat	ETH	135	ethionamide	Low	30	mg/kg	29day	0.9102	0.913	0.0701754	0.9696	0.988	0.0572864	0	0	0	0	0	0	0	0	0	0	0	0	0	0	0	0	0	0	0	0	0	0	0	0	0	0	0	0	0	0
585	Rat	Liver	Crj:CD(SD)IGS	Gavage	in vivo	Repeat	ETH	135	ethionamide	Middle	100	mg/kg	29day	0.5888	0.633	0.159292	0.7998	0.889	0.108543	0.0227273	0	35	15	5	5	3	0	0	0	0	0	0	0	0	0	0	0	0	0	0	0	0	0	0	0	0	0	0	2
589	Rat	Liver	Crj:CD(SD)IGS	Gavage	in vivo	Repeat	ETN	137	ethanol	Low	400	mg/kg	4day	0.0825	0.137	0.269231	0.601	0.736	0.140704	0	0	1	2	1	1	0	0	0	0	0	0	0	0	0	0	0	0	0	1	1	2	0	0	0	0	0	0	0	0
589	Rat	Liver	Crj:CD(SD)IGS	Gavage	in vivo	Repeat	ETN	137	ethanol	Middle	1200	mg/kg	4day	0.1419	0.212	0.269231	0.274	0.422	0.18191	0	0	2	0	1	1	0	0	0	0	0	0	0	0	0	0	0	0	0	0	0	0	0	0	0	0	0	0	0	1
589	Rat	Liver	Crj:CD(SD)IGS	Gavage	in vivo	Repeat	ETN	137	ethanol	High	4000	mg/kg	4day	0.0397	0.0769	0.307692	0.057	0.126	0.240201	0	0	0	0	1	1	1	1	0	0	0	0	0	0	0	0	0	0	0	1	1	4	0	0	0	0	0	0	0	0
589	Rat	Liver	Crj:CD(SD)IGS	Gavage	in vivo	Repeat	ETN	137	ethanol	Low	400	mg/kg	8day	0.0432	0.0817	0.315789	0.0939	0.184	0.221106	0.138614	0	0	0	2	2	0	0	0	0	0	0	0	0	0	0	0	0	0	0	0	0	0	0	0	0	0	0	0	2
589	Rat	Liver	Crj:CD(SD)IGS	Gavage	in vivo	Repeat	ETN	137	ethanol	Middle	1200	mg/kg	8day	0.0206	0.0449	0.304878	0.0453	0.105	0.245226	0.252918	1	0	0	2	2	0	0	0	0	0	0	0	0	0	0	0	0	0	0	0	0	0	0	0	0	0	0	0	2
589	Rat	Liver	Crj:CD(SD)IGS	Gavage	in vivo	Repeat	ETN	137	ethanol	High	4000	mg/kg	8day	0.0236	0.0497	0.283186	0.0265	0.068	0.261307	0	0	7	3	3	3	0	0	0	0	0	0	0	0	0	0	0	0	0	1	1	2	0	0	0	0	0	0	0	2
589	Rat	Liver	Crj:CD(SD)IGS	Gavage	in vivo	Repeat	ETN	137	ethanol	Low	400	mg/kg	15day	0.0558	0.1	0.20354	0.0662	0.14	0.232161	0.0588235	0	56	23	1	1	0	0	0	0	0	0	0	0	0	0	0	0	0	0	0	0	0	0	0	0	0	0	0	1
589	Rat	Liver	Crj:CD(SD)IGS	Gavage	in vivo	Repeat	ETN	137	ethanol	Middle	1200	mg/kg	15day	0.805	0.819	0.140351	0.8946	0.953	0.108543	0.0703704	0	0	0	3	3	0	0	0	0	0	0	0	0	0	0	0	0	0	0	0	0	0	0	0	0	0	0	0	3
589	Rat	Liver	Crj:CD(SD)IGS	Gavage	in vivo	Repeat	ETN	137	ethanol	High	4000	mg/kg	15day	0.0111	0.0273	0.292683	0.0571	0.126	0.230151	0.0422535	0	17	21	6	6	0	0	0	0	0	0	0	0	0	0	0	0	0	0	0	0	0	0	0	0	0	0	0	3
589	Rat	Liver	Crj:CD(SD)IGS	Gavage	in vivo	Repeat	ETN	137	ethanol	Low	400	mg/kg	29day	0.4737	0.534	0.19469	0.7305	0.84	0.140704	0.118598	0	0	0	1	1	0	0	0	0	0	0	0	0	0	0	0	0	0	0	0	0	0	0	0	0	0	0	0	1
589	Rat	Liver	Crj:CD(SD)IGS	Gavage	in vivo	Repeat	ETN	137	ethanol	Middle	1200	mg/kg	29day	0.2552	0.336	0.230769	0.1887	0.316	0.18593	0.00487805	0	0	0	2	2	0	0	0	0	0	0	0	0	0	0	0	0	0	0	0	0	0	0	0	0	0	0	0	2
589	Rat	Liver	Crj:CD(SD)IGS	Gavage	in vivo	Repeat	ETN	137	ethanol	High	4000	mg/kg	29day	0.1563	0.228	0.210526	0.1755	0.3	0.192965	0	0	0	0	6	6	0	0	0	0	0	0	0	0	0	0	0	0	0	0	0	0	0	0	0	0	0	0	0	2
555	Rat	Liver	Crj:CD(SD)IGS	Gavage	in vivo	Repeat	ETP	131	etoposide	Low	3	mg/kg	4day	0.656	0.689	0.132743	0.7053	0.819	0.127638	0	0	0	0	1	1	0	0	0	0	0	0	0	0	0	0	0	0	0	0	0	0	0	0	0	0	0	0	0	1
555	Rat	Liver	Crj:CD(SD)IGS	Gavage	in vivo	Repeat	ETP	131	etoposide	Middle	10	mg/kg	4day	0.1529	0.224	0.22807	0.8625	0.932	0.115578	0.0123457	0	0	0	5	5	0	0	0	0	0	0	0	0	0	0	0	0	0	2	2	4	0	0	0	0	0	0	0	1
555	Rat	Liver	Crj:CD(SD)IGS	Gavage	in vivo	Repeat	ETP	131	etoposide	High	30	mg/kg	4day	0.0097	0.0244	0.298246	0.0154	0.0436	0.284422	0.101426	0	52	46	0	0	0	0	0	0	0	0	0	0	0	0	0	0	0	0	0	0	0	0	0	0	0	0	0	0
555	Rat	Liver	Crj:CD(SD)IGS	Gavage	in vivo	Repeat	ETP	131	etoposide	Low	3	mg/kg	8day	0.2441	0.324	0.159292	0.5236	0.677	0.146734	0.307692	0	0	0	3	3	0	0	0	0	0	0	0	0	0	0	0	0	0	0	0	0	0	0	0	0	0	0	0	3
555	Rat	Liver	Crj:CD(SD)IGS	Gavage	in vivo	Repeat	ETP	131	etoposide	Middle	10	mg/kg	8day	0.1367	0.206	0.256098	0.5438	0.69	0.145729	0.0513834	0	0	0	1	1	0	0	0	0	0	0	0	0	0	0	0	0	0	1	1	2	0	0	0	0	0	0	0	0
555	Rat	Liver	Crj:CD(SD)IGS	Gavage	in vivo	Repeat	ETP	131	etoposide	High	30	mg/kg	8day	0.0397	0.0769	0.307692	0.1385	0.251	0.19196	0	0	2	41	0	0	0	0	0	0	0	0	0	0	0	0	0	0	0	0	0	0	0	0	0	0	0	0	0	0
555	Rat	Liver	Crj:CD(SD)IGS	Gavage	in vivo	Repeat	ETP	131	etoposide	Low	3	mg/kg	15day	0.052	0.0954	0.221239	0.1336	0.243	0.21206	0	0	0	0	2	2	0	0	0	0	0	0	0	0	0	0	0	0	0	0	0	0	0	0	0	0	0	0	0	2
555	Rat	Liver	Crj:CD(SD)IGS	Gavage	in vivo	Repeat	ETP	131	etoposide	Middle	10	mg/kg	15day	0.6457	0.682	0.153846	0.9643	0.988	0.0934673	0.0833333	0	0	0	1	1	0	0	0	0	0	0	0	0	0	0	0	0	0	0	0	0	0	0	0	0	0	0	0	1
555	Rat	Liver	Crj:CD(SD)IGS	Gavage	in vivo	Repeat	ETP	131	etoposide	High	30	mg/kg	15day	0.3477	0.422	0.153846	0.84	0.917	0.119598	0	0	0	0	1	1	0	0	0	0	0	0	0	0	0	0	0	0	0	0	0	0	0	0	0	0	0	0	0	1
555	Rat	Liver	Crj:CD(SD)IGS	Gavage	in vivo	Repeat	ETP	131	etoposide	Low	3	mg/kg	29day	0.0112	0.0275	0.247788	0.0247	0.0644	0.275377	0	0	12	4	2	2	0	0	0	0	0	0	0	0	0	0	0	0	0	0	0	0	0	0	0	0	0	0	0	2
555	Rat	Liver	Crj:CD(SD)IGS	Gavage	in vivo	Repeat	ETP	131	etoposide	Middle	10	mg/kg	29day	0.4691	0.53	0.157895	0.7994	0.889	0.130653	0.5	0	0	0	2	2	0	0	0	0	0	0	0	0	0	0	0	0	0	0	0	0	0	0	0	0	0	0	0	2
555	Rat	Liver	Crj:CD(SD)IGS	Gavage	in vivo	Repeat	ETP	131	etoposide	High	30	mg/kg	29day	0.0001	0.000487	0.45614	0.0021	0.00829	0.38794	0	1	716	439	1	1	0	0	0	0	0	0	0	0	0	0	0	0	0	0	0	0	0	0	0	0	0	0	0	1
380	Rat	Liver	Crj:CD(SD)IGS	Gavage	in vivo	Repeat	FAM	85	famotidine	Low	100	mg/kg	4day	0.77	0.788	0.153846	0.9889	0.998	0.0954774	0	0	0	0	0	0	0	0	0	0	0	0	0	0	0	0	0	0	0	0	0	0	0	0	0	0	0	0	0	0
380	Rat	Liver	Crj:CD(SD)IGS	Gavage	in vivo	Repeat	FAM	85	famotidine	Middle	300	mg/kg	4day	0.3915	0.461	0.157895	0.9691	0.988	0.0954774	0	0	0	0	0	0	0	0	0	0	0	0	0	0	0	0	0	0	0	0	0	0	0	0	0	0	0	0	0	0
380	Rat	Liver	Crj:CD(SD)IGS	Gavage	in vivo	Repeat	FAM	85	famotidine	High	1000	mg/kg	4day	0.3781	0.45	0.159292	0.4999	0.657	0.146734	0.138393	0	0	1	0	0	0	0	0	0	0	0	0	0	0	0	0	0	0	0	0	0	0	0	0	0	0	0	0	0
380	Rat	Liver	Crj:CD(SD)IGS	Gavage	in vivo	Repeat	FAM	85	famotidine	Low	100	mg/kg	8day	0.2624	0.342	0.192982	0.3963	0.551	0.158794	0	0	0	0	0	0	0	0	0	0	0	0	0	0	0	0	0	0	0	0	0	0	0	0	0	0	0	0	0	0
380	Rat	Liver	Crj:CD(SD)IGS	Gavage	in vivo	Repeat	FAM	85	famotidine	Middle	300	mg/kg	8day	0.6813	0.709	0.157895	0.9617	0.988	0.0994975	0.0526316	0	0	0	0	0	0	0	0	0	0	0	0	0	0	0	0	0	0	0	0	0	0	0	0	0	0	0	0	0
380	Rat	Liver	Crj:CD(SD)IGS	Gavage	in vivo	Repeat	FAM	85	famotidine	High	1000	mg/kg	8day	0.1358	0.205	0.280702	0.208	0.339	0.18593	0.163934	0	1	0	0	0	0	0	0	0	0	0	0	0	0	0	0	0	0	0	0	0	0	0	0	0	0	0	0	0
380	Rat	Liver	Crj:CD(SD)IGS	Gavage	in vivo	Repeat	FAM	85	famotidine	Low	100	mg/kg	15day	0.7084	0.732	0.115044	0.9652	0.988	0.100503	0.268293	0	0	0	0	0	0	0	0	0	0	0	0	0	0	0	0	0	0	0	0	0	0	0	0	0	0	0	0	0
380	Rat	Liver	Crj:CD(SD)IGS	Gavage	in vivo	Repeat	FAM	85	famotidine	Middle	300	mg/kg	15day	0.3219	0.399	0.245614	0.802	0.891	0.125628	0	0	0	0	0	0	0	0	0	0	0	0	0	0	0	0	0	0	0	0	0	0	0	0	0	0	0	0	0	0
380	Rat	Liver	Crj:CD(SD)IGS	Gavage	in vivo	Repeat	FAM	85	famotidine	High	1000	mg/kg	15day	0.1846	0.262	0.256098	0.3171	0.473	0.171859	0	0	0	2	0	0	0	0	0	0	0	0	0	0	0	0	0	0	0	0	0	0	0	0	0	0	0	0	0	0
380	Rat	Liver	Crj:CD(SD)IGS	Gavage	in vivo	Repeat	FAM	85	famotidine	Low	100	mg/kg	29day	0.0408	0.0785	0.350877	0.4284	0.586	0.166834	0	0	0	0	0	0	0	0	0	0	0	0	0	0	0	0	0	0	0	0	0	0	0	0	0	0	0	0	0	0
380	Rat	Liver	Crj:CD(SD)IGS	Gavage	in vivo	Repeat	FAM	85	famotidine	Middle	300	mg/kg	29day	0.2476	0.328	0.210526	0.5917	0.729	0.153769	0.130859	0	0	0	0	0	0	0	0	0	0	0	0	0	0	0	0	0	0	0	0	0	0	0	0	0	0	0	0	0
380	Rat	Liver	Crj:CD(SD)IGS	Gavage	in vivo	Repeat	FAM	85	famotidine	High	1000	mg/kg	29day	0.2774	0.357	0.176991	0.4621	0.618	0.158794	0.666667	0	0	1	0	0	0	0	0	0	0	0	0	0	0	0	0	0	0	0	0	0	0	0	0	0	0	0	0	0
434	Rat	Liver	Crj:CD(SD)IGS	Gavage	in vivo	Repeat	FFB	79	fenofibrate	Low	10	mg/kg	4day	0.0004	0.00159	0.256098	0.0225	0.0595	0.211055	0.363636	0	63	4	0	0	0	0	0	0	0	0	0	0	0	0	0	0	0	0	0	0	0	0	0	0	0	0	0	0
434	Rat	Liver	Crj:CD(SD)IGS	Gavage	in vivo	Repeat	FFB	79	fenofibrate	Middle	100	mg/kg	4day	0.0001	0.000487	0.487805	0.0001	0.00064	0.455276	0.0382979	1	1202	851	10	10	0	0	0	0	0	0	0	0	0	0	0	0	0	0	0	0	0	0	0	0	0	0	0	0
434	Rat	Liver	Crj:CD(SD)IGS	Gavage	in vivo	Repeat	FFB	79	fenofibrate	High	1000	mg/kg	4day	0.0001	0.000487	0.460177	0.0001	0.00064	0.491457	0	1	1318	1172	10	10	0	0	0	0	0	0	0	0	0	0	0	0	0	0	0	0	0	0	0	0	0	0	0	0
434	Rat	Liver	Crj:CD(SD)IGS	Gavage	in vivo	Repeat	FFB	79	fenofibrate	Low	10	mg/kg	8day	0.0051	0.014	0.22807	0.0022	0.00862	0.252261	0.125828	0	143	93	0	0	0	0	0	0	0	0	0	0	0	0	0	0	0	0	0	0	0	0	0	0	0	0	0	0
434	Rat	Liver	Crj:CD(SD)IGS	Gavage	in vivo	Repeat	FFB	79	fenofibrate	Middle	100	mg/kg	8day	0.0001	0.000487	0.463415	0.0001	0.00064	0.449246	0.0295567	1	1071	1072	5	5	4	0	0	0	0	0	0	0	0	0	0	0	0	0	0	0	0	0	0	0	0	0	0	0
434	Rat	Liver	Crj:CD(SD)IGS	Gavage	in vivo	Repeat	FFB	79	fenofibrate	High	1000	mg/kg	8day	0.0001	0.000487	0.573171	0.0001	0.00064	0.503518	0	1	1582	1590	5	5	5	0	0	0	0	0	0	0	0	0	0	0	0	0	0	0	0	0	0	0	0	0	0	0
434	Rat	Liver	Crj:CD(SD)IGS	Gavage	in vivo	Repeat	FFB	79	fenofibrate	Low	10	mg/kg	15day	0.0002	0.000889	0.307692	0.0183	0.0503	0.21407	0.127389	1	115	30	1	1	0	0	0	0	0	0	0	0	0	0	0	0	0	0	0	0	0	0	0	0	0	0	0	0
434	Rat	Liver	Crj:CD(SD)IGS	Gavage	in vivo	Repeat	FFB	79	fenofibrate	Middle	100	mg/kg	15day	0.0001	0.000487	0.508772	0.0001	0.00064	0.452261	0.0243902	1	1345	1260	5	5	5	0	0	0	0	0	0	0	0	0	0	0	0	0	0	0	0	0	0	0	0	0	0	0
434	Rat	Liver	Crj:CD(SD)IGS	Gavage	in vivo	Repeat	FFB	79	fenofibrate	High	1000	mg/kg	15day	0.0001	0.000487	0.573171	0.0001	0.00064	0.538693	0.0184049	1	1804	1646	5	5	5	5	0	0	0	0	0	0	0	0	0	0	0	0	0	0	0	0	0	0	0	0	0	0
434	Rat	Liver	Crj:CD(SD)IGS	Gavage	in vivo	Repeat	FFB	79	fenofibrate	Low	10	mg/kg	29day	0.0001	0.000487	0.341463	0.0003	0.00167	0.268342	0	1	98	37	5	5	0	0	0	0	0	0	0	0	0	0	0	0	0	0	0	0	0	0	0	0	0	0	0	0
434	Rat	Liver	Crj:CD(SD)IGS	Gavage	in vivo	Repeat	FFB	79	fenofibrate	Middle	100	mg/kg	29day	0.0001	0.000487	0.585366	0.0001	0.00064	0.492462	0.0206186	1	1418	1251	5	5	5	1	0	0	0	0	0	0	0	0	0	0	0	0	0	0	0	0	0	0	0	0	0	0
434	Rat	Liver	Crj:CD(SD)IGS	Gavage	in vivo	Repeat	FFB	79	fenofibrate	High	1000	mg/kg	29day	0.0001	0.000487	0.658537	0.0001	0.00064	0.569849	0	1	1816	1572	5	5	5	5	0	0	0	0	0	0	0	0	0	0	0	0	0	0	0	0	0	0	0	0	0	0
684	Rat	Liver	Crj:CD(SD)IGS	Gavage	in vivo	Repeat	FLX	158	fluoxetine hydrochloride	Low	3	mg/kg	4day	0.2675	0.347	0.175439	0.1996	0.329	0.182915		0	0	0	1	1	0	0	0	0	0	0	0	0	0	0	0	0	0	1	1	2	0	0	0	0	0	0	0	0
684	Rat	Liver	Crj:CD(SD)IGS	Gavage	in vivo	Repeat	FLX	158	fluoxetine hydrochloride	Middle	10	mg/kg	4day	0.0775	0.131	0.20354	0.4731	0.629	0.147739		0	1	0	1	1	0	0	0	0	0	0	0	0	0	0	0	0	0	1	1	2	0	0	0	0	0	0	0	0
684	Rat	Liver	Crj:CD(SD)IGS	Gavage	in vivo	Repeat	FLX	158	fluoxetine hydrochloride	High	30	mg/kg	4day	0.0029	0.00875	0.384615	0.0115	0.035	0.252261		1	5	2	0	0	0	0	0	0	0	0	0	0	0	0	0	0	0	0	0	0	0	0	0	0	0	0	0	0
684	Rat	Liver	Crj:CD(SD)IGS	Gavage	in vivo	Repeat	FLX	158	fluoxetine hydrochloride	Low	3	mg/kg	8day	0.1333	0.202	0.192982	0.5048	0.661	0.167839		0	0	0	2	2	0	0	0	0	0	0	0	0	0	0	0	0	0	0	0	0	0	0	0	0	0	0	0	2
684	Rat	Liver	Crj:CD(SD)IGS	Gavage	in vivo	Repeat	FLX	158	fluoxetine hydrochloride	Middle	10	mg/kg	8day	0.05	0.0925	0.230769	0.0181	0.05	0.237186		0	0	1	0	0	0	0	0	0	0	0	0	0	0	0	0	0	0	0	0	0	0	0	0	0	0	0	0	0
684	Rat	Liver	Crj:CD(SD)IGS	Gavage	in vivo	Repeat	FLX	158	fluoxetine hydrochloride	High	30	mg/kg	8day	0.003	0.00898	0.280702	0.0068	0.0221	0.251256		0	0	3	0	0	0	0	0	0	0	0	0	0	0	0	0	0	0	0	0	0	0	0	0	0	0	0	0	0
684	Rat	Liver	Crj:CD(SD)IGS	Gavage	in vivo	Repeat	FLX	158	fluoxetine hydrochloride	Low	3	mg/kg	15day	0.3461	0.421	0.269231	0.3914	0.548	0.153769		0	0	0	0	0	0	0	0	0	0	0	0	0	0	0	0	0	0	0	0	0	0	0	0	0	0	0	0	0
684	Rat	Liver	Crj:CD(SD)IGS	Gavage	in vivo	Repeat	FLX	158	fluoxetine hydrochloride	Middle	10	mg/kg	15day	0.069	0.12	0.243902	0.0254	0.0659	0.248241		0	0	0	0	0	0	0	0	0	0	0	0	0	0	0	0	0	0	0	0	0	0	0	0	0	0	0	0	0
684	Rat	Liver	Crj:CD(SD)IGS	Gavage	in vivo	Repeat	FLX	158	fluoxetine hydrochloride	High	30	mg/kg	15day	0.0001	0.000487	0.438596	0.0002	0.00117	0.342714		1	70	92	1	1	0	0	0	0	0	0	0	0	0	0	0	0	0	0	0	0	0	0	0	0	0	0	0	0
684	Rat	Liver	Crj:CD(SD)IGS	Gavage	in vivo	Repeat	FLX	158	fluoxetine hydrochloride	Low	3	mg/kg	29day	0.1656	0.239	0.22807	0.5191	0.675	0.157789		0	0	0	1	1	0	0	0	0	0	0	0	0	0	0	0	0	0	0	0	0	0	0	0	0	0	0	0	1
684	Rat	Liver	Crj:CD(SD)IGS	Gavage	in vivo	Repeat	FLX	158	fluoxetine hydrochloride	Middle	10	mg/kg	29day	0.3718	0.445	0.210526	0.5258	0.677	0.146734		0	0	0	0	0	0	0	0	0	0	0	0	0	0	0	0	0	0	0	0	0	0	0	0	0	0	0	0	0
684	Rat	Liver	Crj:CD(SD)IGS	Gavage	in vivo	Repeat	FLX	158	fluoxetine hydrochloride	High	30	mg/kg	29day	0.0001	0.000487	0.461538	0.0005	0.00245	0.300503		1	212	115	9	9	0	0	0	0	0	0	0	0	0	0	0	0	0	0	0	0	0	0	0	0	0	0	0	0
274	Rat	Liver	Crj:CD(SD)IGS	Gavage	in vivo	Repeat	FP	37	fluphenazine	Low	2	mg/kg	4day	0.0128	0.0307	0.283186	0.0228	0.06	0.288442	0.0973913	0	7	27	0	0	0	0	0	0	0	0	0	0	0	0	0	0	0	0	0	0	0	0	0	0	0	0	0	0
274	Rat	Liver	Crj:CD(SD)IGS	Gavage	in vivo	Repeat	FP	37	fluphenazine	Middle	6	mg/kg	4day	0.0877	0.144	0.256637	0.0414	0.0973	0.229146	0.367742	0	57	135	0	0	0	0	0	0	0	0	0	0	0	0	0	0	0	0	0	0	0	0	0	0	0	0	0	0
274	Rat	Liver	Crj:CD(SD)IGS	Gavage	in vivo	Repeat	FP	37	fluphenazine	High	20	mg/kg	4day	0.0006	0.00221	0.346154	0.0006	0.0029	0.375879	0	1	480	607	1	1	0	0	0	0	0	0	0	0	0	0	0	0	0	1	1	2	0	0	0	0	0	0	0	0
274	Rat	Liver	Crj:CD(SD)IGS	Gavage	in vivo	Repeat	FP	37	fluphenazine	Low	2	mg/kg	8day	0.6154	0.656	0.153846	0.9771	0.991	0.0733668	0.56	0	0	0	0	0	0	0	0	0	0	0	0	0	0	0	0	0	0	0	0	0	0	0	0	0	0	0	0	0
274	Rat	Liver	Crj:CD(SD)IGS	Gavage	in vivo	Repeat	FP	37	fluphenazine	Middle	6	mg/kg	8day	0.3458	0.421	0.192308	0.8522	0.922	0.109548	0	0	0	0	0	0	0	0	0	0	0	0	0	0	0	0	0	0	0	0	0	0	0	0	0	0	0	0	0	0
274	Rat	Liver	Crj:CD(SD)IGS	Gavage	in vivo	Repeat	FP	37	fluphenazine	High	20	mg/kg	8day	0.0145	0.0338	0.269231	0.0664	0.141	0.217085	0	0	300	309	0	0	0	0	0	0	0	0	0	0	0	0	0	0	0	0	0	0	0	0	0	0	0	0	0	0
274	Rat	Liver	Crj:CD(SD)IGS	Gavage	in vivo	Repeat	FP	37	fluphenazine	Low	2	mg/kg	15day	0.5725	0.619	0.141593	0.7917	0.881	0.119598	0	0	0	0	0	0	0	0	0	0	0	0	0	0	0	0	0	0	0	0	0	0	0	0	0	0	0	0	0	0
274	Rat	Liver	Crj:CD(SD)IGS	Gavage	in vivo	Repeat	FP	37	fluphenazine	Middle	6	mg/kg	15day	0.5959	0.639	0.158537	0.406	0.561	0.163819	0	0	1	2	0	0	0	0	0	0	0	0	0	0	0	0	0	0	0	0	0	0	0	0	0	0	0	0	0	0
274	Rat	Liver	Crj:CD(SD)IGS	Gavage	in vivo	Repeat	FP	37	fluphenazine	High	20	mg/kg	15day	0.334	0.411	0.176991	0.0934	0.183	0.21809	0	0	0	6	1	0	0	0	0	0	0	0	0	0	0	0	0	0	0	0	0	0	0	0	0	0	1	1	0	0
274	Rat	Liver	Crj:CD(SD)IGS	Gavage	in vivo	Repeat	FP	37	fluphenazine	Low	2	mg/kg	29day	0.5679	0.615	0.140351	0.8988	0.954	0.109548	0	0	0	1	0	0	0	0	0	0	0	0	0	0	0	0	0	0	0	0	0	0	0	0	0	0	0	0	0	0
274	Rat	Liver	Crj:CD(SD)IGS	Gavage	in vivo	Repeat	FP	37	fluphenazine	Middle	6	mg/kg	29day	0.43	0.494	0.158537	0.4468	0.604	0.155779	0	0	6	19	0	0	0	0	0	0	0	0	0	0	0	0	0	0	0	0	0	0	0	0	0	0	0	0	0	0
274	Rat	Liver	Crj:CD(SD)IGS	Gavage	in vivo	Repeat	FP	37	fluphenazine	High	20	mg/kg	29day	0.0081	0.0208	0.384615	0.0053	0.0181	0.328643	0	1	220	203	0	0	0	0	0	0	0	0	0	0	0	0	0	0	0	0	0	0	0	0	0	0	0	0	0	0
292	Rat	Liver	Crj:CD(SD)IGS	Gavage	in vivo	Repeat	FT	44	flutamide	Low	15	mg/kg	4day	0.2725	0.352	0.230769	0.1022	0.196	0.217085	0.20765	0	2	0	0	0	0	0	0	0	0	0	0	0	0	0	0	0	0	0	0	0	0	0	0	0	0	0	0	0
292	Rat	Liver	Crj:CD(SD)IGS	Gavage	in vivo	Repeat	FT	44	flutamide	Middle	50	mg/kg	4day	0.0016	0.00529	0.329268	0.0002	0.00117	0.346734	0	1	443	208	0	0	0	0	0	0	0	0	0	0	0	0	0	0	0	0	0	0	0	0	0	0	0	0	0	0
292	Rat	Liver	Crj:CD(SD)IGS	Gavage	in vivo	Repeat	FT	44	flutamide	High	150	mg/kg	4day	0.0001	0.000487	0.575221	0.0001	0.00064	0.552764	0.00966184	1	1369	844	2	2	0	0	0	0	0	0	0	0	0	0	0	0	0	0	0	0	0	0	0	0	0	0	0	0
292	Rat	Liver	Crj:CD(SD)IGS	Gavage	in vivo	Repeat	FT	44	flutamide	Low	15	mg/kg	8day	0.1856	0.263	0.210526	0.603	0.737	0.140704	0.181818	0	0	0	1	1	0	0	0	0	0	0	0	0	0	0	0	0	0	0	0	0	0	0	0	0	0	0	0	1
292	Rat	Liver	Crj:CD(SD)IGS	Gavage	in vivo	Repeat	FT	44	flutamide	Middle	50	mg/kg	8day	0.0052	0.0143	0.292683	0.0181	0.05	0.273367	0	0	112	108	1	1	0	0	0	0	0	0	0	0	0	0	0	0	0	0	0	0	0	0	0	0	0	0	0	1
292	Rat	Liver	Crj:CD(SD)IGS	Gavage	in vivo	Repeat	FT	44	flutamide	High	150	mg/kg	8day	0.0001	0.000487	0.5	0.0001	0.00064	0.440201	0	1	771	553	5	5	5	0	0	0	0	0	0	0	0	0	0	0	0	0	0	0	0	0	0	0	0	0	0	0
292	Rat	Liver	Crj:CD(SD)IGS	Gavage	in vivo	Repeat	FT	44	flutamide	Low	15	mg/kg	15day	0.0003	0.00126	0.5	0.0014	0.00584	0.39799	0	1	340	616	2	2	0	0	0	0	0	0	0	0	0	0	0	0	0	0	0	0	0	0	0	0	0	0	0	2
292	Rat	Liver	Crj:CD(SD)IGS	Gavage	in vivo	Repeat	FT	44	flutamide	Middle	50	mg/kg	15day	0.0001	0.000487	0.536585	0.0005	0.00245	0.440201	0	1	548	1033	5	5	0	0	0	0	0	0	0	0	0	0	0	0	0	1	1	2	0	0	0	0	0	0	0	2
292	Rat	Liver	Crj:CD(SD)IGS	Gavage	in vivo	Repeat	FT	44	flutamide	High	150	mg/kg	15day	0.0001	0.000487	0.538462	0.0001	0.00064	0.506533	0	1	1211	1193	5	5	5	3	0	0	0	0	0	0	0	0	0	0	0	0	0	0	0	0	0	0	0	0	0	0
292	Rat	Liver	Crj:CD(SD)IGS	Gavage	in vivo	Repeat	FT	44	flutamide	Low	15	mg/kg	29day	0.5728	0.619	0.157895	0.7142	0.825	0.129648	0.0192308	0	1	0	4	4	1	0	0	0	0	0	0	0	0	0	0	0	0	0	0	0	0	0	0	0	0	0	0	2
292	Rat	Liver	Crj:CD(SD)IGS	Gavage	in vivo	Repeat	FT	44	flutamide	Middle	50	mg/kg	29day	0.0264	0.0547	0.307692	0.0405	0.0954	0.233166	0	0	158	96	6	6	5	0	0	0	0	0	0	0	0	0	0	0	0	0	0	0	0	0	0	0	0	0	0	1
292	Rat	Liver	Crj:CD(SD)IGS	Gavage	in vivo	Repeat	FT	44	flutamide	High	150	mg/kg	29day	0.0001	0.000487	0.402439	0.0001	0.00064	0.427136	0	1	918	603	6	6	5	5	0	0	0	0	0	0	0	0	0	0	0	0	0	0	0	0	0	0	0	0	0	1
393	Rat	Liver	Crj:CD(SD)IGS	Gavage	in vivo	Repeat	FUR	78	furosemide	Low	30	mg/kg	4day	0.0727	0.124	0.238938	0.4504	0.607	0.160804	0	0	2	5	0	0	0	0	0	0	0	0	0	0	0	0	0	0	0	0	0	0	0	0	0	0	0	0	0	0
393	Rat	Liver	Crj:CD(SD)IGS	Gavage	in vivo	Repeat	FUR	78	furosemide	Middle	100	mg/kg	4day	0.0583	0.104	0.210526	0.1177	0.219	0.190955	0.232673	0	36	100	0	0	0	0	0	0	0	0	0	0	0	0	0	0	0	0	0	0	0	0	0	0	0	0	0	0
393	Rat	Liver	Crj:CD(SD)IGS	Gavage	in vivo	Repeat	FUR	78	furosemide	High	300	mg/kg	4day	0.0001	0.000487	0.423077	0.0001	0.00064	0.374874	0.2	1	487	604	0	0	0	0	0	0	0	0	0	0	0	0	0	0	0	0	0	0	0	0	0	0	0	0	0	0
393	Rat	Liver	Crj:CD(SD)IGS	Gavage	in vivo	Repeat	FUR	78	furosemide	Low	30	mg/kg	8day	0.5443	0.596	0.140351	0.9936	1	0.0964824	0	0	0	0	0	0	0	0	0	0	0	0	0	0	0	0	0	0	0	0	0	0	0	0	0	0	0	0	0	0
393	Rat	Liver	Crj:CD(SD)IGS	Gavage	in vivo	Repeat	FUR	78	furosemide	Middle	100	mg/kg	8day	0.3639	0.437	0.175439	0.098	0.19	0.209045	0.5	0	53	54	0	0	0	0	0	0	0	0	0	0	0	0	0	0	0	0	0	0	0	0	0	0	0	0	0	0
393	Rat	Liver	Crj:CD(SD)IGS	Gavage	in vivo	Repeat	FUR	78	furosemide	High	300	mg/kg	8day	0.0233	0.0492	0.298246	0.0029	0.0108	0.285427	0.261993	0	126	110	0	0	0	0	0	0	0	0	0	0	0	0	0	0	0	0	0	0	0	0	0	0	0	0	0	0
393	Rat	Liver	Crj:CD(SD)IGS	Gavage	in vivo	Repeat	FUR	78	furosemide	Low	30	mg/kg	15day	0.1489	0.22	0.245614	0.0877	0.175	0.20804	0.289474	0	0	0	0	0	0	0	0	0	0	0	0	0	0	0	0	0	0	0	0	0	0	0	0	0	0	0	0	0
393	Rat	Liver	Crj:CD(SD)IGS	Gavage	in vivo	Repeat	FUR	78	furosemide	Middle	100	mg/kg	15day	0.2034	0.283	0.210526	0.191	0.318	0.177889	0	0	1	0	1	1	0	0	0	0	0	0	0	0	0	0	0	0	0	1	1	2	0	0	0	0	0	0	0	0
393	Rat	Liver	Crj:CD(SD)IGS	Gavage	in vivo	Repeat	FUR	78	furosemide	High	300	mg/kg	15day	0.0002	0.000889	0.423077	0.0004	0.0021	0.319598	0	1	4	6	1	0	0	0	0	0	0	0	0	0	0	0	0	0	0	0	0	0	0	0	0	0	1	1	0	0
393	Rat	Liver	Crj:CD(SD)IGS	Gavage	in vivo	Repeat	FUR	78	furosemide	Low	30	mg/kg	29day	0.3784	0.45	0.192982	0.7348	0.844	0.139698	0.111111	0	0	0	0	0	0	0	0	0	0	0	0	0	0	0	0	0	0	0	0	0	0	0	0	0	0	0	0	0
393	Rat	Liver	Crj:CD(SD)IGS	Gavage	in vivo	Repeat	FUR	78	furosemide	Middle	100	mg/kg	29day	0.3708	0.444	0.192982	0.6629	0.785	0.141709	0.0298507	0	0	0	0	0	0	0	0	0	0	0	0	0	0	0	0	0	0	0	0	0	0	0	0	0	0	0	0	0
393	Rat	Liver	Crj:CD(SD)IGS	Gavage	in vivo	Repeat	FUR	78	furosemide	High	300	mg/kg	29day	0.023	0.0486	0.265487	0.0112	0.0342	0.258291	0	0	36	21	1	0	0	0	0	0	0	0	0	0	0	0	0	0	0	0	0	0	0	0	0	0	1	1	0	0
235	Rat	Liver	Crj:CD(SD)IGS	Gavage	in vivo	Repeat	GBC	42	glibenclamide	Low	100	mg/kg	4day	0.0459	0.086	0.269231	0.1515	0.27	0.18794	0.14433	0	0	0	0	0	0	0	0	0	0	0	0	0	0	0	0	0	0	0	0	0	0	0	0	0	0	0	0	0
235	Rat	Liver	Crj:CD(SD)IGS	Gavage	in vivo	Repeat	GBC	42	glibenclamide	Middle	300	mg/kg	4day	0.0142	0.0332	0.307692	0.1959	0.324	0.172864	0.044586	1	0	0	1	1	0	0	0	0	0	0	0	0	0	0	0	0	0	0	0	0	0	0	0	0	0	0	0	1
235	Rat	Liver	Crj:CD(SD)IGS	Gavage	in vivo	Repeat	GBC	42	glibenclamide	High	1000	mg/kg	4day	0.1224	0.187	0.192308	0.3916	0.548	0.166834	0.0792453	0	0	0	0	0	0	0	0	0	0	0	0	0	0	0	0	0	0	0	0	0	0	0	0	0	0	0	0	0
235	Rat	Liver	Crj:CD(SD)IGS	Gavage	in vivo	Repeat	GBC	42	glibenclamide	Low	100	mg/kg	8day	0.4138	0.482	0.176991	0.5809	0.72	0.146734	0	0	0	0	2	2	0	0	0	0	0	0	0	0	0	0	0	0	0	0	0	0	0	0	0	0	0	0	0	2
235	Rat	Liver	Crj:CD(SD)IGS	Gavage	in vivo	Repeat	GBC	42	glibenclamide	Middle	300	mg/kg	8day	0.0689	0.119	0.269231	0.7698	0.865	0.136683	0.0357143	0	0	0	1	1	0	0	0	0	0	0	0	0	0	0	0	0	0	0	0	0	0	0	0	0	0	0	0	1
235	Rat	Liver	Crj:CD(SD)IGS	Gavage	in vivo	Repeat	GBC	42	glibenclamide	High	1000	mg/kg	8day	0.6617	0.694	0.157895	0.6391	0.766	0.150754	0.0278884	0	0	0	1	1	0	0	0	0	0	0	0	0	0	0	0	0	0	0	0	0	0	0	0	0	0	0	0	1
235	Rat	Liver	Crj:CD(SD)IGS	Gavage	in vivo	Repeat	GBC	42	glibenclamide	Low	100	mg/kg	15day	0.442	0.504	0.153846	0.9993	1	0.0864322	0.1	0	0	0	2	2	0	0	0	1	1	2	0	0	0	0	0	0	0	0	0	0	0	0	0	0	0	0	0	1
235	Rat	Liver	Crj:CD(SD)IGS	Gavage	in vivo	Repeat	GBC	42	glibenclamide	Middle	300	mg/kg	15day	0.1076	0.169	0.269231	0.5297	0.68	0.158794	0	0	0	0	1	1	0	0	0	1	1	2	0	0	0	0	0	0	0	0	0	0	0	0	0	0	0	0	0	0
235	Rat	Liver	Crj:CD(SD)IGS	Gavage	in vivo	Repeat	GBC	42	glibenclamide	High	1000	mg/kg	15day	0.0793	0.133	0.230769	0.3831	0.541	0.148744	0	0	0	0	0	0	0	0	0	0	0	0	0	0	0	0	0	0	0	0	0	0	0	0	0	0	0	0	0	0
235	Rat	Liver	Crj:CD(SD)IGS	Gavage	in vivo	Repeat	GBC	42	glibenclamide	Low	100	mg/kg	29day	0.0181	0.0403	0.307692	0.0907	0.179	0.194975	0	1	0	1	2	2	0	0	0	0	0	0	0	0	0	0	0	0	0	0	0	0	0	0	0	0	0	0	0	2
235	Rat	Liver	Crj:CD(SD)IGS	Gavage	in vivo	Repeat	GBC	42	glibenclamide	Middle	300	mg/kg	29day	0.0414	0.0796	0.307692	0.1715	0.294	0.19397	0	0	0	0	1	1	0	0	0	0	0	0	0	0	0	0	0	0	0	0	0	0	0	0	0	0	0	0	0	1
235	Rat	Liver	Crj:CD(SD)IGS	Gavage	in vivo	Repeat	GBC	42	glibenclamide	High	1000	mg/kg	29day	0.0018	0.00586	0.292683	0.0937	0.184	0.20804	0	0	1	0	0	0	0	0	0	0	0	0	0	0	0	0	0	0	0	0	0	0	0	0	0	0	0	0	0	0
290	Rat	Liver	Crj:CD(SD)IGS	Gavage	in vivo	Repeat	GF	43	griseofulvin	Low	100	mg/kg	4day	0.4898	0.546	0.153846	0.6179	0.748	0.143719	0	0	1	7	1	1	0	0	0	0	0	0	0	0	0	0	0	0	0	0	0	0	0	0	0	0	0	0	0	0
290	Rat	Liver	Crj:CD(SD)IGS	Gavage	in vivo	Repeat	GF	43	griseofulvin	Middle	300	mg/kg	4day	0.2	0.278	0.175439	0.4825	0.638	0.158794	0	0	18	29	4	4	1	0	0	0	0	0	0	0	0	0	0	0	0	1	1	3	0	0	0	0	0	0	0	0
290	Rat	Liver	Crj:CD(SD)IGS	Gavage	in vivo	Repeat	GF	43	griseofulvin	High	1000	mg/kg	4day	0.6369	0.674	0.121951	0.592	0.729	0.144724	0	0	30	23	4	4	0	0	0	0	0	0	0	0	0	0	0	0	0	0	0	0	0	0	0	0	0	0	0	0
290	Rat	Liver	Crj:CD(SD)IGS	Gavage	in vivo	Repeat	GF	43	griseofulvin	Low	100	mg/kg	8day	0.2385	0.319	0.182927	0.2209	0.357	0.19799	0.099631	0	0	0	1	1	0	0	0	0	0	0	0	0	0	0	0	0	0	1	1	2	0	0	0	0	0	0	0	0
290	Rat	Liver	Crj:CD(SD)IGS	Gavage	in vivo	Repeat	GF	43	griseofulvin	Middle	300	mg/kg	8day	0.5288	0.582	0.146341	0.3718	0.533	0.159799	0.241107	0	0	0	1	1	1	0	0	0	0	0	0	0	0	0	0	0	0	0	0	0	0	0	0	0	0	0	0	0
290	Rat	Liver	Crj:CD(SD)IGS	Gavage	in vivo	Repeat	GF	43	griseofulvin	High	1000	mg/kg	8day	0.0038	0.011	0.384615	0.0027	0.0101	0.375879	0.31746	1	636	302	0	0	0	0	0	0	0	0	0	0	0	0	0	0	0	0	0	0	0	0	0	0	0	0	0	0
290	Rat	Liver	Crj:CD(SD)IGS	Gavage	in vivo	Repeat	GF	43	griseofulvin	Low	100	mg/kg	15day	0.5679	0.615	0.159292	0.9122	0.959	0.0974874	0	0	4	0	0	0	0	0	0	0	0	0	0	0	0	0	0	0	0	0	0	0	0	0	0	0	0	0	0	0
290	Rat	Liver	Crj:CD(SD)IGS	Gavage	in vivo	Repeat	GF	43	griseofulvin	Middle	300	mg/kg	15day	0.4976	0.553	0.192308	0.7079	0.821	0.128643	0.142857	0	7	1	0	0	0	0	0	0	0	0	0	0	0	0	0	0	0	0	0	0	0	0	0	0	0	0	0	0
290	Rat	Liver	Crj:CD(SD)IGS	Gavage	in vivo	Repeat	GF	43	griseofulvin	High	1000	mg/kg	15day	0.4714	0.532	0.150442	0.5747	0.715	0.130653	0.0625	0	8	3	1	1	1	1	0	0	0	0	0	0	0	0	0	0	0	0	0	0	0	0	0	0	0	0	0	0
290	Rat	Liver	Crj:CD(SD)IGS	Gavage	in vivo	Repeat	GF	43	griseofulvin	Low	100	mg/kg	29day	0.0813	0.136	0.231707	0.3377	0.496	0.171859	0.284091	0	0	0	2	2	1	1	0	0	0	0	0	0	0	0	0	0	0	0	0	0	0	0	0	0	0	0	0	1
290	Rat	Liver	Crj:CD(SD)IGS	Gavage	in vivo	Repeat	GF	43	griseofulvin	Middle	300	mg/kg	29day	0.3441	0.421	0.170732	0.5226	0.676	0.141709	0.106383	0	3	8	1	1	1	1	0	0	0	0	0	0	0	0	0	0	0	0	0	0	0	0	0	0	0	0	0	0
290	Rat	Liver	Crj:CD(SD)IGS	Gavage	in vivo	Repeat	GF	43	griseofulvin	High	1000	mg/kg	29day	0.0881	0.144	0.280488	0.1835	0.311	0.2	0.0909091	0	25	18	1	1	1	1	0	0	0	0	0	0	0	0	0	0	0	0	0	0	0	0	0	0	0	0	0	0
184	Rat	Liver	Crj:CD(SD)IGS	Gavage	in vivo	Repeat	GFZ	31	gemfibrozil	Low	30	mg/kg	4day	0.0001	0.000487	0.463415	0.0001	0.00064	0.370854	0.00242131	1	390	243	4	4	2	0	0	0	0	0	0	0	0	0	0	0	0	0	0	0	0	0	0	0	0	0	0	0
184	Rat	Liver	Crj:CD(SD)IGS	Gavage	in vivo	Repeat	GFZ	31	gemfibrozil	Middle	100	mg/kg	4day	0.0001	0.000487	0.487805	0.0001	0.00064	0.41407	0.025641	1	666	363	6	6	4	0	0	0	0	0	0	0	0	0	0	0	0	1	1	2	0	0	0	0	0	0	0	0
184	Rat	Liver	Crj:CD(SD)IGS	Gavage	in vivo	Repeat	GFZ	31	gemfibrozil	High	300	mg/kg	4day	0.0001	0.000487	0.45122	0.0001	0.00064	0.432161	0.0701754	1	781	727	5	5	5	0	0	0	0	0	0	0	0	0	0	0	0	0	0	0	0	0	0	0	0	0	0	0
184	Rat	Liver	Crj:CD(SD)IGS	Gavage	in vivo	Repeat	GFZ	31	gemfibrozil	Low	30	mg/kg	8day	0.0001	0.000487	0.384615	0.0001	0.00064	0.314573	0	1	287	180	0	0	0	0	0	0	0	0	0	0	0	0	0	0	0	0	0	0	0	0	0	0	0	0	0	0
184	Rat	Liver	Crj:CD(SD)IGS	Gavage	in vivo	Repeat	GFZ	31	gemfibrozil	Middle	100	mg/kg	8day	0.0001	0.000487	0.439024	0.0001	0.00064	0.341709	0.0178571	1	448	307	0	0	0	0	0	0	0	0	0	0	0	0	0	0	0	0	0	0	0	0	0	0	0	0	0	0
184	Rat	Liver	Crj:CD(SD)IGS	Gavage	in vivo	Repeat	GFZ	31	gemfibrozil	High	300	mg/kg	8day	0.0001	0.000487	0.463415	0.0001	0.00064	0.38794	0.136364	1	602	460	5	5	0	0	0	0	0	0	0	0	0	0	0	0	0	0	0	0	0	0	0	0	0	0	0	0
184	Rat	Liver	Crj:CD(SD)IGS	Gavage	in vivo	Repeat	GFZ	31	gemfibrozil	Low	30	mg/kg	15day	0.0001	0.000487	0.439024	0.0002	0.00117	0.334673	0	1	268	238	3	3	0	0	0	0	0	0	0	0	0	0	0	0	0	1	1	2	0	0	0	0	0	0	0	0
184	Rat	Liver	Crj:CD(SD)IGS	Gavage	in vivo	Repeat	GFZ	31	gemfibrozil	Middle	100	mg/kg	15day	0.0001	0.000487	0.473684	0.0001	0.00064	0.352764	0.0416667	1	400	319	6	6	2	0	0	0	0	0	0	0	0	0	0	0	0	1	1	2	0	0	0	0	0	0	0	0
184	Rat	Liver	Crj:CD(SD)IGS	Gavage	in vivo	Repeat	GFZ	31	gemfibrozil	High	300	mg/kg	15day	0.0001	0.000487	0.402439	0.0001	0.00064	0.356784	0	1	522	518	7	7	5	0	0	0	0	0	0	0	0	0	0	0	0	2	2	4	0	0	0	0	0	0	0	0
184	Rat	Liver	Crj:CD(SD)IGS	Gavage	in vivo	Repeat	GFZ	31	gemfibrozil	Low	30	mg/kg	29day	0.0001	0.000487	0.402439	0.0001	0.00064	0.337688	0	1	292	251	5	5	0	0	0	0	0	0	0	0	0	0	0	0	0	0	0	0	0	0	0	0	0	0	0	0
184	Rat	Liver	Crj:CD(SD)IGS	Gavage	in vivo	Repeat	GFZ	31	gemfibrozil	Middle	100	mg/kg	29day	0.0001	0.000487	0.421053	0.0001	0.00064	0.340704	0.166667	1	376	323	9	8	5	1	0	0	0	0	0	0	0	0	0	0	0	1	1	2	0	0	0	0	0	0	0	0
184	Rat	Liver	Crj:CD(SD)IGS	Gavage	in vivo	Repeat	GFZ	31	gemfibrozil	High	300	mg/kg	29day	0.0001	0.000487	0.536585	0.0001	0.00064	0.415075	0.0973451	1	593	643	7	7	5	5	2	0	0	0	0	0	0	0	0	0	0	1	1	2	0	0	0	0	0	0	0	0
613	Rat	Liver	Crj:CD(SD)IGS	intravenous injection	in vivo	Repeat	GMC	147	gentamicin	Low	10	mg/kg	4day	0.005	0.0138	0.268293	0.0094	0.0295	0.278392	0.0470219	0	2	26	0	0	0	0	0	0	0	0	0	0	0	0	0	0	0	0	0	0	0	0	0	0	0	0	0	0
613	Rat	Liver	Crj:CD(SD)IGS	intravenous injection	in vivo	Repeat	GMC	147	gentamicin	Middle	30	mg/kg	4day	0.0026	0.008	0.345133	0.0106	0.0327	0.286432	0.0973451	1	3	7	0	0	0	0	0	0	0	0	0	0	0	0	0	0	0	0	0	0	0	0	0	0	0	0	0	0
613	Rat	Liver	Crj:CD(SD)IGS	intravenous injection	in vivo	Repeat	GMC	147	gentamicin	High	100	mg/kg	4day	0.0001	0.000487	0.390244	0.0005	0.00245	0.362814	0.304985	1	136	213	0	0	0	0	0	0	0	0	0	0	0	0	0	0	0	0	0	0	0	0	0	0	0	0	0	0
613	Rat	Liver	Crj:CD(SD)IGS	intravenous injection	in vivo	Repeat	GMC	147	gentamicin	Low	10	mg/kg	8day	0.0324	0.065	0.307692	0.0802	0.164	0.224121	0.010989	0	0	0	0	0	0	0	0	0	0	0	0	0	0	0	0	0	0	0	0	0	0	0	0	0	0	0	0	0
613	Rat	Liver	Crj:CD(SD)IGS	intravenous injection	in vivo	Repeat	GMC	147	gentamicin	Middle	30	mg/kg	8day	0.0027	0.00828	0.384615	0.0036	0.0129	0.319598	0.0392157	1	1	5	0	0	0	0	0	0	0	0	0	0	0	0	0	0	0	0	0	0	0	0	0	0	0	0	0	0
613	Rat	Liver	Crj:CD(SD)IGS	intravenous injection	in vivo	Repeat	GMC	147	gentamicin	High	100	mg/kg	8day	0.0053	0.0145	0.423077	0.1204	0.223	0.20201	0.040107	1	1	1	0	0	0	0	0	0	0	0	0	0	0	0	0	0	0	0	0	0	0	0	0	0	0	0	0	0
613	Rat	Liver	Crj:CD(SD)IGS	intravenous injection	in vivo	Repeat	GMC	147	gentamicin	Low	10	mg/kg	15day	0.0056	0.0151	0.307692	0.354	0.513	0.178894	0	1	30	12	0	0	0	0	0	0	0	0	0	0	0	0	0	0	0	0	0	0	0	0	0	0	0	0	0	0
613	Rat	Liver	Crj:CD(SD)IGS	intravenous injection	in vivo	Repeat	GMC	147	gentamicin	Middle	30	mg/kg	15day	0.1079	0.169	0.230769	0.6158	0.748	0.149749	0	0	0	0	0	0	0	0	0	0	0	0	0	0	0	0	0	0	0	0	0	0	0	0	0	0	0	0	0	0
613	Rat	Liver	Crj:CD(SD)IGS	intravenous injection	in vivo	Repeat	GMC	147	gentamicin	High	100	mg/kg	15day	0.0004	0.00159	0.423077	0.0015	0.00622	0.309548	0.0784314	1	378	433	1	0	0	0	0	0	0	0	0	0	0	0	0	0	0	0	0	0	0	0	0	0	1	1	0	0
613	Rat	Liver	Crj:CD(SD)IGS	intravenous injection	in vivo	Repeat	GMC	147	gentamicin	Low	10	mg/kg	29day	0.2313	0.312	0.230769	0.5464	0.691	0.146734	0.5	0	0	0	0	0	0	0	0	0	0	0	0	0	0	0	0	0	0	0	0	0	0	0	0	0	0	0	0	0
613	Rat	Liver	Crj:CD(SD)IGS	intravenous injection	in vivo	Repeat	GMC	147	gentamicin	Middle	30	mg/kg	29day	0.0022	0.00691	0.280702	0.0303	0.0751	0.232161	0.0727273	0	9	15	0	0	0	0	0	0	0	0	0	0	0	0	0	0	0	0	0	0	0	0	0	0	0	0	0	0
613	Rat	Liver	Crj:CD(SD)IGS	intravenous injection	in vivo	Repeat	GMC	147	gentamicin	High	100	mg/kg	29day	0.0001	0.000487	0.461538	0.0017	0.0069	0.297487	0	1	137	197	1	0	0	0	0	0	0	0	0	0	0	0	0	0	0	0	0	0	0	0	0	0	1	1	0	0
157	Rat	Liver	Crj:CD(SD)IGS	Gavage	in vivo	Repeat	HCB	22	hexachlorobenzene	Low	30	mg/kg	4day	0.2889	0.368	0.192308	0.3079	0.463	0.160804	0.0514286	0	5	2	1	1	0	0	0	0	0	0	0	0	0	0	0	0	0	0	0	0	0	0	0	0	0	0	0	0
157	Rat	Liver	Crj:CD(SD)IGS	Gavage	in vivo	Repeat	HCB	22	hexachlorobenzene	Middle	100	mg/kg	4day	0.0132	0.0314	0.423077	0.0035	0.0126	0.295477	0.0754717	1	22	11	2	2	0	0	0	0	0	0	0	0	0	0	0	0	0	0	0	0	0	0	0	0	0	0	0	0
157	Rat	Liver	Crj:CD(SD)IGS	Gavage	in vivo	Repeat	HCB	22	hexachlorobenzene	High	300	mg/kg	4day	0.0001	0.000487	0.491228	0.0001	0.00064	0.524623	0	1	1379	941	5	5	0	0	0	0	0	0	0	0	0	0	0	0	0	0	0	0	0	0	0	0	0	0	0	0
157	Rat	Liver	Crj:CD(SD)IGS	Gavage	in vivo	Repeat	HCB	22	hexachlorobenzene	Low	30	mg/kg	8day	0.0101	0.0251	0.283186	0.018	0.0498	0.241206	0	0	18	1	0	0	0	0	0	0	0	0	0	0	0	0	0	0	0	0	0	0	0	0	0	0	0	0	0	0
157	Rat	Liver	Crj:CD(SD)IGS	Gavage	in vivo	Repeat	HCB	22	hexachlorobenzene	Middle	100	mg/kg	8day	0.0013	0.00437	0.384615	0.0008	0.00369	0.319598	0	1	158	60	5	5	0	0	0	0	0	0	0	0	0	0	0	0	0	0	0	0	0	0	0	0	0	0	0	0
157	Rat	Liver	Crj:CD(SD)IGS	Gavage	in vivo	Repeat	HCB	22	hexachlorobenzene	High	300	mg/kg	8day	0.0004	0.00159	0.329268	0.0001	0.00064	0.356784	0.111111	1	307	222	12	12	3	0	0	0	0	0	0	0	0	0	0	0	0	0	0	0	0	0	0	0	0	0	0	0
157	Rat	Liver	Crj:CD(SD)IGS	Gavage	in vivo	Repeat	HCB	22	hexachlorobenzene	Low	30	mg/kg	15day	0.0007	0.00254	0.346154	0.0024	0.00923	0.290452	0	1	221	174	12	12	5	0	0	0	0	0	0	0	0	0	0	0	0	0	0	0	0	0	0	0	0	0	0	0
157	Rat	Liver	Crj:CD(SD)IGS	Gavage	in vivo	Repeat	HCB	22	hexachlorobenzene	Middle	100	mg/kg	15day	0.0001	0.000487	0.439024	0.0001	0.00064	0.368844	0	1	775	754	14	14	11	0	0	0	0	0	0	0	0	0	0	0	0	0	0	0	0	0	0	0	0	0	0	0
157	Rat	Liver	Crj:CD(SD)IGS	Gavage	in vivo	Repeat	HCB	22	hexachlorobenzene	High	300	mg/kg	15day	0.0001	0.000487	0.491228	0.0001	0.00064	0.455276	0.181818	1	977	924	15	15	13	6	0	0	0	0	0	0	0	0	0	0	0	0	0	0	0	0	0	0	0	0	0	0
157	Rat	Liver	Crj:CD(SD)IGS	Gavage	in vivo	Repeat	HCB	22	hexachlorobenzene	Low	30	mg/kg	29day	0.0001	0.000487	0.461538	0.0001	0.00064	0.351759	0	1	555	545	11	11	10	7	0	0	0	0	0	0	0	0	0	0	0	0	0	0	0	0	0	0	0	0	0	0
157	Rat	Liver	Crj:CD(SD)IGS	Gavage	in vivo	Repeat	HCB	22	hexachlorobenzene	Middle	100	mg/kg	29day	0.0001	0.000487	0.596491	0.0001	0.00064	0.491457	0	1	1433	1416	12	12	11	10	0	0	0	0	0	0	0	0	0	0	0	0	0	0	0	0	0	0	0	0	0	0
157	Rat	Liver	Crj:CD(SD)IGS	Gavage	in vivo	Repeat	HCB	22	hexachlorobenzene	High	300	mg/kg	29day	0.0001	0.000487	0.615385	0.0001	0.00064	0.498492	0	1	1189	1215	15	15	14	11	0	0	0	0	0	0	0	0	0	0	0	0	0	0	0	0	0	0	0	0	0	0
248	Rat	Liver	Crj:CD(SD)IGS	Gavage	in vivo	Repeat	HPL	36	haloperidol	Low	3	mg/kg	4day	0.1791	0.256	0.212389	0.1732	0.296	0.21206	0.0617284	0	42	37	0	0	0	0	0	0	0	0	0	0	0	0	0	0	0	0	0	0	0	0	0	0	0	0	0	0
248	Rat	Liver	Crj:CD(SD)IGS	Gavage	in vivo	Repeat	HPL	36	haloperidol	Middle	10	mg/kg	4day	0.0021	0.00664	0.346154	0.0096	0.03	0.337688	0.0959596	1	389	237	0	0	0	0	0	0	0	0	0	0	0	0	0	0	0	0	0	0	0	0	0	0	0	0	0	0
248	Rat	Liver	Crj:CD(SD)IGS	Gavage	in vivo	Repeat	HPL	36	haloperidol	High	30	mg/kg	4day	0.0003	0.00126	0.5	0.0009	0.00404	0.429146	0.165049	1	930	681	0	0	0	0	0	0	0	0	0	0	0	0	0	0	0	0	0	0	0	0	0	0	0	0	0	0
248	Rat	Liver	Crj:CD(SD)IGS	Gavage	in vivo	Repeat	HPL	36	haloperidol	Low	3	mg/kg	8day	0.2054	0.285	0.192982	0.3538	0.513	0.159799	0	0	0	0	0	0	0	0	0	0	0	0	0	0	0	0	0	0	0	0	0	0	0	0	0	0	0	0	0	0
248	Rat	Liver	Crj:CD(SD)IGS	Gavage	in vivo	Repeat	HPL	36	haloperidol	Middle	10	mg/kg	8day	0.0748	0.128	0.269231	0.1438	0.259	0.21608	0	0	4	10	0	0	0	0	0	0	0	0	0	0	0	0	0	0	0	0	0	0	0	0	0	0	0	0	0	0
248	Rat	Liver	Crj:CD(SD)IGS	Gavage	in vivo	Repeat	HPL	36	haloperidol	High	30	mg/kg	8day	0.0273	0.0562	0.283186	0.0115	0.035	0.326633	0.1875	0	112	160	0	0	0	0	0	0	0	0	0	0	0	0	0	0	0	0	0	0	0	0	0	0	0	0	0	0
248	Rat	Liver	Crj:CD(SD)IGS	Gavage	in vivo	Repeat	HPL	36	haloperidol	Low	3	mg/kg	15day	0.4065	0.475	0.153846	0.9671	0.988	0.0974874	0	0	0	0	0	0	0	0	0	0	0	0	0	0	0	0	0	0	0	0	0	0	0	0	0	0	0	0	0	0
248	Rat	Liver	Crj:CD(SD)IGS	Gavage	in vivo	Repeat	HPL	36	haloperidol	Middle	10	mg/kg	15day	0.1919	0.27	0.231707	0.6582	0.781	0.137688	0	0	0	0	0	0	0	0	0	0	0	0	0	0	0	0	0	0	0	0	0	0	0	0	0	0	0	0	0	0
248	Rat	Liver	Crj:CD(SD)IGS	Gavage	in vivo	Repeat	HPL	36	haloperidol	High	30	mg/kg	15day	0.0345	0.0686	0.346154	0.0882	0.175	0.250251	0.304348	0	65	30	0	0	0	0	0	0	0	0	0	0	0	0	0	0	0	0	0	0	0	0	0	0	0	0	0	0
248	Rat	Liver	Crj:CD(SD)IGS	Gavage	in vivo	Repeat	HPL	36	haloperidol	Low	3	mg/kg	29day	0.3643	0.437	0.159292	0.8125	0.899	0.106533	0.315789	0	1	2	0	0	0	0	0	0	0	0	0	0	0	0	0	0	0	0	0	0	0	0	0	0	0	0	0	0
248	Rat	Liver	Crj:CD(SD)IGS	Gavage	in vivo	Repeat	HPL	36	haloperidol	Middle	10	mg/kg	29day	0.2099	0.289	0.230769	0.5827	0.721	0.132663	0	0	1	7	0	0	0	0	0	0	0	0	0	0	0	0	0	0	0	0	0	0	0	0	0	0	0	0	0	0
248	Rat	Liver	Crj:CD(SD)IGS	Gavage	in vivo	Repeat	HPL	36	haloperidol	High	30	mg/kg	29day	0.037	0.0727	0.329268	0.0788	0.162	0.261307	0	0	89	79	0	0	0	0	0	0	0	0	0	0	0	0	0	0	0	0	0	0	0	0	0	0	0	0	0	0
370	Rat	Liver	Crj:CD(SD)IGS	Gavage	in vivo	Repeat	HYZ	71	hydroxyzine	Low	10	mg/kg	4day	0.5944	0.638	0.185841	0.359	0.519	0.156784	0.0044843	0	0	0	0	0	0	0	0	0	0	0	0	0	0	0	0	0	0	0	0	0	0	0	0	0	0	0	0	0
370	Rat	Liver	Crj:CD(SD)IGS	Gavage	in vivo	Repeat	HYZ	71	hydroxyzine	Middle	30	mg/kg	4day	0.8161	0.829	0.122807	0.8991	0.954	0.121608	0	0	0	0	0	0	0	0	0	0	0	0	0	0	0	0	0	0	0	0	0	0	0	0	0	0	0	0	0	0
370	Rat	Liver	Crj:CD(SD)IGS	Gavage	in vivo	Repeat	HYZ	71	hydroxyzine	High	100	mg/kg	4day	0.0012	0.00408	0.461538	0.0005	0.00245	0.328643	0	1	103	107	5	5	0	0	0	0	0	0	0	0	0	0	0	0	0	0	0	0	0	0	0	0	0	0	0	0
370	Rat	Liver	Crj:CD(SD)IGS	Gavage	in vivo	Repeat	HYZ	71	hydroxyzine	Low	10	mg/kg	8day	0.3504	0.424	0.168142	0.3275	0.483	0.172864	0.0608365	0	0	0	0	0	0	0	0	0	0	0	0	0	0	0	0	0	0	0	0	0	0	0	0	0	0	0	0	0
370	Rat	Liver	Crj:CD(SD)IGS	Gavage	in vivo	Repeat	HYZ	71	hydroxyzine	Middle	30	mg/kg	8day	0.3481	0.422	0.168142	0.2369	0.378	0.18392	0.444444	0	0	0	0	0	0	0	0	0	0	0	0	0	0	0	0	0	0	0	0	0	0	0	0	0	0	0	0	0
370	Rat	Liver	Crj:CD(SD)IGS	Gavage	in vivo	Repeat	HYZ	71	hydroxyzine	High	100	mg/kg	8day	0.0004	0.00159	0.341463	0.0143	0.0414	0.244221	0.125	1	225	101	5	5	1	0	0	0	0	0	0	0	0	0	0	0	0	0	0	0	0	0	0	0	0	0	0	0
370	Rat	Liver	Crj:CD(SD)IGS	Gavage	in vivo	Repeat	HYZ	71	hydroxyzine	Low	10	mg/kg	15day	0.0858	0.142	0.238938	0.3861	0.544	0.161809	0.180617	0	0	0	0	0	0	0	0	0	0	0	0	0	0	0	0	0	0	0	0	0	0	0	0	0	0	0	0	0
370	Rat	Liver	Crj:CD(SD)IGS	Gavage	in vivo	Repeat	HYZ	71	hydroxyzine	Middle	30	mg/kg	15day	0.188	0.266	0.207317	0.1644	0.287	0.19799	0	0	2	0	4	4	0	0	0	0	0	0	0	0	0	0	0	0	0	0	0	0	0	0	0	0	0	0	0	0
370	Rat	Liver	Crj:CD(SD)IGS	Gavage	in vivo	Repeat	HYZ	71	hydroxyzine	High	100	mg/kg	15day	0.0021	0.00664	0.283186	0.0049	0.0169	0.250251	0	0	163	138	9	9	7	0	0	0	0	0	0	0	0	0	0	0	0	0	0	0	0	0	0	0	0	0	0	0
370	Rat	Liver	Crj:CD(SD)IGS	Gavage	in vivo	Repeat	HYZ	71	hydroxyzine	Low	10	mg/kg	29day	0.4407	0.503	0.22807	0.4671	0.624	0.155779	0.333333	0	0	0	0	0	0	0	0	0	0	0	0	0	0	0	0	0	0	0	0	0	0	0	0	0	0	0	0	0
370	Rat	Liver	Crj:CD(SD)IGS	Gavage	in vivo	Repeat	HYZ	71	hydroxyzine	Middle	30	mg/kg	29day	0.0012	0.00408	0.378049	0.0022	0.00862	0.326633	0.365672	1	3	2	5	5	3	0	0	0	0	0	0	0	0	0	0	0	0	0	0	0	0	0	0	0	0	0	0	0
370	Rat	Liver	Crj:CD(SD)IGS	Gavage	in vivo	Repeat	HYZ	71	hydroxyzine	High	100	mg/kg	29day	0.0001	0.000487	0.461538	0.0001	0.00064	0.321608	0	1	294	199	10	10	10	5	0	0	0	0	0	0	0	0	0	0	0	0	0	0	0	0	0	0	0	0	0	0
346	Rat	Liver	Crj:CD(SD)IGS	Gavage	in vivo	Repeat	IBU	72	ibuprofen	Low	20	mg/kg	4day	0.0466	0.0871	0.350877	0.2301	0.369	0.190955	0.27193	0	0	0	0	0	0	0	0	0	0	0	0	0	0	0	0	0	0	0	0	0	0	0	0	0	0	0	0	0
346	Rat	Liver	Crj:CD(SD)IGS	Gavage	in vivo	Repeat	IBU	72	ibuprofen	Middle	60	mg/kg	4day	0.0805	0.134	0.230769	0.2268	0.365	0.174874	0.0677966	0	26	27	0	0	0	0	0	0	0	0	0	0	0	0	0	0	0	0	0	0	0	0	0	0	0	0	0	0
346	Rat	Liver	Crj:CD(SD)IGS	Gavage	in vivo	Repeat	IBU	72	ibuprofen	High	200	mg/kg	4day	0.0001	0.000487	0.463415	0.0055	0.0187	0.332663	0	1	661	294	0	0	0	0	0	0	0	0	0	0	0	0	0	0	0	0	0	0	0	0	0	0	0	0	0	0
346	Rat	Liver	Crj:CD(SD)IGS	Gavage	in vivo	Repeat	IBU	72	ibuprofen	Low	20	mg/kg	8day	0.1371	0.206	0.307692	0.7478	0.851	0.117588	0.0519481	0	0	0	0	0	0	0	0	0	0	0	0	0	0	0	0	0	0	0	0	0	0	0	0	0	0	0	0	0
346	Rat	Liver	Crj:CD(SD)IGS	Gavage	in vivo	Repeat	IBU	72	ibuprofen	Middle	60	mg/kg	8day	0.3823	0.452	0.230769	0.7279	0.839	0.122613	0.193878	0	5	1	0	0	0	0	0	0	0	0	0	0	0	0	0	0	0	0	0	0	0	0	0	0	0	0	0	0
346	Rat	Liver	Crj:CD(SD)IGS	Gavage	in vivo	Repeat	IBU	72	ibuprofen	High	200	mg/kg	8day	0.0017	0.00556	0.353659	0.018	0.0498	0.311558	0	1	313	390	5	5	5	1	0	0	0	0	0	0	0	0	0	0	0	0	0	0	0	0	0	0	0	0	0	0
346	Rat	Liver	Crj:CD(SD)IGS	Gavage	in vivo	Repeat	IBU	72	ibuprofen	Low	20	mg/kg	15day	0.0846	0.14	0.230769	0.0619	0.134	0.247236	0	0	0	0	0	0	0	0	0	0	0	0	0	0	0	0	0	0	0	0	0	0	0	0	0	0	0	0	0	0
346	Rat	Liver	Crj:CD(SD)IGS	Gavage	in vivo	Repeat	IBU	72	ibuprofen	Middle	60	mg/kg	15day	0.0229	0.0486	0.318584	0.0901	0.178	0.247236	0	1	4	3	0	0	0	0	0	0	0	0	0	0	0	0	0	0	0	0	0	0	0	0	0	0	0	0	0	0
346	Rat	Liver	Crj:CD(SD)IGS	Gavage	in vivo	Repeat	IBU	72	ibuprofen	High	200	mg/kg	15day	0.0001	0.000487	0.538462	0.0001	0.00064	0.460302	0	1	707	588	5	5	5	1	0	0	0	0	0	0	0	0	0	0	0	0	0	0	0	0	0	0	0	0	0	0
346	Rat	Liver	Crj:CD(SD)IGS	Gavage	in vivo	Repeat	IBU	72	ibuprofen	Low	20	mg/kg	29day	0.0001	0.000487	0.5	0.0076	0.0244	0.366834	0.263158	1	2161	1249	0	0	0	0	0	0	0	0	0	0	0	0	0	0	0	0	0	0	0	0	0	0	0	0	0	0
346	Rat	Liver	Crj:CD(SD)IGS	Gavage	in vivo	Repeat	IBU	72	ibuprofen	Middle	60	mg/kg	29day	0.0001	0.000487	0.576923	0.0028	0.0105	0.419095	0.657895	1	2285	1302	0	0	0	0	0	0	0	0	0	0	0	0	0	0	0	0	0	0	0	0	0	0	0	0	0	0
346	Rat	Liver	Crj:CD(SD)IGS	Gavage	in vivo	Repeat	IBU	72	ibuprofen	High	200	mg/kg	29day	0.0001	0.000487	0.526316	0.0001	0.00064	0.491457	0	1	2321	1484	5	4	4	0	0	0	0	0	0	0	0	0	0	0	0	0	0	0	0	0	0	0	1	1	0	0
113	Rat	Liver	Crj:CD(SD)IGS	Gavage	in vivo	Repeat	IM	15	indomethacin	Low	0.5	mg/kg	4day	0.2383	0.319	0.256098	0.3884	0.546	0.169849	0	0	0	0	0	0	0	0	0	0	0	0	0	0	0	0	0	0	0	0	0	0	0	0	0	0	0	0	0	0
113	Rat	Liver	Crj:CD(SD)IGS	Gavage	in vivo	Repeat	IM	15	indomethacin	Middle	1.6	mg/kg	4day	0.8731	0.879	0.0877193	0.9929	0.999	0.080402	0.348485	0	0	0	0	0	0	0	0	0	0	0	0	0	0	0	0	0	0	0	0	0	0	0	0	0	0	0	0	0
113	Rat	Liver	Crj:CD(SD)IGS	Gavage	in vivo	Repeat	IM	15	indomethacin	High	5	mg/kg	4day	0.036	0.071	0.317073	0.0295	0.0738	0.295477	0.174873	0	305	410	0	0	0	0	0	0	0	0	0	0	0	0	0	0	0	0	0	0	0	0	0	0	0	0	0	0
113	Rat	Liver	Crj:CD(SD)IGS	Gavage	in vivo	Repeat	IM	15	indomethacin	Low	0.5	mg/kg	8day	0.6487	0.684	0.122807	0.8961	0.953	0.114573	0.175487	0	1	0	0	0	0	0	0	0	0	0	0	0	0	0	0	0	0	0	0	0	0	0	0	0	0	0	0	0
113	Rat	Liver	Crj:CD(SD)IGS	Gavage	in vivo	Repeat	IM	15	indomethacin	Middle	1.6	mg/kg	8day	0.9149	0.917	0.0853659	0.966	0.988	0.0874372	0.231293	0	1	0	0	0	0	0	0	0	0	0	0	0	0	0	0	0	0	0	0	0	0	0	0	0	0	0	0	0
113	Rat	Liver	Crj:CD(SD)IGS	Gavage	in vivo	Repeat	IM	15	indomethacin	High	5	mg/kg	8day	0.0142	0.0332	0.461538	0.0092	0.029	0.372864	0.0597015	1	309	303	5	4	4	2	0	0	0	0	0	0	0	0	0	0	0	0	0	0	0	0	0	0	1	1	0	0
113	Rat	Liver	Crj:CD(SD)IGS	Gavage	in vivo	Repeat	IM	15	indomethacin	Low	0.5	mg/kg	15day	0.8254	0.836	0.105263	0.9693	0.988	0.0854271	0.0246914	0	0	0	0	0	0	0	0	0	0	0	0	0	0	0	0	0	0	0	0	0	0	0	0	0	0	0	0	0
113	Rat	Liver	Crj:CD(SD)IGS	Gavage	in vivo	Repeat	IM	15	indomethacin	Middle	1.6	mg/kg	15day	0.4796	0.538	0.20354	0.882	0.947	0.110553	0.0769231	0	0	0	0	0	0	0	0	0	0	0	0	0	0	0	0	0	0	0	0	0	0	0	0	0	0	0	0	0
113	Rat	Liver	Crj:CD(SD)IGS	Gavage	in vivo	Repeat	IM	15	indomethacin	High	5	mg/kg	15day	0.0029	0.00875	0.730769	0.0046	0.016	0.407035	0.0687679	1	107	87	11	5	5	4	0	0	0	0	0	0	0	0	0	0	0	1	1	3	0	0	0	0	6	6	0	0
113	Rat	Liver	Crj:CD(SD)IGS	Gavage	in vivo	Repeat	IM	15	indomethacin	Low	0.5	mg/kg	29day	0.773	0.79	0.105263	0.9851	0.995	0.081407	0.00406504	0	0	0	0	0	0	0	0	0	0	0	0	0	0	0	0	0	0	0	0	0	0	0	0	0	0	0	0	0
113	Rat	Liver	Crj:CD(SD)IGS	Gavage	in vivo	Repeat	IM	15	indomethacin	Middle	1.6	mg/kg	29day	0.6891	0.715	0.132743	0.8488	0.921	0.102513	0	0	1	0	0	0	0	0	0	0	0	0	0	0	0	0	0	0	0	0	0	0	0	0	0	0	0	0	0	0
366	Rat	Liver	Crj:CD(SD)IGS	Gavage	in vivo	Repeat	IMI	69	imipramine	Low	10	mg/kg	4day	0.6022	0.644	0.157895	0.9125	0.959	0.101508	0	0	0	0	0	0	0	0	0	0	0	0	0	0	0	0	0	0	0	0	0	0	0	0	0	0	0	0	0	0
366	Rat	Liver	Crj:CD(SD)IGS	Gavage	in vivo	Repeat	IMI	69	imipramine	Middle	30	mg/kg	4day	0.2697	0.35	0.153846	0.7559	0.855	0.119598	0	0	0	0	0	0	0	0	0	0	0	0	0	0	0	0	0	0	0	0	0	0	0	0	0	0	0	0	0	0
366	Rat	Liver	Crj:CD(SD)IGS	Gavage	in vivo	Repeat	IMI	69	imipramine	High	100	mg/kg	4day	0.089	0.145	0.256098	0.0914	0.18	0.211055	0.15748	0	12	19	4	4	0	0	0	0	0	0	0	0	0	0	0	0	0	0	0	0	0	0	0	0	0	0	0	0
366	Rat	Liver	Crj:CD(SD)IGS	Gavage	in vivo	Repeat	IMI	69	imipramine	Low	10	mg/kg	8day	0.4791	0.538	0.175439	0.9243	0.967	0.102513	0	0	0	0	0	0	0	0	0	0	0	0	0	0	0	0	0	0	0	0	0	0	0	0	0	0	0	0	0	0
366	Rat	Liver	Crj:CD(SD)IGS	Gavage	in vivo	Repeat	IMI	69	imipramine	Middle	30	mg/kg	8day	0.3205	0.398	0.168142	0.685	0.8	0.136683	0.0819672	0	0	0	0	0	0	0	0	0	0	0	0	0	0	0	0	0	0	0	0	0	0	0	0	0	0	0	0	0
366	Rat	Liver	Crj:CD(SD)IGS	Gavage	in vivo	Repeat	IMI	69	imipramine	High	100	mg/kg	8day	0.0014	0.00467	0.336283	0.0021	0.00829	0.300503	0.329412	1	200	331	7	7	0	0	0	0	0	0	0	0	0	0	0	0	0	0	0	0	0	0	0	0	0	0	0	0
366	Rat	Liver	Crj:CD(SD)IGS	Gavage	in vivo	Repeat	IMI	69	imipramine	Low	10	mg/kg	15day	0.4897	0.546	0.140351	0.803	0.891	0.116583	0.010989	0	0	0	0	0	0	0	0	0	0	0	0	0	0	0	0	0	0	0	0	0	0	0	0	0	0	0	0	0
366	Rat	Liver	Crj:CD(SD)IGS	Gavage	in vivo	Repeat	IMI	69	imipramine	Middle	30	mg/kg	15day	0.0405	0.0782	0.384615	0.0948	0.185	0.222111	0	0	1	0	1	1	0	0	0	0	0	0	0	0	0	0	0	0	0	0	0	0	0	0	0	0	0	0	0	0
366	Rat	Liver	Crj:CD(SD)IGS	Gavage	in vivo	Repeat	IMI	69	imipramine	High	100	mg/kg	15day	0.0119	0.0289	0.327434	0.0893	0.177	0.220101	0	1	118	121	12	12	6	0	0	0	0	0	0	0	0	0	0	0	0	0	0	0	0	0	0	0	0	0	0	1
366	Rat	Liver	Crj:CD(SD)IGS	Gavage	in vivo	Repeat	IMI	69	imipramine	Low	10	mg/kg	29day	0.3963	0.466	0.219512	0.2073	0.339	0.182915	0.0528455	0	94	163	0	0	0	0	0	0	0	0	0	0	0	0	0	0	0	0	0	0	0	0	0	0	0	0	0	0
366	Rat	Liver	Crj:CD(SD)IGS	Gavage	in vivo	Repeat	IMI	69	imipramine	Middle	30	mg/kg	29day	0.0324	0.065	0.247788	0.0374	0.0899	0.249246	0.129496	0	1	2	6	6	0	0	0	0	0	0	0	0	0	0	0	0	0	0	0	0	0	0	0	0	0	0	0	0
366	Rat	Liver	Crj:CD(SD)IGS	Gavage	in vivo	Repeat	IMI	69	imipramine	High	100	mg/kg	29day	0.0024	0.00747	0.280488	0.0263	0.0677	0.248241	0.230769	0	10	12	11	10	7	2	0	0	0	0	0	0	0	0	0	0	0	0	0	0	0	0	0	0	1	1	0	0
61	Rat	Liver	Crj:CD(SD)IGS	Gavage	in vivo	Repeat	INAH	2	isoniazid	Low	50	mg/kg	4day	0.7985	0.813	0.132743	0.8639	0.932	0.128643	0	0	0	0	0	0	0	0	0	0	0	0	0	0	0	0	0	0	0	0	0	0	0	0	0	0	0	0	0	0
61	Rat	Liver	Crj:CD(SD)IGS	Gavage	in vivo	Repeat	INAH	2	isoniazid	Middle	100	mg/kg	4day	0.5771	0.623	0.157895	0.9191	0.963	0.115578	0	0	0	0	0	0	0	0	0	0	0	0	0	0	0	0	0	0	0	0	0	0	0	0	0	0	0	0	0	0
61	Rat	Liver	Crj:CD(SD)IGS	Gavage	in vivo	Repeat	INAH	2	isoniazid	High	200	mg/kg	4day	0.0769	0.13	0.263158	0.0471	0.108	0.228141	0	0	65	69	0	0	0	0	0	0	0	0	0	0	0	0	0	0	0	0	0	0	0	0	0	0	0	0	0	0
61	Rat	Liver	Crj:CD(SD)IGS	Gavage	in vivo	Repeat	INAH	2	isoniazid	Low	50	mg/kg	8day	0.3176	0.396	0.20354	0.7692	0.865	0.127638	0	0	0	0	0	0	0	0	0	0	0	0	0	0	0	0	0	0	0	0	0	0	0	0	0	0	0	0	0	0
61	Rat	Liver	Crj:CD(SD)IGS	Gavage	in vivo	Repeat	INAH	2	isoniazid	Middle	100	mg/kg	8day	0.1875	0.265	0.230769	0.2792	0.428	0.175879	0	0	1	0	0	0	0	0	0	0	0	0	0	0	0	0	0	0	0	0	0	0	0	0	0	0	0	0	0	0
61	Rat	Liver	Crj:CD(SD)IGS	Gavage	in vivo	Repeat	INAH	2	isoniazid	High	200	mg/kg	8day	0.0051	0.014	0.315789	0.0097	0.0302	0.284422	0	1	8	1	0	0	0	0	0	0	0	0	0	0	0	0	0	0	0	0	0	0	0	0	0	0	0	0	0	0
61	Rat	Liver	Crj:CD(SD)IGS	Gavage	in vivo	Repeat	INAH	2	isoniazid	Low	50	mg/kg	15day	0.8292	0.839	0.0884956	0.9589	0.987	0.0924623	0	0	0	0	0	0	0	0	0	0	0	0	0	0	0	0	0	0	0	0	0	0	0	0	0	0	0	0	0	0
61	Rat	Liver	Crj:CD(SD)IGS	Gavage	in vivo	Repeat	INAH	2	isoniazid	Middle	100	mg/kg	15day	0.3732	0.447	0.170732	0.909	0.959	0.0984925	0.116883	0	1	0	0	0	0	0	0	0	0	0	0	0	0	0	0	0	0	0	0	0	0	0	0	0	0	0	0	0
61	Rat	Liver	Crj:CD(SD)IGS	Gavage	in vivo	Repeat	INAH	2	isoniazid	High	200	mg/kg	15day	0.0034	0.01	0.298246	0.024	0.0627	0.247236	0.933333	0	2	0	0	0	0	0	0	0	0	0	0	0	0	0	0	0	0	0	0	0	0	0	0	0	0	0	0	0
61	Rat	Liver	Crj:CD(SD)IGS	Gavage	in vivo	Repeat	INAH	2	isoniazid	Low	50	mg/kg	29day	0.0567	0.101	0.307692	0.381	0.539	0.170854	0	0	0	0	0	0	0	0	0	0	0	0	0	0	0	0	0	0	0	0	0	0	0	0	0	0	0	0	0	0
61	Rat	Liver	Crj:CD(SD)IGS	Gavage	in vivo	Repeat	INAH	2	isoniazid	Middle	100	mg/kg	29day	0.0967	0.155	0.192982	0.1615	0.283	0.174874	0	0	1	0	0	0	0	0	0	0	0	0	0	0	0	0	0	0	0	0	0	0	0	0	0	0	0	0	0	0
61	Rat	Liver	Crj:CD(SD)IGS	Gavage	in vivo	Repeat	INAH	2	isoniazid	High	200	mg/kg	29day	0.0003	0.00126	0.346154	0.0046	0.016	0.274372	0	1	1	0	8	7	0	0	0	0	0	0	0	0	0	0	0	0	0	0	0	0	0	0	0	0	1	1	0	1
319	Rat	Liver	Crj:CD(SD)IGS	Gavage	in vivo	Repeat	IPA	62	iproniazid	Low	6	mg/kg	4day	0.1967	0.275	0.230769	0.8191	0.902	0.126633	1	0	0	0	0	0	0	0	0	0	0	0	0	0	0	0	0	0	0	0	0	0	0	0	0	0	0	0	0	0
319	Rat	Liver	Crj:CD(SD)IGS	Gavage	in vivo	Repeat	IPA	62	iproniazid	Middle	20	mg/kg	4day	0.003	0.00898	0.307692	0.065	0.139	0.20804	0.0504587	1	5	1	0	0	0	0	0	0	0	0	0	0	0	0	0	0	0	0	0	0	0	0	0	0	0	0	0	0
319	Rat	Liver	Crj:CD(SD)IGS	Gavage	in vivo	Repeat	IPA	62	iproniazid	High	60	mg/kg	4day	0.0001	0.000487	0.346154	0.0004	0.0021	0.330653	0.165714	1	143	150	0	0	0	0	0	0	0	0	0	0	0	0	0	0	0	0	0	0	0	0	0	0	0	0	0	0
319	Rat	Liver	Crj:CD(SD)IGS	Gavage	in vivo	Repeat	IPA	62	iproniazid	Low	6	mg/kg	8day	0.0001	0.000487	0.403509	0.0144	0.0416	0.248241	0.0923913	1	0	0	0	0	0	0	0	0	0	0	0	0	0	0	0	0	0	0	0	0	0	0	0	0	0	0	0	0
319	Rat	Liver	Crj:CD(SD)IGS	Gavage	in vivo	Repeat	IPA	62	iproniazid	Middle	20	mg/kg	8day	0.0001	0.000487	0.421053	0.0001	0.00064	0.390955	0.232044	1	31	60	0	0	0	0	0	0	0	0	0	0	0	0	0	0	0	0	0	0	0	0	0	0	0	0	0	0
319	Rat	Liver	Crj:CD(SD)IGS	Gavage	in vivo	Repeat	IPA	62	iproniazid	High	60	mg/kg	8day	0.0001	0.000487	0.486726	0.0001	0.00064	0.436181	0.430769	1	283	286	0	0	0	0	0	0	0	0	0	0	0	0	0	0	0	0	0	0	0	0	0	0	0	0	0	0
319	Rat	Liver	Crj:CD(SD)IGS	Gavage	in vivo	Repeat	IPA	62	iproniazid	Low	6	mg/kg	15day	0.0134	0.0317	0.346154	0.0928	0.182	0.19397	0.139485	1	1	4	0	0	0	0	0	0	0	0	0	0	0	0	0	0	0	0	0	0	0	0	0	0	0	0	0	0
319	Rat	Liver	Crj:CD(SD)IGS	Gavage	in vivo	Repeat	IPA	62	iproniazid	Middle	20	mg/kg	15day	0.0012	0.00408	0.317073	0.0005	0.00245	0.326633	0	1	71	161	1	1	1	0	0	0	0	0	0	0	0	0	0	0	0	0	0	0	0	0	0	0	0	0	0	0
319	Rat	Liver	Crj:CD(SD)IGS	Gavage	in vivo	Repeat	IPA	62	iproniazid	High	60	mg/kg	15day	0.0001	0.000487	0.439024	0.0003	0.00167	0.336683	0.1	1	311	255	15	15	15	5	0	0	0	0	0	0	0	0	0	0	0	0	0	0	0	0	0	0	0	0	0	0
319	Rat	Liver	Crj:CD(SD)IGS	Gavage	in vivo	Repeat	IPA	62	iproniazid	Low	6	mg/kg	29day	0.0001	0.000487	0.423077	0.1561	0.275	0.19397	0	1	0	0	0	0	0	0	0	0	0	0	0	0	0	0	0	0	0	0	0	0	0	0	0	0	0	0	0	0
319	Rat	Liver	Crj:CD(SD)IGS	Gavage	in vivo	Repeat	IPA	62	iproniazid	Middle	20	mg/kg	29day	0.007	0.0183	0.269231	0.0395	0.0934	0.209045	0	0	30	10	4	4	4	0	0	0	0	0	0	0	0	0	0	0	0	0	0	0	0	0	0	0	0	0	0	0
319	Rat	Liver	Crj:CD(SD)IGS	Gavage	in vivo	Repeat	IPA	62	iproniazid	High	60	mg/kg	29day	0.0001	0.000487	0.538462	0.0001	0.00064	0.331658	0.0606061	1	400	158	16	16	16	5	0	0	0	0	0	0	0	0	0	0	0	0	0	0	0	0	0	0	0	0	0	0
231	Rat	Liver	Crj:CD(SD)IGS	Gavage	in vivo	Repeat	KC	47	ketoconazole	Low	10	mg/kg	4day	0.0067	0.0176	0.263158	0.0335	0.0818	0.234171	0.528986	0	4	33	0	0	0	0	0	0	0	0	0	0	0	0	0	0	0	0	0	0	0	0	0	0	0	0	0	0
231	Rat	Liver	Crj:CD(SD)IGS	Gavage	in vivo	Repeat	KC	47	ketoconazole	Middle	30	mg/kg	4day	0.0093	0.0235	0.307692	0.0021	0.00829	0.312563	0.762887	1	39	137	0	0	0	0	0	0	0	0	0	0	0	0	0	0	0	0	0	0	0	0	0	0	0	0	0	0
231	Rat	Liver	Crj:CD(SD)IGS	Gavage	in vivo	Repeat	KC	47	ketoconazole	High	100	mg/kg	4day	0.0004	0.00159	0.39823	0.0001	0.00064	0.396985	0.334311	1	278	246	5	5	5	0	0	0	0	0	0	0	0	0	0	0	0	0	0	0	0	0	0	0	0	0	0	0
231	Rat	Liver	Crj:CD(SD)IGS	Gavage	in vivo	Repeat	KC	47	ketoconazole	Low	10	mg/kg	8day	0.0011	0.0038	0.384615	0.0418	0.0979	0.224121	0.333333	1	8	17	0	0	0	0	0	0	0	0	0	0	0	0	0	0	0	0	0	0	0	0	0	0	0	0	0	0
231	Rat	Liver	Crj:CD(SD)IGS	Gavage	in vivo	Repeat	KC	47	ketoconazole	Middle	30	mg/kg	8day	0.0075	0.0194	0.385965	0.0053	0.0181	0.317588	0	1	153	274	0	0	0	0	0	0	0	0	0	0	0	0	0	0	0	0	0	0	0	0	0	0	0	0	0	0
231	Rat	Liver	Crj:CD(SD)IGS	Gavage	in vivo	Repeat	KC	47	ketoconazole	High	100	mg/kg	8day	0.0008	0.00287	0.384615	0.0042	0.0147	0.300503	0.163399	1	142	201	5	5	5	0	0	0	0	0	0	0	0	0	0	0	0	0	0	0	0	0	0	0	0	0	0	0
231	Rat	Liver	Crj:CD(SD)IGS	Gavage	in vivo	Repeat	KC	47	ketoconazole	Low	10	mg/kg	15day	0.0376	0.0734	0.307692	0.1037	0.198	0.224121	0	0	0	0	0	0	0	0	0	0	0	0	0	0	0	0	0	0	0	0	0	0	0	0	0	0	0	0	0	0
231	Rat	Liver	Crj:CD(SD)IGS	Gavage	in vivo	Repeat	KC	47	ketoconazole	Middle	30	mg/kg	15day	0.0244	0.0511	0.346154	0.1718	0.294	0.192965	0.00724638	0	1	0	2	2	2	0	0	0	0	0	0	0	0	0	0	0	0	0	0	0	0	0	0	0	0	0	0	0
231	Rat	Liver	Crj:CD(SD)IGS	Gavage	in vivo	Repeat	KC	47	ketoconazole	High	100	mg/kg	15day	0.0005	0.00191	0.461538	0.0019	0.0076	0.353769	0.0298507	1	82	155	9	9	9	3	0	0	0	0	0	0	0	0	0	0	0	0	0	0	0	0	0	0	0	0	0	0
231	Rat	Liver	Crj:CD(SD)IGS	Gavage	in vivo	Repeat	KC	47	ketoconazole	Low	10	mg/kg	29day	0.0012	0.00408	0.461538	0.1677	0.291	0.192965	0.692308	1	0	0	0	0	0	0	0	0	0	0	0	0	0	0	0	0	0	0	0	0	0	0	0	0	0	0	0	0
231	Rat	Liver	Crj:CD(SD)IGS	Gavage	in vivo	Repeat	KC	47	ketoconazole	Middle	30	mg/kg	29day	0.0003	0.00126	0.423077	0.0064	0.0212	0.329648	0	1	0	0	7	7	6	0	0	0	0	0	0	0	0	0	0	0	0	0	0	0	0	0	0	0	0	0	0	0
231	Rat	Liver	Crj:CD(SD)IGS	Gavage	in vivo	Repeat	KC	47	ketoconazole	High	100	mg/kg	29day	0.0003	0.00126	0.384615	0.0009	0.00404	0.336683	0.0526316	1	129	77	10	10	10	5	0	0	0	0	0	0	0	0	0	0	0	0	0	0	0	0	0	0	0	0	0	0
240	Rat	Liver	Crj:CD(SD)IGS	Gavage	in vivo	Repeat	LBT	40	labetalol	Low	45	mg/kg	4day	0.7748	0.791	0.115385	0.9838	0.995	0.0834171	0.636364	0	0	0	0	0	0	0	0	0	0	0	0	0	0	0	0	0	0	0	0	0	0	0	0	0	0	0	0	0
240	Rat	Liver	Crj:CD(SD)IGS	Gavage	in vivo	Repeat	LBT	40	labetalol	Middle	150	mg/kg	4day	0.31	0.389	0.176991	0.4307	0.588	0.150754	0.0625	0	0	0	0	0	0	0	0	0	0	0	0	0	0	0	0	0	0	0	0	0	0	0	0	0	0	0	0	0
240	Rat	Liver	Crj:CD(SD)IGS	Gavage	in vivo	Repeat	LBT	40	labetalol	High	450	mg/kg	4day	0.071	0.122	0.283186	0.103	0.197	0.236181	0.155405	0	0	0	0	0	0	0	0	0	0	0	0	0	0	0	0	0	0	0	0	0	0	0	0	0	0	0	0	0
240	Rat	Liver	Crj:CD(SD)IGS	Gavage	in vivo	Repeat	LBT	40	labetalol	Low	45	mg/kg	8day	0.0221	0.0474	0.378049	0.0581	0.127	0.288442	0.113744	1	114	58	0	0	0	0	0	0	0	0	0	0	0	0	0	0	0	0	0	0	0	0	0	0	0	0	0	0
240	Rat	Liver	Crj:CD(SD)IGS	Gavage	in vivo	Repeat	LBT	40	labetalol	Middle	150	mg/kg	8day	0.0831	0.138	0.269231	0.3126	0.468	0.166834	0.12069	0	0	0	0	0	0	0	0	0	0	0	0	0	0	0	0	0	0	0	0	0	0	0	0	0	0	0	0	0
240	Rat	Liver	Crj:CD(SD)IGS	Gavage	in vivo	Repeat	LBT	40	labetalol	High	450	mg/kg	8day	0.09	0.146	0.274336	0.1981	0.327	0.194975	0.121739	0	4	2	0	0	0	0	0	0	0	0	0	0	0	0	0	0	0	0	0	0	0	0	0	0	0	0	0	0
240	Rat	Liver	Crj:CD(SD)IGS	Gavage	in vivo	Repeat	LBT	40	labetalol	Low	45	mg/kg	15day	0.5397	0.593	0.140351	0.779	0.871	0.120603	0	0	3	0	0	0	0	0	0	0	0	0	0	0	0	0	0	0	0	0	0	0	0	0	0	0	0	0	0	0
240	Rat	Liver	Crj:CD(SD)IGS	Gavage	in vivo	Repeat	LBT	40	labetalol	Middle	150	mg/kg	15day	0.1628	0.236	0.210526	0.2704	0.418	0.175879	0.398148	0	223	306	0	0	0	0	0	0	0	0	0	0	0	0	0	0	0	0	0	0	0	0	0	0	0	0	0	0
240	Rat	Liver	Crj:CD(SD)IGS	Gavage	in vivo	Repeat	LBT	40	labetalol	High	450	mg/kg	15day	0.0581	0.104	0.245614	0.0604	0.131	0.249246	0.356322	0	6	25	2	0	0	0	0	0	0	0	0	0	0	0	0	0	0	0	0	0	0	0	0	0	2	2	0	0
240	Rat	Liver	Crj:CD(SD)IGS	Gavage	in vivo	Repeat	LBT	40	labetalol	Low	45	mg/kg	29day	0.7105	0.734	0.0877193	0.9955	1	0.0713568	0.05	0	0	0	0	0	0	0	0	0	0	0	0	0	0	0	0	0	0	0	0	0	0	0	0	0	0	0	0	0
240	Rat	Liver	Crj:CD(SD)IGS	Gavage	in vivo	Repeat	LBT	40	labetalol	Middle	150	mg/kg	29day	0.8165	0.829	0.132743	0.8832	0.947	0.100503	0	0	0	0	0	0	0	0	0	0	0	0	0	0	0	0	0	0	0	0	0	0	0	0	0	0	0	0	0	0
240	Rat	Liver	Crj:CD(SD)IGS	Gavage	in vivo	Repeat	LBT	40	labetalol	High	450	mg/kg	29day	0.2074	0.286	0.22807	0.1531	0.272	0.211055	0	0	6	20	3	0	0	0	0	0	0	0	0	0	0	0	0	0	0	0	0	0	0	0	0	0	3	3	0	0
538	Rat	Liver	Crj:CD(SD)IGS	Gavage	in vivo	Repeat	LNX	125	lornoxicam	Low	0.3	mg/kg	4day	0.4929	0.548	0.146341	0.4966	0.653	0.149749	0	0	1	1	0	0	0	0	0	0	0	0	0	0	0	0	0	0	0	0	0	0	0	0	0	0	0	0	0	0
538	Rat	Liver	Crj:CD(SD)IGS	Gavage	in vivo	Repeat	LNX	125	lornoxicam	Middle	1	mg/kg	4day	0.044	0.083	0.230088	0.0674	0.142	0.21809	0	0	15	17	1	1	1	0	0	0	0	0	0	0	0	0	0	0	0	1	1	3	0	0	0	0	0	0	0	0
538	Rat	Liver	Crj:CD(SD)IGS	Gavage	in vivo	Repeat	LNX	125	lornoxicam	High	3	mg/kg	4day	0.0001	0.000487	0.730769	0.0001	0.00064	0.435176	0.155963	1	1085	1102	0	0	0	0	0	0	0	0	0	0	0	0	0	0	0	0	0	0	0	0	0	0	0	0	0	0
538	Rat	Liver	Crj:CD(SD)IGS	Gavage	in vivo	Repeat	LNX	125	lornoxicam	Low	0.3	mg/kg	8day	0.3031	0.382	0.175439	0.6201	0.749	0.147739	0.118182	0	0	1	0	0	0	0	0	0	0	0	0	0	0	0	0	0	0	0	0	0	0	0	0	0	0	0	0	0
538	Rat	Liver	Crj:CD(SD)IGS	Gavage	in vivo	Repeat	LNX	125	lornoxicam	Middle	1	mg/kg	8day	0.0496	0.092	0.307692	0.0668	0.141	0.234171	0.186916	0	0	1	0	0	0	0	0	0	0	0	0	0	0	0	0	0	0	0	0	0	0	0	0	0	0	0	0	0
538	Rat	Liver	Crj:CD(SD)IGS	Gavage	in vivo	Repeat	LNX	125	lornoxicam	High	3	mg/kg	8day	0.0001	0.000487	0.653846	0.0001	0.00064	0.517588	0.0972644	1	975	1246	3	1	0	0	0	0	0	0	0	0	0	0	0	0	0	0	0	0	0	0	0	0	2	2	0	0
538	Rat	Liver	Crj:CD(SD)IGS	Gavage	in vivo	Repeat	LNX	125	lornoxicam	Low	0.3	mg/kg	15day	0.375	0.448	0.195122	0.5894	0.727	0.134673	0	0	0	0	0	0	0	0	0	0	0	0	0	0	0	0	0	0	0	0	0	0	0	0	0	0	0	0	0	0
538	Rat	Liver	Crj:CD(SD)IGS	Gavage	in vivo	Repeat	LNX	125	lornoxicam	Middle	1	mg/kg	15day	0.0682	0.119	0.256637	0.119	0.221	0.215075	0	0	1	0	3	3	0	0	0	0	0	0	0	0	0	0	0	0	0	0	0	0	0	0	0	0	0	0	0	1
538	Rat	Liver	Crj:CD(SD)IGS	Gavage	in vivo	Repeat	LNX	125	lornoxicam	High	3	mg/kg	15day	0.0001	0.000487	0.486726	0.0002	0.00117	0.339698	0.0556492	1	496	333	8	2	0	0	0	0	0	0	0	0	0	0	0	0	0	0	0	0	0	0	0	0	6	6	0	0
538	Rat	Liver	Crj:CD(SD)IGS	Gavage	in vivo	Repeat	LNX	125	lornoxicam	Low	0.3	mg/kg	29day	0.125	0.191	0.210526	0.2911	0.442	0.18191	0	0	0	0	2	2	0	0	0	0	0	0	0	0	0	0	0	0	0	0	0	0	0	0	0	0	0	0	0	2
538	Rat	Liver	Crj:CD(SD)IGS	Gavage	in vivo	Repeat	LNX	125	lornoxicam	Middle	1	mg/kg	29day	0.0006	0.00221	0.333333	0.0463	0.107	0.231156	0	1	80	21	2	1	0	0	0	0	0	0	0	0	0	0	0	0	0	1	1	2	0	0	0	0	1	1	0	0
311	Rat	Liver	Crj:CD(SD)IGS	Gavage	in vivo	Repeat	LS	49	lomustine	Low	0.6	mg/kg	4day	0.2845	0.365	0.176991	0.2756	0.424	0.188945	0.119048	0	0	0	0	0	0	0	0	0	0	0	0	0	0	0	0	0	0	0	0	0	0	0	0	0	0	0	0	0
311	Rat	Liver	Crj:CD(SD)IGS	Gavage	in vivo	Repeat	LS	49	lomustine	Middle	2	mg/kg	4day	0.8706	0.877	0.140351	0.6769	0.794	0.147739	0.195599	0	0	0	0	0	0	0	0	0	0	0	0	0	0	0	0	0	0	0	0	0	0	0	0	0	0	0	0	0
311	Rat	Liver	Crj:CD(SD)IGS	Gavage	in vivo	Repeat	LS	49	lomustine	High	6	mg/kg	4day	0.4237	0.49	0.150442	0.5338	0.683	0.153769	0.324324	0	2	0	0	0	0	0	0	0	0	0	0	0	0	0	0	0	0	0	0	0	0	0	0	0	0	0	0	0
311	Rat	Liver	Crj:CD(SD)IGS	Gavage	in vivo	Repeat	LS	49	lomustine	Low	0.6	mg/kg	8day	0.5293	0.582	0.159292	0.5371	0.685	0.162814	0	0	0	0	1	1	0	0	0	0	0	0	0	0	0	0	0	0	0	0	0	0	0	0	0	0	0	0	2	0
311	Rat	Liver	Crj:CD(SD)IGS	Gavage	in vivo	Repeat	LS	49	lomustine	Middle	2	mg/kg	8day	0.1862	0.264	0.182927	0.1438	0.259	0.188945	0	0	42	3	9	9	0	0	0	0	0	0	0	0	0	0	0	0	0	0	0	0	4	4	0	8	0	0	10	0
311	Rat	Liver	Crj:CD(SD)IGS	Gavage	in vivo	Repeat	LS	49	lomustine	High	6	mg/kg	8day	0.009	0.0229	0.346154	0.0392	0.093	0.245226	0.122222	1	59	22	9	9	1	0	0	0	0	0	0	0	0	0	0	0	0	0	0	0	4	4	0	8	0	0	11	0
311	Rat	Liver	Crj:CD(SD)IGS	Gavage	in vivo	Repeat	LS	49	lomustine	Low	0.6	mg/kg	15day	0.5536	0.602	0.122807	0.954	0.984	0.0934673	0	0	0	1	0	0	0	0	0	0	0	0	0	0	0	0	0	0	0	0	0	0	0	0	0	0	0	0	0	0
311	Rat	Liver	Crj:CD(SD)IGS	Gavage	in vivo	Repeat	LS	49	lomustine	Middle	2	mg/kg	15day	0.3989	0.468	0.170732	0.7527	0.855	0.123618	0.387755	0	1	3	2	2	0	0	0	0	0	0	0	0	0	0	0	0	0	1	1	2	0	0	0	0	0	0	2	0
311	Rat	Liver	Crj:CD(SD)IGS	Gavage	in vivo	Repeat	LS	49	lomustine	High	6	mg/kg	15day	0.0001	0.000487	0.615385	0.0001	0.00064	0.488442	0.167089	1	1177	752	19	19	10	3	0	0	0	0	0	0	0	0	0	0	0	1	1	2	1	1	0	2	0	0	6	0
311	Rat	Liver	Crj:CD(SD)IGS	Gavage	in vivo	Repeat	LS	49	lomustine	Low	0.6	mg/kg	29day	0.0159	0.0363	0.307692	0.0161	0.0454	0.265327	0.139079	1	0	0	0	0	0	0	0	0	0	0	0	0	0	0	0	0	0	0	0	0	0	0	0	0	0	0	0	0
311	Rat	Liver	Crj:CD(SD)IGS	Gavage	in vivo	Repeat	LS	49	lomustine	Middle	2	mg/kg	29day	0.0218	0.0471	0.384615	0.0193	0.0525	0.261307	0.0248447	1	8	5	0	0	0	0	0	0	0	0	0	0	0	0	0	0	0	0	0	0	0	0	0	0	0	0	0	0
311	Rat	Liver	Crj:CD(SD)IGS	Gavage	in vivo	Repeat	LS	49	lomustine	High	6	mg/kg	29day	0.0001	0.000487	0.692308	0.0001	0.00064	0.551759	0.271277	1	1306	894	35	35	25	8	0	0	0	0	0	0	0	0	4	4	11	4	4	12	3	3	2	8	0	0	7	0
280	Rat	Liver	Crj:CD(SD)IGS	Gavage	in vivo	Repeat	MCT	58	monocrotaline	Low	3	mg/kg	4day	0.5456	0.596	0.210526	0.5304	0.68	0.153769	0.111588	0	0	1	0	0	0	0	0	0	0	0	0	0	0	0	0	0	0	0	0	0	0	0	0	0	0	0	0	0
280	Rat	Liver	Crj:CD(SD)IGS	Gavage	in vivo	Repeat	MCT	58	monocrotaline	Middle	10	mg/kg	4day	0.1825	0.26	0.247788	0.0287	0.0723	0.244221	0.00625	0	25	10	0	0	0	0	0	0	0	0	0	0	0	0	0	0	0	0	0	0	0	0	0	0	0	0	0	0
280	Rat	Liver	Crj:CD(SD)IGS	Gavage	in vivo	Repeat	MCT	58	monocrotaline	High	30	mg/kg	4day	0.0001	0.000487	0.461538	0.0001	0.00064	0.437186	0.0552486	1	938	554	3	3	3	1	0	1	1	3	1	1	1	4	0	0	0	1	1	3	0	0	0	0	0	0	0	0
280	Rat	Liver	Crj:CD(SD)IGS	Gavage	in vivo	Repeat	MCT	58	monocrotaline	Low	3	mg/kg	8day	0.1538	0.225	0.20354	0.1442	0.259	0.19799		0	15	14	0	0	0	0	0	0	0	0	0	0	0	0	0	0	0	0	0	0	0	0	0	0	0	0	0	0
280	Rat	Liver	Crj:CD(SD)IGS	Gavage	in vivo	Repeat	MCT	58	monocrotaline	Middle	10	mg/kg	8day	0.0002	0.000889	0.403509	0.0001	0.00064	0.407035	0.0516605	1	645	253	0	0	0	0	0	0	0	0	0	0	0	0	0	0	0	0	0	0	0	0	0	0	0	0	0	0
280	Rat	Liver	Crj:CD(SD)IGS	Gavage	in vivo	Repeat	MCT	58	monocrotaline	High	30	mg/kg	8day	0.0001	0.000487	0.884615	0.0001	0.00064	0.682412	0.182588	1	2371	1943	22	22	22	15	0	4	4	15	4	4	4	16	8	8	32	2	2	6	0	0	0	0	0	0	0	0
280	Rat	Liver	Crj:CD(SD)IGS	Gavage	in vivo	Repeat	MCT	58	monocrotaline	Low	3	mg/kg	15day	0.01	0.025	0.247788	0.0389	0.0929	0.222111	0	0	67	68	0	0	0	0	0	0	0	0	0	0	0	0	0	0	0	0	0	0	0	0	0	0	0	0	0	0
280	Rat	Liver	Crj:CD(SD)IGS	Gavage	in vivo	Repeat	MCT	58	monocrotaline	Middle	10	mg/kg	15day	0.0001	0.000487	0.615385	0.0001	0.00064	0.501508	0.0279851	1	1179	793	8	8	8	0	0	3	3	9	2	2	2	6	2	2	6	0	0	0	0	0	0	0	0	0	0	0
280	Rat	Liver	Crj:CD(SD)IGS	Gavage	in vivo	Repeat	MCT	58	monocrotaline	High	30	mg/kg	15day	0.0001	0.000487	0.807692	0.0001	0.00064	0.598995	0.258824	1	1927	1600	43	37	37	20	5	4	4	13	4	4	4	19	8	8	33	7	7	28	0	0	0	0	6	6	0	0
280	Rat	Liver	Crj:CD(SD)IGS	Gavage	in vivo	Repeat	MCT	58	monocrotaline	Low	3	mg/kg	29day	0.0079	0.0204	0.307692	0.0223	0.0591	0.251256	0.161905	1	105	103	0	0	0	0	0	0	0	0	0	0	0	0	0	0	0	0	0	0	0	0	0	0	0	0	0	0
280	Rat	Liver	Crj:CD(SD)IGS	Gavage	in vivo	Repeat	MCT	58	monocrotaline	Middle	10	mg/kg	29day	0.0001	0.000487	0.769231	0.0001	0.00064	0.549749	0.2375	1	1394	1046	14	14	14	4	0	3	3	10	2	2	2	7	3	3	9	1	1	3	0	0	0	0	0	0	0	0
307	Rat	Liver	Crj:CD(SD)IGS	Gavage	in vivo	Repeat	MDP	56	methyldopa	Low	60	mg/kg	4day	0.3791	0.451	0.269231	0.9007	0.955	0.117588	0.0405405	0	0	0	1	1	0	0	0	0	0	0	0	0	0	0	0	0	0	1	1	2	0	0	0	0	0	0	0	0
307	Rat	Liver	Crj:CD(SD)IGS	Gavage	in vivo	Repeat	MDP	56	methyldopa	Middle	200	mg/kg	4day	0.0211	0.0457	0.263158	0.0179	0.0498	0.238191	0.261111	0	37	119	1	1	0	0	0	0	0	0	0	0	0	0	0	0	0	1	1	2	0	0	0	0	0	0	0	0
307	Rat	Liver	Crj:CD(SD)IGS	Gavage	in vivo	Repeat	MDP	56	methyldopa	High	600	mg/kg	4day	0.0566	0.101	0.243902	0.0007	0.00328	0.292462	0.219941	0	105	166	0	0	0	0	0	0	0	0	0	0	0	0	0	0	0	0	0	0	0	0	0	0	0	0	0	0
307	Rat	Liver	Crj:CD(SD)IGS	Gavage	in vivo	Repeat	MDP	56	methyldopa	Low	60	mg/kg	8day	0.0749	0.128	0.230769	0.0851	0.172	0.2	0	0	9	8	0	0	0	0	0	0	0	0	0	0	0	0	0	0	0	0	0	0	0	0	0	0	0	0	0	0
307	Rat	Liver	Crj:CD(SD)IGS	Gavage	in vivo	Repeat	MDP	56	methyldopa	Middle	200	mg/kg	8day	0.0001	0.000487	0.365854	0.0002	0.00117	0.304523	0	1	85	57	0	0	0	0	0	0	0	0	0	0	0	0	0	0	0	0	0	0	0	0	0	0	0	0	0	0
307	Rat	Liver	Crj:CD(SD)IGS	Gavage	in vivo	Repeat	MDP	56	methyldopa	High	600	mg/kg	8day	0.0001	0.000487	0.54878	0.0001	0.00064	0.415075	0	1	586	641	0	0	0	0	0	0	0	0	0	0	0	0	0	0	0	0	0	0	0	0	0	0	0	0	0	0
307	Rat	Liver	Crj:CD(SD)IGS	Gavage	in vivo	Repeat	MDP	56	methyldopa	Low	60	mg/kg	15day	0.0543	0.0983	0.346154	0.1948	0.323	0.18995	0.532895	0	22	4	0	0	0	0	0	0	0	0	0	0	0	0	0	0	0	0	0	0	0	0	0	0	0	0	0	0
307	Rat	Liver	Crj:CD(SD)IGS	Gavage	in vivo	Repeat	MDP	56	methyldopa	Middle	200	mg/kg	15day	0.0017	0.00556	0.269231	0.0494	0.112	0.21005	0.857143	0	39	30	0	0	0	0	0	0	0	0	0	0	0	0	0	0	0	0	0	0	0	0	0	0	0	0	0	0
307	Rat	Liver	Crj:CD(SD)IGS	Gavage	in vivo	Repeat	MDP	56	methyldopa	High	600	mg/kg	15day	0.0004	0.00159	0.292683	0.0004	0.0021	0.296482	0	0	161	249	0	0	0	0	0	0	0	0	0	0	0	0	0	0	0	0	0	0	0	0	0	0	0	0	0	0
307	Rat	Liver	Crj:CD(SD)IGS	Gavage	in vivo	Repeat	MDP	56	methyldopa	Low	60	mg/kg	29day	0.3387	0.416	0.176991	0.6265	0.754	0.147739	0	0	0	0	0	0	0	0	0	0	0	0	0	0	0	0	0	0	0	0	0	0	0	0	0	0	0	0	0	0
307	Rat	Liver	Crj:CD(SD)IGS	Gavage	in vivo	Repeat	MDP	56	methyldopa	Middle	200	mg/kg	29day	0.0045	0.0126	0.300885	0.0232	0.0608	0.232161	0	1	23	25	0	0	0	0	0	0	0	0	0	0	0	0	0	0	0	0	0	0	0	0	0	0	0	0	0	0
307	Rat	Liver	Crj:CD(SD)IGS	Gavage	in vivo	Repeat	MDP	56	methyldopa	High	600	mg/kg	29day	0.0002	0.000889	0.39823	0.0001	0.00064	0.346734	0	1	166	157	0	0	0	0	0	0	0	0	0	0	0	0	0	0	0	0	0	0	0	0	0	0	0	0	0	0
378	Rat	Liver	Crj:CD(SD)IGS	Gavage	in vivo	Repeat	MEF	84	mefenamic acid	Low	30	mg/kg	4day	0.0821	0.137	0.207317	0.326	0.482	0.160804	0.155844	0	0	2	0	0	0	0	0	0	0	0	0	0	0	0	0	0	0	0	0	0	0	0	0	0	0	0	0	0
378	Rat	Liver	Crj:CD(SD)IGS	Gavage	in vivo	Repeat	MEF	84	mefenamic acid	Middle	100	mg/kg	4day	0.3422	0.419	0.158537	0.7452	0.851	0.135678	0	0	0	0	0	0	0	0	0	0	0	0	0	0	0	0	0	0	0	0	0	0	0	0	0	0	0	0	0	0
378	Rat	Liver	Crj:CD(SD)IGS	Gavage	in vivo	Repeat	MEF	84	mefenamic acid	High	300	mg/kg	4day	0.0003	0.00126	0.365854	0.0001	0.00064	0.297487	0	1	192	222	0	0	0	0	0	0	0	0	0	0	0	0	0	0	0	0	0	0	0	0	0	0	0	0	0	0
378	Rat	Liver	Crj:CD(SD)IGS	Gavage	in vivo	Repeat	MEF	84	mefenamic acid	Low	30	mg/kg	8day	0.0718	0.123	0.219512	0.3775	0.538	0.169849	0.221591	0	0	0	0	0	0	0	0	0	0	0	0	0	0	0	0	0	0	0	0	0	0	0	0	0	0	0	0	0
378	Rat	Liver	Crj:CD(SD)IGS	Gavage	in vivo	Repeat	MEF	84	mefenamic acid	Middle	100	mg/kg	8day	0.3844	0.455	0.182927	0.2808	0.43	0.171859	0	0	0	0	0	0	0	0	0	0	0	0	0	0	0	0	0	0	0	0	0	0	0	0	0	0	0	0	0	0
378	Rat	Liver	Crj:CD(SD)IGS	Gavage	in vivo	Repeat	MEF	84	mefenamic acid	High	300	mg/kg	8day	0.0003	0.00126	0.423077	0.0002	0.00117	0.310553	0.00530035	1	74	46	2	2	0	0	0	0	0	0	0	0	0	0	0	0	0	0	0	0	0	0	0	0	0	0	0	0
378	Rat	Liver	Crj:CD(SD)IGS	Gavage	in vivo	Repeat	MEF	84	mefenamic acid	Low	30	mg/kg	15day	0.5956	0.639	0.153846	0.7484	0.851	0.147739	0.0884354	0	0	0	0	0	0	0	0	0	0	0	0	0	0	0	0	0	0	0	0	0	0	0	0	0	0	0	0	0
378	Rat	Liver	Crj:CD(SD)IGS	Gavage	in vivo	Repeat	MEF	84	mefenamic acid	Middle	100	mg/kg	15day	0.6201	0.659	0.153846	0.9769	0.991	0.110553	0.107143	0	0	0	0	0	0	0	0	0	0	0	0	0	0	0	0	0	0	0	0	0	0	0	0	0	0	0	0	0
378	Rat	Liver	Crj:CD(SD)IGS	Gavage	in vivo	Repeat	MEF	84	mefenamic acid	High	300	mg/kg	15day	0.0003	0.00126	0.353659	0.0001	0.00064	0.346734	0	1	202	228	3	2	0	0	0	0	0	0	0	0	0	0	0	0	0	0	0	0	0	0	0	0	1	1	0	0
378	Rat	Liver	Crj:CD(SD)IGS	Gavage	in vivo	Repeat	MEF	84	mefenamic acid	Low	30	mg/kg	29day	0.5928	0.637	0.105263	0.757	0.856	0.122613	0	0	0	1	0	0	0	0	0	0	0	0	0	0	0	0	0	0	0	0	0	0	0	0	0	0	0	0	0	0
378	Rat	Liver	Crj:CD(SD)IGS	Gavage	in vivo	Repeat	MEF	84	mefenamic acid	Middle	100	mg/kg	29day	0.0119	0.0289	0.384615	0.0087	0.0276	0.249246	0	1	2	4	2	2	0	0	0	0	0	0	0	0	0	0	0	0	0	1	1	2	0	0	0	0	0	0	0	0
378	Rat	Liver	Crj:CD(SD)IGS	Gavage	in vivo	Repeat	MEF	84	mefenamic acid	High	300	mg/kg	29day	0.0001	0.000487	0.536585	0.0001	0.00064	0.477387	0	1	678	585	4	3	0	0	0	0	0	0	0	0	0	0	0	0	0	1	1	2	0	0	0	0	1	1	0	0
465	Rat	Liver	Crj:CD(SD)IGS	Gavage	in vivo	Repeat	MEX	103	mexiletine	Low	40	mg/kg	4day	0.0881	0.144	0.269231	0.6442	0.77	0.144724	0.138889	0	0	0	0	0	0	0	0	0	0	0	0	0	0	0	0	0	0	0	0	0	0	0	0	0	0	0	0	0
465	Rat	Liver	Crj:CD(SD)IGS	Gavage	in vivo	Repeat	MEX	103	mexiletine	Middle	120	mg/kg	4day	0.0003	0.00126	0.423077	0.0108	0.0332	0.260302	0.421875	1	11	9	0	0	0	0	0	0	0	0	0	0	0	0	0	0	0	0	0	0	0	0	0	0	0	0	0	0
465	Rat	Liver	Crj:CD(SD)IGS	Gavage	in vivo	Repeat	MEX	103	mexiletine	High	400	mg/kg	4day	0.0001	0.000487	0.538462	0.0016	0.00656	0.316583	0	1	18	3	0	0	0	0	0	0	0	0	0	0	0	0	0	0	0	0	0	0	0	0	0	0	0	0	0	0
465	Rat	Liver	Crj:CD(SD)IGS	Gavage	in vivo	Repeat	MEX	103	mexiletine	Low	40	mg/kg	8day	0.0133	0.0316	0.317073	0.0072	0.0233	0.316583	0.0781759	1	1	1	0	0	0	0	0	0	0	0	0	0	0	0	0	0	0	0	0	0	0	0	0	0	0	0	0	0
465	Rat	Liver	Crj:CD(SD)IGS	Gavage	in vivo	Repeat	MEX	103	mexiletine	Middle	120	mg/kg	8day	0.0011	0.0038	0.384615	0.0183	0.0503	0.274372	0.162447	1	2	0	0	0	0	0	0	0	0	0	0	0	0	0	0	0	0	0	0	0	0	0	0	0	0	0	0	0
465	Rat	Liver	Crj:CD(SD)IGS	Gavage	in vivo	Repeat	MEX	103	mexiletine	High	400	mg/kg	8day	0.0002	0.000889	0.423077	0.0045	0.0157	0.291457	0.127731	1	33	29	0	0	0	0	0	0	0	0	0	0	0	0	0	0	0	0	0	0	0	0	0	0	0	0	0	0
465	Rat	Liver	Crj:CD(SD)IGS	Gavage	in vivo	Repeat	MEX	103	mexiletine	Low	40	mg/kg	15day	0.0523	0.0957	0.245614	0.5447	0.69	0.146734	0.157895	0	2	0	1	1	0	0	0	0	0	0	0	0	0	0	0	0	0	1	1	2	0	0	0	0	0	0	0	0
465	Rat	Liver	Crj:CD(SD)IGS	Gavage	in vivo	Repeat	MEX	103	mexiletine	Middle	120	mg/kg	15day	0.0466	0.0871	0.269231	0.1242	0.229	0.18593	0.0129032	0	2	6	0	0	0	0	0	0	0	0	0	0	0	0	0	0	0	0	0	0	0	0	0	0	0	0	0	0
465	Rat	Liver	Crj:CD(SD)IGS	Gavage	in vivo	Repeat	MEX	103	mexiletine	High	400	mg/kg	15day	0.0015	0.00498	0.423077	0.0064	0.0212	0.278392	0	1	155	249	2	2	2	0	0	0	0	0	0	0	0	0	0	0	0	0	0	0	0	0	0	0	0	0	0	0
465	Rat	Liver	Crj:CD(SD)IGS	Gavage	in vivo	Repeat	MEX	103	mexiletine	Low	40	mg/kg	29day	0.0418	0.08	0.263158	0.3929	0.548	0.165829		0	1	0	0	0	0	0	0	0	0	0	0	0	0	0	0	0	0	0	0	0	0	0	0	0	0	0	0	0
465	Rat	Liver	Crj:CD(SD)IGS	Gavage	in vivo	Repeat	MEX	103	mexiletine	Middle	120	mg/kg	29day	0.0054	0.0147	0.346154	0.0261	0.0673	0.225126	0.193878	1	5	11	0	0	0	0	0	0	0	0	0	0	0	0	0	0	0	0	0	0	0	0	0	0	0	0	0	0
465	Rat	Liver	Crj:CD(SD)IGS	Gavage	in vivo	Repeat	MEX	103	mexiletine	High	400	mg/kg	29day	0.0009	0.00318	0.353659	0.0039	0.0138	0.275377	0.0466926	1	84	106	5	5	5	0	0	0	0	0	0	0	0	0	0	0	0	0	0	0	0	0	0	0	0	0	0	0
266	Rat	Liver	Crj:CD(SD)IGS	Gavage	in vivo	Repeat	MFM	53	metformin	Low	100	mg/kg	4day	0.6818	0.709	0.132743	0.6246	0.752	0.144724	0.333333	0	0	0	0	0	0	0	0	0	0	0	0	0	0	0	0	0	0	0	0	0	0	0	0	0	0	0	0	0
266	Rat	Liver	Crj:CD(SD)IGS	Gavage	in vivo	Repeat	MFM	53	metformin	Middle	300	mg/kg	4day	0.2248	0.305	0.20354	0.4137	0.569	0.162814	0	0	0	0	2	2	0	0	0	0	0	0	0	0	0	0	0	0	0	0	0	0	0	0	0	0	0	0	0	0
266	Rat	Liver	Crj:CD(SD)IGS	Gavage	in vivo	Repeat	MFM	53	metformin	High	1000	mg/kg	4day	0.0006	0.00221	0.439024	0.0003	0.00167	0.38392	0	1	413	912	5	5	0	0	0	0	0	0	0	0	0	0	0	0	0	0	0	0	0	0	0	0	0	0	0	0
266	Rat	Liver	Crj:CD(SD)IGS	Gavage	in vivo	Repeat	MFM	53	metformin	Low	100	mg/kg	8day	0.2046	0.284	0.20354	0.5496	0.692	0.141709	0	0	0	1	0	0	0	0	0	0	0	0	0	0	0	0	0	0	0	0	0	0	0	0	0	0	0	0	0	0
266	Rat	Liver	Crj:CD(SD)IGS	Gavage	in vivo	Repeat	MFM	53	metformin	Middle	300	mg/kg	8day	0.2387	0.319	0.207317	0.651	0.776	0.135678	0	0	0	0	0	0	0	0	0	0	0	0	0	0	0	0	0	0	0	0	0	0	0	0	0	0	0	0	0	0
266	Rat	Liver	Crj:CD(SD)IGS	Gavage	in vivo	Repeat	MFM	53	metformin	High	1000	mg/kg	8day	0.2778	0.357	0.219512	0.5797	0.719	0.158794	0	0	0	0	2	2	0	0	0	0	0	0	0	0	0	0	0	0	0	0	0	0	0	0	0	0	0	0	0	0
266	Rat	Liver	Crj:CD(SD)IGS	Gavage	in vivo	Repeat	MFM	53	metformin	Low	100	mg/kg	15day	0.012	0.0291	0.280702	0.1946	0.323	0.190955	0.0769231	0	5	20	0	0	0	0	0	0	0	0	0	0	0	0	0	0	0	0	0	0	0	0	0	0	0	0	0	0
266	Rat	Liver	Crj:CD(SD)IGS	Gavage	in vivo	Repeat	MFM	53	metformin	Middle	300	mg/kg	15day	0.1508	0.222	0.230088	0.3981	0.552	0.170854	0	0	1	5	0	0	0	0	0	0	0	0	0	0	0	0	0	0	0	0	0	0	0	0	0	0	0	0	0	0
266	Rat	Liver	Crj:CD(SD)IGS	Gavage	in vivo	Repeat	MFM	53	metformin	High	1000	mg/kg	15day	0.2405	0.321	0.168142	0.6916	0.805	0.131658	0.444444	0	0	1	2	2	0	0	0	0	0	0	0	0	0	0	0	0	0	0	0	0	0	0	0	0	0	0	0	0
266	Rat	Liver	Crj:CD(SD)IGS	Gavage	in vivo	Repeat	MFM	53	metformin	Low	100	mg/kg	29day	0.4079	0.476	0.192308	0.8489	0.921	0.116583	0	0	0	0	0	0	0	0	0	0	0	0	0	0	0	0	0	0	0	0	0	0	0	0	0	0	0	0	0	0
266	Rat	Liver	Crj:CD(SD)IGS	Gavage	in vivo	Repeat	MFM	53	metformin	Middle	300	mg/kg	29day	0.6917	0.718	0.122807	0.9457	0.978	0.107538	0	0	0	0	0	0	0	0	0	0	0	0	0	0	0	0	0	0	0	0	0	0	0	0	0	0	0	0	0	0
266	Rat	Liver	Crj:CD(SD)IGS	Gavage	in vivo	Repeat	MFM	53	metformin	High	1000	mg/kg	29day	0.1652	0.239	0.195122	0.455	0.61	0.155779	0.454545	0	8	6	1	1	0	0	0	0	0	0	0	0	0	0	0	0	0	0	0	0	0	0	0	0	0	0	0	0
536	Rat	Liver	Crj:CD(SD)IGS	Gavage	in vivo	Repeat	MLX	124	meloxicam	Low	3	mg/kg	4day	0.6996	0.724	0.141593	0.3967	0.551	0.150754	0.0176471	0	15	1	0	0	0	0	0	0	0	0	0	0	0	0	0	0	0	0	0	0	0	0	0	0	0	0	0	0
536	Rat	Liver	Crj:CD(SD)IGS	Gavage	in vivo	Repeat	MLX	124	meloxicam	Middle	10	mg/kg	4day	0.7459	0.765	0.153846	0.5711	0.712	0.152764	0.0707547	0	2	0	0	0	0	0	0	0	0	0	0	0	0	0	0	0	0	0	0	0	0	0	0	0	0	0	0	0
536	Rat	Liver	Crj:CD(SD)IGS	Gavage	in vivo	Repeat	MLX	124	meloxicam	High	30	mg/kg	4day	0.0001	0.000487	0.653846	0.0001	0.00064	0.477387	0.138702	1	915	767	0	0	0	0	0	0	0	0	0	0	0	0	0	0	0	0	0	0	0	0	0	0	0	0	0	0
536	Rat	Liver	Crj:CD(SD)IGS	Gavage	in vivo	Repeat	MLX	124	meloxicam	Low	3	mg/kg	8day	0.819	0.831	0.146341	0.9674	0.988	0.101508	0.0559441	0	0	0	1	1	0	0	0	0	0	0	0	0	0	0	0	0	0	0	0	0	0	0	0	0	0	0	0	1
536	Rat	Liver	Crj:CD(SD)IGS	Gavage	in vivo	Repeat	MLX	124	meloxicam	Middle	10	mg/kg	8day	0.5778	0.623	0.159292	0.6117	0.745	0.144724	0.0109489	0	0	0	0	0	0	0	0	0	0	0	0	0	0	0	0	0	0	0	0	0	0	0	0	0	0	0	0	0
536	Rat	Liver	Crj:CD(SD)IGS	Gavage	in vivo	Repeat	MLX	124	meloxicam	High	30	mg/kg	8day	0.0001	0.000487	0.846154	0.0001	0.00064	0.549749	0.0945946	1	1712	1623	5	5	2	0	0	0	0	0	0	0	0	0	0	0	0	0	0	0	0	0	0	0	0	0	0	0
536	Rat	Liver	Crj:CD(SD)IGS	Gavage	in vivo	Repeat	MLX	124	meloxicam	Low	3	mg/kg	15day	0.5316	0.584	0.157895	0.9282	0.969	0.104523	0.0718232	0	0	0	1	1	0	0	0	0	0	0	0	0	0	0	0	0	0	0	0	0	0	0	0	0	0	0	0	0
536	Rat	Liver	Crj:CD(SD)IGS	Gavage	in vivo	Repeat	MLX	124	meloxicam	Middle	10	mg/kg	15day	0.6317	0.67	0.109756	0.8624	0.932	0.107538	0.0642202	0	0	0	0	0	0	0	0	0	0	0	0	0	0	0	0	0	0	0	0	0	0	0	0	0	0	0	0	0
536	Rat	Liver	Crj:CD(SD)IGS	Gavage	in vivo	Repeat	MLX	124	meloxicam	High	30	mg/kg	15day	0.0495	0.0919	0.280702	0.0875	0.175	0.21005	0	0	5	6	9	1	0	0	0	0	0	0	0	0	0	0	0	0	0	0	0	0	0	0	0	0	8	8	0	1
536	Rat	Liver	Crj:CD(SD)IGS	Gavage	in vivo	Repeat	MLX	124	meloxicam	Low	3	mg/kg	29day	0.4928	0.548	0.175439	0.0967	0.188	0.21809	0.0128205	0	4	3	0	0	0	0	0	0	0	0	0	0	0	0	0	0	0	0	0	0	0	0	0	0	0	0	0	0
536	Rat	Liver	Crj:CD(SD)IGS	Gavage	in vivo	Repeat	MLX	124	meloxicam	Middle	10	mg/kg	29day	0.2354	0.316	0.210526	0.0845	0.171	0.227136	0.2	0	0	1	0	0	0	0	0	0	0	0	0	0	0	0	0	0	0	0	0	0	0	0	0	0	0	0	0	0
174	Rat	Liver	Crj:CD(SD)IGS	Gavage	in vivo	Repeat	MP	25	methapyrilene	Low	10	mg/kg	4day	0.0506	0.0935	0.280702	0.6202	0.749	0.157789	0.0810313	0	0	0	0	0	0	0	0	0	0	0	0	0	0	0	0	0	0	0	0	0	0	0	0	0	0	0	0	0
174	Rat	Liver	Crj:CD(SD)IGS	Gavage	in vivo	Repeat	MP	25	methapyrilene	Middle	30	mg/kg	4day	0.1069	0.168	0.269231	0.29	0.441	0.171859	0	0	2	7	4	4	4	0	0	0	0	0	0	0	0	0	0	0	0	0	0	0	0	0	0	0	0	0	3	0
174	Rat	Liver	Crj:CD(SD)IGS	Gavage	in vivo	Repeat	MP	25	methapyrilene	High	100	mg/kg	4day	0.0001	0.000487	0.5	0.0001	0.00064	0.424121	0.0333333	1	1018	578	26	26	26	0	0	0	0	0	0	0	0	0	0	0	0	0	0	0	5	5	5	15	0	0	12	0
174	Rat	Liver	Crj:CD(SD)IGS	Gavage	in vivo	Repeat	MP	25	methapyrilene	Low	10	mg/kg	8day	0.5236	0.578	0.153846	0.534	0.683	0.135678	0	0	23	6	1	1	1	0	0	0	0	0	0	0	0	0	0	0	0	0	0	0	0	0	0	0	0	0	0	0
174	Rat	Liver	Crj:CD(SD)IGS	Gavage	in vivo	Repeat	MP	25	methapyrilene	Middle	30	mg/kg	8day	0.027	0.0558	0.280488	0.0488	0.111	0.226131	0	0	65	36	2	2	2	0	0	0	0	0	0	0	0	0	0	0	0	0	0	0	0	0	0	0	0	0	0	0
174	Rat	Liver	Crj:CD(SD)IGS	Gavage	in vivo	Repeat	MP	25	methapyrilene	High	100	mg/kg	8day	0.0001	0.000487	0.846154	0.0001	0.00064	0.674372	0.0466667	1	2858	2797	26	26	26	0	0	0	0	0	0	0	0	0	0	0	0	0	0	0	5	5	5	15	0	0	12	0
174	Rat	Liver	Crj:CD(SD)IGS	Gavage	in vivo	Repeat	MP	25	methapyrilene	Low	10	mg/kg	15day	0.2869	0.367	0.192982	0.3199	0.475	0.155779	0	0	0	0	0	0	0	0	0	0	0	0	0	0	0	0	0	0	0	0	0	0	0	0	0	0	0	0	0	0
174	Rat	Liver	Crj:CD(SD)IGS	Gavage	in vivo	Repeat	MP	25	methapyrilene	Middle	30	mg/kg	15day	0.001	0.0035	0.384615	0.0029	0.0108	0.283417	0	1	355	137	13	13	13	0	0	0	0	0	0	0	0	0	0	0	0	0	0	0	1	1	1	3	0	0	15	0
174	Rat	Liver	Crj:CD(SD)IGS	Gavage	in vivo	Repeat	MP	25	methapyrilene	High	100	mg/kg	15day	0.0001	0.000487	0.769231	0.0001	0.00064	0.674372	0.0181818	1	2855	2386	25	25	25	4	0	0	0	0	0	0	0	0	0	0	0	0	0	0	5	5	5	16	0	0	18	0
174	Rat	Liver	Crj:CD(SD)IGS	Gavage	in vivo	Repeat	MP	25	methapyrilene	Low	10	mg/kg	29day	0.089	0.145	0.210526	0.484	0.639	0.144724	0.3	0	1	0	1	1	1	0	0	0	0	0	0	0	0	0	0	0	0	0	0	0	0	0	0	0	0	0	0	0
174	Rat	Liver	Crj:CD(SD)IGS	Gavage	in vivo	Repeat	MP	25	methapyrilene	Middle	30	mg/kg	29day	0.0001	0.000487	0.491228	0.0001	0.00064	0.39799	0.174468	1	570	262	13	13	13	0	0	0	0	0	0	0	0	0	0	0	0	0	0	0	0	0	0	0	0	0	6	0
174	Rat	Liver	Crj:CD(SD)IGS	Gavage	in vivo	Repeat	MP	25	methapyrilene	High	100	mg/kg	29day	0.0001	0.000487	0.853659	0.0001	0.00064	0.745729	0.0782241	1	3424	2905	32	31	31	4	0	0	0	0	0	0	0	0	0	0	0	0	0	0	4	4	4	16	1	1	12	0
242	Rat	Liver	Crj:CD(SD)IGS	Gavage	in vivo	Repeat	MTS	41	methyltestosterone	Low	30	mg/kg	4day	0.8926	0.898	0.122807	0.9761	0.991	0.0653266	0.00588235	0	1	0	0	0	0	0	0	0	0	0	0	0	0	0	0	0	0	0	0	0	0	0	0	0	0	0	0	0
242	Rat	Liver	Crj:CD(SD)IGS	Gavage	in vivo	Repeat	MTS	41	methyltestosterone	Middle	100	mg/kg	4day	0.0834	0.138	0.280702	0.3791	0.539	0.170854	0.003861	0	134	128	0	0	0	0	0	0	0	0	0	0	0	0	0	0	0	0	0	0	0	0	0	0	0	0	0	0
242	Rat	Liver	Crj:CD(SD)IGS	Gavage	in vivo	Repeat	MTS	41	methyltestosterone	High	300	mg/kg	4day	0.2767	0.357	0.212389	0.5978	0.733	0.139698	0	0	24	36	0	0	0	0	0	0	0	0	0	0	0	0	0	0	0	0	0	0	0	0	0	0	0	0	0	0
242	Rat	Liver	Crj:CD(SD)IGS	Gavage	in vivo	Repeat	MTS	41	methyltestosterone	Low	30	mg/kg	8day	0.0021	0.00664	0.461538	0.01	0.031	0.342714	0	1	703	945	0	0	0	0	0	0	0	0	0	0	0	0	0	0	0	0	0	0	0	0	0	0	0	0	0	0
242	Rat	Liver	Crj:CD(SD)IGS	Gavage	in vivo	Repeat	MTS	41	methyltestosterone	Middle	100	mg/kg	8day	0.0008	0.00287	0.45122	0.0054	0.0184	0.396985		1	630	908	0	0	0	0	0	0	0	0	0	0	0	0	0	0	0	0	0	0	0	0	0	0	0	0	0	0
242	Rat	Liver	Crj:CD(SD)IGS	Gavage	in vivo	Repeat	MTS	41	methyltestosterone	High	300	mg/kg	8day	0.0006	0.00221	0.538462	0.0024	0.00923	0.41809	0	1	535	569	0	0	0	0	0	0	0	0	0	0	0	0	0	0	0	0	0	0	0	0	0	0	0	0	0	0
242	Rat	Liver	Crj:CD(SD)IGS	Gavage	in vivo	Repeat	MTS	41	methyltestosterone	Low	30	mg/kg	15day	0.5464	0.597	0.122807	0.9729	0.989	0.080402	0.0302198	0	1	0	0	0	0	0	0	0	0	0	0	0	0	0	0	0	0	0	0	0	0	0	0	0	0	0	0	0
242	Rat	Liver	Crj:CD(SD)IGS	Gavage	in vivo	Repeat	MTS	41	methyltestosterone	Middle	100	mg/kg	15day	0.097	0.155	0.269231	0.1894	0.317	0.201005	0	0	4	8	0	0	0	0	0	0	0	0	0	0	0	0	0	0	0	0	0	0	0	0	0	0	0	0	0	0
242	Rat	Liver	Crj:CD(SD)IGS	Gavage	in vivo	Repeat	MTS	41	methyltestosterone	High	300	mg/kg	15day	0.0024	0.00747	0.385965	0.0062	0.0206	0.362814	0.0253165	1	549	288	4	4	2	0	0	0	0	0	0	0	0	0	0	0	0	0	0	0	0	0	0	0	0	0	0	0
242	Rat	Liver	Crj:CD(SD)IGS	Gavage	in vivo	Repeat	MTS	41	methyltestosterone	Low	30	mg/kg	29day	0.3995	0.468	0.158537	0.8161	0.901	0.109548	0.214286	0	5	0	0	0	0	0	0	0	0	0	0	0	0	0	0	0	0	0	0	0	0	0	0	0	0	0	0	0
242	Rat	Liver	Crj:CD(SD)IGS	Gavage	in vivo	Repeat	MTS	41	methyltestosterone	Middle	100	mg/kg	29day	0.0574	0.103	0.304878	0.3263	0.482	0.176884	0	0	167	70	0	0	0	0	0	0	0	0	0	0	0	0	0	0	0	0	0	0	0	0	0	0	0	0	0	0
242	Rat	Liver	Crj:CD(SD)IGS	Gavage	in vivo	Repeat	MTS	41	methyltestosterone	High	300	mg/kg	29day	0.0013	0.00437	0.39823	0.004	0.0141	0.338693	0	1	780	352	5	5	3	0	0	0	0	0	0	0	0	0	0	0	0	0	0	0	0	0	0	0	0	0	0	0
278	Rat	Liver	Crj:CD(SD)IGS	Gavage	in vivo	Repeat	MTZ	57	methimazole	Low	10	mg/kg	4day	0.0281	0.0575	0.346154	0.0712	0.149	0.215075	0.292308	0	14	8	0	0	0	0	0	0	0	0	0	0	0	0	0	0	0	0	0	0	0	0	0	0	0	0	0	0
278	Rat	Liver	Crj:CD(SD)IGS	Gavage	in vivo	Repeat	MTZ	57	methimazole	Middle	30	mg/kg	4day	0.0002	0.000889	0.402439	0.0019	0.0076	0.334673	0.45	1	384	181	0	0	0	0	0	0	0	0	0	0	0	0	0	0	0	0	0	0	0	0	0	0	0	0	0	0
278	Rat	Liver	Crj:CD(SD)IGS	Gavage	in vivo	Repeat	MTZ	57	methimazole	High	100	mg/kg	4day	0.0001	0.000487	0.423077	0.0001	0.00064	0.415075	0.25	1	814	434	1	1	0	0	0	0	0	0	0	0	0	0	0	0	0	0	0	0	0	0	0	0	0	0	0	0
278	Rat	Liver	Crj:CD(SD)IGS	Gavage	in vivo	Repeat	MTZ	57	methimazole	Low	10	mg/kg	8day	0.1643	0.238	0.212389	0.2153	0.349	0.178894	0.184564	0	3	14	0	0	0	0	0	0	0	0	0	0	0	0	0	0	0	0	0	0	0	0	0	0	0	0	0	0
278	Rat	Liver	Crj:CD(SD)IGS	Gavage	in vivo	Repeat	MTZ	57	methimazole	Middle	30	mg/kg	8day	0.0001	0.000487	0.486726	0.0001	0.00064	0.430151	0.266055	1	292	210	0	0	0	0	0	0	0	0	0	0	0	0	0	0	0	0	0	0	0	0	0	0	0	0	0	0
278	Rat	Liver	Crj:CD(SD)IGS	Gavage	in vivo	Repeat	MTZ	57	methimazole	High	100	mg/kg	8day	0.0001	0.000487	0.658537	0.0001	0.00064	0.477387	0.259615	1	917	658	3	3	0	0	0	0	0	0	0	0	0	0	0	0	0	0	0	0	0	0	0	0	0	0	0	0
278	Rat	Liver	Crj:CD(SD)IGS	Gavage	in vivo	Repeat	MTZ	57	methimazole	Low	10	mg/kg	15day	0.0273	0.0562	0.269231	0.0223	0.0591	0.246231	0	0	29	33	0	0	0	0	0	0	0	0	0	0	0	0	0	0	0	0	0	0	0	0	0	0	0	0	0	0
278	Rat	Liver	Crj:CD(SD)IGS	Gavage	in vivo	Repeat	MTZ	57	methimazole	Middle	30	mg/kg	15day	0.0001	0.000487	0.538462	0.0001	0.00064	0.422111	0	1	617	759	0	0	0	0	0	0	0	0	0	0	0	0	0	0	0	0	0	0	0	0	0	0	0	0	0	0
278	Rat	Liver	Crj:CD(SD)IGS	Gavage	in vivo	Repeat	MTZ	57	methimazole	High	100	mg/kg	15day	0.0001	0.000487	0.486726	0.0001	0.00064	0.41608	0	1	581	616	5	5	5	0	0	0	0	0	0	0	0	0	0	0	0	0	0	0	0	0	0	0	0	0	0	0
278	Rat	Liver	Crj:CD(SD)IGS	Gavage	in vivo	Repeat	MTZ	57	methimazole	Low	10	mg/kg	29day	0.052	0.0954	0.230088	0.1168	0.218	0.192965	0	0	87	134	0	0	0	0	0	0	0	0	0	0	0	0	0	0	0	0	0	0	0	0	0	0	0	0	0	0
278	Rat	Liver	Crj:CD(SD)IGS	Gavage	in vivo	Repeat	MTZ	57	methimazole	Middle	30	mg/kg	29day	0.0001	0.000487	0.438596	0.0001	0.00064	0.367839	0	1	440	539	5	5	1	0	0	0	0	0	0	0	0	0	0	0	0	0	0	0	0	0	0	0	0	0	0	0
278	Rat	Liver	Crj:CD(SD)IGS	Gavage	in vivo	Repeat	MTZ	57	methimazole	High	100	mg/kg	29day	0.0001	0.000487	0.52439	0.0001	0.00064	0.462312	0	1	837	981	5	5	5	5	0	0	0	0	0	0	0	0	0	0	0	0	0	0	0	0	0	0	0	0	0	0
317	Rat	Liver	Crj:CD(SD)IGS	Gavage	in vivo	Repeat	MXS	61	moxisylyte	Low	50	mg/kg	4day	0.1923	0.27	0.19469	0.4499	0.607	0.161809	0.0422535	0	1	0	0	0	0	0	0	0	0	0	0	0	0	0	0	0	0	0	0	0	0	0	0	0	0	0	0	0
317	Rat	Liver	Crj:CD(SD)IGS	Gavage	in vivo	Repeat	MXS	61	moxisylyte	Middle	150	mg/kg	4day	0.018	0.0402	0.346154	0.1681	0.291	0.194975	0	1	1	0	0	0	0	0	0	0	0	0	0	0	0	0	0	0	0	0	0	0	0	0	0	0	0	0	0	0
317	Rat	Liver	Crj:CD(SD)IGS	Gavage	in vivo	Repeat	MXS	61	moxisylyte	High	500	mg/kg	4day	0.0117	0.0285	0.298246	0.0416	0.0976	0.245226	0.37931	0	0	2	0	0	0	0	0	0	0	0	0	0	0	0	0	0	0	0	0	0	0	0	0	0	0	0	0	0
317	Rat	Liver	Crj:CD(SD)IGS	Gavage	in vivo	Repeat	MXS	61	moxisylyte	Low	50	mg/kg	8day	0.3161	0.395	0.230769	0.5274	0.678	0.154774	0.0555556	0	0	0	0	0	0	0	0	0	0	0	0	0	0	0	0	0	0	0	0	0	0	0	0	0	0	0	0	0
317	Rat	Liver	Crj:CD(SD)IGS	Gavage	in vivo	Repeat	MXS	61	moxisylyte	Middle	150	mg/kg	8day	0.1611	0.234	0.192982	0.347	0.507	0.157789	0.25	0	2	1	0	0	0	0	0	0	0	0	0	0	0	0	0	0	0	0	0	0	0	0	0	0	0	0	0	0
317	Rat	Liver	Crj:CD(SD)IGS	Gavage	in vivo	Repeat	MXS	61	moxisylyte	High	500	mg/kg	8day	0.0086	0.0219	0.309735	0.0043	0.015	0.308543		1	58	41	0	0	0	0	0	0	0	0	0	0	0	0	0	0	0	0	0	0	0	0	0	0	0	0	0	0
317	Rat	Liver	Crj:CD(SD)IGS	Gavage	in vivo	Repeat	MXS	61	moxisylyte	Low	50	mg/kg	15day	0.0277	0.0568	0.230769	0.0641	0.137	0.226131	0.0257511	0	0	1	0	0	0	0	0	0	0	0	0	0	0	0	0	0	0	0	0	0	0	0	0	0	0	0	0	0
317	Rat	Liver	Crj:CD(SD)IGS	Gavage	in vivo	Repeat	MXS	61	moxisylyte	Middle	150	mg/kg	15day	0.1334	0.202	0.185841	0.4638	0.62	0.146734	0	0	0	0	0	0	0	0	0	0	0	0	0	0	0	0	0	0	0	0	0	0	0	0	0	0	0	0	0	0
317	Rat	Liver	Crj:CD(SD)IGS	Gavage	in vivo	Repeat	MXS	61	moxisylyte	High	500	mg/kg	15day	0.002	0.00639	0.274336	0.0131	0.0386	0.269347	0.00826446	0	10	15	0	0	0	0	0	0	0	0	0	0	0	0	0	0	0	0	0	0	0	0	0	0	0	0	0	0
317	Rat	Liver	Crj:CD(SD)IGS	Gavage	in vivo	Repeat	MXS	61	moxisylyte	Low	50	mg/kg	29day	0.0004	0.00159	0.423077	0.0007	0.00328	0.413065	0.177778	1	33	28	0	0	0	0	0	0	0	0	0	0	0	0	0	0	0	0	0	0	0	0	0	0	0	0	0	0
317	Rat	Liver	Crj:CD(SD)IGS	Gavage	in vivo	Repeat	MXS	61	moxisylyte	Middle	150	mg/kg	29day	0.0013	0.00437	0.384615	0.0207	0.0556	0.280402	0.315068	1	0	0	0	0	0	0	0	0	0	0	0	0	0	0	0	0	0	0	0	0	0	0	0	0	0	0	0	0
317	Rat	Liver	Crj:CD(SD)IGS	Gavage	in vivo	Repeat	MXS	61	moxisylyte	High	500	mg/kg	29day	0.0001	0.000487	0.576923	0.0006	0.0029	0.390955	0.12766	1	207	59	0	0	0	0	0	0	0	0	0	0	0	0	0	0	0	0	0	0	0	0	0	0	0	0	0	0
151	Rat	Liver	Crj:CD(SD)IGS	Gavage	in vivo	Repeat	NFT	20	nitrofurantoin	Low	10	mg/kg	4day	0.3682	0.442	0.212389	0.7235	0.834	0.139698	0.0277778	0	0	0	0	0	0	0	0	0	0	0	0	0	0	0	0	0	0	0	0	0	0	0	0	0	0	0	0	0
151	Rat	Liver	Crj:CD(SD)IGS	Gavage	in vivo	Repeat	NFT	20	nitrofurantoin	Middle	30	mg/kg	4day	0.0312	0.0631	0.256637	0.0465	0.107	0.233166	0	0	0	6	1	1	0	0	0	1	1	2	0	0	0	0	0	0	0	0	0	0	0	0	0	0	0	0	0	0
151	Rat	Liver	Crj:CD(SD)IGS	Gavage	in vivo	Repeat	NFT	20	nitrofurantoin	High	100	mg/kg	4day	0.1614	0.235	0.170732	0.1567	0.276	0.18191	0	0	3	10	1	1	0	0	0	1	1	2	0	0	0	0	0	0	0	0	0	0	0	0	0	0	0	0	0	0
151	Rat	Liver	Crj:CD(SD)IGS	Gavage	in vivo	Repeat	NFT	20	nitrofurantoin	Low	10	mg/kg	8day	0.4592	0.52	0.150442	0.778	0.871	0.127638	0	0	0	0	1	1	0	0	0	1	1	2	0	0	0	0	0	0	0	0	0	0	0	0	0	0	0	0	0	0
151	Rat	Liver	Crj:CD(SD)IGS	Gavage	in vivo	Repeat	NFT	20	nitrofurantoin	Middle	30	mg/kg	8day	0.1807	0.258	0.192982	0.4245	0.582	0.151759	0	0	1	0	1	1	0	0	0	1	1	2	0	0	0	0	0	0	0	0	0	0	0	0	0	0	0	0	0	0
151	Rat	Liver	Crj:CD(SD)IGS	Gavage	in vivo	Repeat	NFT	20	nitrofurantoin	High	100	mg/kg	8day	0.0133	0.0316	0.346154	0.0778	0.161	0.19598	0.4375	1	1	1	3	3	0	0	0	3	3	6	0	0	0	0	0	0	0	0	0	0	0	0	0	0	0	0	0	0
151	Rat	Liver	Crj:CD(SD)IGS	Gavage	in vivo	Repeat	NFT	20	nitrofurantoin	Low	10	mg/kg	15day	0.0263	0.0546	0.256637	0.4296	0.587	0.158794	0	0	0	0	0	0	0	0	0	0	0	0	0	0	0	0	0	0	0	0	0	0	0	0	0	0	0	0	0	0
151	Rat	Liver	Crj:CD(SD)IGS	Gavage	in vivo	Repeat	NFT	20	nitrofurantoin	Middle	30	mg/kg	15day	0.0619	0.11	0.231707	0.3454	0.505	0.18593	0	0	0	0	3	3	0	0	0	2	2	4	0	0	0	0	0	0	0	1	1	2	0	0	0	0	0	0	0	0
151	Rat	Liver	Crj:CD(SD)IGS	Gavage	in vivo	Repeat	NFT	20	nitrofurantoin	High	100	mg/kg	15day	0.0083	0.0213	0.268293	0.1415	0.256	0.194975	0.0912548	0	1	2	3	3	0	0	0	3	3	6	0	0	0	0	0	0	0	0	0	0	0	0	0	0	0	0	0	0
151	Rat	Liver	Crj:CD(SD)IGS	Gavage	in vivo	Repeat	NFT	20	nitrofurantoin	Low	10	mg/kg	29day	0.1297	0.197	0.182927	0.4378	0.594	0.161809	0	0	0	0	3	3	0	0	0	3	3	6	0	0	0	0	0	0	0	0	0	0	0	0	0	0	0	0	0	0
151	Rat	Liver	Crj:CD(SD)IGS	Gavage	in vivo	Repeat	NFT	20	nitrofurantoin	Middle	30	mg/kg	29day	0.1923	0.27	0.20354	0.5115	0.667	0.158794	0	0	0	0	1	1	0	0	0	1	1	2	0	0	0	0	0	0	0	0	0	0	0	0	0	0	0	0	0	0
151	Rat	Liver	Crj:CD(SD)IGS	Gavage	in vivo	Repeat	NFT	20	nitrofurantoin	High	100	mg/kg	29day	0.0045	0.0126	0.317073	0.0301	0.0749	0.226131	0.0689655	1	21	17	2	2	0	0	0	2	2	4	0	0	0	0	0	0	0	0	0	0	0	0	0	0	0	0	0	0
326	Rat	Liver	Crj:CD(SD)IGS	Gavage	in vivo	Repeat	NFZ	65	nitrofurazone	Low	10	mg/kg	4day	0.3127	0.391	0.192308	0.8633	0.932	0.105528	0	0	2	4	0	0	0	0	0	0	0	0	0	0	0	0	0	0	0	0	0	0	0	0	0	0	0	0	0	0
326	Rat	Liver	Crj:CD(SD)IGS	Gavage	in vivo	Repeat	NFZ	65	nitrofurazone	Middle	30	mg/kg	4day	0.3278	0.405	0.157895	0.5704	0.712	0.137688	0.0638298	0	1	0	0	0	0	0	0	0	0	0	0	0	0	0	0	0	0	0	0	0	0	0	0	0	0	0	0	0
326	Rat	Liver	Crj:CD(SD)IGS	Gavage	in vivo	Repeat	NFZ	65	nitrofurazone	High	100	mg/kg	4day	0.0632	0.111	0.245614	0.0647	0.138	0.240201	0	0	116	126	0	0	0	0	0	0	0	0	0	0	0	0	0	0	0	0	0	0	0	0	0	0	0	0	0	0
326	Rat	Liver	Crj:CD(SD)IGS	Gavage	in vivo	Repeat	NFZ	65	nitrofurazone	Low	10	mg/kg	8day	0.8519	0.861	0.115044	0.9784	0.992	0.0834171	0	0	0	0	0	0	0	0	0	0	0	0	0	0	0	0	0	0	0	0	0	0	0	0	0	0	0	0	0	0
326	Rat	Liver	Crj:CD(SD)IGS	Gavage	in vivo	Repeat	NFZ	65	nitrofurazone	Middle	30	mg/kg	8day	0.4384	0.502	0.159292	0.2758	0.424	0.171859	0.188679	0	4	0	0	0	0	0	0	0	0	0	0	0	0	0	0	0	0	0	0	0	0	0	0	0	0	0	0	0
326	Rat	Liver	Crj:CD(SD)IGS	Gavage	in vivo	Repeat	NFZ	65	nitrofurazone	High	100	mg/kg	8day	0.1246	0.19	0.231707	0.1163	0.217	0.219095	0.0232558	0	87	66	1	0	0	0	0	0	0	0	0	0	0	0	0	0	0	0	0	0	0	0	0	0	1	1	0	0
326	Rat	Liver	Crj:CD(SD)IGS	Gavage	in vivo	Repeat	NFZ	65	nitrofurazone	Low	10	mg/kg	15day	0.0243	0.051	0.365854	0.0794	0.163	0.257286	0	0	3	0	1	1	1	0	0	1	1	3	0	0	0	0	0	0	0	0	0	0	0	0	0	0	0	0	0	0
326	Rat	Liver	Crj:CD(SD)IGS	Gavage	in vivo	Repeat	NFZ	65	nitrofurazone	Middle	30	mg/kg	15day	0.6176	0.657	0.159292	0.6135	0.747	0.139698	0	0	2	1	0	0	0	0	0	0	0	0	0	0	0	0	0	0	0	0	0	0	0	0	0	0	0	0	0	0
326	Rat	Liver	Crj:CD(SD)IGS	Gavage	in vivo	Repeat	NFZ	65	nitrofurazone	High	100	mg/kg	15day	0.0081	0.0208	0.353982	0.0037	0.0133	0.344724	0.108434	1	585	257	1	1	0	0	0	0	0	0	0	0	0	0	0	0	0	1	1	2	0	0	0	0	0	0	0	0
326	Rat	Liver	Crj:CD(SD)IGS	Gavage	in vivo	Repeat	NFZ	65	nitrofurazone	Low	10	mg/kg	29day	0.3427	0.419	0.192308	0.7009	0.814	0.137688	0	0	0	0	0	0	0	0	0	0	0	0	0	0	0	0	0	0	0	0	0	0	0	0	0	0	0	0	0	0
326	Rat	Liver	Crj:CD(SD)IGS	Gavage	in vivo	Repeat	NFZ	65	nitrofurazone	Middle	30	mg/kg	29day	0.3606	0.434	0.230769	0.5037	0.661	0.150754	0	0	0	0	1	1	0	0	0	0	0	0	0	0	0	0	0	0	0	1	1	2	0	0	0	0	0	0	0	0
326	Rat	Liver	Crj:CD(SD)IGS	Gavage	in vivo	Repeat	NFZ	65	nitrofurazone	High	100	mg/kg	29day	0.0005	0.00191	0.384615	0.0043	0.015	0.346734	0	1	220	233	2	2	0	0	0	0	0	0	0	0	0	0	0	0	0	1	1	2	0	0	0	0	0	0	0	0
387	Rat	Liver	Crj:CD(SD)IGS	Gavage	in vivo	Repeat	NIC	81	nicotinic acid	Low	100	mg/kg	4day	0.0422	0.0804	0.269231	0.3508	0.51	0.165829	0.037037	0	0	0	0	0	0	0	0	0	0	0	0	0	0	0	0	0	0	0	0	0	0	0	0	0	0	0	0	0
387	Rat	Liver	Crj:CD(SD)IGS	Gavage	in vivo	Repeat	NIC	81	nicotinic acid	Middle	300	mg/kg	4day	0.0463	0.0867	0.307692	0.3727	0.534	0.169849	0	0	0	0	0	0	0	0	0	0	0	0	0	0	0	0	0	0	0	0	0	0	0	0	0	0	0	0	0	0
387	Rat	Liver	Crj:CD(SD)IGS	Gavage	in vivo	Repeat	NIC	81	nicotinic acid	High	1000	mg/kg	4day	0.0173	0.0389	0.280488	0.0134	0.0392	0.228141	0.201646	0	4	13	0	0	0	0	0	0	0	0	0	0	0	0	0	0	0	0	0	0	0	0	0	0	0	0	0	0
387	Rat	Liver	Crj:CD(SD)IGS	Gavage	in vivo	Repeat	NIC	81	nicotinic acid	Low	100	mg/kg	8day	0.3608	0.434	0.159292	0.4457	0.603	0.156784	0.8	0	0	0	0	0	0	0	0	0	0	0	0	0	0	0	0	0	0	0	0	0	0	0	0	0	0	0	0	0
387	Rat	Liver	Crj:CD(SD)IGS	Gavage	in vivo	Repeat	NIC	81	nicotinic acid	Middle	300	mg/kg	8day	0.0025	0.00775	0.346154	0.2315	0.371	0.18392	0.333333	1	0	0	0	0	0	0	0	0	0	0	0	0	0	0	0	0	0	0	0	0	0	0	0	0	0	0	0	0
387	Rat	Liver	Crj:CD(SD)IGS	Gavage	in vivo	Repeat	NIC	81	nicotinic acid	High	1000	mg/kg	8day	0.0001	0.000487	0.346154	0.0003	0.00167	0.301508	0.0097561	1	122	29	0	0	0	0	0	0	0	0	0	0	0	0	0	0	0	0	0	0	0	0	0	0	0	0	0	0
387	Rat	Liver	Crj:CD(SD)IGS	Gavage	in vivo	Repeat	NIC	81	nicotinic acid	Low	100	mg/kg	15day	0.4149	0.483	0.150442	0.8822	0.947	0.127638	0.0877193	0	0	0	0	0	0	0	0	0	0	0	0	0	0	0	0	0	0	0	0	0	0	0	0	0	0	0	0	0
387	Rat	Liver	Crj:CD(SD)IGS	Gavage	in vivo	Repeat	NIC	81	nicotinic acid	Middle	300	mg/kg	15day	0.0427	0.0811	0.346154	0.4418	0.598	0.156784	0	0	2	2	0	0	0	0	0	0	0	0	0	0	0	0	0	0	0	0	0	0	0	0	0	0	0	0	0	0
387	Rat	Liver	Crj:CD(SD)IGS	Gavage	in vivo	Repeat	NIC	81	nicotinic acid	High	1000	mg/kg	15day	0.0008	0.00287	0.423077	0.0773	0.16	0.182915	0.0130719	1	26	21	0	0	0	0	0	0	0	0	0	0	0	0	0	0	0	0	0	0	0	0	0	0	0	0	0	0
387	Rat	Liver	Crj:CD(SD)IGS	Gavage	in vivo	Repeat	NIC	81	nicotinic acid	Low	100	mg/kg	29day	0.0011	0.0038	0.298246	0.0755	0.157	0.20804		0	0	0	0	0	0	0	0	0	0	0	0	0	0	0	0	0	0	0	0	0	0	0	0	0	0	0	0	0
387	Rat	Liver	Crj:CD(SD)IGS	Gavage	in vivo	Repeat	NIC	81	nicotinic acid	Middle	300	mg/kg	29day	0.0022	0.00691	0.307692	0.013	0.0385	0.229146	0.5	1	0	0	0	0	0	0	0	0	0	0	0	0	0	0	0	0	0	0	0	0	0	0	0	0	0	0	0	0
387	Rat	Liver	Crj:CD(SD)IGS	Gavage	in vivo	Repeat	NIC	81	nicotinic acid	High	1000	mg/kg	29day	0.0002	0.000889	0.333333	0.0021	0.00829	0.273367	0	1	0	1	0	0	0	0	0	0	0	0	0	0	0	0	0	0	0	0	0	0	0	0	0	0	0	0	0	0
411	Rat	Liver	Crj:CD(SD)IGS	Gavage	in vivo	Repeat	NIF	91	nifedipine	Low	100	mg/kg	4day	0.0938	0.152	0.212389	0.2909	0.442	0.164824	0.222222	0	8	2	0	0	0	0	0	0	0	0	0	0	0	0	0	0	0	0	0	0	0	0	0	0	0	0	0	0
411	Rat	Liver	Crj:CD(SD)IGS	Gavage	in vivo	Repeat	NIF	91	nifedipine	Middle	300	mg/kg	4day	0.0032	0.00952	0.280488	0.0398	0.094	0.217085	0.145161	0	54	13	0	0	0	0	0	0	0	0	0	0	0	0	0	0	0	0	0	0	0	0	0	0	0	0	0	0
411	Rat	Liver	Crj:CD(SD)IGS	Gavage	in vivo	Repeat	NIF	91	nifedipine	High	1000	mg/kg	4day	0.0001	0.000487	0.45122	0.0001	0.00064	0.373869	0.0783133	1	524	303	0	0	0	0	0	0	0	0	0	0	0	0	0	0	0	0	0	0	0	0	0	0	0	0	0	0
411	Rat	Liver	Crj:CD(SD)IGS	Gavage	in vivo	Repeat	NIF	91	nifedipine	Low	100	mg/kg	8day	0.0968	0.155	0.230769	0.2446	0.387	0.173869		0	3	0	0	0	0	0	0	0	0	0	0	0	0	0	0	0	0	0	0	0	0	0	0	0	0	0	0	0
411	Rat	Liver	Crj:CD(SD)IGS	Gavage	in vivo	Repeat	NIF	91	nifedipine	Middle	300	mg/kg	8day	0.32	0.398	0.168142	0.3332	0.49	0.167839	0.0454545	0	8	1	0	0	0	0	0	0	0	0	0	0	0	0	0	0	0	0	0	0	0	0	0	0	0	0	0	0
411	Rat	Liver	Crj:CD(SD)IGS	Gavage	in vivo	Repeat	NIF	91	nifedipine	High	1000	mg/kg	8day	0.0094	0.0237	0.307692	0.0206	0.0554	0.226131	0	1	60	37	0	0	0	0	0	0	0	0	0	0	0	0	0	0	0	0	0	0	0	0	0	0	0	0	0	0
411	Rat	Liver	Crj:CD(SD)IGS	Gavage	in vivo	Repeat	NIF	91	nifedipine	Low	100	mg/kg	15day	0.0358	0.0708	0.247788	0.0068	0.0221	0.253266	0.0714286	0	4	1	0	0	0	0	0	0	0	0	0	0	0	0	0	0	0	0	0	0	0	0	0	0	0	0	0	0
411	Rat	Liver	Crj:CD(SD)IGS	Gavage	in vivo	Repeat	NIF	91	nifedipine	Middle	300	mg/kg	15day	0.0001	0.000487	0.371681	0.0014	0.00584	0.310553	0.0769231	1	15	3	0	0	0	0	0	0	0	0	0	0	0	0	0	0	0	0	0	0	0	0	0	0	0	0	0	0
411	Rat	Liver	Crj:CD(SD)IGS	Gavage	in vivo	Repeat	NIF	91	nifedipine	High	1000	mg/kg	15day	0.0001	0.000487	0.40708	0.0002	0.00117	0.356784	0.0217391	1	42	19	2	2	0	0	0	0	0	0	0	0	0	0	0	0	0	0	0	0	0	0	0	0	0	0	0	0
411	Rat	Liver	Crj:CD(SD)IGS	Gavage	in vivo	Repeat	NIF	91	nifedipine	Low	100	mg/kg	29day	0.08	0.134	0.243902	0.0806	0.165	0.215075	0	0	4	1	0	0	0	0	0	0	0	0	0	0	0	0	0	0	0	0	0	0	0	0	0	0	0	0	0	0
411	Rat	Liver	Crj:CD(SD)IGS	Gavage	in vivo	Repeat	NIF	91	nifedipine	Middle	300	mg/kg	29day	0.0471	0.0879	0.231707	0.0571	0.126	0.217085	0	0	20	6	2	2	0	0	0	0	0	0	0	0	0	0	0	0	0	0	0	0	0	0	0	0	0	0	0	0
411	Rat	Liver	Crj:CD(SD)IGS	Gavage	in vivo	Repeat	NIF	91	nifedipine	High	1000	mg/kg	29day	0.0164	0.0373	0.265487	0.0275	0.0698	0.221106		0	29	22	4	4	0	0	0	0	0	0	0	0	0	0	0	0	0	0	0	0	0	0	0	0	0	0	0	0
587	Rat	Liver	Crj:CD(SD)IGS	Gavage	in vivo	Repeat	NIM	136	nimesulide	Low	10	mg/kg	4day	0.4135	0.482	0.141593	0.5555	0.698	0.153769	0.48	0	1	2	1	1	0	0	0	0	0	0	0	0	0	0	0	0	0	0	0	0	0	0	0	0	0	0	0	1
587	Rat	Liver	Crj:CD(SD)IGS	Gavage	in vivo	Repeat	NIM	136	nimesulide	Middle	30	mg/kg	4day	0.2014	0.28	0.269231	0.5942	0.729	0.146734	0.181818	0	1	2	1	1	0	0	0	0	0	0	0	0	0	0	0	0	0	0	0	0	0	0	0	0	0	0	0	1
587	Rat	Liver	Crj:CD(SD)IGS	Gavage	in vivo	Repeat	NIM	136	nimesulide	High	100	mg/kg	4day	0.0004	0.00159	0.333333	0.0005	0.00245	0.307538	0.107143	1	97	145	5	5	2	0	0	0	0	0	0	0	0	0	0	0	0	0	0	0	0	0	0	0	0	0	0	0
587	Rat	Liver	Crj:CD(SD)IGS	Gavage	in vivo	Repeat	NIM	136	nimesulide	Low	10	mg/kg	8day	0.1124	0.175	0.263158	0.0949	0.185	0.217085	0.152174	0	0	0	1	1	0	0	0	0	0	0	0	0	0	0	0	0	0	0	0	0	0	0	0	0	0	0	0	1
587	Rat	Liver	Crj:CD(SD)IGS	Gavage	in vivo	Repeat	NIM	136	nimesulide	Middle	30	mg/kg	8day	0.0701	0.121	0.269231	0.0352	0.0851	0.245226	0	0	1	0	4	4	0	0	0	0	0	0	0	0	0	0	0	0	0	0	0	0	0	0	0	0	0	0	0	1
587	Rat	Liver	Crj:CD(SD)IGS	Gavage	in vivo	Repeat	NIM	136	nimesulide	High	100	mg/kg	8day	0.0001	0.000487	0.385965	0.0001	0.00064	0.40201		1	101	86	13	12	5	0	0	0	0	0	0	0	0	0	0	0	0	2	2	4	0	0	0	0	1	1	0	2
587	Rat	Liver	Crj:CD(SD)IGS	Gavage	in vivo	Repeat	NIM	136	nimesulide	Low	10	mg/kg	15day	0.0007	0.00254	0.280702	0.0129	0.0383	0.274372	0	0	11	5	2	2	0	0	0	0	0	0	0	0	0	0	0	0	0	1	1	2	0	0	0	0	0	0	0	1
587	Rat	Liver	Crj:CD(SD)IGS	Gavage	in vivo	Repeat	NIM	136	nimesulide	Middle	30	mg/kg	15day	0.0958	0.154	0.280702	0.7134	0.825	0.139698	0.10219	0	4	0	6	6	0	0	0	0	0	0	0	0	0	0	0	0	0	1	1	2	0	0	0	0	0	0	0	2
587	Rat	Liver	Crj:CD(SD)IGS	Gavage	in vivo	Repeat	NIM	136	nimesulide	High	100	mg/kg	15day	0.0003	0.00126	0.333333	0.003	0.011	0.291457	0.2	1	236	236	10	10	8	0	0	0	0	0	0	0	0	0	0	0	0	0	0	0	0	0	0	0	0	0	0	0
587	Rat	Liver	Crj:CD(SD)IGS	Gavage	in vivo	Repeat	NIM	136	nimesulide	Low	10	mg/kg	29day	0.0322	0.0647	0.238938	0.0629	0.135	0.215075	0	0	1	1	3	3	0	0	0	0	0	0	0	0	0	0	1	1	2	0	0	0	0	0	0	0	0	0	0	2
587	Rat	Liver	Crj:CD(SD)IGS	Gavage	in vivo	Repeat	NIM	136	nimesulide	Middle	30	mg/kg	29day	0.2394	0.32	0.269231	0.3306	0.487	0.170854	0	0	1	1	13	13	2	0	0	0	0	0	0	0	0	0	0	0	0	1	1	2	0	0	0	0	0	0	0	3
587	Rat	Liver	Crj:CD(SD)IGS	Gavage	in vivo	Repeat	NIM	136	nimesulide	High	100	mg/kg	29day	0.0033	0.00976	0.336283	0.0019	0.0076	0.295477	0	1	115	80	11	11	10	7	0	0	0	0	0	0	0	0	0	0	0	0	0	0	0	0	0	0	0	0	0	1
598	Rat	Liver	Crj:CD(SD)IGS	Gavage	in vivo	Repeat	NPAA	140	phenylanthranilic acid	Low	100	mg/kg	4day	0.5512	0.601	0.146341	0.6442	0.77	0.136683	0.12782	0	3	1	0	0	0	0	0	0	0	0	0	0	0	0	0	0	0	0	0	0	0	0	0	0	0	0	0	0
598	Rat	Liver	Crj:CD(SD)IGS	Gavage	in vivo	Repeat	NPAA	140	phenylanthranilic acid	Middle	300	mg/kg	4day	0.5246	0.578	0.159292	0.4234	0.581	0.161809	0.0652174	0	12	2	0	0	0	0	0	0	0	0	0	0	0	0	0	0	0	0	0	0	0	0	0	0	0	0	0	0
598	Rat	Liver	Crj:CD(SD)IGS	Gavage	in vivo	Repeat	NPAA	140	phenylanthranilic acid	High	1000	mg/kg	4day	0.0004	0.00159	0.692308	0.0005	0.00245	0.352764	0.397351	1	210	291	2	0	0	0	0	0	0	0	0	0	0	0	0	0	0	0	0	0	0	0	0	0	2	2	0	0
598	Rat	Liver	Crj:CD(SD)IGS	Gavage	in vivo	Repeat	NPAA	140	phenylanthranilic acid	Low	100	mg/kg	8day	0.5247	0.578	0.158537	0.8916	0.951	0.102513	0.00787402	0	0	0	0	0	0	0	0	0	0	0	0	0	0	0	0	0	0	0	0	0	0	0	0	0	0	0	0	0
598	Rat	Liver	Crj:CD(SD)IGS	Gavage	in vivo	Repeat	NPAA	140	phenylanthranilic acid	Middle	300	mg/kg	8day	0.2322	0.313	0.195122	0.3763	0.537	0.18191	0	0	0	2	0	0	0	0	0	0	0	0	0	0	0	0	0	0	0	0	0	0	0	0	0	0	0	0	0	0
598	Rat	Liver	Crj:CD(SD)IGS	Gavage	in vivo	Repeat	NPAA	140	phenylanthranilic acid	High	1000	mg/kg	8day	0.0031	0.00925	0.317073	0.0273	0.0697	0.254271	0	1	62	36	2	0	0	0	0	0	0	0	0	0	0	0	0	0	0	0	0	0	0	0	0	0	2	2	0	0
598	Rat	Liver	Crj:CD(SD)IGS	Gavage	in vivo	Repeat	NPAA	140	phenylanthranilic acid	Low	100	mg/kg	15day	0.2613	0.342	0.19469	0.4518	0.608	0.141709	1	0	0	0	0	0	0	0	0	0	0	0	0	0	0	0	0	0	0	0	0	0	0	0	0	0	0	0	0	0
598	Rat	Liver	Crj:CD(SD)IGS	Gavage	in vivo	Repeat	NPAA	140	phenylanthranilic acid	Middle	300	mg/kg	15day	0.3887	0.459	0.175439	0.63	0.757	0.141709	0	0	1	0	0	0	0	0	0	0	0	0	0	0	0	0	0	0	0	0	0	0	0	0	0	0	0	0	0	0
598	Rat	Liver	Crj:CD(SD)IGS	Gavage	in vivo	Repeat	NPAA	140	phenylanthranilic acid	High	1000	mg/kg	15day	0.0001	0.000487	0.439024	0.0001	0.00064	0.392965	0.181818	1	310	348	3	1	1	1	0	0	0	0	0	0	0	0	0	0	0	0	0	0	0	0	0	0	2	2	0	0
598	Rat	Liver	Crj:CD(SD)IGS	Gavage	in vivo	Repeat	NPAA	140	phenylanthranilic acid	Low	100	mg/kg	29day	0.3802	0.451	0.157895	0.7179	0.829	0.122613	0	0	0	0	0	0	0	0	0	0	0	0	0	0	0	0	0	0	0	0	0	0	0	0	0	0	0	0	0	0
598	Rat	Liver	Crj:CD(SD)IGS	Gavage	in vivo	Repeat	NPAA	140	phenylanthranilic acid	Middle	300	mg/kg	29day	0.4508	0.512	0.170732	0.5494	0.692	0.157789	0.135659	0	1	4	0	0	0	0	0	0	0	0	0	0	0	0	0	0	0	0	0	0	0	0	0	0	0	0	0	0
598	Rat	Liver	Crj:CD(SD)IGS	Gavage	in vivo	Repeat	NPAA	140	phenylanthranilic acid	High	1000	mg/kg	29day	0.3046	0.384	0.231707	0.1693	0.292	0.19799	0	0	24	43	3	0	0	0	0	0	0	0	0	0	0	0	0	0	0	0	0	0	0	0	0	0	3	3	0	0
348	Rat	Liver	Crj:CD(SD)IGS	Gavage	in vivo	Repeat	NPX	73	naproxen	Low	6	mg/kg	4day	0.5403	0.593	0.192308	0.5211	0.675	0.139698	0	0	0	0	0	0	0	0	0	0	0	0	0	0	0	0	0	0	0	0	0	0	0	0	0	0	0	0	0	0
348	Rat	Liver	Crj:CD(SD)IGS	Gavage	in vivo	Repeat	NPX	73	naproxen	Middle	20	mg/kg	4day	0.038	0.074	0.333333	0.0633	0.136	0.291457	0	0	189	427	0	0	0	0	0	0	0	0	0	0	0	0	0	0	0	0	0	0	0	0	0	0	0	0	0	0
348	Rat	Liver	Crj:CD(SD)IGS	Gavage	in vivo	Repeat	NPX	73	naproxen	High	60	mg/kg	4day	0.0001	0.000487	0.769231	0.0001	0.00064	0.527638	0.117264	1	1360	1519	7	7	7	1	0	0	0	0	0	0	0	0	0	0	0	1	1	3	0	0	0	0	0	0	0	0
348	Rat	Liver	Crj:CD(SD)IGS	Gavage	in vivo	Repeat	NPX	73	naproxen	Low	6	mg/kg	8day	0.2825	0.362	0.192982	0.627	0.754	0.129648	0.16129	0	31	42	0	0	0	0	0	0	0	0	0	0	0	0	0	0	0	0	0	0	0	0	0	0	0	0	0	0
348	Rat	Liver	Crj:CD(SD)IGS	Gavage	in vivo	Repeat	NPX	73	naproxen	Middle	20	mg/kg	8day	0.0771	0.131	0.384615	0.1935	0.322	0.19799		0	80	94	0	0	0	0	0	0	0	0	0	0	0	0	0	0	0	0	0	0	0	0	0	0	0	0	0	0
348	Rat	Liver	Crj:CD(SD)IGS	Gavage	in vivo	Repeat	NPX	73	naproxen	High	60	mg/kg	8day	0.0001	0.000487	0.653846	0.0004	0.0021	0.446231	0	1	835	1267	5	4	4	0	0	0	0	0	0	0	0	0	0	0	0	0	0	0	0	0	0	0	1	1	0	0
348	Rat	Liver	Crj:CD(SD)IGS	Gavage	in vivo	Repeat	NPX	73	naproxen	Low	6	mg/kg	15day	0.1055	0.166	0.269231	0.2646	0.412	0.175879	0.0363636	0	2	3	0	0	0	0	0	0	0	0	0	0	0	0	0	0	0	0	0	0	0	0	0	0	0	0	0	0
348	Rat	Liver	Crj:CD(SD)IGS	Gavage	in vivo	Repeat	NPX	73	naproxen	Middle	20	mg/kg	15day	0.0541	0.098	0.307692	0.1004	0.193	0.247236	0	0	5	4	0	0	0	0	0	0	0	0	0	0	0	0	0	0	0	0	0	0	0	0	0	0	0	0	0	0
348	Rat	Liver	Crj:CD(SD)IGS	Gavage	in vivo	Repeat	NPX	73	naproxen	High	60	mg/kg	15day	0.0001	0.000487	0.512195	0.0004	0.0021	0.452261	0	1	984	1329	8	3	3	0	0	0	0	0	0	0	0	0	0	0	0	0	0	0	0	0	0	0	5	5	0	0
348	Rat	Liver	Crj:CD(SD)IGS	Gavage	in vivo	Repeat	NPX	73	naproxen	Low	6	mg/kg	29day	0.089	0.145	0.280702	0.2276	0.366	0.18191	0.133333	0	60	50	0	0	0	0	0	0	0	0	0	0	0	0	0	0	0	0	0	0	0	0	0	0	0	0	0	0
348	Rat	Liver	Crj:CD(SD)IGS	Gavage	in vivo	Repeat	NPX	73	naproxen	Middle	20	mg/kg	29day	0.0235	0.0496	0.315789	0.2685	0.416	0.173869	0.011236	1	101	73	0	0	0	0	0	0	0	0	0	0	0	0	0	0	0	0	0	0	0	0	0	0	0	0	0	0
124	Rat	Liver	Crj:CD(SD)IGS	Gavage	in vivo	Repeat	OPZ	12	omeprazole	Low	100	mg/kg	4day	0.9105	0.913	0.0877193	0.9994	1	0.079397	0	0	2	2	1	1	0	0	0	0	0	0	0	0	0	0	0	0	0	1	1	2	0	0	0	0	0	0	0	0
124	Rat	Liver	Crj:CD(SD)IGS	Gavage	in vivo	Repeat	OPZ	12	omeprazole	Middle	300	mg/kg	4day	0.2966	0.376	0.263158	0.2692	0.416	0.180905	0	0	15	14	0	0	0	0	0	0	0	0	0	0	0	0	0	0	0	0	0	0	0	0	0	0	0	0	0	0
124	Rat	Liver	Crj:CD(SD)IGS	Gavage	in vivo	Repeat	OPZ	12	omeprazole	High	1000	mg/kg	4day	0.0001	0.000487	0.5	0.0001	0.00064	0.451256	0	1	1053	1123	4	4	4	0	0	0	0	0	0	0	0	0	0	0	0	0	0	0	0	0	0	0	0	0	0	0
124	Rat	Liver	Crj:CD(SD)IGS	Gavage	in vivo	Repeat	OPZ	12	omeprazole	Low	100	mg/kg	8day	0.1234	0.189	0.158537	0.5504	0.693	0.140704	0.276596	0	2	1	2	2	0	0	0	1	1	2	0	0	0	0	0	0	0	1	1	2	0	0	0	0	0	0	0	0
124	Rat	Liver	Crj:CD(SD)IGS	Gavage	in vivo	Repeat	OPZ	12	omeprazole	Middle	300	mg/kg	8day	0.0108	0.0267	0.280488	0.1863	0.313	0.188945	0.0361011	0	31	22	1	1	0	0	0	1	1	2	0	0	0	0	0	0	0	0	0	0	0	0	0	0	0	0	0	0
124	Rat	Liver	Crj:CD(SD)IGS	Gavage	in vivo	Repeat	OPZ	12	omeprazole	High	1000	mg/kg	8day	0.0019	0.00614	0.336283	0.0068	0.0221	0.278392	0.0178571	1	395	313	5	5	3	1	0	2	2	4	0	0	0	0	0	0	0	0	0	0	0	0	0	0	0	0	0	0
124	Rat	Liver	Crj:CD(SD)IGS	Gavage	in vivo	Repeat	OPZ	12	omeprazole	Low	100	mg/kg	15day	0.3495	0.424	0.192982	0.3209	0.476	0.178894	0	0	1	0	0	0	0	0	0	0	0	0	0	0	0	0	0	0	0	0	0	0	0	0	0	0	0	0	0	0
124	Rat	Liver	Crj:CD(SD)IGS	Gavage	in vivo	Repeat	OPZ	12	omeprazole	Middle	300	mg/kg	15day	0.0335	0.0669	0.283186	0.1077	0.204	0.221106	0.107527	0	19	16	8	8	5	0	0	2	2	4	0	0	0	0	0	0	0	1	1	2	0	0	0	0	0	0	0	0
124	Rat	Liver	Crj:CD(SD)IGS	Gavage	in vivo	Repeat	OPZ	12	omeprazole	High	1000	mg/kg	15day	0.0001	0.000487	0.538462	0.0001	0.00064	0.475377	0	1	852	821	6	6	5	4	0	1	1	2	0	0	0	0	0	0	0	0	0	0	0	0	0	0	0	0	0	0
124	Rat	Liver	Crj:CD(SD)IGS	Gavage	in vivo	Repeat	OPZ	12	omeprazole	Low	100	mg/kg	29day	0.1108	0.173	0.207317	0.2043	0.336	0.198995	0	0	8	2	2	2	2	0	0	0	0	0	0	0	0	0	0	0	0	0	0	0	0	0	0	0	0	0	0	0
124	Rat	Liver	Crj:CD(SD)IGS	Gavage	in vivo	Repeat	OPZ	12	omeprazole	Middle	300	mg/kg	29day	0.0089	0.0227	0.280702	0.0575	0.126	0.233166	0	0	40	31	5	5	5	0	0	0	0	0	0	0	0	0	0	0	0	0	0	0	0	0	0	0	0	0	0	0
124	Rat	Liver	Crj:CD(SD)IGS	Gavage	in vivo	Repeat	OPZ	12	omeprazole	High	1000	mg/kg	29day	0.0001	0.000487	0.368421	0.0016	0.00656	0.328643	0	1	540	416	5	5	5	5	0	0	0	0	0	0	0	0	0	0	0	0	0	0	0	0	0	0	0	0	0	0
607	Rat	Liver	Crj:CD(SD)IGS	intravenous injection	in vivo	Repeat	PAN	143	puromycin aminonucleoside	Low	4	mg/kg	4day	0.7364	0.758	0.115385	0.9549	0.985	0.0773869	0.396985	0	0	0	0	0	0	0	0	0	0	0	0	0	0	0	0	0	0	0	0	0	0	0	0	0	0	0	0	0
607	Rat	Liver	Crj:CD(SD)IGS	intravenous injection	in vivo	Repeat	PAN	143	puromycin aminonucleoside	Middle	12	mg/kg	4day	0.0187	0.0415	0.230769	0.3014	0.455	0.159799	0.0454545	0	9	15	0	0	0	0	0	0	0	0	0	0	0	0	0	0	0	0	0	0	0	0	0	0	0	0	0	0
607	Rat	Liver	Crj:CD(SD)IGS	intravenous injection	in vivo	Repeat	PAN	143	puromycin aminonucleoside	High	40	mg/kg	4day	0.0126	0.0304	0.341463	0.0471	0.108	0.278392	0.184211	1	351	497	5	5	5	0	0	0	0	0	0	0	0	0	0	0	0	0	0	0	0	0	0	0	0	0	0	0
607	Rat	Liver	Crj:CD(SD)IGS	intravenous injection	in vivo	Repeat	PAN	143	puromycin aminonucleoside	Low	4	mg/kg	8day	0.2434	0.323	0.210526	0.6332	0.76	0.109548	0.0426357	0	0	0	0	0	0	0	0	0	0	0	0	0	0	0	0	0	0	0	0	0	0	0	0	0	0	0	0	0
607	Rat	Liver	Crj:CD(SD)IGS	intravenous injection	in vivo	Repeat	PAN	143	puromycin aminonucleoside	Middle	12	mg/kg	8day	0.0617	0.109	0.307692	0.3162	0.472	0.171859	0.0425532	0	179	291	0	0	0	0	0	0	0	0	0	0	0	0	0	0	0	0	0	0	0	0	0	0	0	0	0	0
607	Rat	Liver	Crj:CD(SD)IGS	intravenous injection	in vivo	Repeat	PAN	143	puromycin aminonucleoside	High	40	mg/kg	8day	0.0001	0.000487	0.5	0.0001	0.00064	0.477387	0	1	1279	813	16	16	16	5	1	0	0	0	0	0	0	0	0	0	0	0	0	0	0	0	0	0	0	0	0	0
607	Rat	Liver	Crj:CD(SD)IGS	intravenous injection	in vivo	Repeat	PAN	143	puromycin aminonucleoside	Low	4	mg/kg	15day	0.3461	0.421	0.157895	0.5834	0.721	0.126633	0.0388601	0	2	4	0	0	0	0	0	0	0	0	0	0	0	0	0	0	0	0	0	0	0	0	0	0	0	0	0	0
607	Rat	Liver	Crj:CD(SD)IGS	intravenous injection	in vivo	Repeat	PAN	143	puromycin aminonucleoside	Middle	12	mg/kg	15day	0.0001	0.000487	0.5	0.0032	0.0117	0.352764	0	1	1709	1106	11	11	11	4	0	0	0	0	0	0	0	0	0	0	0	0	0	0	0	0	0	0	0	0	0	0
607	Rat	Liver	Crj:CD(SD)IGS	intravenous injection	in vivo	Repeat	PAN	143	puromycin aminonucleoside	Low	4	mg/kg	29day	0.0001	0.000487	0.5	0.0008	0.00369	0.477387	0	1	2249	1497	0	0	0	0	0	0	0	0	0	0	0	0	0	0	0	0	0	0	0	0	0	0	0	0	0	0
607	Rat	Liver	Crj:CD(SD)IGS	intravenous injection	in vivo	Repeat	PAN	143	puromycin aminonucleoside	Middle	12	mg/kg	29day	0.0001	0.000487	0.469027	0.0009	0.00404	0.392965	0	1	818	715	5	4	4	1	0	0	0	0	0	0	0	0	0	0	0	0	0	0	0	0	0	0	1	1	0	0
432	Rat	Liver	Crj:CD(SD)IGS	Gavage	in vivo	Repeat	PAP	98	papaverine	Low	40	mg/kg	4day	0.6932	0.719	0.140351	0.9162	0.962	0.119598	0	0	0	0	0	0	0	0	0	0	0	0	0	0	0	0	0	0	0	0	0	0	0	0	0	0	0	0	0	0
432	Rat	Liver	Crj:CD(SD)IGS	Gavage	in vivo	Repeat	PAP	98	papaverine	Middle	120	mg/kg	4day	0.0391	0.076	0.346154	0.2156	0.349	0.177889	0.5	0	0	0	0	0	0	0	0	0	0	0	0	0	0	0	0	0	0	0	0	0	0	0	0	0	0	0	0	0
432	Rat	Liver	Crj:CD(SD)IGS	Gavage	in vivo	Repeat	PAP	98	papaverine	High	400	mg/kg	4day	0.0371	0.0727	0.307692	0.0441	0.103	0.213065	0	0	0	2	3	3	3	1	0	0	0	0	0	0	0	0	0	0	0	0	0	0	0	0	0	0	0	0	0	0
432	Rat	Liver	Crj:CD(SD)IGS	Gavage	in vivo	Repeat	PAP	98	papaverine	Low	40	mg/kg	8day	0.2349	0.316	0.230769	0.7305	0.84	0.137688	0.25641	0	0	0	0	0	0	0	0	0	0	0	0	0	0	0	0	0	0	0	0	0	0	0	0	0	0	0	0	0
432	Rat	Liver	Crj:CD(SD)IGS	Gavage	in vivo	Repeat	PAP	98	papaverine	Middle	120	mg/kg	8day	0.0273	0.0562	0.263158	0.0293	0.0734	0.221106	0.0884956	0	0	0	2	2	2	0	0	0	0	0	0	0	0	0	0	0	0	0	0	0	0	0	0	0	0	0	0	0
432	Rat	Liver	Crj:CD(SD)IGS	Gavage	in vivo	Repeat	PAP	98	papaverine	High	400	mg/kg	8day	0.058	0.103	0.269231	0.0146	0.042	0.254271	0.129534	0	0	0	5	5	5	1	0	0	0	0	0	0	0	0	0	0	0	0	0	0	0	0	0	0	0	0	0	0
432	Rat	Liver	Crj:CD(SD)IGS	Gavage	in vivo	Repeat	PAP	98	papaverine	Low	40	mg/kg	15day	0.0803	0.134	0.22807	0.5486	0.692	0.144724	0.0163934	0	0	0	0	0	0	0	0	0	0	0	0	0	0	0	0	0	0	0	0	0	0	0	0	0	0	0	0	0
432	Rat	Liver	Crj:CD(SD)IGS	Gavage	in vivo	Repeat	PAP	98	papaverine	Middle	120	mg/kg	15day	0.0321	0.0647	0.346154	0.0961	0.187	0.207035	0.03125	0	0	0	3	3	3	0	0	0	0	0	0	0	0	0	0	0	0	0	0	0	0	0	0	0	0	0	0	0
432	Rat	Liver	Crj:CD(SD)IGS	Gavage	in vivo	Repeat	PAP	98	papaverine	High	400	mg/kg	15day	0.0005	0.00191	0.346154	0.0026	0.00982	0.244221	0	1	27	27	10	10	10	5	0	0	0	0	0	0	0	0	0	0	0	0	0	0	0	0	0	0	0	0	0	0
432	Rat	Liver	Crj:CD(SD)IGS	Gavage	in vivo	Repeat	PAP	98	papaverine	Low	40	mg/kg	29day	0.3091	0.388	0.22807	0.1467	0.263	0.194975	0.208333	0	0	0	0	0	0	0	0	0	0	0	0	0	0	0	0	0	0	0	0	0	0	0	0	0	0	0	0	0
432	Rat	Liver	Crj:CD(SD)IGS	Gavage	in vivo	Repeat	PAP	98	papaverine	Middle	120	mg/kg	29day	0.0344	0.0685	0.269231	0.0746	0.155	0.190955	0.405405	0	5	12	3	3	3	0	0	0	0	0	0	0	0	0	0	0	0	0	0	0	0	0	0	0	0	0	0	0
432	Rat	Liver	Crj:CD(SD)IGS	Gavage	in vivo	Repeat	PAP	98	papaverine	High	400	mg/kg	29day	0.0002	0.000889	0.346154	0.0014	0.00584	0.272362	0.0454545	1	35	30	9	8	8	3	0	0	0	0	0	0	0	0	0	0	0	0	0	0	0	0	0	0	1	1	0	0
93	Rat	Liver	Crj:CD(SD)IGS	Gavage	in vivo	Repeat	PB	4	phenobarbital	Low	10	mg/kg	4day	0.5569	0.605	0.132743	0.3707	0.532	0.156784	0	0	0	0	0	0	0	0	0	0	0	0	0	0	0	0	0	0	0	0	0	0	0	0	0	0	0	0	0	0
93	Rat	Liver	Crj:CD(SD)IGS	Gavage	in vivo	Repeat	PB	4	phenobarbital	Middle	30	mg/kg	4day	0.0267	0.0553	0.384615	0.0311	0.0768	0.228141	0.0132743	0	19	3	2	2	1	0	0	0	0	0	0	0	0	0	0	0	0	0	0	0	0	0	0	0	0	0	0	0
93	Rat	Liver	Crj:CD(SD)IGS	Gavage	in vivo	Repeat	PB	4	phenobarbital	High	100	mg/kg	4day	0.0001	0.000487	0.353659	0.0001	0.00064	0.348744	0	1	364	256	9	9	0	0	0	0	0	0	0	0	0	0	0	0	0	0	0	0	0	0	0	0	0	0	0	0
93	Rat	Liver	Crj:CD(SD)IGS	Gavage	in vivo	Repeat	PB	4	phenobarbital	Low	10	mg/kg	8day	0.3789	0.451	0.230769	0.5867	0.724	0.160804	0.210526	0	2	0	0	0	0	0	0	0	0	0	0	0	0	0	0	0	0	0	0	0	0	0	0	0	0	0	0	0
93	Rat	Liver	Crj:CD(SD)IGS	Gavage	in vivo	Repeat	PB	4	phenobarbital	Middle	30	mg/kg	8day	0.0891	0.145	0.195122	0.0754	0.157	0.19196	0.278689	0	6	0	8	8	2	0	0	0	0	0	0	0	0	0	0	0	0	0	0	0	0	0	0	0	0	0	0	0
93	Rat	Liver	Crj:CD(SD)IGS	Gavage	in vivo	Repeat	PB	4	phenobarbital	High	100	mg/kg	8day	0.0045	0.0126	0.245614	0.0004	0.0021	0.288442	0	0	88	62	12	12	5	3	0	0	0	0	0	0	0	0	0	0	0	0	0	0	0	0	0	0	0	0	0	0
93	Rat	Liver	Crj:CD(SD)IGS	Gavage	in vivo	Repeat	PB	4	phenobarbital	Low	10	mg/kg	15day	0.0003	0.00126	0.378049	0.0013	0.00552	0.297487	0	1	82	36	0	0	0	0	0	0	0	0	0	0	0	0	0	0	0	0	0	0	0	0	0	0	0	0	0	0
93	Rat	Liver	Crj:CD(SD)IGS	Gavage	in vivo	Repeat	PB	4	phenobarbital	Middle	30	mg/kg	15day	0.2141	0.293	0.212389	0.4787	0.634	0.165829	0	0	11	1	6	6	5	0	0	0	0	0	0	0	0	0	0	0	0	0	0	0	0	0	0	0	0	0	0	0
93	Rat	Liver	Crj:CD(SD)IGS	Gavage	in vivo	Repeat	PB	4	phenobarbital	High	100	mg/kg	15day	0.0001	0.000487	0.365854	0.0001	0.00064	0.349749	0	1	373	404	10	10	7	2	0	0	0	0	0	0	0	0	0	0	0	0	0	0	0	0	0	0	0	0	0	0
93	Rat	Liver	Crj:CD(SD)IGS	Gavage	in vivo	Repeat	PB	4	phenobarbital	Low	10	mg/kg	29day	0.3473	0.422	0.269231	0.389	0.546	0.168844	0.0681818	0	5	2	0	0	0	0	0	0	0	0	0	0	0	0	0	0	0	0	0	0	0	0	0	0	0	0	0	0
93	Rat	Liver	Crj:CD(SD)IGS	Gavage	in vivo	Repeat	PB	4	phenobarbital	Middle	30	mg/kg	29day	0.0001	0.000487	0.329268	0.0151	0.0432	0.232161	0	1	25	12	11	11	8	3	0	0	0	0	0	0	0	0	0	0	0	0	0	0	0	0	0	0	0	0	0	0
93	Rat	Liver	Crj:CD(SD)IGS	Gavage	in vivo	Repeat	PB	4	phenobarbital	High	100	mg/kg	29day	0.0002	0.000889	0.280488	0.0004	0.0021	0.291457	0	0	156	151	12	12	10	10	3	0	0	0	0	0	0	0	0	0	0	0	0	0	0	0	0	0	0	0	0	0
594	Rat	Liver	Crj:CD(SD)IGS	Gavage	in vivo	Repeat	PCT	138	phenacetin	Low	100	mg/kg	4day	0.2424	0.322	0.182927	0.1511	0.27	0.196985	0.0152672	0	6	1	0	0	0	0	0	0	0	0	0	0	0	0	0	0	0	0	0	0	0	0	0	0	0	0	0	0
594	Rat	Liver	Crj:CD(SD)IGS	Gavage	in vivo	Repeat	PCT	138	phenacetin	Middle	300	mg/kg	4day	0.2962	0.375	0.230769	0.4763	0.632	0.144724	0.130986	0	1	2	0	0	0	0	0	0	0	0	0	0	0	0	0	0	0	0	0	0	0	0	0	0	0	0	0	0
594	Rat	Liver	Crj:CD(SD)IGS	Gavage	in vivo	Repeat	PCT	138	phenacetin	High	1000	mg/kg	4day	0.0001	0.000487	0.426829	0.0015	0.00622	0.329648	0.0033389	1	240	319	2	2	0	0	0	0	0	0	0	0	0	0	0	0	0	0	0	0	0	0	0	0	0	0	0	0
594	Rat	Liver	Crj:CD(SD)IGS	Gavage	in vivo	Repeat	PCT	138	phenacetin	Low	100	mg/kg	8day	0.4845	0.543	0.157895	0.6713	0.792	0.132663	0	0	0	0	0	0	0	0	0	0	0	0	0	0	0	0	0	0	0	0	0	0	0	0	0	0	0	0	0	0
594	Rat	Liver	Crj:CD(SD)IGS	Gavage	in vivo	Repeat	PCT	138	phenacetin	Middle	300	mg/kg	8day	0.6695	0.7	0.122807	0.7715	0.866	0.134673	0	0	2	0	0	0	0	0	0	0	0	0	0	0	0	0	0	0	0	0	0	0	0	0	0	0	0	0	0	0
594	Rat	Liver	Crj:CD(SD)IGS	Gavage	in vivo	Repeat	PCT	138	phenacetin	High	1000	mg/kg	8day	0.0005	0.00191	0.317073	0.003	0.011	0.292462	0.153061	1	180	99	10	10	1	0	0	0	0	0	0	0	0	0	0	0	0	0	0	0	0	0	0	0	0	0	0	0
594	Rat	Liver	Crj:CD(SD)IGS	Gavage	in vivo	Repeat	PCT	138	phenacetin	Low	100	mg/kg	15day	0.1411	0.211	0.22807	0.3664	0.527	0.167839	0	0	1	0	0	0	0	0	0	0	0	0	0	0	0	0	0	0	0	0	0	0	0	0	0	0	0	0	0	0
594	Rat	Liver	Crj:CD(SD)IGS	Gavage	in vivo	Repeat	PCT	138	phenacetin	Middle	300	mg/kg	15day	0.4023	0.471	0.158537	0.7102	0.822	0.124623	0.0078534	0	1	0	3	3	0	0	0	0	0	0	0	0	0	0	0	0	0	0	0	0	0	0	0	0	0	0	0	0
594	Rat	Liver	Crj:CD(SD)IGS	Gavage	in vivo	Repeat	PCT	138	phenacetin	High	1000	mg/kg	15day	0.0001	0.000487	0.423077	0.002	0.00799	0.286432	0.17004	1	167	130	13	13	1	0	0	0	0	0	0	0	0	0	0	0	0	0	0	0	0	0	0	0	0	0	0	0
594	Rat	Liver	Crj:CD(SD)IGS	Gavage	in vivo	Repeat	PCT	138	phenacetin	Low	100	mg/kg	29day	0.6588	0.692	0.122807	0.9317	0.971	0.115578	0	0	1	0	0	0	0	0	0	0	0	0	0	0	0	0	0	0	0	0	0	0	0	0	0	0	0	0	0	0
594	Rat	Liver	Crj:CD(SD)IGS	Gavage	in vivo	Repeat	PCT	138	phenacetin	Middle	300	mg/kg	29day	0.0772	0.131	0.219512	0.2542	0.4	0.184925	0	0	5	1	3	3	1	0	0	0	0	0	0	0	0	0	0	0	0	0	0	0	0	0	0	0	0	0	0	0
594	Rat	Liver	Crj:CD(SD)IGS	Gavage	in vivo	Repeat	PCT	138	phenacetin	High	1000	mg/kg	29day	0.0001	0.000487	0.384615	0.0003	0.00167	0.309548	0	1	294	239	13	13	2	0	0	0	0	0	0	0	0	0	0	0	0	0	0	0	0	0	0	0	0	0	0	0
441	Rat	Liver	Crj:CD(SD)IGS	Gavage	in vivo	Repeat	PEN	99	penicillamine	Low	100	mg/kg	4day	0.092	0.149	0.307692	0.1901	0.317	0.180905	0	0	0	0	0	0	0	0	0	0	0	0	0	0	0	0	0	0	0	0	0	0	0	0	0	0	0	0	0	0
441	Rat	Liver	Crj:CD(SD)IGS	Gavage	in vivo	Repeat	PEN	99	penicillamine	Middle	300	mg/kg	4day	0.1619	0.235	0.307692	0.1586	0.279	0.19196	0.115523	0	0	0	0	0	0	0	0	0	0	0	0	0	0	0	0	0	0	0	0	0	0	0	0	0	0	0	0	0
441	Rat	Liver	Crj:CD(SD)IGS	Gavage	in vivo	Repeat	PEN	99	penicillamine	High	1000	mg/kg	4day	0.0035	0.0102	0.268293	0.0025	0.00955	0.242211	0.104167	0	2	38	0	0	0	0	0	0	0	0	0	0	0	0	0	0	0	0	0	0	0	0	0	0	0	0	0	0
441	Rat	Liver	Crj:CD(SD)IGS	Gavage	in vivo	Repeat	PEN	99	penicillamine	Low	100	mg/kg	8day	0.5675	0.615	0.122807	0.8629	0.932	0.126633	0	0	0	0	0	0	0	0	0	0	0	0	0	0	0	0	0	0	0	0	0	0	0	0	0	0	0	0	0	0
441	Rat	Liver	Crj:CD(SD)IGS	Gavage	in vivo	Repeat	PEN	99	penicillamine	Middle	300	mg/kg	8day	0.1657	0.239	0.19469	0.1534	0.272	0.184925	0.111111	0	3	1	0	0	0	0	0	0	0	0	0	0	0	0	0	0	0	0	0	0	0	0	0	0	0	0	0	0
441	Rat	Liver	Crj:CD(SD)IGS	Gavage	in vivo	Repeat	PEN	99	penicillamine	High	1000	mg/kg	8day	0.0521	0.0954	0.230769	0.0192	0.0523	0.236181	0	0	29	62	0	0	0	0	0	0	0	0	0	0	0	0	0	0	0	0	0	0	0	0	0	0	0	0	0	0
441	Rat	Liver	Crj:CD(SD)IGS	Gavage	in vivo	Repeat	PEN	99	penicillamine	Low	100	mg/kg	15day	0.2605	0.341	0.192308	0.9502	0.981	0.110553	0	0	0	0	0	0	0	0	0	0	0	0	0	0	0	0	0	0	0	0	0	0	0	0	0	0	0	0	0	0
441	Rat	Liver	Crj:CD(SD)IGS	Gavage	in vivo	Repeat	PEN	99	penicillamine	Middle	300	mg/kg	15day	0.1595	0.233	0.230769	0.5389	0.685	0.167839	0.0769231	0	6	0	0	0	0	0	0	0	0	0	0	0	0	0	0	0	0	0	0	0	0	0	0	0	0	0	0	0
441	Rat	Liver	Crj:CD(SD)IGS	Gavage	in vivo	Repeat	PEN	99	penicillamine	High	1000	mg/kg	15day	0.0018	0.00586	0.384615	0.0008	0.00369	0.270352	0.10101	1	172	182	0	0	0	0	0	0	0	0	0	0	0	0	0	0	0	0	0	0	0	0	0	0	0	0	0	0
441	Rat	Liver	Crj:CD(SD)IGS	Gavage	in vivo	Repeat	PEN	99	penicillamine	Low	100	mg/kg	29day	0.0039	0.0112	0.307692	0.0153	0.0436	0.235176	0.0102041	1	0	1	0	0	0	0	0	0	0	0	0	0	0	0	0	0	0	0	0	0	0	0	0	0	0	0	0	0
441	Rat	Liver	Crj:CD(SD)IGS	Gavage	in vivo	Repeat	PEN	99	penicillamine	Middle	300	mg/kg	29day	0.0002	0.000889	0.414634	0.0001	0.00064	0.313568	0.0583501	1	72	58	0	0	0	0	0	0	0	0	0	0	0	0	0	0	0	0	0	0	0	0	0	0	0	0	0	0
441	Rat	Liver	Crj:CD(SD)IGS	Gavage	in vivo	Repeat	PEN	99	penicillamine	High	1000	mg/kg	29day	0.0001	0.000487	0.5	0.0001	0.00064	0.409045	0.205128	1	357	314	0	0	0	0	0	0	0	0	0	0	0	0	0	0	0	0	0	0	0	0	0	0	0	0	0	0
227	Rat	Liver	Crj:CD(SD)IGS	Gavage	in vivo	Repeat	PH	45	perhexiline	Low	15	mg/kg	4day	0.0655	0.115	0.256098	0.1937	0.322	0.18191	0.18662	0	0	0	0	0	0	0	0	0	0	0	0	0	0	0	0	0	0	0	0	0	0	0	0	0	0	0	0	0
227	Rat	Liver	Crj:CD(SD)IGS	Gavage	in vivo	Repeat	PH	45	perhexiline	Middle	50	mg/kg	4day	0.0114	0.0279	0.307692	0.0379	0.0908	0.213065	0	1	4	2	0	0	0	0	0	0	0	0	0	0	0	0	0	0	0	0	0	0	0	0	0	0	0	0	0	0
227	Rat	Liver	Crj:CD(SD)IGS	Gavage	in vivo	Repeat	PH	45	perhexiline	High	150	mg/kg	4day	0.0039	0.0112	0.346154	0.0005	0.00245	0.289447	0.0641026	1	18	17	0	0	0	0	0	0	0	0	0	0	0	0	0	0	0	0	0	0	0	0	0	0	0	0	0	0
227	Rat	Liver	Crj:CD(SD)IGS	Gavage	in vivo	Repeat	PH	45	perhexiline	Low	15	mg/kg	8day	0.0346	0.0686	0.269231	0.7376	0.846	0.136683	0.0277778	0	0	0	0	0	0	0	0	0	0	0	0	0	0	0	0	0	0	0	0	0	0	0	0	0	0	0	0	0
227	Rat	Liver	Crj:CD(SD)IGS	Gavage	in vivo	Repeat	PH	45	perhexiline	Middle	50	mg/kg	8day	0.0028	0.00854	0.346154	0.0709	0.149	0.21206	0	1	13	1	0	0	0	0	0	0	0	0	0	0	0	0	0	0	0	0	0	0	0	0	0	0	0	0	0	0
227	Rat	Liver	Crj:CD(SD)IGS	Gavage	in vivo	Repeat	PH	45	perhexiline	High	150	mg/kg	8day	0.0001	0.000487	0.461538	0.0004	0.0021	0.316583	0	1	55	47	0	0	0	0	0	0	0	0	0	0	0	0	0	0	0	0	0	0	0	0	0	0	0	0	0	0
227	Rat	Liver	Crj:CD(SD)IGS	Gavage	in vivo	Repeat	PH	45	perhexiline	Low	15	mg/kg	15day	0.0264	0.0547	0.269231	0.2854	0.436	0.182915	0	0	0	0	0	0	0	0	0	0	0	0	0	0	0	0	0	0	0	0	0	0	0	0	0	0	0	0	0	0
227	Rat	Liver	Crj:CD(SD)IGS	Gavage	in vivo	Repeat	PH	45	perhexiline	Middle	50	mg/kg	15day	0.0004	0.00159	0.315789	0.06	0.131	0.21608	0	1	0	1	0	0	0	0	0	0	0	0	0	0	0	0	0	0	0	0	0	0	0	0	0	0	0	0	0	0
227	Rat	Liver	Crj:CD(SD)IGS	Gavage	in vivo	Repeat	PH	45	perhexiline	High	150	mg/kg	15day	0.0001	0.000487	0.384615	0.0092	0.029	0.241206	0.0694444	1	2	0	0	0	0	0	0	0	0	0	0	0	0	0	0	0	0	0	0	0	0	0	0	0	0	0	0	0
227	Rat	Liver	Crj:CD(SD)IGS	Gavage	in vivo	Repeat	PH	45	perhexiline	Low	15	mg/kg	29day	0.1873	0.265	0.307692	0.6554	0.778	0.146734	0	0	0	0	0	0	0	0	0	0	0	0	0	0	0	0	0	0	0	0	0	0	0	0	0	0	0	0	0	0
227	Rat	Liver	Crj:CD(SD)IGS	Gavage	in vivo	Repeat	PH	45	perhexiline	Middle	50	mg/kg	29day	0.4285	0.493	0.192308	0.5959	0.731	0.146734	0.152174	0	0	0	0	0	0	0	0	0	0	0	0	0	0	0	0	0	0	0	0	0	0	0	0	0	0	0	0	0
227	Rat	Liver	Crj:CD(SD)IGS	Gavage	in vivo	Repeat	PH	45	perhexiline	High	150	mg/kg	29day	0.0037	0.0107	0.315789	0.0142	0.0413	0.245226	0	1	1	0	0	0	0	0	0	0	0	0	0	0	0	0	0	0	0	0	0	0	0	0	0	0	0	0	0	0
481	Rat	Liver	Crj:CD(SD)IGS	intraperitoneal injection	in vivo	Repeat	PHA	00A11	phalloidin	High	0.5	mg/kg	4day	0.0001	0.000487	0.615385	0.0001	0.00064	0.483417		1	1034	757	13	13	13	2	0	0	0	0	0	0	0	0	0	0	0	0	0	0	2	2	2	6	0	0	0	0
481	Rat	Liver	Crj:CD(SD)IGS	intraperitoneal injection	in vivo	Repeat	PHA	00A11	phalloidin	High	0.5	mg/kg	8day	0.0001	0.000487	0.769231	0.0001	0.00064	0.474372		1	1003	935	15	15	15	9	0	0	0	0	0	0	0	0	0	0	0	0	0	0	5	5	5	19	0	0	0	0
97	Rat	Liver	Crj:CD(SD)IGS	Gavage	in vivo	Repeat	PhB	11	phenylbutazone	Low	20	mg/kg	4day	0.3211	0.399	0.170732	0.6559	0.779	0.147739	0	0	0	1	0	0	0	0	0	0	0	0	0	0	0	0	0	0	0	0	0	0	0	0	0	0	0	0	0	0
97	Rat	Liver	Crj:CD(SD)IGS	Gavage	in vivo	Repeat	PhB	11	phenylbutazone	Middle	60	mg/kg	4day	0.1588	0.232	0.210526	0.1643	0.287	0.184925	0.0583658	0	1	0	0	0	0	0	0	0	0	0	0	0	0	0	0	0	0	0	0	0	0	0	0	0	0	0	0	0
97	Rat	Liver	Crj:CD(SD)IGS	Gavage	in vivo	Repeat	PhB	11	phenylbutazone	High	200	mg/kg	4day	0.0001	0.000487	0.384615	0.0001	0.00064	0.299497	0.0454545	1	111	102	1	1	0	0	0	0	0	0	0	0	0	0	0	0	0	0	0	0	0	0	0	0	0	0	0	0
97	Rat	Liver	Crj:CD(SD)IGS	Gavage	in vivo	Repeat	PhB	11	phenylbutazone	Low	20	mg/kg	8day	0.2503	0.331	0.22807	0.9187	0.963	0.141709	0	0	0	0	0	0	0	0	0	0	0	0	0	0	0	0	0	0	0	0	0	0	0	0	0	0	0	0	0	0
97	Rat	Liver	Crj:CD(SD)IGS	Gavage	in vivo	Repeat	PhB	11	phenylbutazone	Middle	60	mg/kg	8day	0.3521	0.425	0.153846	0.5259	0.677	0.144724	0.157233	0	0	0	0	0	0	0	0	0	0	0	0	0	0	0	0	0	0	0	0	0	0	0	0	0	0	0	0	0
97	Rat	Liver	Crj:CD(SD)IGS	Gavage	in vivo	Repeat	PhB	11	phenylbutazone	High	200	mg/kg	8day	0.0013	0.00437	0.292683	0.0123	0.0369	0.239196	0	0	27	10	2	2	0	0	0	0	0	0	0	0	0	0	0	0	0	0	0	0	0	0	0	0	0	0	0	0
97	Rat	Liver	Crj:CD(SD)IGS	Gavage	in vivo	Repeat	PhB	11	phenylbutazone	Low	20	mg/kg	15day	0.5411	0.593	0.159292	0.8175	0.901	0.134673	0	0	0	0	0	0	0	0	0	0	0	0	0	0	0	0	0	0	0	0	0	0	0	0	0	0	0	0	0	0
97	Rat	Liver	Crj:CD(SD)IGS	Gavage	in vivo	Repeat	PhB	11	phenylbutazone	Middle	60	mg/kg	15day	0.3932	0.462	0.175439	0.6181	0.748	0.146734	0.0714286	0	1	0	2	2	0	0	0	0	0	0	0	0	0	0	0	0	0	0	0	0	0	0	0	0	0	0	0	0
97	Rat	Liver	Crj:CD(SD)IGS	Gavage	in vivo	Repeat	PhB	11	phenylbutazone	High	200	mg/kg	15day	0.0219	0.0472	0.245614	0.0669	0.141	0.213065	0	0	50	64	4	4	0	0	0	0	0	0	0	0	0	0	0	0	0	0	0	0	0	0	0	0	0	0	0	0
97	Rat	Liver	Crj:CD(SD)IGS	Gavage	in vivo	Repeat	PhB	11	phenylbutazone	Low	20	mg/kg	29day	0.3864	0.456	0.195122	0.9907	0.998	0.0974874	0	0	0	0	0	0	0	0	0	0	0	0	0	0	0	0	0	0	0	0	0	0	0	0	0	0	0	0	0	0
97	Rat	Liver	Crj:CD(SD)IGS	Gavage	in vivo	Repeat	PhB	11	phenylbutazone	Middle	60	mg/kg	29day	0.1195	0.184	0.210526	0.1693	0.292	0.18191	0	0	0	0	5	5	1	0	0	0	0	0	0	0	0	0	0	0	0	0	0	0	0	0	0	0	0	0	0	0
97	Rat	Liver	Crj:CD(SD)IGS	Gavage	in vivo	Repeat	PhB	11	phenylbutazone	High	200	mg/kg	29day	0.0011	0.0038	0.243902	0.0024	0.00923	0.247236	0	0	128	120	5	5	0	0	0	0	0	0	0	0	0	0	0	0	0	0	0	0	0	0	0	0	0	0	0	0
176	Rat	Liver	Crj:CD(SD)IGS	Gavage	in vivo	Repeat	PHE	26	phenytoin	Low	60	mg/kg	4day	0.0418	0.08	0.245614	0.3501	0.51	0.163819	0.0987124	0	0	0	0	0	0	0	0	0	0	0	0	0	0	0	0	0	0	0	0	0	0	0	0	0	0	0	0	0
176	Rat	Liver	Crj:CD(SD)IGS	Gavage	in vivo	Repeat	PHE	26	phenytoin	Middle	200	mg/kg	4day	0.0001	0.000487	0.368421	0.0009	0.00404	0.282412	0	1	7	1	0	0	0	0	0	0	0	0	0	0	0	0	0	0	0	0	0	0	0	0	0	0	0	0	0	0
176	Rat	Liver	Crj:CD(SD)IGS	Gavage	in vivo	Repeat	PHE	26	phenytoin	High	600	mg/kg	4day	0.0001	0.000487	0.350877	0.0001	0.00064	0.333668	0	1	213	87	0	0	0	0	0	0	0	0	0	0	0	0	0	0	0	0	0	0	0	0	0	0	0	0	0	0
176	Rat	Liver	Crj:CD(SD)IGS	Gavage	in vivo	Repeat	PHE	26	phenytoin	Low	60	mg/kg	8day	0.0344	0.0685	0.346154	0.2103	0.342	0.18392	0.028169	0	0	0	0	0	0	0	0	0	0	0	0	0	0	0	0	0	0	0	0	0	0	0	0	0	0	0	0	0
176	Rat	Liver	Crj:CD(SD)IGS	Gavage	in vivo	Repeat	PHE	26	phenytoin	Middle	200	mg/kg	8day	0.0239	0.0503	0.22807	0.0474	0.109	0.221106	0.259259	0	1	0	0	0	0	0	0	0	0	0	0	0	0	0	0	0	0	0	0	0	0	0	0	0	0	0	0	0
176	Rat	Liver	Crj:CD(SD)IGS	Gavage	in vivo	Repeat	PHE	26	phenytoin	High	600	mg/kg	8day	0.0002	0.000889	0.268293	0.0005	0.00245	0.288442	1	0	24	11	5	5	5	0	0	0	0	0	0	0	0	0	0	0	0	0	0	0	0	0	0	0	0	0	0	0
176	Rat	Liver	Crj:CD(SD)IGS	Gavage	in vivo	Repeat	PHE	26	phenytoin	Low	60	mg/kg	15day	0.1927	0.27	0.192308	0.9565	0.986	0.115578	0	0	0	0	0	0	0	0	0	0	0	0	0	0	0	0	0	0	0	0	0	0	0	0	0	0	0	0	0	0
176	Rat	Liver	Crj:CD(SD)IGS	Gavage	in vivo	Repeat	PHE	26	phenytoin	Middle	200	mg/kg	15day	0.0064	0.0169	0.307692	0.2071	0.339	0.179899	0.0392157	1	0	0	3	3	3	0	0	0	0	0	0	0	0	0	0	0	0	0	0	0	0	0	0	0	0	0	0	0
176	Rat	Liver	Crj:CD(SD)IGS	Gavage	in vivo	Repeat	PHE	26	phenytoin	High	600	mg/kg	15day	0.0001	0.000487	0.384615	0.0072	0.0233	0.215075	0	1	37	26	5	5	5	3	0	0	0	0	0	0	0	0	0	0	0	0	0	0	0	0	0	0	0	0	0	0
176	Rat	Liver	Crj:CD(SD)IGS	Gavage	in vivo	Repeat	PHE	26	phenytoin	Low	60	mg/kg	29day	0.0059	0.0158	0.269231	0.0947	0.185	0.19196	0	0	1	0	0	0	0	0	0	0	0	0	0	0	0	0	0	0	0	0	0	0	0	0	0	0	0	0	0	0
176	Rat	Liver	Crj:CD(SD)IGS	Gavage	in vivo	Repeat	PHE	26	phenytoin	Middle	200	mg/kg	29day	0.0001	0.000487	0.5	0.0033	0.012	0.260302	0.016129	1	4	6	4	4	4	0	0	0	0	0	0	0	0	0	0	0	0	0	0	0	0	0	0	0	0	0	0	0
176	Rat	Liver	Crj:CD(SD)IGS	Gavage	in vivo	Repeat	PHE	26	phenytoin	High	600	mg/kg	29day	0.0001	0.000487	0.461538	0.0001	0.00064	0.296482	0	1	42	76	5	5	5	0	0	0	0	0	0	0	0	0	0	0	0	0	0	0	0	0	0	0	0	0	0	0
262	Rat	Liver	Crj:CD(SD)IGS	Gavage	in vivo	Repeat	PML	51	pemoline	Low	7.5	mg/kg	4day	0.5938	0.638	0.153846	0.7592	0.856	0.112563	0	0	0	0	0	0	0	0	0	0	0	0	0	0	0	0	0	0	0	0	0	0	0	0	0	0	0	0	0	0
262	Rat	Liver	Crj:CD(SD)IGS	Gavage	in vivo	Repeat	PML	51	pemoline	Middle	25	mg/kg	4day	0.0658	0.115	0.280488	0.0478	0.109	0.298492	0	0	0	2	0	0	0	0	0	0	0	0	0	0	0	0	0	0	0	0	0	0	0	0	0	0	0	0	0	0
262	Rat	Liver	Crj:CD(SD)IGS	Gavage	in vivo	Repeat	PML	51	pemoline	High	75	mg/kg	4day	0.017	0.0384	0.385965	0.0831	0.169	0.243216	0.154185	1	78	115	1	1	0	0	0	0	0	0	0	0	0	0	0	0	0	1	1	2	0	0	0	0	0	0	0	0
262	Rat	Liver	Crj:CD(SD)IGS	Gavage	in vivo	Repeat	PML	51	pemoline	Low	7.5	mg/kg	8day	0.5494	0.6	0.134146	0.6173	0.748	0.118593	0	0	0	1	0	0	0	0	0	0	0	0	0	0	0	0	0	0	0	0	0	0	0	0	0	0	0	0	0	0
262	Rat	Liver	Crj:CD(SD)IGS	Gavage	in vivo	Repeat	PML	51	pemoline	Middle	25	mg/kg	8day	0.3855	0.456	0.185841	0.4707	0.627	0.141709	0.0465116	0	0	0	0	0	0	0	0	0	0	0	0	0	0	0	0	0	0	0	0	0	0	0	0	0	0	0	0	0
262	Rat	Liver	Crj:CD(SD)IGS	Gavage	in vivo	Repeat	PML	51	pemoline	High	75	mg/kg	8day	0.1482	0.219	0.269231	0.2065	0.338	0.205025	0.0224719	0	19	25	0	0	0	0	0	0	0	0	0	0	0	0	0	0	0	0	0	0	0	0	0	0	0	0	0	0
262	Rat	Liver	Crj:CD(SD)IGS	Gavage	in vivo	Repeat	PML	51	pemoline	Low	7.5	mg/kg	15day	0.4198	0.487	0.195122	0.436	0.592	0.149749	0.224138	0	561	1449	0	0	0	0	0	0	0	0	0	0	0	0	0	0	0	0	0	0	0	0	0	0	0	0	0	0
262	Rat	Liver	Crj:CD(SD)IGS	Gavage	in vivo	Repeat	PML	51	pemoline	Middle	25	mg/kg	15day	0.4212	0.488	0.146341	0.5097	0.666	0.126633	0	0	221	677	1	1	0	0	0	0	0	0	0	0	0	0	0	0	0	1	1	2	0	0	0	0	0	0	0	0
262	Rat	Liver	Crj:CD(SD)IGS	Gavage	in vivo	Repeat	PML	51	pemoline	High	75	mg/kg	15day	0.4349	0.498	0.115385	0.5361	0.684	0.134673	0	0	971	2188	0	0	0	0	0	0	0	0	0	0	0	0	0	0	0	0	0	0	0	0	0	0	0	0	0	0
262	Rat	Liver	Crj:CD(SD)IGS	Gavage	in vivo	Repeat	PML	51	pemoline	Low	7.5	mg/kg	29day	0.8537	0.862	0.105263	0.9038	0.957	0.0904523	0.097561	0	0	0	0	0	0	0	0	0	0	0	0	0	0	0	0	0	0	0	0	0	0	0	0	0	0	0	0	0
262	Rat	Liver	Crj:CD(SD)IGS	Gavage	in vivo	Repeat	PML	51	pemoline	Middle	25	mg/kg	29day	0.4734	0.534	0.132743	0.7467	0.851	0.0934673	0.4	0	5	12	0	0	0	0	0	0	0	0	0	0	0	0	0	0	0	0	0	0	0	0	0	0	0	0	0	0
262	Rat	Liver	Crj:CD(SD)IGS	Gavage	in vivo	Repeat	PML	51	pemoline	High	75	mg/kg	29day	0.474	0.534	0.157895	0.6917	0.805	0.118593	0	0	6	9	1	1	0	0	0	0	0	0	0	0	0	0	0	0	0	1	1	2	0	0	0	0	0	0	0	0
494	Rat	Liver	Crj:CD(SD)IGS	Gavage	in vivo	Repeat	PMZ	110	promethazine	Low	20	mg/kg	4day	0.225	0.305	0.269231	0.5819	0.721	0.149749	0.0144928	0	1	0	1	1	0	0	0	0	0	0	0	0	0	0	0	0	0	1	1	2	0	0	0	0	0	0	0	0
494	Rat	Liver	Crj:CD(SD)IGS	Gavage	in vivo	Repeat	PMZ	110	promethazine	Middle	60	mg/kg	4day	0.0007	0.00254	0.423077	0.0032	0.0117	0.262312	0.032	1	13	6	0	0	0	0	0	0	0	0	0	0	0	0	0	0	0	0	0	0	0	0	0	0	0	0	0	0
494	Rat	Liver	Crj:CD(SD)IGS	Gavage	in vivo	Repeat	PMZ	110	promethazine	High	200	mg/kg	4day	0.0001	0.000487	0.47561	0.0001	0.00064	0.407035	0.00408163	1	356	342	5	5	4	0	0	0	0	0	0	0	0	0	0	0	0	1	1	2	0	0	0	0	0	0	0	0
494	Rat	Liver	Crj:CD(SD)IGS	Gavage	in vivo	Repeat	PMZ	110	promethazine	Low	20	mg/kg	8day	0.055	0.0991	0.307692	0.4967	0.653	0.151759	0.0529101	0	0	0	0	0	0	0	0	0	0	0	0	0	0	0	0	0	0	0	0	0	0	0	0	0	0	0	0	0
494	Rat	Liver	Crj:CD(SD)IGS	Gavage	in vivo	Repeat	PMZ	110	promethazine	Middle	60	mg/kg	8day	0.0102	0.0253	0.384615	0.0496	0.113	0.21005	0	1	4	4	4	4	4	0	0	0	0	0	0	0	0	0	0	0	0	0	0	0	0	0	0	0	0	0	0	0
494	Rat	Liver	Crj:CD(SD)IGS	Gavage	in vivo	Repeat	PMZ	110	promethazine	High	200	mg/kg	8day	0.0001	0.000487	0.384615	0.0004	0.0021	0.265327	0	1	74	52	8	8	8	1	0	0	0	0	0	0	0	0	0	0	0	0	0	0	0	0	0	0	0	0	0	0
494	Rat	Liver	Crj:CD(SD)IGS	Gavage	in vivo	Repeat	PMZ	110	promethazine	Low	20	mg/kg	15day	0.0171	0.0385	0.384615	0.0585	0.128	0.220101	0	1	1	1	2	2	2	0	0	0	0	0	0	0	0	0	0	0	0	0	0	0	0	0	0	0	0	0	0	0
494	Rat	Liver	Crj:CD(SD)IGS	Gavage	in vivo	Repeat	PMZ	110	promethazine	Middle	60	mg/kg	15day	0.0001	0.000487	0.384615	0.0005	0.00245	0.274372	0.25	1	30	11	8	8	8	2	0	0	0	0	0	0	0	0	0	0	0	0	0	0	0	0	0	0	0	0	0	0
494	Rat	Liver	Crj:CD(SD)IGS	Gavage	in vivo	Repeat	PMZ	110	promethazine	High	200	mg/kg	15day	0.0001	0.000487	0.426829	0.0001	0.00064	0.38794	0	1	292	200	10	10	10	10	2	0	0	0	0	0	0	0	0	0	0	0	0	0	0	0	0	0	0	0	0	0
494	Rat	Liver	Crj:CD(SD)IGS	Gavage	in vivo	Repeat	PMZ	110	promethazine	Low	20	mg/kg	29day	0.0011	0.0038	0.353659	0.0002	0.00117	0.334673	0	1	266	207	6	6	6	0	0	0	0	0	0	0	0	0	0	0	0	0	0	0	0	0	0	0	0	0	0	0
494	Rat	Liver	Crj:CD(SD)IGS	Gavage	in vivo	Repeat	PMZ	110	promethazine	Middle	60	mg/kg	29day	0.0001	0.000487	0.538462	0.0001	0.00064	0.409045	0.5	1	686	470	10	10	10	7	2	0	0	0	0	0	0	0	0	0	0	0	0	0	0	0	0	0	0	0	0	0
494	Rat	Liver	Crj:CD(SD)IGS	Gavage	in vivo	Repeat	PMZ	110	promethazine	High	200	mg/kg	29day	0.0001	0.000487	0.560976	0.0001	0.00064	0.518593	0	1	1214	948	10	10	10	10	7	0	0	0	0	0	0	0	0	0	0	0	0	0	0	0	0	0	0	0	0	0
719	Rat	Liver	Crj:CD(SD)IGS	Gavage	in vivo	Repeat	PPL	170	propranolol	Low	15	mg/kg	4day	0.165	0.239	0.19469	0.3149	0.471	0.178894		0	0	0	0	0	0	0	0	0	0	0	0	0	0	0	0	0	0	0	0	0	0	0	0	0	0	0	0	0
719	Rat	Liver	Crj:CD(SD)IGS	Gavage	in vivo	Repeat	PPL	170	propranolol	Middle	50	mg/kg	4day	0.003	0.00898	0.292035	0.0123	0.0369	0.251256		0	5	2	0	0	0	0	0	0	0	0	0	0	0	0	0	0	0	0	0	0	0	0	0	0	0	0	0	0
719	Rat	Liver	Crj:CD(SD)IGS	Gavage	in vivo	Repeat	PPL	170	propranolol	High	150	mg/kg	4day	0.0163	0.0372	0.265487	0.03	0.0747	0.21407		0	11	6	0	0	0	0	0	0	0	0	0	0	0	0	0	0	0	0	0	0	0	0	0	0	0	0	0	0
719	Rat	Liver	Crj:CD(SD)IGS	Gavage	in vivo	Repeat	PPL	170	propranolol	Low	15	mg/kg	8day	0.0069	0.018	0.384615	0.0336	0.0818	0.231156		1	0	0	0	0	0	0	0	0	0	0	0	0	0	0	0	0	0	0	0	0	0	0	0	0	0	0	0	0
719	Rat	Liver	Crj:CD(SD)IGS	Gavage	in vivo	Repeat	PPL	170	propranolol	Middle	50	mg/kg	8day	0.0002	0.000889	0.298246	0.0001	0.00064	0.338693		0	384	337	0	0	0	0	0	0	0	0	0	0	0	0	0	0	0	0	0	0	0	0	0	0	0	0	0	0
719	Rat	Liver	Crj:CD(SD)IGS	Gavage	in vivo	Repeat	PPL	170	propranolol	High	150	mg/kg	8day	0.0001	0.000487	0.309735	0.0001	0.00064	0.360804		1	490	447	0	0	0	0	0	0	0	0	0	0	0	0	0	0	0	0	0	0	0	0	0	0	0	0	0	0
719	Rat	Liver	Crj:CD(SD)IGS	Gavage	in vivo	Repeat	PPL	170	propranolol	Low	15	mg/kg	15day	0.4465	0.508	0.157895	0.5343	0.683	0.153769		0	0	0	0	0	0	0	0	0	0	0	0	0	0	0	0	0	0	0	0	0	0	0	0	0	0	0	0	0
719	Rat	Liver	Crj:CD(SD)IGS	Gavage	in vivo	Repeat	PPL	170	propranolol	Middle	50	mg/kg	15day	0.023	0.0486	0.280488	0.1849	0.312	0.196985		0	4	1	0	0	0	0	0	0	0	0	0	0	0	0	0	0	0	0	0	0	0	0	0	0	0	0	0	0
719	Rat	Liver	Crj:CD(SD)IGS	Gavage	in vivo	Repeat	PPL	170	propranolol	High	150	mg/kg	15day	0.1503	0.222	0.230769	0.423	0.581	0.157789		0	2	2	0	0	0	0	0	0	0	0	0	0	0	0	0	0	0	0	0	0	0	0	0	0	0	0	0	0
719	Rat	Liver	Crj:CD(SD)IGS	Gavage	in vivo	Repeat	PPL	170	propranolol	Low	15	mg/kg	29day	0.2349	0.316	0.230769	0.455	0.61	0.166834		0	0	0	0	0	0	0	0	0	0	0	0	0	0	0	0	0	0	0	0	0	0	0	0	0	0	0	0	0
719	Rat	Liver	Crj:CD(SD)IGS	Gavage	in vivo	Repeat	PPL	170	propranolol	Middle	50	mg/kg	29day	0.0124	0.0299	0.231707	0.0653	0.139	0.21206		0	5	8	0	0	0	0	0	0	0	0	0	0	0	0	0	0	0	0	0	0	0	0	0	0	0	0	0	0
719	Rat	Liver	Crj:CD(SD)IGS	Gavage	in vivo	Repeat	PPL	170	propranolol	High	150	mg/kg	29day	0.0151	0.0348	0.269231	0.1046	0.199	0.211055		0	10	8	0	0	0	0	0	0	0	0	0	0	0	0	0	0	0	0	0	0	0	0	0	0	0	0	0	0
201	Rat	Liver	Crj:CD(SD)IGS	Gavage	in vivo	Repeat	PTU	29	propylthiouracil	Low	10	mg/kg	4day	0.3931	0.462	0.168142	0.058	0.127	0.225126	0	0	7	18	0	0	0	0	0	0	0	0	0	0	0	0	0	0	0	0	0	0	0	0	0	0	0	0	0	0
201	Rat	Liver	Crj:CD(SD)IGS	Gavage	in vivo	Repeat	PTU	29	propylthiouracil	Middle	30	mg/kg	4day	0.0514	0.0945	0.280702	0.0097	0.0302	0.256281	0	0	23	25	0	0	0	0	0	0	0	0	0	0	0	0	0	0	0	0	0	0	0	0	0	0	0	0	0	0
201	Rat	Liver	Crj:CD(SD)IGS	Gavage	in vivo	Repeat	PTU	29	propylthiouracil	High	100	mg/kg	4day	0.025	0.0521	0.346154	0.0055	0.0187	0.274372	0.0393258	0	126	52	0	0	0	0	0	0	0	0	0	0	0	0	0	0	0	0	0	0	0	0	0	0	0	0	0	0
201	Rat	Liver	Crj:CD(SD)IGS	Gavage	in vivo	Repeat	PTU	29	propylthiouracil	Low	10	mg/kg	8day	0.002	0.00639	0.423077	0.0005	0.00245	0.314573	0.040404	1	190	298	0	0	0	0	0	0	0	0	0	0	0	0	0	0	0	0	0	0	0	0	0	0	0	0	0	0
201	Rat	Liver	Crj:CD(SD)IGS	Gavage	in vivo	Repeat	PTU	29	propylthiouracil	Middle	30	mg/kg	8day	0.0003	0.00126	0.384615	0.0002	0.00117	0.316583	0.118881	1	166	250	0	0	0	0	0	0	0	0	0	0	0	0	0	0	0	0	0	0	0	0	0	0	0	0	0	0
201	Rat	Liver	Crj:CD(SD)IGS	Gavage	in vivo	Repeat	PTU	29	propylthiouracil	High	100	mg/kg	8day	0.0006	0.00221	0.365854	0.0001	0.00064	0.355779	0.0625	1	365	422	0	0	0	0	0	0	0	0	0	0	0	0	0	0	0	0	0	0	0	0	0	0	0	0	0	0
201	Rat	Liver	Crj:CD(SD)IGS	Gavage	in vivo	Repeat	PTU	29	propylthiouracil	Low	10	mg/kg	15day	0.0001	0.000487	0.461538	0.0001	0.00064	0.41407	0	1	510	717	0	0	0	0	0	0	0	0	0	0	0	0	0	0	0	0	0	0	0	0	0	0	0	0	0	0
201	Rat	Liver	Crj:CD(SD)IGS	Gavage	in vivo	Repeat	PTU	29	propylthiouracil	Middle	30	mg/kg	15day	0.0001	0.000487	0.461538	0.0001	0.00064	0.394975	0	1	432	568	0	0	0	0	0	0	0	0	0	0	0	0	0	0	0	0	0	0	0	0	0	0	0	0	0	0
201	Rat	Liver	Crj:CD(SD)IGS	Gavage	in vivo	Repeat	PTU	29	propylthiouracil	High	100	mg/kg	15day	0.0001	0.000487	0.461538	0.0001	0.00064	0.38794	0	1	508	622	0	0	0	0	0	0	0	0	0	0	0	0	0	0	0	0	0	0	0	0	0	0	0	0	0	0
201	Rat	Liver	Crj:CD(SD)IGS	Gavage	in vivo	Repeat	PTU	29	propylthiouracil	Low	10	mg/kg	29day	0.0001	0.000487	0.576923	0.0001	0.00064	0.468342	0	1	975	920	0	0	0	0	0	0	0	0	0	0	0	0	0	0	0	0	0	0	0	0	0	0	0	0	0	0
201	Rat	Liver	Crj:CD(SD)IGS	Gavage	in vivo	Repeat	PTU	29	propylthiouracil	Middle	30	mg/kg	29day	0.0001	0.000487	0.491228	0.0001	0.00064	0.441206	0	1	880	707	0	0	0	0	0	0	0	0	0	0	0	0	0	0	0	0	0	0	0	0	0	0	0	0	0	0
201	Rat	Liver	Crj:CD(SD)IGS	Gavage	in vivo	Repeat	PTU	29	propylthiouracil	High	100	mg/kg	29day	0.0001	0.000487	0.5	0.0001	0.00064	0.423116	0	1	854	813	4	4	0	0	0	0	0	0	0	0	0	0	0	0	0	0	0	0	0	0	0	0	0	0	0	0
350	Rat	Liver	Crj:CD(SD)IGS	Gavage	in vivo	Repeat	QND	74	quinidine	Low	20	mg/kg	4day	0.137	0.206	0.192308	0.0978	0.189	0.201005	0.037037	0	4	0	0	0	0	0	0	0	0	0	0	0	0	0	0	0	0	0	0	0	0	0	0	0	0	0	0	0
350	Rat	Liver	Crj:CD(SD)IGS	Gavage	in vivo	Repeat	QND	74	quinidine	Middle	60	mg/kg	4day	0.0056	0.0151	0.346154	0.0577	0.127	0.21608	0.285714	1	1	1	0	0	0	0	0	0	0	0	0	0	0	0	0	0	0	0	0	0	0	0	0	0	0	0	0	0
350	Rat	Liver	Crj:CD(SD)IGS	Gavage	in vivo	Repeat	QND	74	quinidine	High	200	mg/kg	4day	0.0048	0.0133	0.307692	0.0094	0.0295	0.248241	0.0594059	1	8	7	0	0	0	0	0	0	0	0	0	0	0	0	0	0	0	0	0	0	0	0	0	0	0	0	0	0
350	Rat	Liver	Crj:CD(SD)IGS	Gavage	in vivo	Repeat	QND	74	quinidine	Low	20	mg/kg	8day	0.0296	0.0603	0.307692	0.3992	0.553	0.171859	0.0258398	0	0	0	0	0	0	0	0	0	0	0	0	0	0	0	0	0	0	0	0	0	0	0	0	0	0	0	0	0
350	Rat	Liver	Crj:CD(SD)IGS	Gavage	in vivo	Repeat	QND	74	quinidine	Middle	60	mg/kg	8day	0.0666	0.116	0.231707	0.105	0.199	0.21407	0	0	0	0	0	0	0	0	0	0	0	0	0	0	0	0	0	0	0	0	0	0	0	0	0	0	0	0	0	0
350	Rat	Liver	Crj:CD(SD)IGS	Gavage	in vivo	Repeat	QND	74	quinidine	High	200	mg/kg	8day	0.0005	0.00191	0.423077	0.0011	0.00483	0.268342	0	1	18	15	1	1	1	0	0	0	0	0	0	0	0	0	0	0	0	0	0	0	0	0	0	0	0	0	0	0
350	Rat	Liver	Crj:CD(SD)IGS	Gavage	in vivo	Repeat	QND	74	quinidine	Low	20	mg/kg	15day	0.1998	0.278	0.230769	0.8213	0.903	0.119598	0.0163265	0	0	0	0	0	0	0	0	0	0	0	0	0	0	0	0	0	0	0	0	0	0	0	0	0	0	0	0	0
350	Rat	Liver	Crj:CD(SD)IGS	Gavage	in vivo	Repeat	QND	74	quinidine	Middle	60	mg/kg	15day	0.7416	0.763	0.122807	0.9831	0.995	0.109548	0	0	0	0	0	0	0	0	0	0	0	0	0	0	0	0	0	0	0	0	0	0	0	0	0	0	0	0	0	0
350	Rat	Liver	Crj:CD(SD)IGS	Gavage	in vivo	Repeat	QND	74	quinidine	High	200	mg/kg	15day	0.0001	0.000487	0.384615	0.0251	0.0652	0.231156	0.0493827	1	5	8	2	2	2	0	0	0	0	0	0	0	0	0	0	0	0	0	0	0	0	0	0	0	0	0	0	0
350	Rat	Liver	Crj:CD(SD)IGS	Gavage	in vivo	Repeat	QND	74	quinidine	Low	20	mg/kg	29day	0.0547	0.0988	0.245614	0.1295	0.236	0.196985	0	0	0	0	0	0	0	0	0	0	0	0	0	0	0	0	0	0	0	0	0	0	0	0	0	0	0	0	0	0
350	Rat	Liver	Crj:CD(SD)IGS	Gavage	in vivo	Repeat	QND	74	quinidine	Middle	60	mg/kg	29day	0.1562	0.228	0.269231	0.5937	0.729	0.151759	0	0	1	0	1	0	0	0	0	0	0	0	0	0	0	0	0	0	0	0	0	0	0	0	0	0	1	1	0	0
350	Rat	Liver	Crj:CD(SD)IGS	Gavage	in vivo	Repeat	QND	74	quinidine	High	200	mg/kg	29day	0.0005	0.00191	0.346154	0.0265	0.068	0.233166	0.0265152	1	12	4	3	3	3	1	0	0	0	0	0	0	0	0	0	0	0	0	0	0	0	0	0	0	0	0	0	0
382	Rat	Liver	Crj:CD(SD)IGS	Gavage	in vivo	Repeat	RAN	86	ranitidine	Low	100	mg/kg	4day	0.6992	0.724	0.134146	0.963	0.988	0.104523	0.207547	0	0	0	0	0	0	0	0	0	0	0	0	0	0	0	0	0	0	0	0	0	0	0	0	0	0	0	0	0
382	Rat	Liver	Crj:CD(SD)IGS	Gavage	in vivo	Repeat	RAN	86	ranitidine	Middle	300	mg/kg	4day	0.0764	0.13	0.219512	0.3939	0.549	0.169849	0	0	0	0	1	1	0	0	0	0	0	0	0	0	0	0	0	0	0	1	1	2	0	0	0	0	0	0	0	0
382	Rat	Liver	Crj:CD(SD)IGS	Gavage	in vivo	Repeat	RAN	86	ranitidine	High	1000	mg/kg	4day	0.0281	0.0575	0.231707	0.0505	0.114	0.20804	0.102804	0	0	0	0	0	0	0	0	0	0	0	0	0	0	0	0	0	0	0	0	0	0	0	0	0	0	0	0	0
382	Rat	Liver	Crj:CD(SD)IGS	Gavage	in vivo	Repeat	RAN	86	ranitidine	Low	100	mg/kg	8day	0.8464	0.856	0.123894	0.9654	0.988	0.109548	0.0974359	0	0	0	0	0	0	0	0	0	0	0	0	0	0	0	0	0	0	0	0	0	0	0	0	0	0	0	0	0
382	Rat	Liver	Crj:CD(SD)IGS	Gavage	in vivo	Repeat	RAN	86	ranitidine	Middle	300	mg/kg	8day	0.7842	0.8	0.168142	0.5166	0.673	0.158794	0.0299401	0	0	0	0	0	0	0	0	0	0	0	0	0	0	0	0	0	0	0	0	0	0	0	0	0	0	0	0	0
382	Rat	Liver	Crj:CD(SD)IGS	Gavage	in vivo	Repeat	RAN	86	ranitidine	High	1000	mg/kg	8day	0.8267	0.837	0.109756	0.8277	0.908	0.126633	0.428571	0	0	0	0	0	0	0	0	0	0	0	0	0	0	0	0	0	0	0	0	0	0	0	0	0	0	0	0	0
382	Rat	Liver	Crj:CD(SD)IGS	Gavage	in vivo	Repeat	RAN	86	ranitidine	Low	100	mg/kg	15day	0.3073	0.387	0.192308	0.9346	0.971	0.121608	0	0	0	0	0	0	0	0	0	0	0	0	0	0	0	0	0	0	0	0	0	0	0	0	0	0	0	0	0	0
382	Rat	Liver	Crj:CD(SD)IGS	Gavage	in vivo	Repeat	RAN	86	ranitidine	Middle	300	mg/kg	15day	0.318	0.397	0.219512	0.6087	0.743	0.151759	0.0829016	0	0	0	1	1	0	0	0	0	0	0	0	0	0	0	0	0	0	0	0	0	0	0	0	0	0	0	0	1
382	Rat	Liver	Crj:CD(SD)IGS	Gavage	in vivo	Repeat	RAN	86	ranitidine	High	1000	mg/kg	15day	0.1142	0.178	0.269231	0.3701	0.532	0.159799	0.0729483	0	0	0	0	0	0	0	0	0	0	0	0	0	0	0	0	0	0	0	0	0	0	0	0	0	0	0	0	0
382	Rat	Liver	Crj:CD(SD)IGS	Gavage	in vivo	Repeat	RAN	86	ranitidine	Low	100	mg/kg	29day	0.0795	0.133	0.221239	0.1647	0.287	0.186935	0.692308	0	0	0	0	0	0	0	0	0	0	0	0	0	0	0	0	0	0	0	0	0	0	0	0	0	0	0	0	0
382	Rat	Liver	Crj:CD(SD)IGS	Gavage	in vivo	Repeat	RAN	86	ranitidine	Middle	300	mg/kg	29day	0.426	0.491	0.141593	0.4534	0.61	0.155779	0.047619	0	0	0	0	0	0	0	0	0	0	0	0	0	0	0	0	0	0	0	0	0	0	0	0	0	0	0	0	0
382	Rat	Liver	Crj:CD(SD)IGS	Gavage	in vivo	Repeat	RAN	86	ranitidine	High	1000	mg/kg	29day	0.0074	0.0192	0.307692	0.0419	0.098	0.226131	0.0298507	1	4	1	0	0	0	0	0	0	0	0	0	0	0	0	0	0	0	0	0	0	0	0	0	0	0	0	0	0
666	Rat	Liver	Crj:CD(SD)IGS	Gavage	in vivo	Repeat	RGZ	151	rosiglitazone maleate	Low	2	mg/kg	4day	0.0589	0.105	0.230769	0.156	0.275	0.201005		0	0	0	0	0	0	0	0	0	0	0	0	0	0	0	0	0	0	0	0	0	0	0	0	0	0	0	0	0
666	Rat	Liver	Crj:CD(SD)IGS	Gavage	in vivo	Repeat	RGZ	151	rosiglitazone maleate	Middle	20	mg/kg	4day	0.022	0.0473	0.298246	0.0682	0.144	0.21005		0	0	0	0	0	0	0	0	0	0	0	0	0	0	0	0	0	0	0	0	0	0	0	0	0	0	0	0	0
666	Rat	Liver	Crj:CD(SD)IGS	Gavage	in vivo	Repeat	RGZ	151	rosiglitazone maleate	High	100	mg/kg	4day	0.0002	0.000889	0.368421	0.0024	0.00923	0.267337		1	34	24	0	0	0	0	0	0	0	0	0	0	0	0	0	0	0	0	0	0	0	0	0	0	0	0	0	0
666	Rat	Liver	Crj:CD(SD)IGS	Gavage	in vivo	Repeat	RGZ	151	rosiglitazone maleate	Low	2	mg/kg	8day	0.1167	0.181	0.307692	0.1235	0.227	0.205025		0	0	0	0	0	0	0	0	0	0	0	0	0	0	0	0	0	0	0	0	0	0	0	0	0	0	0	0	0
666	Rat	Liver	Crj:CD(SD)IGS	Gavage	in vivo	Repeat	RGZ	151	rosiglitazone maleate	Middle	20	mg/kg	8day	0.0442	0.0833	0.461538	0.0154	0.0436	0.243216		0	0	1	0	0	0	0	0	0	0	0	0	0	0	0	0	0	0	0	0	0	0	0	0	0	0	0	0	0
666	Rat	Liver	Crj:CD(SD)IGS	Gavage	in vivo	Repeat	RGZ	151	rosiglitazone maleate	High	100	mg/kg	8day	0.0001	0.000487	0.423077	0.0001	0.00064	0.306533		1	63	55	0	0	0	0	0	0	0	0	0	0	0	0	0	0	0	0	0	0	0	0	0	0	0	0	0	0
666	Rat	Liver	Crj:CD(SD)IGS	Gavage	in vivo	Repeat	RGZ	151	rosiglitazone maleate	Low	2	mg/kg	15day	0.191	0.269	0.207317	0.866	0.933	0.123618		0	0	0	0	0	0	0	0	0	0	0	0	0	0	0	0	0	0	0	0	0	0	0	0	0	0	0	0	0
666	Rat	Liver	Crj:CD(SD)IGS	Gavage	in vivo	Repeat	RGZ	151	rosiglitazone maleate	Middle	20	mg/kg	15day	0.2776	0.357	0.192308	0.6459	0.771	0.139698		0	0	0	0	0	0	0	0	0	0	0	0	0	0	0	0	0	0	0	0	0	0	0	0	0	0	0	0	0
666	Rat	Liver	Crj:CD(SD)IGS	Gavage	in vivo	Repeat	RGZ	151	rosiglitazone maleate	High	100	mg/kg	15day	0.0019	0.00614	0.307692	0.0017	0.0069	0.265327		1	52	41	0	0	0	0	0	0	0	0	0	0	0	0	0	0	0	0	0	0	0	0	0	0	0	0	0	0
666	Rat	Liver	Crj:CD(SD)IGS	Gavage	in vivo	Repeat	RGZ	151	rosiglitazone maleate	Low	2	mg/kg	29day	0.4254	0.491	0.168142	0.1135	0.213	0.19397		0	1	0	0	0	0	0	0	0	0	0	0	0	0	0	0	0	0	0	0	0	0	0	0	0	0	0	0	0
666	Rat	Liver	Crj:CD(SD)IGS	Gavage	in vivo	Repeat	RGZ	151	rosiglitazone maleate	Middle	20	mg/kg	29day	0.1216	0.186	0.192308	0.0578	0.127	0.194975		0	1	2	1	1	0	0	0	0	0	0	0	0	0	0	0	0	0	0	0	0	0	0	0	0	0	0	0	0
666	Rat	Liver	Crj:CD(SD)IGS	Gavage	in vivo	Repeat	RGZ	151	rosiglitazone maleate	High	100	mg/kg	29day	0.001	0.0035	0.336283	0.0001	0.00064	0.285427		1	80	52	2	2	0	0	0	0	0	0	0	0	0	0	0	0	0	0	0	0	0	0	0	0	0	0	0	0
95	Rat	Liver	Crj:CD(SD)IGS	Gavage	in vivo	Repeat	RIF	8	rifampicin	Low	20	mg/kg	4day	0.0191	0.0421	0.269231	0.061	0.132	0.21206	0.115385	0	0	1	0	0	0	0	0	0	0	0	0	0	0	0	0	0	0	0	0	0	0	0	0	0	0	0	0	0
95	Rat	Liver	Crj:CD(SD)IGS	Gavage	in vivo	Repeat	RIF	8	rifampicin	Middle	60	mg/kg	4day	0.172	0.247	0.210526	0.4267	0.584	0.153769	0.285714	0	0	1	0	0	0	0	0	0	0	0	0	0	0	0	0	0	0	0	0	0	0	0	0	0	0	0	0	0
95	Rat	Liver	Crj:CD(SD)IGS	Gavage	in vivo	Repeat	RIF	8	rifampicin	High	200	mg/kg	4day	0.0014	0.00467	0.329268	0.0146	0.042	0.247236	0.5	1	106	85	0	0	0	0	0	0	0	0	0	0	0	0	0	0	0	0	0	0	0	0	0	0	0	0	0	0
95	Rat	Liver	Crj:CD(SD)IGS	Gavage	in vivo	Repeat	RIF	8	rifampicin	Low	20	mg/kg	8day	0.0999	0.159	0.230769	0.3925	0.548	0.170854	0.192982	0	1	0	0	0	0	0	0	0	0	0	0	0	0	0	0	0	0	0	0	0	0	0	0	0	0	0	0	0
95	Rat	Liver	Crj:CD(SD)IGS	Gavage	in vivo	Repeat	RIF	8	rifampicin	Middle	60	mg/kg	8day	0.0453	0.0851	0.298246	0.0505	0.114	0.235176	0	0	3	1	0	0	0	0	0	0	0	0	0	0	0	0	0	0	0	0	0	0	0	0	0	0	0	0	0	0
95	Rat	Liver	Crj:CD(SD)IGS	Gavage	in vivo	Repeat	RIF	8	rifampicin	High	200	mg/kg	8day	0.0005	0.00191	0.307692	0.0131	0.0386	0.235176	0	1	22	17	0	0	0	0	0	0	0	0	0	0	0	0	0	0	0	0	0	0	0	0	0	0	0	0	0	0
95	Rat	Liver	Crj:CD(SD)IGS	Gavage	in vivo	Repeat	RIF	8	rifampicin	Low	20	mg/kg	15day	0.3571	0.431	0.122807	0.41	0.565	0.153769	0.00301205	0	0	0	0	0	0	0	0	0	0	0	0	0	0	0	0	0	0	0	0	0	0	0	0	0	0	0	0	0
95	Rat	Liver	Crj:CD(SD)IGS	Gavage	in vivo	Repeat	RIF	8	rifampicin	Middle	60	mg/kg	15day	0.3112	0.39	0.230769	0.6737	0.792	0.147739	0.0952381	0	0	0	0	0	0	0	0	0	0	0	0	0	0	0	0	0	0	0	0	0	0	0	0	0	0	0	0	0
95	Rat	Liver	Crj:CD(SD)IGS	Gavage	in vivo	Repeat	RIF	8	rifampicin	High	200	mg/kg	15day	0.0056	0.0151	0.280488	0.0277	0.0702	0.257286	0.24	0	41	20	1	1	0	0	0	0	0	0	0	0	0	0	0	0	0	0	0	0	0	0	0	0	0	0	0	0
95	Rat	Liver	Crj:CD(SD)IGS	Gavage	in vivo	Repeat	RIF	8	rifampicin	Low	20	mg/kg	29day	0.3198	0.398	0.157895	0.8208	0.903	0.129648	0	0	0	0	0	0	0	0	0	0	0	0	0	0	0	0	0	0	0	0	0	0	0	0	0	0	0	0	0	0
95	Rat	Liver	Crj:CD(SD)IGS	Gavage	in vivo	Repeat	RIF	8	rifampicin	Middle	60	mg/kg	29day	0.056	0.101	0.307692	0.6819	0.798	0.133668	0	0	0	0	0	0	0	0	0	0	0	0	0	0	0	0	0	0	0	0	0	0	0	0	0	0	0	0	0	0
95	Rat	Liver	Crj:CD(SD)IGS	Gavage	in vivo	Repeat	RIF	8	rifampicin	High	200	mg/kg	29day	0.0151	0.0348	0.268293	0.0946	0.185	0.194975	0.25	0	51	29	5	5	0	0	0	0	0	0	0	0	0	0	0	0	0	0	0	0	0	0	0	0	0	0	0	0
670	Rat	Liver	Crj:CD(SD)IGS	Gavage	in vivo	Repeat	ROT	152	rotenone	Low	5	mg/kg	4day	0.7451	0.765	0.150442	0.8448	0.92	0.123618		0	0	0	0	0	0	0	0	0	0	0	0	0	0	0	0	0	0	0	0	0	0	0	0	0	0	0	0	0
670	Rat	Liver	Crj:CD(SD)IGS	Gavage	in vivo	Repeat	ROT	152	rotenone	Middle	15	mg/kg	4day	0.3823	0.452	0.230769	0.5438	0.69	0.151759		0	0	3	0	0	0	0	0	0	0	0	0	0	0	0	0	0	0	0	0	0	0	0	0	0	0	0	0	0
670	Rat	Liver	Crj:CD(SD)IGS	Gavage	in vivo	Repeat	ROT	152	rotenone	High	50	mg/kg	4day	0.0053	0.0145	0.280488	0.0211	0.0566	0.244221		0	12	13	0	0	0	0	0	0	0	0	0	0	0	0	0	0	0	0	0	0	0	0	0	0	0	0	0	0
670	Rat	Liver	Crj:CD(SD)IGS	Gavage	in vivo	Repeat	ROT	152	rotenone	Low	5	mg/kg	8day	0.169	0.243	0.192308	0.6417	0.769	0.140704		0	0	0	0	0	0	0	0	0	0	0	0	0	0	0	0	0	0	0	0	0	0	0	0	0	0	0	0	0
670	Rat	Liver	Crj:CD(SD)IGS	Gavage	in vivo	Repeat	ROT	152	rotenone	Middle	15	mg/kg	8day	0.2687	0.349	0.192982	0.3801	0.539	0.171859		0	0	0	0	0	0	0	0	0	0	0	0	0	0	0	0	0	0	0	0	0	0	0	0	0	0	0	0	0
670	Rat	Liver	Crj:CD(SD)IGS	Gavage	in vivo	Repeat	ROT	152	rotenone	High	50	mg/kg	8day	0.0145	0.0338	0.256098	0.0562	0.125	0.227136		0	0	0	0	0	0	0	0	0	0	0	0	0	0	0	0	0	0	0	0	0	0	0	0	0	0	0	0	0
670	Rat	Liver	Crj:CD(SD)IGS	Gavage	in vivo	Repeat	ROT	152	rotenone	Low	5	mg/kg	15day	0.7499	0.769	0.132743	0.9283	0.969	0.111558		0	0	0	0	0	0	0	0	0	0	0	0	0	0	0	0	0	0	0	0	0	0	0	0	0	0	0	0	0
670	Rat	Liver	Crj:CD(SD)IGS	Gavage	in vivo	Repeat	ROT	152	rotenone	Middle	15	mg/kg	15day	0.0429	0.0814	0.298246	0.1361	0.247	0.194975		0	1	6	0	0	0	0	0	0	0	0	0	0	0	0	0	0	0	0	0	0	0	0	0	0	0	0	0	0
670	Rat	Liver	Crj:CD(SD)IGS	Gavage	in vivo	Repeat	ROT	152	rotenone	High	50	mg/kg	15day	0.0127	0.0305	0.231707	0.0329	0.0804	0.222111		0	9	8	0	0	0	0	0	0	0	0	0	0	0	0	0	0	0	0	0	0	0	0	0	0	0	0	0	0
670	Rat	Liver	Crj:CD(SD)IGS	Gavage	in vivo	Repeat	ROT	152	rotenone	Low	5	mg/kg	29day	0.5088	0.564	0.159292	0.6999	0.814	0.135678		0	0	0	0	0	0	0	0	0	0	0	0	0	0	0	0	0	0	0	0	0	0	0	0	0	0	0	0	0
670	Rat	Liver	Crj:CD(SD)IGS	Gavage	in vivo	Repeat	ROT	152	rotenone	Middle	15	mg/kg	29day	0.1906	0.269	0.175439	0.479	0.634	0.153769		0	0	0	0	0	0	0	0	0	0	0	0	0	0	0	0	0	0	0	0	0	0	0	0	0	0	0	0	0
670	Rat	Liver	Crj:CD(SD)IGS	Gavage	in vivo	Repeat	ROT	152	rotenone	High	50	mg/kg	29day	0.002	0.00639	0.280488	0.0307	0.076	0.228141		0	20	27	2	2	0	0	0	0	0	0	0	0	0	0	0	0	0	0	0	0	0	0	0	0	0	0	0	0
509	Rat	Liver	Crj:CD(SD)IGS	Gavage	in vivo	Repeat	SLP	115	sulpiride	Low	100	mg/kg	4day	0.8951	0.9	0.121951	0.9117	0.959	0.113568	0	0	0	0	0	0	0	0	0	0	0	0	0	0	0	0	0	0	0	0	0	0	0	0	0	0	0	0	0	0
509	Rat	Liver	Crj:CD(SD)IGS	Gavage	in vivo	Repeat	SLP	115	sulpiride	Middle	300	mg/kg	4day	0.3088	0.388	0.192308	0.8939	0.953	0.113568	0	0	0	1	0	0	0	0	0	0	0	0	0	0	0	0	0	0	0	0	0	0	0	0	0	0	0	0	0	0
509	Rat	Liver	Crj:CD(SD)IGS	Gavage	in vivo	Repeat	SLP	115	sulpiride	High	1000	mg/kg	4day	0.1489	0.22	0.221239	0.3218	0.477	0.168844	0.17037	0	0	0	0	0	0	0	0	0	0	0	0	0	0	0	0	0	0	0	0	0	0	0	0	0	0	0	0	0
509	Rat	Liver	Crj:CD(SD)IGS	Gavage	in vivo	Repeat	SLP	115	sulpiride	Low	100	mg/kg	8day	0.2506	0.331	0.19469	0.3247	0.481	0.161809	0.150655	0	0	0	0	0	0	0	0	0	0	0	0	0	0	0	0	0	0	0	0	0	0	0	0	0	0	0	0	0
509	Rat	Liver	Crj:CD(SD)IGS	Gavage	in vivo	Repeat	SLP	115	sulpiride	Middle	300	mg/kg	8day	0.5966	0.639	0.159292	0.9193	0.963	0.115578	0.666667	0	0	0	0	0	0	0	0	0	0	0	0	0	0	0	0	0	0	0	0	0	0	0	0	0	0	0	0	0
509	Rat	Liver	Crj:CD(SD)IGS	Gavage	in vivo	Repeat	SLP	115	sulpiride	High	1000	mg/kg	8day	0.2819	0.362	0.192308	0.4404	0.597	0.138693	0.285714	0	0	0	0	0	0	0	0	0	0	0	0	0	0	0	0	0	0	0	0	0	0	0	0	0	0	0	0	0
509	Rat	Liver	Crj:CD(SD)IGS	Gavage	in vivo	Repeat	SLP	115	sulpiride	Low	100	mg/kg	15day	0.3513	0.425	0.192308	0.8829	0.947	0.121608	0	0	0	0	0	0	0	0	0	0	0	0	0	0	0	0	0	0	0	0	0	0	0	0	0	0	0	0	0	0
509	Rat	Liver	Crj:CD(SD)IGS	Gavage	in vivo	Repeat	SLP	115	sulpiride	Middle	300	mg/kg	15day	0.1311	0.199	0.230769	0.4698	0.627	0.158794	0	0	0	0	0	0	0	0	0	0	0	0	0	0	0	0	0	0	0	0	0	0	0	0	0	0	0	0	0	0
509	Rat	Liver	Crj:CD(SD)IGS	Gavage	in vivo	Repeat	SLP	115	sulpiride	High	1000	mg/kg	15day	0.2524	0.333	0.182927	0.6165	0.748	0.147739	0.0301724	0	0	0	0	0	0	0	0	0	0	0	0	0	0	0	0	0	0	0	0	0	0	0	0	0	0	0	0	0
509	Rat	Liver	Crj:CD(SD)IGS	Gavage	in vivo	Repeat	SLP	115	sulpiride	Low	100	mg/kg	29day	0.2605	0.341	0.192308	0.392	0.548	0.167839	0	0	1	0	0	0	0	0	0	0	0	0	0	0	0	0	0	0	0	0	0	0	0	0	0	0	0	0	0	0
509	Rat	Liver	Crj:CD(SD)IGS	Gavage	in vivo	Repeat	SLP	115	sulpiride	Middle	300	mg/kg	29day	0.1232	0.188	0.22807	0.1885	0.316	0.203015	0	0	0	0	0	0	0	0	0	0	0	0	0	0	0	0	0	0	0	0	0	0	0	0	0	0	0	0	0	0
509	Rat	Liver	Crj:CD(SD)IGS	Gavage	in vivo	Repeat	SLP	115	sulpiride	High	1000	mg/kg	29day	0.023	0.0486	0.300885	0.0515	0.116	0.248241	0	1	0	0	0	0	0	0	0	0	0	0	0	0	0	0	0	0	0	0	0	0	0	0	0	0	0	0	0	0
211	Rat	Liver	Crj:CD(SD)IGS	Gavage	in vivo	Repeat	SS	34	sulfasalazine	Low	100	mg/kg	4day	0.0965	0.155	0.269231	0.0217	0.0579	0.21005	0.168182	0	3	48	0	0	0	0	0	0	0	0	0	0	0	0	0	0	0	0	0	0	0	0	0	0	0	0	0	0
211	Rat	Liver	Crj:CD(SD)IGS	Gavage	in vivo	Repeat	SS	34	sulfasalazine	Middle	300	mg/kg	4day	0.2075	0.286	0.210526	0.3653	0.527	0.160804	0.187898	0	7	40	0	0	0	0	0	0	0	0	0	0	0	0	0	0	0	0	0	0	0	0	0	0	0	0	0	0
211	Rat	Liver	Crj:CD(SD)IGS	Gavage	in vivo	Repeat	SS	34	sulfasalazine	High	1000	mg/kg	4day	0.0004	0.00159	0.384615	0.0002	0.00117	0.322613	0.256881	1	132	164	4	4	4	0	0	0	0	0	0	0	0	0	0	0	0	0	0	0	0	0	0	0	0	0	0	0
211	Rat	Liver	Crj:CD(SD)IGS	Gavage	in vivo	Repeat	SS	34	sulfasalazine	Low	100	mg/kg	8day	0.1024	0.163	0.269231	0.3789	0.539	0.169849	0	0	0	0	0	0	0	0	0	0	0	0	0	0	0	0	0	0	0	0	0	0	0	0	0	0	0	0	0	0
211	Rat	Liver	Crj:CD(SD)IGS	Gavage	in vivo	Repeat	SS	34	sulfasalazine	Middle	300	mg/kg	8day	0.3777	0.45	0.175439	0.6182	0.748	0.136683	0.166667	0	0	0	2	2	2	0	0	0	0	0	0	0	0	0	0	0	0	0	0	0	0	0	0	0	0	0	0	0
211	Rat	Liver	Crj:CD(SD)IGS	Gavage	in vivo	Repeat	SS	34	sulfasalazine	High	1000	mg/kg	8day	0.0001	0.000487	0.402439	0.0001	0.00064	0.326633	0.111801	1	347	197	5	5	5	4	0	0	0	0	0	0	0	0	0	0	0	0	0	0	0	0	0	0	0	0	0	0
211	Rat	Liver	Crj:CD(SD)IGS	Gavage	in vivo	Repeat	SS	34	sulfasalazine	Low	100	mg/kg	15day	0.4414	0.504	0.157895	0.8082	0.896	0.120603	0.19084	0	0	0	1	1	0	0	0	1	1	2	0	0	0	0	0	0	0	0	0	0	0	0	0	0	0	0	0	0
211	Rat	Liver	Crj:CD(SD)IGS	Gavage	in vivo	Repeat	SS	34	sulfasalazine	Middle	300	mg/kg	15day	0.0129	0.0308	0.315789	0.1679	0.291	0.18794	0.0763889	1	0	0	0	0	0	0	0	0	0	0	0	0	0	0	0	0	0	0	0	0	0	0	0	0	0	0	0	0
211	Rat	Liver	Crj:CD(SD)IGS	Gavage	in vivo	Repeat	SS	34	sulfasalazine	High	1000	mg/kg	15day	0.0001	0.000487	0.385965	0.0001	0.00064	0.315578	0.027027	1	259	244	5	5	5	4	0	0	0	0	0	0	0	0	0	0	0	0	0	0	0	0	0	0	0	0	0	0
211	Rat	Liver	Crj:CD(SD)IGS	Gavage	in vivo	Repeat	SS	34	sulfasalazine	Low	100	mg/kg	29day	0.0616	0.109	0.22807	0.22	0.356	0.168844	0	0	0	1	0	0	0	0	0	0	0	0	0	0	0	0	0	0	0	0	0	0	0	0	0	0	0	0	0	0
211	Rat	Liver	Crj:CD(SD)IGS	Gavage	in vivo	Repeat	SS	34	sulfasalazine	Middle	300	mg/kg	29day	0.1603	0.234	0.192308	0.0728	0.152	0.19196	0.25	0	1	2	1	1	1	0	0	0	0	0	0	0	0	0	0	0	0	0	0	0	0	0	0	0	0	0	0	0
211	Rat	Liver	Crj:CD(SD)IGS	Gavage	in vivo	Repeat	SS	34	sulfasalazine	High	1000	mg/kg	29day	0.0001	0.000487	0.442478	0.0001	0.00064	0.377889	0	1	341	202	5	5	5	5	0	0	0	0	0	0	0	0	0	0	0	0	0	0	0	0	0	0	0	0	0	0
516	Rat	Liver	Crj:CD(SD)IGS	Gavage	in vivo	Repeat	SST	117	simvastatin	Low	40	mg/kg	4day	0.0885	0.145	0.19469	0.3003	0.454	0.160804	0.712766	0	0	0	1	1	0	0	0	0	0	0	0	0	0	0	0	0	0	1	1	2	0	0	0	0	0	0	0	0
516	Rat	Liver	Crj:CD(SD)IGS	Gavage	in vivo	Repeat	SST	117	simvastatin	Middle	120	mg/kg	4day	0.0017	0.00556	0.333333	0.0123	0.0369	0.266332	0.293814	1	21	12	3	3	0	0	0	0	0	0	0	0	0	0	0	0	0	1	1	2	0	0	0	0	0	0	0	1
516	Rat	Liver	Crj:CD(SD)IGS	Gavage	in vivo	Repeat	SST	117	simvastatin	High	400	mg/kg	4day	0.0001	0.000487	0.508772	0.0001	0.00064	0.446231	0.136808	1	579	613	5	5	0	0	0	0	0	0	0	0	0	0	0	0	0	0	0	0	0	0	0	0	0	0	0	1
516	Rat	Liver	Crj:CD(SD)IGS	Gavage	in vivo	Repeat	SST	117	simvastatin	Low	40	mg/kg	8day	0.9433	0.944	0.0731707	0.9307	0.971	0.114573	0	0	0	1	1	1	0	0	0	0	0	0	0	0	0	0	0	0	0	0	0	0	0	0	0	0	0	0	0	1
516	Rat	Liver	Crj:CD(SD)IGS	Gavage	in vivo	Repeat	SST	117	simvastatin	Middle	120	mg/kg	8day	0.2621	0.342	0.192982	0.1843	0.311	0.19799	0.230769	0	0	1	6	6	0	0	0	0	0	0	0	0	0	0	0	0	0	0	0	0	0	0	0	0	0	0	0	0
516	Rat	Liver	Crj:CD(SD)IGS	Gavage	in vivo	Repeat	SST	117	simvastatin	High	400	mg/kg	8day	0.0003	0.00126	0.341463	0.0001	0.00064	0.323618	0.136986	1	265	219	5	5	2	0	0	0	0	0	0	0	0	0	0	0	0	0	0	0	0	0	0	0	0	0	0	0
516	Rat	Liver	Crj:CD(SD)IGS	Gavage	in vivo	Repeat	SST	117	simvastatin	Low	40	mg/kg	15day	0.8108	0.824	0.115385	0.9901	0.998	0.0854271	0.2	0	0	0	5	5	0	0	0	0	0	0	0	0	0	0	0	0	0	0	0	0	0	0	0	0	0	0	0	1
516	Rat	Liver	Crj:CD(SD)IGS	Gavage	in vivo	Repeat	SST	117	simvastatin	Middle	120	mg/kg	15day	0.1446	0.215	0.195122	0.1521	0.271	0.196985	0.092233	0	4	0	10	10	0	0	0	0	0	0	0	0	0	0	0	0	0	0	0	0	0	0	0	0	0	0	0	2
516	Rat	Liver	Crj:CD(SD)IGS	Gavage	in vivo	Repeat	SST	117	simvastatin	High	400	mg/kg	15day	0.0006	0.00221	0.298246	0.0042	0.0147	0.274372	0.166667	0	208	107	7	6	3	0	0	0	0	0	0	0	0	0	0	0	0	0	0	0	0	0	0	0	1	1	0	0
516	Rat	Liver	Crj:CD(SD)IGS	Gavage	in vivo	Repeat	SST	117	simvastatin	Low	40	mg/kg	29day	0.5788	0.623	0.153846	0.45	0.607	0.159799	0.261261	0	0	0	5	5	0	0	0	0	0	0	0	0	0	0	0	0	0	0	0	0	0	0	0	0	0	0	0	1
516	Rat	Liver	Crj:CD(SD)IGS	Gavage	in vivo	Repeat	SST	117	simvastatin	Middle	120	mg/kg	29day	0.2902	0.369	0.207317	0.5794	0.719	0.152764	0	0	1	0	7	7	5	0	0	0	0	0	0	0	0	0	0	0	0	1	1	2	0	0	0	0	0	0	0	0
516	Rat	Liver	Crj:CD(SD)IGS	Gavage	in vivo	Repeat	SST	117	simvastatin	High	400	mg/kg	29day	0.0026	0.008	0.269231	0.1079	0.204	0.196985	0	0	172	120	14	14	5	0	0	0	0	0	0	0	0	0	0	0	0	0	0	0	0	0	0	0	0	0	0	5
443	Rat	Liver	Crj:CD(SD)IGS	Gavage	in vivo	Repeat	SUL	100	sulindac	Low	5	mg/kg	4day	0.0909	0.148	0.230769	0.2244	0.362	0.180905	0.0277778	0	0	0	0	0	0	0	0	0	0	0	0	0	0	0	0	0	0	0	0	0	0	0	0	0	0	0	0	0
443	Rat	Liver	Crj:CD(SD)IGS	Gavage	in vivo	Repeat	SUL	100	sulindac	Middle	15	mg/kg	4day	0.5792	0.623	0.176991	0.8449	0.92	0.132663	0	0	0	1	0	0	0	0	0	0	0	0	0	0	0	0	0	0	0	0	0	0	0	0	0	0	0	0	0	0
443	Rat	Liver	Crj:CD(SD)IGS	Gavage	in vivo	Repeat	SUL	100	sulindac	High	50	mg/kg	4day	0.1516	0.223	0.269231	0.1207	0.223	0.18995	0.0387409	0	5	3	0	0	0	0	0	0	0	0	0	0	0	0	0	0	0	0	0	0	0	0	0	0	0	0	0	0
443	Rat	Liver	Crj:CD(SD)IGS	Gavage	in vivo	Repeat	SUL	100	sulindac	Low	5	mg/kg	8day	0.8256	0.836	0.097561	0.996	1	0.0934673	0	0	0	0	0	0	0	0	0	0	0	0	0	0	0	0	0	0	0	0	0	0	0	0	0	0	0	0	0	0
443	Rat	Liver	Crj:CD(SD)IGS	Gavage	in vivo	Repeat	SUL	100	sulindac	Middle	15	mg/kg	8day	0.2312	0.312	0.170732	0.2395	0.382	0.173869	0	0	0	0	0	0	0	0	0	0	0	0	0	0	0	0	0	0	0	0	0	0	0	0	0	0	0	0	0	0
443	Rat	Liver	Crj:CD(SD)IGS	Gavage	in vivo	Repeat	SUL	100	sulindac	High	50	mg/kg	8day	0.0001	0.000487	0.5	0.0001	0.00064	0.371859	0	1	308	299	2	2	2	0	0	0	0	0	0	0	0	0	0	0	0	0	0	0	0	0	0	0	0	0	0	0
443	Rat	Liver	Crj:CD(SD)IGS	Gavage	in vivo	Repeat	SUL	100	sulindac	Low	5	mg/kg	15day	0.514	0.569	0.195122	0.9956	1	0.106533	0	0	0	0	0	0	0	0	0	0	0	0	0	0	0	0	0	0	0	0	0	0	0	0	0	0	0	0	0	0
443	Rat	Liver	Crj:CD(SD)IGS	Gavage	in vivo	Repeat	SUL	100	sulindac	Middle	15	mg/kg	15day	0.2594	0.34	0.195122	0.2011	0.331	0.180905	0.0343348	0	6	7	0	0	0	0	0	0	0	0	0	0	0	0	0	0	0	0	0	0	0	0	0	0	0	0	0	0
443	Rat	Liver	Crj:CD(SD)IGS	Gavage	in vivo	Repeat	SUL	100	sulindac	High	50	mg/kg	15day	0.0001	0.000487	0.426829	0.0002	0.00117	0.333668	0.285714	1	334	258	4	2	0	0	0	0	0	0	0	0	0	0	0	0	0	0	0	0	0	0	0	0	2	2	0	0
443	Rat	Liver	Crj:CD(SD)IGS	Gavage	in vivo	Repeat	SUL	100	sulindac	Low	5	mg/kg	29day	0.9508	0.951	0.105263	0.958	0.987	0.117588	0	0	0	0	0	0	0	0	0	0	0	0	0	0	0	0	0	0	0	0	0	0	0	0	0	0	0	0	0	0
443	Rat	Liver	Crj:CD(SD)IGS	Gavage	in vivo	Repeat	SUL	100	sulindac	Middle	15	mg/kg	29day	0.6627	0.694	0.157895	0.8205	0.903	0.129648	0.5	0	1	0	0	0	0	0	0	0	0	0	0	0	0	0	0	0	0	0	0	0	0	0	0	0	0	0	0	0
443	Rat	Liver	Crj:CD(SD)IGS	Gavage	in vivo	Repeat	SUL	100	sulindac	High	50	mg/kg	29day	0.0001	0.000487	0.487805	0.0001	0.00064	0.436181	0	1	553	610	5	3	0	0	0	0	0	0	0	0	0	0	0	0	0	0	0	0	0	0	0	0	2	2	0	0
117	Rat	Liver	Crj:CD(SD)IGS	Gavage	in vivo	Repeat	TAA	17	thioacetamide	Low	4.5	mg/kg	4day	0.0069	0.018	0.346154	0.1712	0.294	0.179899	0.101796	1	1	0	0	0	0	0	0	0	0	0	0	0	0	0	0	0	0	0	0	0	0	0	0	0	0	0	0	0
117	Rat	Liver	Crj:CD(SD)IGS	Gavage	in vivo	Repeat	TAA	17	thioacetamide	Middle	15	mg/kg	4day	0.0001	0.000487	0.45122	0.0001	0.00064	0.337688	0.0625869	1	686	317	11	11	0	0	0	0	0	0	0	0	0	0	0	0	0	0	0	0	0	0	0	0	0	0	0	0
117	Rat	Liver	Crj:CD(SD)IGS	Gavage	in vivo	Repeat	TAA	17	thioacetamide	High	45	mg/kg	4day	0.0001	0.000487	0.646341	0.0001	0.00064	0.552764	0.010274	1	2104	1331	20	20	14	0	0	5	5	10	0	0	0	0	0	0	0	0	0	0	0	0	0	0	0	0	0	0
117	Rat	Liver	Crj:CD(SD)IGS	Gavage	in vivo	Repeat	TAA	17	thioacetamide	Low	4.5	mg/kg	8day	0.1365	0.205	0.22807	0.2943	0.446	0.174874	0	0	2	3	0	0	0	0	0	0	0	0	0	0	0	0	0	0	0	0	0	0	0	0	0	0	0	0	0	0
117	Rat	Liver	Crj:CD(SD)IGS	Gavage	in vivo	Repeat	TAA	17	thioacetamide	Middle	15	mg/kg	8day	0.0001	0.000487	0.463415	0.0001	0.00064	0.423116	0	1	1089	679	19	19	7	0	0	4	4	8	0	0	0	0	0	0	0	0	0	0	0	0	0	0	0	0	0	0
117	Rat	Liver	Crj:CD(SD)IGS	Gavage	in vivo	Repeat	TAA	17	thioacetamide	High	45	mg/kg	8day	0.0001	0.000487	0.719512	0.0001	0.00064	0.638191	0	1	2476	1771	25	25	15	5	0	5	5	10	0	0	0	0	0	0	0	0	0	0	0	0	0	0	0	0	0	0
117	Rat	Liver	Crj:CD(SD)IGS	Gavage	in vivo	Repeat	TAA	17	thioacetamide	Low	4.5	mg/kg	15day	0.0142	0.0332	0.231707	0.0087	0.0276	0.246231	0.333333	0	16	10	0	0	0	0	0	0	0	0	0	0	0	0	0	0	0	0	0	0	0	0	0	0	0	0	0	0
117	Rat	Liver	Crj:CD(SD)IGS	Gavage	in vivo	Repeat	TAA	17	thioacetamide	Middle	15	mg/kg	15day	0.0001	0.000487	0.469027	0.0001	0.00064	0.469347	0	1	1256	968	16	16	10	0	0	0	0	0	0	0	0	0	0	0	0	0	0	0	0	0	0	0	0	0	0	0
117	Rat	Liver	Crj:CD(SD)IGS	Gavage	in vivo	Repeat	TAA	17	thioacetamide	High	45	mg/kg	15day	0.0001	0.000487	0.59292	0.0001	0.00064	0.639196	0.0116279	1	2437	1884	22	22	15	5	0	0	0	0	0	0	0	0	0	0	0	0	0	0	0	0	0	0	0	0	0	0
117	Rat	Liver	Crj:CD(SD)IGS	Gavage	in vivo	Repeat	TAA	17	thioacetamide	Low	4.5	mg/kg	29day	0.0003	0.00126	0.423077	0.0001	0.00064	0.342714	0	1	211	117	4	4	0	0	0	0	0	0	0	0	0	0	0	0	0	0	0	0	0	0	0	0	0	0	0	0
117	Rat	Liver	Crj:CD(SD)IGS	Gavage	in vivo	Repeat	TAA	17	thioacetamide	Middle	15	mg/kg	29day	0.0001	0.000487	0.560976	0.0001	0.00064	0.514573	0	1	1557	1233	17	17	10	0	0	0	0	0	0	0	0	0	0	0	0	0	0	0	0	0	0	0	0	0	0	0
117	Rat	Liver	Crj:CD(SD)IGS	Gavage	in vivo	Repeat	TAA	17	thioacetamide	High	45	mg/kg	29day	0.0001	0.000487	0.743902	0.0001	0.00064	0.721608	0	1	3059	2739	35	35	30	21	10	0	0	0	0	0	0	0	5	5	10	0	0	0	5	5	5	20	0	0	0	0
315	Rat	Liver	Crj:CD(SD)IGS	Gavage	in vivo	Repeat	TAC	60	tacrine	Low	3	mg/kg	4day	0.0527	0.0963	0.269231	0.0098	0.0305	0.245226	0	0	0	0	0	0	0	0	0	0	0	0	0	0	0	0	0	0	0	0	0	0	0	0	0	0	0	0	0	0
315	Rat	Liver	Crj:CD(SD)IGS	Gavage	in vivo	Repeat	TAC	60	tacrine	Middle	10	mg/kg	4day	0.0019	0.00614	0.307692	0.0004	0.0021	0.295477	0	1	18	59	0	0	0	0	0	0	0	0	0	0	0	0	0	0	0	0	0	0	0	0	0	0	0	0	0	0
315	Rat	Liver	Crj:CD(SD)IGS	Gavage	in vivo	Repeat	TAC	60	tacrine	High	30	mg/kg	4day	0.0001	0.000487	0.469027	0.0001	0.00064	0.435176	0	1	252	483	2	0	0	0	0	0	0	0	0	0	0	0	0	0	0	0	0	0	0	0	0	0	2	2	0	0
315	Rat	Liver	Crj:CD(SD)IGS	Gavage	in vivo	Repeat	TAC	60	tacrine	Low	3	mg/kg	8day	0.0017	0.00556	0.384615	0.0213	0.0569	0.227136	0.0307692	1	9	1	0	0	0	0	0	0	0	0	0	0	0	0	0	0	0	0	0	0	0	0	0	0	0	0	0	0
315	Rat	Liver	Crj:CD(SD)IGS	Gavage	in vivo	Repeat	TAC	60	tacrine	Middle	10	mg/kg	8day	0.0175	0.0392	0.280488	0.0317	0.0778	0.215075	0	0	9	3	0	0	0	0	0	0	0	0	0	0	0	0	0	0	0	0	0	0	0	0	0	0	0	0	0	0
315	Rat	Liver	Crj:CD(SD)IGS	Gavage	in vivo	Repeat	TAC	60	tacrine	High	30	mg/kg	8day	0.0001	0.000487	0.346154	0.0001	0.00064	0.311558	0.384401	1	124	114	2	0	0	0	0	0	0	0	0	0	0	0	0	0	0	0	0	0	0	0	0	0	2	2	0	0
315	Rat	Liver	Crj:CD(SD)IGS	Gavage	in vivo	Repeat	TAC	60	tacrine	Low	3	mg/kg	15day	0.0001	0.000487	0.538462	0.0001	0.00064	0.468342	0	1	470	675	0	0	0	0	0	0	0	0	0	0	0	0	0	0	0	0	0	0	0	0	0	0	0	0	0	0
315	Rat	Liver	Crj:CD(SD)IGS	Gavage	in vivo	Repeat	TAC	60	tacrine	Middle	10	mg/kg	15day	0.0001	0.000487	0.461538	0.0001	0.00064	0.349749	0.0215827	1	168	179	0	0	0	0	0	0	0	0	0	0	0	0	0	0	0	0	0	0	0	0	0	0	0	0	0	0
315	Rat	Liver	Crj:CD(SD)IGS	Gavage	in vivo	Repeat	TAC	60	tacrine	High	30	mg/kg	15day	0.0001	0.000487	0.576923	0.0001	0.00064	0.518593	0	1	624	1152	2	0	0	0	0	0	0	0	0	0	0	0	0	0	0	0	0	0	0	0	0	0	2	2	0	0
315	Rat	Liver	Crj:CD(SD)IGS	Gavage	in vivo	Repeat	TAC	60	tacrine	Low	3	mg/kg	29day	0.3451	0.421	0.153846	0.5923	0.729	0.150754	0.158163	0	0	0	0	0	0	0	0	0	0	0	0	0	0	0	0	0	0	0	0	0	0	0	0	0	0	0	0	0
315	Rat	Liver	Crj:CD(SD)IGS	Gavage	in vivo	Repeat	TAC	60	tacrine	Middle	10	mg/kg	29day	0.0014	0.00467	0.269231	0.0023	0.00893	0.244221	0.0909091	0	42	48	0	0	0	0	0	0	0	0	0	0	0	0	0	0	0	0	0	0	0	0	0	0	0	0	0	0
315	Rat	Liver	Crj:CD(SD)IGS	Gavage	in vivo	Repeat	TAC	60	tacrine	High	30	mg/kg	29day	0.0003	0.00126	0.256637	0.0184	0.0505	0.220101	0	0	7	6	4	0	0	0	0	0	0	0	0	0	0	0	0	0	0	0	0	0	0	0	0	0	4	4	0	0
419	Rat	Liver	Crj:CD(SD)IGS	Gavage	in vivo	Repeat	TAN	93	tannic acid	Low	100	mg/kg	4day	0.0857	0.141	0.175439	0.3779	0.538	0.144724	0.0357143	0	0	0	0	0	0	0	0	0	0	0	0	0	0	0	0	0	0	0	0	0	0	0	0	0	0	0	0	0
419	Rat	Liver	Crj:CD(SD)IGS	Gavage	in vivo	Repeat	TAN	93	tannic acid	Middle	300	mg/kg	4day	0.6169	0.657	0.192982	0.8954	0.953	0.112563	0.0510204	0	1	0	1	1	0	0	0	0	0	0	0	0	0	0	0	0	0	1	1	2	0	0	0	0	0	0	0	0
419	Rat	Liver	Crj:CD(SD)IGS	Gavage	in vivo	Repeat	TAN	93	tannic acid	High	1000	mg/kg	4day	0.0885	0.145	0.219512	0.4717	0.628	0.156784	0	0	0	0	0	0	0	0	0	0	0	0	0	0	0	0	0	0	0	0	0	0	0	0	0	0	0	0	0	0
419	Rat	Liver	Crj:CD(SD)IGS	Gavage	in vivo	Repeat	TAN	93	tannic acid	Low	100	mg/kg	8day	0.7028	0.727	0.192308	0.8519	0.922	0.126633	0.0225989	0	0	0	0	0	0	0	0	0	0	0	0	0	0	0	0	0	0	0	0	0	0	0	0	0	0	0	0	0
419	Rat	Liver	Crj:CD(SD)IGS	Gavage	in vivo	Repeat	TAN	93	tannic acid	Middle	300	mg/kg	8day	0.9044	0.908	0.0973451	0.7799	0.871	0.121608	0	0	0	0	0	0	0	0	0	0	0	0	0	0	0	0	0	0	0	0	0	0	0	0	0	0	0	0	0	0
419	Rat	Liver	Crj:CD(SD)IGS	Gavage	in vivo	Repeat	TAN	93	tannic acid	High	1000	mg/kg	8day	0.0776	0.131	0.298246	0.1169	0.218	0.21407	0.625	0	0	0	0	0	0	0	0	0	0	0	0	0	0	0	0	0	0	0	0	0	0	0	0	0	0	0	0	0
419	Rat	Liver	Crj:CD(SD)IGS	Gavage	in vivo	Repeat	TAN	93	tannic acid	Low	100	mg/kg	15day	0.0624	0.11	0.346154	0.0744	0.155	0.20201	0.166205	0	1	0	0	0	0	0	0	0	0	0	0	0	0	0	0	0	0	0	0	0	0	0	0	0	0	0	0	0
419	Rat	Liver	Crj:CD(SD)IGS	Gavage	in vivo	Repeat	TAN	93	tannic acid	Middle	300	mg/kg	15day	0.4037	0.472	0.230769	0.5226	0.676	0.150754	0.171233	0	0	0	1	1	0	0	0	0	0	0	0	0	0	0	0	0	0	0	0	0	0	0	0	0	0	0	0	1
419	Rat	Liver	Crj:CD(SD)IGS	Gavage	in vivo	Repeat	TAN	93	tannic acid	High	1000	mg/kg	15day	0.0191	0.0421	0.307692	0.0154	0.0436	0.258291	0.0165563	1	8	14	1	1	0	0	0	0	0	0	0	0	0	0	0	0	0	1	1	2	0	0	0	0	0	0	0	0
419	Rat	Liver	Crj:CD(SD)IGS	Gavage	in vivo	Repeat	TAN	93	tannic acid	Low	100	mg/kg	29day	0.6656	0.696	0.140351	0.9453	0.978	0.0984925	0	0	0	0	2	2	0	0	0	0	0	0	0	0	0	0	0	0	0	0	0	0	0	0	0	0	0	0	0	2
419	Rat	Liver	Crj:CD(SD)IGS	Gavage	in vivo	Repeat	TAN	93	tannic acid	Middle	300	mg/kg	29day	0.271	0.351	0.159292	0.775	0.869	0.125628	0	0	0	0	2	2	0	0	0	0	0	0	0	0	0	0	0	0	0	0	0	0	0	0	0	0	0	0	0	2
419	Rat	Liver	Crj:CD(SD)IGS	Gavage	in vivo	Repeat	TAN	93	tannic acid	High	1000	mg/kg	29day	0.2068	0.286	0.212389	0.208	0.339	0.196985	0.106796	0	0	0	0	0	0	0	0	0	0	0	0	0	0	0	0	0	0	0	0	0	0	0	0	0	0	0	0	0
534	Rat	Liver	Crj:CD(SD)IGS	Gavage	in vivo	Repeat	TBF	123	terbinafine	Low	75	mg/kg	4day	0.2906	0.369	0.195122	0.9098	0.959	0.116583	0.346154	0	1	0	0	0	0	0	0	0	0	0	0	0	0	0	0	0	0	0	0	0	0	0	0	0	0	0	0	0
534	Rat	Liver	Crj:CD(SD)IGS	Gavage	in vivo	Repeat	TBF	123	terbinafine	Middle	250	mg/kg	4day	0.0008	0.00287	0.353659	0.0314	0.0773	0.237186	0	1	92	38	0	0	0	0	0	0	0	0	0	0	0	0	0	0	0	0	0	0	0	0	0	0	0	0	0	0
534	Rat	Liver	Crj:CD(SD)IGS	Gavage	in vivo	Repeat	TBF	123	terbinafine	High	750	mg/kg	4day	0.0001	0.000487	0.504425	0.0001	0.00064	0.506533	0	1	930	918	1	1	0	0	0	0	0	0	0	0	0	0	0	0	0	0	0	0	0	0	0	0	0	0	0	0
534	Rat	Liver	Crj:CD(SD)IGS	Gavage	in vivo	Repeat	TBF	123	terbinafine	Low	75	mg/kg	8day	0.0147	0.0341	0.353659	0.1108	0.209	0.21206	0.0419355	1	1	0	0	0	0	0	0	0	0	0	0	0	0	0	0	0	0	0	0	0	0	0	0	0	0	0	0	0
534	Rat	Liver	Crj:CD(SD)IGS	Gavage	in vivo	Repeat	TBF	123	terbinafine	Middle	250	mg/kg	8day	0.0128	0.0307	0.268293	0.0172	0.0483	0.254271	0	0	80	16	1	1	0	0	0	0	0	0	0	0	0	0	0	0	0	0	0	0	0	0	0	0	0	0	0	0
534	Rat	Liver	Crj:CD(SD)IGS	Gavage	in vivo	Repeat	TBF	123	terbinafine	High	750	mg/kg	8day	0.0001	0.000487	0.634146	0.0001	0.00064	0.563819	0.00126904	1	1697	1309	6	6	2	1	0	0	0	0	0	0	0	0	0	0	0	1	1	2	0	0	0	0	0	0	0	0
534	Rat	Liver	Crj:CD(SD)IGS	Gavage	in vivo	Repeat	TBF	123	terbinafine	Low	75	mg/kg	15day	0.6593	0.692	0.157895	0.9821	0.995	0.107538	0.139535	0	2	1	2	2	0	0	0	0	0	0	0	0	0	0	0	0	0	1	1	2	0	0	0	0	0	0	0	0
534	Rat	Liver	Crj:CD(SD)IGS	Gavage	in vivo	Repeat	TBF	123	terbinafine	Middle	250	mg/kg	15day	0.01	0.025	0.292683	0.1007	0.194	0.209045	0	0	84	28	1	1	0	0	0	0	0	0	0	0	0	0	0	0	0	0	0	0	0	0	0	0	0	0	0	0
534	Rat	Liver	Crj:CD(SD)IGS	Gavage	in vivo	Repeat	TBF	123	terbinafine	High	750	mg/kg	15day	0.0001	0.000487	0.463415	0.0001	0.00064	0.372864	0.00469484	1	769	620	5	5	5	0	0	0	0	0	0	0	0	0	0	0	0	0	0	0	0	0	0	0	0	0	0	0
534	Rat	Liver	Crj:CD(SD)IGS	Gavage	in vivo	Repeat	TBF	123	terbinafine	Low	75	mg/kg	29day	0.0632	0.111	0.269231	0.1679	0.291	0.190955	0	0	9	4	0	0	0	0	0	0	0	0	0	0	0	0	0	0	0	0	0	0	0	0	0	0	0	0	0	0
534	Rat	Liver	Crj:CD(SD)IGS	Gavage	in vivo	Repeat	TBF	123	terbinafine	Middle	250	mg/kg	29day	0.0224	0.0479	0.307692	0.0843	0.171	0.21407	0.047619	1	90	28	5	5	0	0	0	0	0	0	0	0	0	0	0	0	0	0	0	0	0	0	0	0	0	0	0	0
534	Rat	Liver	Crj:CD(SD)IGS	Gavage	in vivo	Repeat	TBF	123	terbinafine	High	750	mg/kg	29day	0.0001	0.000487	0.423077	0.0001	0.00064	0.38392	0	1	741	711	5	5	5	1	0	0	0	0	0	0	0	0	0	0	0	0	0	0	0	0	0	0	0	0	0	0
309	Rat	Liver	Crj:CD(SD)IGS	Gavage	in vivo	Repeat	TC	48	tetracycline	Low	100	mg/kg	4day	0.8722	0.878	0.153846	0.9895	0.998	0.0934673	0.08	0	0	0	1	1	0	0	0	0	0	0	0	0	0	0	0	0	0	1	1	2	0	0	0	0	0	0	0	0
309	Rat	Liver	Crj:CD(SD)IGS	Gavage	in vivo	Repeat	TC	48	tetracycline	Middle	300	mg/kg	4day	0.0166	0.0376	0.341463	0.0317	0.0778	0.268342	0.0739726	1	6	34	0	0	0	0	0	0	0	0	0	0	0	0	0	0	0	0	0	0	0	0	0	0	0	0	0	0
309	Rat	Liver	Crj:CD(SD)IGS	Gavage	in vivo	Repeat	TC	48	tetracycline	High	1000	mg/kg	4day	0.0834	0.138	0.221239	0.2493	0.394	0.176884	0.10274	0	6	7	0	0	0	0	0	0	0	0	0	0	0	0	0	0	0	0	0	0	0	0	0	0	0	0	0	0
309	Rat	Liver	Crj:CD(SD)IGS	Gavage	in vivo	Repeat	TC	48	tetracycline	Low	100	mg/kg	8day	0.6223	0.661	0.150442	0.7905	0.88	0.126633	0	0	0	0	0	0	0	0	0	0	0	0	0	0	0	0	0	0	0	0	0	0	0	0	0	0	0	0	0	0
309	Rat	Liver	Crj:CD(SD)IGS	Gavage	in vivo	Repeat	TC	48	tetracycline	Middle	300	mg/kg	8day	0.4282	0.493	0.168142	0.526	0.677	0.138693	0	0	0	0	0	0	0	0	0	0	0	0	0	0	0	0	0	0	0	0	0	0	0	0	0	0	0	0	0	0
309	Rat	Liver	Crj:CD(SD)IGS	Gavage	in vivo	Repeat	TC	48	tetracycline	High	1000	mg/kg	8day	0.2422	0.322	0.170732	0.2405	0.383	0.18593	0	0	4	2	0	0	0	0	0	0	0	0	0	0	0	0	0	0	0	0	0	0	0	0	0	0	0	0	0	0
309	Rat	Liver	Crj:CD(SD)IGS	Gavage	in vivo	Repeat	TC	48	tetracycline	Low	100	mg/kg	15day	0.4432	0.505	0.157895	0.8166	0.901	0.119598	0	0	0	0	0	0	0	0	0	0	0	0	0	0	0	0	0	0	0	0	0	0	0	0	0	0	0	0	0	0
309	Rat	Liver	Crj:CD(SD)IGS	Gavage	in vivo	Repeat	TC	48	tetracycline	Middle	300	mg/kg	15day	0.2567	0.337	0.157895	0.722	0.833	0.129648	0	0	0	0	0	0	0	0	0	0	0	0	0	0	0	0	0	0	0	0	0	0	0	0	0	0	0	0	0	0
309	Rat	Liver	Crj:CD(SD)IGS	Gavage	in vivo	Repeat	TC	48	tetracycline	High	1000	mg/kg	15day	0.4867	0.544	0.185841	0.5643	0.707	0.137688	0.190476	0	26	14	2	2	0	0	0	0	0	0	0	0	0	0	0	0	0	0	0	0	0	0	0	0	0	0	0	0
309	Rat	Liver	Crj:CD(SD)IGS	Gavage	in vivo	Repeat	TC	48	tetracycline	Low	100	mg/kg	29day	0.04	0.0774	0.307692	0.2055	0.337	0.194975	0	0	10	21	0	0	0	0	0	0	0	0	0	0	0	0	0	0	0	0	0	0	0	0	0	0	0	0	0	0
309	Rat	Liver	Crj:CD(SD)IGS	Gavage	in vivo	Repeat	TC	48	tetracycline	Middle	300	mg/kg	29day	0.0709	0.122	0.307692	0.3977	0.552	0.149749	0	0	0	0	0	0	0	0	0	0	0	0	0	0	0	0	0	0	0	0	0	0	0	0	0	0	0	0	0	0
309	Rat	Liver	Crj:CD(SD)IGS	Gavage	in vivo	Repeat	TC	48	tetracycline	High	1000	mg/kg	29day	0.1365	0.205	0.195122	0.1282	0.235	0.207035	0	0	54	49	2	2	0	0	0	0	0	0	0	0	0	0	0	0	0	0	0	0	0	0	0	0	0	0	0	0
573	Rat	Liver	Crj:CD(SD)IGS	Gavage	in vivo	Repeat	TCP	146	ticlopidine	Low	30	mg/kg	4day	0.054	0.098	0.263158	0.1526	0.271	0.20402	0	0	0	0	0	0	0	0	0	0	0	0	0	0	0	0	0	0	0	0	0	0	0	0	0	0	0	0	0	0
573	Rat	Liver	Crj:CD(SD)IGS	Gavage	in vivo	Repeat	TCP	146	ticlopidine	Middle	100	mg/kg	4day	0.0001	0.000487	0.353659	0.0003	0.00167	0.342714	0.0553846	1	217	146	4	4	0	0	0	0	0	0	0	0	0	0	0	0	0	1	1	2	0	0	0	0	0	0	0	0
573	Rat	Liver	Crj:CD(SD)IGS	Gavage	in vivo	Repeat	TCP	146	ticlopidine	High	300	mg/kg	4day	0.0001	0.000487	0.573171	0.0001	0.00064	0.507538	0	1	1581	1172	5	5	5	1	0	0	0	0	0	0	0	0	0	0	0	0	0	0	0	0	0	0	0	0	0	0
573	Rat	Liver	Crj:CD(SD)IGS	Gavage	in vivo	Repeat	TCP	146	ticlopidine	Low	30	mg/kg	8day	0.0006	0.00221	0.423077	0.0012	0.0052	0.316583	0.056338	1	184	233	0	0	0	0	0	0	0	0	0	0	0	0	0	0	0	0	0	0	0	0	0	0	0	0	0	0
573	Rat	Liver	Crj:CD(SD)IGS	Gavage	in vivo	Repeat	TCP	146	ticlopidine	Middle	100	mg/kg	8day	0.0011	0.0038	0.292683	0.0009	0.00404	0.325628	0.0357143	0	432	319	4	4	0	0	0	0	0	0	0	0	0	0	0	0	0	0	0	0	0	0	0	0	0	0	0	0
573	Rat	Liver	Crj:CD(SD)IGS	Gavage	in vivo	Repeat	TCP	146	ticlopidine	High	300	mg/kg	8day	0.0001	0.000487	0.473684	0.0001	0.00064	0.451256	0	1	1094	883	5	5	5	0	0	0	0	0	0	0	0	0	0	0	0	0	0	0	0	0	0	0	0	0	0	0
573	Rat	Liver	Crj:CD(SD)IGS	Gavage	in vivo	Repeat	TCP	146	ticlopidine	Low	30	mg/kg	15day	0.2975	0.376	0.175439	0.609	0.743	0.149749	0.394958	0	3	0	0	0	0	0	0	0	0	0	0	0	0	0	0	0	0	0	0	0	0	0	0	0	0	0	0	0
573	Rat	Liver	Crj:CD(SD)IGS	Gavage	in vivo	Repeat	TCP	146	ticlopidine	Middle	100	mg/kg	15day	0.2617	0.342	0.176991	0.7742	0.868	0.132663	0.0384615	0	6	1	5	5	2	0	0	0	0	0	0	0	0	0	0	0	0	0	0	0	0	0	0	0	0	0	0	0
573	Rat	Liver	Crj:CD(SD)IGS	Gavage	in vivo	Repeat	TCP	146	ticlopidine	High	300	mg/kg	15day	0.0001	0.000487	0.403509	0.0001	0.00064	0.429146	0	1	559	560	5	5	5	4	0	0	0	0	0	0	0	0	0	0	0	0	0	0	0	0	0	0	0	0	0	0
573	Rat	Liver	Crj:CD(SD)IGS	Gavage	in vivo	Repeat	TCP	146	ticlopidine	Low	30	mg/kg	29day	0.1445	0.215	0.269231	0.2054	0.337	0.180905	0.489796	0	0	0	5	5	1	0	0	0	0	0	0	0	0	0	0	0	0	1	1	3	0	0	0	0	0	0	0	0
573	Rat	Liver	Crj:CD(SD)IGS	Gavage	in vivo	Repeat	TCP	146	ticlopidine	Middle	100	mg/kg	29day	0.0004	0.00159	0.307692	0.0719	0.15	0.21407	0.125	1	14	2	5	5	5	0	0	0	0	0	0	0	0	0	0	0	0	0	0	0	0	0	0	0	0	0	0	0
573	Rat	Liver	Crj:CD(SD)IGS	Gavage	in vivo	Repeat	TCP	146	ticlopidine	High	300	mg/kg	29day	0.0001	0.000487	0.463415	0.0001	0.00064	0.379899	0.038961	1	764	400	5	5	5	5	0	0	0	0	0	0	0	0	0	0	0	0	0	0	0	0	0	0	0	0	0	0
428	Rat	Liver	Crj:CD(SD)IGS	Gavage	in vivo	Repeat	TEO	96	theophylline	Low	20	mg/kg	4day	0.0203	0.0443	0.269231	0.1047	0.199	0.198995	0.00490196	0	0	0	0	0	0	0	0	0	0	0	0	0	0	0	0	0	0	0	0	0	0	0	0	0	0	0	0	0
428	Rat	Liver	Crj:CD(SD)IGS	Gavage	in vivo	Repeat	TEO	96	theophylline	Middle	60	mg/kg	4day	0.0662	0.116	0.269231	0.0271	0.0694	0.235176	0	0	3	1	0	0	0	0	0	0	0	0	0	0	0	0	0	0	0	0	0	0	0	0	0	0	0	0	0	0
428	Rat	Liver	Crj:CD(SD)IGS	Gavage	in vivo	Repeat	TEO	96	theophylline	High	200	mg/kg	4day	0.0001	0.000487	0.384615	0.0001	0.00064	0.340704	0.175355	1	257	234	1	0	0	0	0	0	0	0	0	0	0	0	0	0	0	0	0	0	0	0	0	0	1	1	0	0
428	Rat	Liver	Crj:CD(SD)IGS	Gavage	in vivo	Repeat	TEO	96	theophylline	Low	20	mg/kg	8day	0.0229	0.0486	0.230769	0.6897	0.804	0.140704	0	0	0	1	0	0	0	0	0	0	0	0	0	0	0	0	0	0	0	0	0	0	0	0	0	0	0	0	0	0
428	Rat	Liver	Crj:CD(SD)IGS	Gavage	in vivo	Repeat	TEO	96	theophylline	Middle	60	mg/kg	8day	0.0001	0.000487	0.423077	0.0843	0.171	0.20804	0	1	3	0	0	0	0	0	0	0	0	0	0	0	0	0	0	0	0	0	0	0	0	0	0	0	0	0	0	0
428	Rat	Liver	Crj:CD(SD)IGS	Gavage	in vivo	Repeat	TEO	96	theophylline	High	200	mg/kg	8day	0.0001	0.000487	0.5	0.0018	0.00727	0.305528	0	1	49	33	1	1	1	0	0	0	0	0	0	0	0	0	0	0	0	0	0	0	0	0	0	0	0	0	0	0
428	Rat	Liver	Crj:CD(SD)IGS	Gavage	in vivo	Repeat	TEO	96	theophylline	Low	20	mg/kg	15day	0.0138	0.0324	0.307692	0.0409	0.0962	0.233166	0.333333	1	0	0	0	0	0	0	0	0	0	0	0	0	0	0	0	0	0	0	0	0	0	0	0	0	0	0	0	0
428	Rat	Liver	Crj:CD(SD)IGS	Gavage	in vivo	Repeat	TEO	96	theophylline	Middle	60	mg/kg	15day	0.0001	0.000487	0.423077	0.0272	0.0695	0.20804	0.0384615	1	0	3	0	0	0	0	0	0	0	0	0	0	0	0	0	0	0	0	0	0	0	0	0	0	0	0	0	0
428	Rat	Liver	Crj:CD(SD)IGS	Gavage	in vivo	Repeat	TEO	96	theophylline	High	200	mg/kg	15day	0.0017	0.00556	0.384615	0.0029	0.0108	0.263317	0	1	53	89	3	2	2	0	0	0	0	0	0	0	0	0	0	0	0	0	0	0	0	0	0	0	1	1	0	0
428	Rat	Liver	Crj:CD(SD)IGS	Gavage	in vivo	Repeat	TEO	96	theophylline	Low	20	mg/kg	29day	0.0067	0.0176	0.333333	0.0058	0.0195	0.271357	0.0689655	1	3	2	0	0	0	0	0	0	0	0	0	0	0	0	0	0	0	0	0	0	0	0	0	0	0	0	0	0
428	Rat	Liver	Crj:CD(SD)IGS	Gavage	in vivo	Repeat	TEO	96	theophylline	Middle	60	mg/kg	29day	0.0027	0.00828	0.292035	0.005	0.0172	0.260302	0.102041	0	10	32	0	0	0	0	0	0	0	0	0	0	0	0	0	0	0	0	0	0	0	0	0	0	0	0	0	0
428	Rat	Liver	Crj:CD(SD)IGS	Gavage	in vivo	Repeat	TEO	96	theophylline	High	200	mg/kg	29day	0.0004	0.00159	0.384615	0.0004	0.0021	0.286432	0	1	49	82	5	2	2	0	0	0	0	0	0	0	0	0	0	0	0	0	0	0	0	0	0	0	3	3	0	0
467	Rat	Liver	Crj:CD(SD)IGS	Gavage	in vivo	Repeat	TIO	104	tiopronin	Low	100	mg/kg	4day	0.345	0.421	0.230769	0.7447	0.851	0.138693	0.0571429	0	0	0	0	0	0	0	0	0	0	0	0	0	0	0	0	0	0	0	0	0	0	0	0	0	0	0	0	0
467	Rat	Liver	Crj:CD(SD)IGS	Gavage	in vivo	Repeat	TIO	104	tiopronin	Middle	300	mg/kg	4day	0.0346	0.0686	0.307692	0.2608	0.408	0.192965	0	0	0	0	0	0	0	0	0	0	0	0	0	0	0	0	0	0	0	0	0	0	0	0	0	0	0	0	0	0
467	Rat	Liver	Crj:CD(SD)IGS	Gavage	in vivo	Repeat	TIO	104	tiopronin	High	1000	mg/kg	4day	0.0001	0.000487	0.5	0.0258	0.0668	0.239196	0.0290102	1	1	0	0	0	0	0	0	0	0	0	0	0	0	0	0	0	0	0	0	0	0	0	0	0	0	0	0	0
467	Rat	Liver	Crj:CD(SD)IGS	Gavage	in vivo	Repeat	TIO	104	tiopronin	Low	100	mg/kg	8day	0.015	0.0347	0.346154	0.1023	0.196	0.19598	0.0689655	1	0	0	0	0	0	0	0	0	0	0	0	0	0	0	0	0	0	0	0	0	0	0	0	0	0	0	0	0
467	Rat	Liver	Crj:CD(SD)IGS	Gavage	in vivo	Repeat	TIO	104	tiopronin	Middle	300	mg/kg	8day	0.0227	0.0484	0.269231	0.0854	0.172	0.21206	0.0837004	0	0	0	0	0	0	0	0	0	0	0	0	0	0	0	0	0	0	0	0	0	0	0	0	0	0	0	0	0
467	Rat	Liver	Crj:CD(SD)IGS	Gavage	in vivo	Repeat	TIO	104	tiopronin	High	1000	mg/kg	8day	0.0101	0.0251	0.384615	0.0453	0.105	0.230151	0.0757576	1	3	5	0	0	0	0	0	0	0	0	0	0	0	0	0	0	0	0	0	0	0	0	0	0	0	0	0	0
467	Rat	Liver	Crj:CD(SD)IGS	Gavage	in vivo	Repeat	TIO	104	tiopronin	Low	100	mg/kg	15day	0.2391	0.32	0.192308	0.4766	0.632	0.140704	0	0	0	0	0	0	0	0	0	0	0	0	0	0	0	0	0	0	0	0	0	0	0	0	0	0	0	0	0	0
467	Rat	Liver	Crj:CD(SD)IGS	Gavage	in vivo	Repeat	TIO	104	tiopronin	Middle	300	mg/kg	15day	0.0203	0.0443	0.307692	0.1877	0.315	0.19397	0.0406504	1	6	11	0	0	0	0	0	0	0	0	0	0	0	0	0	0	0	0	0	0	0	0	0	0	0	0	0	0
467	Rat	Liver	Crj:CD(SD)IGS	Gavage	in vivo	Repeat	TIO	104	tiopronin	High	1000	mg/kg	15day	0.079	0.133	0.263158	0.4335	0.59	0.156784	0.0152672	0	0	1	0	0	0	0	0	0	0	0	0	0	0	0	0	0	0	0	0	0	0	0	0	0	0	0	0	0
467	Rat	Liver	Crj:CD(SD)IGS	Gavage	in vivo	Repeat	TIO	104	tiopronin	Low	100	mg/kg	29day	0.4781	0.537	0.182927	0.7537	0.855	0.137688	0	0	0	0	0	0	0	0	0	0	0	0	0	0	0	0	0	0	0	0	0	0	0	0	0	0	0	0	0	0
467	Rat	Liver	Crj:CD(SD)IGS	Gavage	in vivo	Repeat	TIO	104	tiopronin	Middle	300	mg/kg	29day	0.0181	0.0403	0.307692	0.2727	0.421	0.172864	0.0578947	1	0	1	0	0	0	0	0	0	0	0	0	0	0	0	0	0	0	0	0	0	0	0	0	0	0	0	0	0
467	Rat	Liver	Crj:CD(SD)IGS	Gavage	in vivo	Repeat	TIO	104	tiopronin	High	1000	mg/kg	29day	0.0001	0.000487	0.5	0.0001	0.00064	0.39397	0	1	160	85	0	0	0	0	0	0	0	0	0	0	0	0	0	0	0	0	0	0	0	0	0	0	0	0	0	0
507	Rat	Liver	Crj:CD(SD)IGS	Gavage	in vivo	Repeat	TLB	114	tolbutamide	Low	100	mg/kg	4day	0.9537	0.954	0.0884956	0.9988	1	0.0844221	0.08	0	0	0	0	0	0	0	0	0	0	0	0	0	0	0	0	0	0	0	0	0	0	0	0	0	0	0	0	0
507	Rat	Liver	Crj:CD(SD)IGS	Gavage	in vivo	Repeat	TLB	114	tolbutamide	Middle	300	mg/kg	4day	0.0784	0.132	0.210526	0.2626	0.41	0.176884	0.186047	0	0	2	0	0	0	0	0	0	0	0	0	0	0	0	0	0	0	0	0	0	0	0	0	0	0	0	0	0
507	Rat	Liver	Crj:CD(SD)IGS	Gavage	in vivo	Repeat	TLB	114	tolbutamide	High	1000	mg/kg	4day	0.0298	0.0606	0.221239	0.2427	0.385	0.18593	0	0	30	17	0	0	0	0	0	0	0	0	0	0	0	0	0	0	0	0	0	0	0	0	0	0	0	0	0	0
507	Rat	Liver	Crj:CD(SD)IGS	Gavage	in vivo	Repeat	TLB	114	tolbutamide	Low	100	mg/kg	8day	0.2123	0.291	0.221239	0.3665	0.527	0.174874	0	0	0	0	0	0	0	0	0	0	0	0	0	0	0	0	0	0	0	0	0	0	0	0	0	0	0	0	0	0
507	Rat	Liver	Crj:CD(SD)IGS	Gavage	in vivo	Repeat	TLB	114	tolbutamide	Middle	300	mg/kg	8day	0.5555	0.604	0.122807	0.9657	0.988	0.117588	0.105263	0	0	0	0	0	0	0	0	0	0	0	0	0	0	0	0	0	0	0	0	0	0	0	0	0	0	0	0	0
507	Rat	Liver	Crj:CD(SD)IGS	Gavage	in vivo	Repeat	TLB	114	tolbutamide	High	1000	mg/kg	8day	0.0964	0.155	0.269231	0.0188	0.0514	0.242211	0.147059	0	5	0	2	2	0	0	0	0	0	0	0	0	0	0	0	0	0	0	0	0	0	0	0	0	0	0	0	0
507	Rat	Liver	Crj:CD(SD)IGS	Gavage	in vivo	Repeat	TLB	114	tolbutamide	Low	100	mg/kg	15day	0.4781	0.537	0.192982	0.8314	0.911	0.126633	0	0	0	0	0	0	0	0	0	0	0	0	0	0	0	0	0	0	0	0	0	0	0	0	0	0	0	0	0	0
507	Rat	Liver	Crj:CD(SD)IGS	Gavage	in vivo	Repeat	TLB	114	tolbutamide	Middle	300	mg/kg	15day	0.2601	0.341	0.192308	0.4245	0.582	0.160804	0	0	0	0	0	0	0	0	0	0	0	0	0	0	0	0	0	0	0	0	0	0	0	0	0	0	0	0	0	0
507	Rat	Liver	Crj:CD(SD)IGS	Gavage	in vivo	Repeat	TLB	114	tolbutamide	High	1000	mg/kg	15day	0.0962	0.155	0.256098	0.4294	0.587	0.161809	0.0322581	0	0	0	3	3	1	0	0	0	0	0	0	0	0	0	0	0	0	0	0	0	0	0	0	0	0	0	0	0
507	Rat	Liver	Crj:CD(SD)IGS	Gavage	in vivo	Repeat	TLB	114	tolbutamide	Low	100	mg/kg	29day	0.3314	0.408	0.185841	0.1522	0.271	0.194975	0.0454545	0	0	0	0	0	0	0	0	0	0	0	0	0	0	0	0	0	0	0	0	0	0	0	0	0	0	0	0	0
507	Rat	Liver	Crj:CD(SD)IGS	Gavage	in vivo	Repeat	TLB	114	tolbutamide	Middle	300	mg/kg	29day	0.0137	0.0322	0.280488	0.029	0.0729	0.236181	0.0740741	0	30	4	1	1	0	0	0	0	0	0	0	0	0	0	0	0	0	0	0	0	0	0	0	0	0	0	0	0
507	Rat	Liver	Crj:CD(SD)IGS	Gavage	in vivo	Repeat	TLB	114	tolbutamide	High	1000	mg/kg	29day	0.0427	0.0811	0.265487	0.0338	0.082	0.238191	0	0	8	6	4	4	3	1	0	0	0	0	0	0	0	0	0	0	0	0	0	0	0	0	0	0	0	0	0	0
529	Rat	Liver	Crj:CD(SD)IGS	Gavage	in vivo	Repeat	TMD	122	trimethadione	Low	50	mg/kg	4day	0.7209	0.744	0.115385	0.998	1	0.0572864	0.111111	0	0	0	0	0	0	0	0	0	0	0	0	0	0	0	0	0	0	0	0	0	0	0	0	0	0	0	0	0
529	Rat	Liver	Crj:CD(SD)IGS	Gavage	in vivo	Repeat	TMD	122	trimethadione	Middle	150	mg/kg	4day	0.4889	0.546	0.140351	0.5691	0.711	0.134673	0	0	463	465	0	0	0	0	0	0	0	0	0	0	0	0	0	0	0	0	0	0	0	0	0	0	0	0	0	0
529	Rat	Liver	Crj:CD(SD)IGS	Gavage	in vivo	Repeat	TMD	122	trimethadione	High	500	mg/kg	4day	0.0006	0.00221	0.461538	0.0336	0.0818	0.291457	0	1	287	243	1	1	1	0	0	0	0	0	0	0	0	0	0	0	0	0	0	0	0	0	0	0	0	0	0	0
529	Rat	Liver	Crj:CD(SD)IGS	Gavage	in vivo	Repeat	TMD	122	trimethadione	Low	50	mg/kg	8day	0.0537	0.0976	0.315789	0.0827	0.168	0.248241	0.5	0	118	319	0	0	0	0	0	0	0	0	0	0	0	0	0	0	0	0	0	0	0	0	0	0	0	0	0	0
529	Rat	Liver	Crj:CD(SD)IGS	Gavage	in vivo	Repeat	TMD	122	trimethadione	Middle	150	mg/kg	8day	0.0559	0.101	0.315789	0.1358	0.247	0.226131	0	0	125	157	0	0	0	0	0	0	0	0	0	0	0	0	0	0	0	0	0	0	0	0	0	0	0	0	0	0
529	Rat	Liver	Crj:CD(SD)IGS	Gavage	in vivo	Repeat	TMD	122	trimethadione	High	500	mg/kg	8day	0.0006	0.00221	0.487805	0.0027	0.0101	0.373869	0	1	486	300	5	5	0	0	0	0	0	0	0	0	0	0	0	0	0	0	0	0	0	0	0	0	0	0	0	0
529	Rat	Liver	Crj:CD(SD)IGS	Gavage	in vivo	Repeat	TMD	122	trimethadione	Low	50	mg/kg	15day	0.1977	0.276	0.207317	0.2988	0.452	0.174874	0	0	0	1	0	0	0	0	0	0	0	0	0	0	0	0	0	0	0	0	0	0	0	0	0	0	0	0	0	0
529	Rat	Liver	Crj:CD(SD)IGS	Gavage	in vivo	Repeat	TMD	122	trimethadione	Middle	150	mg/kg	15day	0.4887	0.546	0.134146	0.7625	0.859	0.109548	0.00497512	0	2	0	0	0	0	0	0	0	0	0	0	0	0	0	0	0	0	0	0	0	0	0	0	0	0	0	0	0
529	Rat	Liver	Crj:CD(SD)IGS	Gavage	in vivo	Repeat	TMD	122	trimethadione	High	500	mg/kg	15day	0.0046	0.0129	0.378049	0.0178	0.0496	0.323618	0	1	403	549	5	5	0	0	0	0	0	0	0	0	0	0	0	0	0	0	0	0	0	0	0	0	0	0	0	0
529	Rat	Liver	Crj:CD(SD)IGS	Gavage	in vivo	Repeat	TMD	122	trimethadione	Low	50	mg/kg	29day	0.6429	0.68	0.140351	0.9944	1	0.081407	0.288235	0	0	0	0	0	0	0	0	0	0	0	0	0	0	0	0	0	0	0	0	0	0	0	0	0	0	0	0	0
529	Rat	Liver	Crj:CD(SD)IGS	Gavage	in vivo	Repeat	TMD	122	trimethadione	Middle	150	mg/kg	29day	0.7741	0.791	0.097561	0.8173	0.901	0.114573	0	0	10	11	0	0	0	0	0	0	0	0	0	0	0	0	0	0	0	0	0	0	0	0	0	0	0	0	0	0
529	Rat	Liver	Crj:CD(SD)IGS	Gavage	in vivo	Repeat	TMD	122	trimethadione	High	500	mg/kg	29day	0.0002	0.000889	0.423077	0.0017	0.0069	0.377889	0.109091	1	876	671	9	9	1	0	0	2	2	4	0	0	0	0	0	0	0	2	2	4	0	0	0	0	0	0	0	0
297	Rat	Liver	Crj:CD(SD)IGS	Gavage	in vivo	Repeat	TMX	54	tamoxifen	Low	6	mg/kg	4day	0.0434	0.082	0.269231	0.0201	0.0543	0.238191	0	0	109	79	0	0	0	0	0	0	0	0	0	0	0	0	0	0	0	0	0	0	0	0	0	0	0	0	0	0
297	Rat	Liver	Crj:CD(SD)IGS	Gavage	in vivo	Repeat	TMX	54	tamoxifen	Middle	20	mg/kg	4day	0.0003	0.00126	0.329268	0.0106	0.0327	0.241206	0	1	94	104	0	0	0	0	0	0	0	0	0	0	0	0	0	0	0	0	0	0	0	0	0	0	0	0	0	0
297	Rat	Liver	Crj:CD(SD)IGS	Gavage	in vivo	Repeat	TMX	54	tamoxifen	High	60	mg/kg	4day	0.0101	0.0251	0.231707	0.0186	0.051	0.236181	0	0	170	102	1	1	0	0	0	0	0	0	0	0	0	0	0	0	0	0	0	0	0	0	0	0	0	0	0	0
297	Rat	Liver	Crj:CD(SD)IGS	Gavage	in vivo	Repeat	TMX	54	tamoxifen	Low	6	mg/kg	8day	0.002	0.00639	0.317073	0.0013	0.00552	0.289447	0	1	173	161	0	0	0	0	0	0	0	0	0	0	0	0	0	0	0	0	0	0	0	0	0	0	0	0	0	0
297	Rat	Liver	Crj:CD(SD)IGS	Gavage	in vivo	Repeat	TMX	54	tamoxifen	Middle	20	mg/kg	8day	0.0006	0.00221	0.353659	0.0026	0.00982	0.301508	0	1	150	165	0	0	0	0	0	0	0	0	0	0	0	0	0	0	0	0	0	0	0	0	0	0	0	0	0	0
297	Rat	Liver	Crj:CD(SD)IGS	Gavage	in vivo	Repeat	TMX	54	tamoxifen	High	60	mg/kg	8day	0.0001	0.000487	0.329268	0.0007	0.00328	0.325628	0	1	172	289	0	0	0	0	0	0	0	0	0	0	0	0	0	0	0	0	0	0	0	0	0	0	0	0	0	0
297	Rat	Liver	Crj:CD(SD)IGS	Gavage	in vivo	Repeat	TMX	54	tamoxifen	Low	6	mg/kg	15day	0.0002	0.000889	0.461538	0.0007	0.00328	0.296482	0	1	262	135	0	0	0	0	0	0	0	0	0	0	0	0	0	0	0	0	0	0	0	0	0	0	0	0	0	0
297	Rat	Liver	Crj:CD(SD)IGS	Gavage	in vivo	Repeat	TMX	54	tamoxifen	Middle	20	mg/kg	15day	0.0004	0.00159	0.384615	0.0003	0.00167	0.321608	0	1	328	188	0	0	0	0	0	0	0	0	0	0	0	0	0	0	0	0	0	0	0	0	0	0	0	0	0	0
297	Rat	Liver	Crj:CD(SD)IGS	Gavage	in vivo	Repeat	TMX	54	tamoxifen	High	60	mg/kg	15day	0.0007	0.00254	0.350877	0.0006	0.0029	0.335678	0	1	360	163	0	0	0	0	0	0	0	0	0	0	0	0	0	0	0	0	0	0	0	0	0	0	0	0	0	0
297	Rat	Liver	Crj:CD(SD)IGS	Gavage	in vivo	Repeat	TMX	54	tamoxifen	Low	6	mg/kg	29day	0.0006	0.00221	0.423077	0.0014	0.00584	0.295477	0	1	157	144	0	0	0	0	0	0	0	0	0	0	0	0	0	0	0	0	0	0	0	0	0	0	0	0	0	0
297	Rat	Liver	Crj:CD(SD)IGS	Gavage	in vivo	Repeat	TMX	54	tamoxifen	Middle	20	mg/kg	29day	0.0001	0.000487	0.368421	0.0001	0.00064	0.310553	0	1	249	226	1	1	0	0	0	0	0	0	0	0	0	0	0	0	0	0	0	0	0	0	0	0	0	0	0	0
297	Rat	Liver	Crj:CD(SD)IGS	Gavage	in vivo	Repeat	TMX	54	tamoxifen	High	60	mg/kg	29day	0.0001	0.000487	0.368421	0.0002	0.00117	0.303518	0	1	218	180	3	3	0	0	0	0	0	0	0	0	0	0	0	0	0	0	0	0	0	0	0	0	0	0	0	0
445	Rat	Liver	Crj:CD(SD)IGS	Gavage	in vivo	Repeat	TRI	101	triamterene	Low	15	mg/kg	4day	0.2504	0.331	0.195122	0.4599	0.616	0.149749	0	0	7	3	0	0	0	0	0	0	0	0	0	0	0	0	0	0	0	0	0	0	0	0	0	0	0	0	0	0
445	Rat	Liver	Crj:CD(SD)IGS	Gavage	in vivo	Repeat	TRI	101	triamterene	Middle	50	mg/kg	4day	0.4862	0.544	0.157895	0.5388	0.685	0.133668	0.171875	0	2	4	0	0	0	0	0	0	0	0	0	0	0	0	0	0	0	0	0	0	0	0	0	0	0	0	0	0
445	Rat	Liver	Crj:CD(SD)IGS	Gavage	in vivo	Repeat	TRI	101	triamterene	High	150	mg/kg	4day	0.2076	0.286	0.182927	0.3392	0.497	0.158794	0.428571	0	5	16	0	0	0	0	0	0	0	0	0	0	0	0	0	0	0	0	0	0	0	0	0	0	0	0	0	0
445	Rat	Liver	Crj:CD(SD)IGS	Gavage	in vivo	Repeat	TRI	101	triamterene	Low	15	mg/kg	8day	0.2239	0.304	0.207317	0.2625	0.41	0.184925	0	0	0	1	0	0	0	0	0	0	0	0	0	0	0	0	0	0	0	0	0	0	0	0	0	0	0	0	0	0
445	Rat	Liver	Crj:CD(SD)IGS	Gavage	in vivo	Repeat	TRI	101	triamterene	Middle	50	mg/kg	8day	0.0142	0.0332	0.346154	0.0566	0.125	0.255276	0	1	36	20	0	0	0	0	0	0	0	0	0	0	0	0	0	0	0	0	0	0	0	0	0	0	0	0	0	0
445	Rat	Liver	Crj:CD(SD)IGS	Gavage	in vivo	Repeat	TRI	101	triamterene	High	150	mg/kg	8day	0.0116	0.0283	0.300885	0.039	0.0929	0.275377	0.016129	1	20	7	0	0	0	0	0	0	0	0	0	0	0	0	0	0	0	0	0	0	0	0	0	0	0	0	0	0
445	Rat	Liver	Crj:CD(SD)IGS	Gavage	in vivo	Repeat	TRI	101	triamterene	Low	15	mg/kg	15day	0.0419	0.0801	0.307692	0.2517	0.397	0.180905	0	0	16	20	0	0	0	0	0	0	0	0	0	0	0	0	0	0	0	0	0	0	0	0	0	0	0	0	0	0
445	Rat	Liver	Crj:CD(SD)IGS	Gavage	in vivo	Repeat	TRI	101	triamterene	Middle	50	mg/kg	15day	0.1058	0.167	0.269231	0.4545	0.61	0.155779	0	0	0	0	0	0	0	0	0	0	0	0	0	0	0	0	0	0	0	0	0	0	0	0	0	0	0	0	0	0
445	Rat	Liver	Crj:CD(SD)IGS	Gavage	in vivo	Repeat	TRI	101	triamterene	High	150	mg/kg	15day	0.2219	0.302	0.230769	0.5892	0.727	0.138693	0	0	0	0	0	0	0	0	0	0	0	0	0	0	0	0	0	0	0	0	0	0	0	0	0	0	0	0	0	0
445	Rat	Liver	Crj:CD(SD)IGS	Gavage	in vivo	Repeat	TRI	101	triamterene	Low	15	mg/kg	29day	0.4736	0.534	0.146341	0.998	1	0.0874372	0.6	0	0	0	0	0	0	0	0	0	0	0	0	0	0	0	0	0	0	0	0	0	0	0	0	0	0	0	0	0
445	Rat	Liver	Crj:CD(SD)IGS	Gavage	in vivo	Repeat	TRI	101	triamterene	Middle	50	mg/kg	29day	0.3061	0.386	0.170732	0.9917	0.999	0.0834171	0.225225	0	1	0	0	0	0	0	0	0	0	0	0	0	0	0	0	0	0	0	0	0	0	0	0	0	0	0	0	0
445	Rat	Liver	Crj:CD(SD)IGS	Gavage	in vivo	Repeat	TRI	101	triamterene	High	150	mg/kg	29day	0.0315	0.0636	0.243902	0.4413	0.598	0.156784	0	0	1	1	0	0	0	0	0	0	0	0	0	0	0	0	0	0	0	0	0	0	0	0	0	0	0	0	0	0
252	Rat	Liver	Crj:CD(SD)IGS	Gavage	in vivo	Repeat	TRZ	38	thioridazine	Low	10	mg/kg	4day	0.0927	0.15	0.346154	0.5523	0.695	0.154774	0.0136986	0	0	0	0	0	0	0	0	0	0	0	0	0	0	0	0	0	0	0	0	0	0	0	0	0	0	0	0	0
252	Rat	Liver	Crj:CD(SD)IGS	Gavage	in vivo	Repeat	TRZ	38	thioridazine	Middle	30	mg/kg	4day	0.6439	0.681	0.146341	0.6834	0.799	0.132663	0.0462185	0	0	0	0	0	0	0	0	0	0	0	0	0	0	0	0	0	0	0	0	0	0	0	0	0	0	0	0	0
252	Rat	Liver	Crj:CD(SD)IGS	Gavage	in vivo	Repeat	TRZ	38	thioridazine	High	100	mg/kg	4day	0.0275	0.0566	0.274336	0.0881	0.175	0.238191	0.263844	0	8	11	0	0	0	0	0	0	0	0	0	0	0	0	0	0	0	0	0	0	0	0	0	0	0	0	0	0
252	Rat	Liver	Crj:CD(SD)IGS	Gavage	in vivo	Repeat	TRZ	38	thioridazine	Low	10	mg/kg	8day	0.0915	0.149	0.247788	0.1859	0.313	0.198995	0.0252101	0	8	2	0	0	0	0	0	0	0	0	0	0	0	0	0	0	0	0	0	0	0	0	0	0	0	0	0	0
252	Rat	Liver	Crj:CD(SD)IGS	Gavage	in vivo	Repeat	TRZ	38	thioridazine	Middle	30	mg/kg	8day	0.0166	0.0376	0.329268	0.0529	0.118	0.241206	0	1	206	133	0	0	0	0	0	0	0	0	0	0	0	0	0	0	0	0	0	0	0	0	0	0	0	0	0	0
252	Rat	Liver	Crj:CD(SD)IGS	Gavage	in vivo	Repeat	TRZ	38	thioridazine	High	100	mg/kg	8day	0.0005	0.00191	0.439024	0.0038	0.0135	0.328643	0	1	277	355	0	0	0	0	0	0	0	0	0	0	0	0	0	0	0	0	0	0	0	0	0	0	0	0	0	0
252	Rat	Liver	Crj:CD(SD)IGS	Gavage	in vivo	Repeat	TRZ	38	thioridazine	Low	10	mg/kg	15day	0.3393	0.417	0.192308	0.9343	0.971	0.0984925	0	0	0	0	0	0	0	0	0	0	0	0	0	0	0	0	0	0	0	0	0	0	0	0	0	0	0	0	0	0
252	Rat	Liver	Crj:CD(SD)IGS	Gavage	in vivo	Repeat	TRZ	38	thioridazine	Middle	30	mg/kg	15day	0.7594	0.778	0.122807	0.933	0.971	0.0884422	0	0	0	0	0	0	0	0	0	0	0	0	0	0	0	0	0	0	0	0	0	0	0	0	0	0	0	0	0	0
252	Rat	Liver	Crj:CD(SD)IGS	Gavage	in vivo	Repeat	TRZ	38	thioridazine	High	100	mg/kg	15day	0.3589	0.432	0.182927	0.2457	0.389	0.175879	0	0	25	12	0	0	0	0	0	0	0	0	0	0	0	0	0	0	0	0	0	0	0	0	0	0	0	0	0	0
252	Rat	Liver	Crj:CD(SD)IGS	Gavage	in vivo	Repeat	TRZ	38	thioridazine	Low	10	mg/kg	29day	0.2118	0.291	0.175439	0.4034	0.558	0.152764	0.833333	0	2	1	0	0	0	0	0	0	0	0	0	0	0	0	0	0	0	0	0	0	0	0	0	0	0	0	0	0
252	Rat	Liver	Crj:CD(SD)IGS	Gavage	in vivo	Repeat	TRZ	38	thioridazine	Middle	30	mg/kg	29day	0.3091	0.388	0.192982	0.336	0.494	0.163819	0	0	0	0	0	0	0	0	0	0	0	0	0	0	0	0	0	0	0	0	0	0	0	0	0	0	0	0	0	0
252	Rat	Liver	Crj:CD(SD)IGS	Gavage	in vivo	Repeat	TRZ	38	thioridazine	High	100	mg/kg	29day	0.0063	0.0167	0.423077	0.0328	0.0803	0.270352	0	1	96	79	0	0	0	0	0	0	0	0	0	0	0	0	0	0	0	0	0	0	0	0	0	0	0	0	0	0
525	Rat	Liver	Crj:CD(SD)IGS	Gavage	in vivo	Repeat	TZM	120	triazolam	Low	100	mg/kg	4day	0.0047	0.0131	0.269231	0.113	0.212	0.194975	0.25	0	3	5	0	0	0	0	0	0	0	0	0	0	0	0	0	0	0	0	0	0	0	0	0	0	0	0	0	0
525	Rat	Liver	Crj:CD(SD)IGS	Gavage	in vivo	Repeat	TZM	120	triazolam	Middle	300	mg/kg	4day	0.0047	0.0131	0.461538	0.2646	0.412	0.165829	0	1	0	0	0	0	0	0	0	0	0	0	0	0	0	0	0	0	0	0	0	0	0	0	0	0	0	0	0	0
525	Rat	Liver	Crj:CD(SD)IGS	Gavage	in vivo	Repeat	TZM	120	triazolam	High	1000	mg/kg	4day	0.0004	0.00159	0.385965	0.0026	0.00982	0.287437	0	1	193	155	0	0	0	0	0	0	0	0	0	0	0	0	0	0	0	0	0	0	0	0	0	0	0	0	0	0
525	Rat	Liver	Crj:CD(SD)IGS	Gavage	in vivo	Repeat	TZM	120	triazolam	Low	100	mg/kg	8day	0.0372	0.0728	0.269231	0.1418	0.256	0.20402	0	0	0	0	0	0	0	0	0	0	0	0	0	0	0	0	0	0	0	0	0	0	0	0	0	0	0	0	0	0
525	Rat	Liver	Crj:CD(SD)IGS	Gavage	in vivo	Repeat	TZM	120	triazolam	Middle	300	mg/kg	8day	0.0003	0.00126	0.615385	0.0618	0.134	0.21809	0.222222	1	5	2	0	0	0	0	0	0	0	0	0	0	0	0	0	0	0	0	0	0	0	0	0	0	0	0	0	0
525	Rat	Liver	Crj:CD(SD)IGS	Gavage	in vivo	Repeat	TZM	120	triazolam	High	1000	mg/kg	8day	0.0006	0.00221	0.423077	0.0073	0.0235	0.275377	0	1	61	105	0	0	0	0	0	0	0	0	0	0	0	0	0	0	0	0	0	0	0	0	0	0	0	0	0	0
525	Rat	Liver	Crj:CD(SD)IGS	Gavage	in vivo	Repeat	TZM	120	triazolam	Low	100	mg/kg	15day	0.0059	0.0158	0.423077	0.0065	0.0214	0.295477	0	1	80	84	0	0	0	0	0	0	0	0	0	0	0	0	0	0	0	0	0	0	0	0	0	0	0	0	0	0
525	Rat	Liver	Crj:CD(SD)IGS	Gavage	in vivo	Repeat	TZM	120	triazolam	Middle	300	mg/kg	15day	0.0147	0.0341	0.317073	0.0768	0.159	0.215075	0	1	20	22	0	0	0	0	0	0	0	0	0	0	0	0	0	0	0	0	0	0	0	0	0	0	0	0	0	0
525	Rat	Liver	Crj:CD(SD)IGS	Gavage	in vivo	Repeat	TZM	120	triazolam	High	1000	mg/kg	15day	0.0174	0.039	0.423077	0.0554	0.124	0.236181	0	1	0	0	0	0	0	0	0	0	0	0	0	0	0	0	0	0	0	0	0	0	0	0	0	0	0	0	0	0
525	Rat	Liver	Crj:CD(SD)IGS	Gavage	in vivo	Repeat	TZM	120	triazolam	Low	100	mg/kg	29day	0.1795	0.256	0.263158	0.5031	0.66	0.151759	0.0872483	0	0	0	0	0	0	0	0	0	0	0	0	0	0	0	0	0	0	0	0	0	0	0	0	0	0	0	0	0
525	Rat	Liver	Crj:CD(SD)IGS	Gavage	in vivo	Repeat	TZM	120	triazolam	Middle	300	mg/kg	29day	0.0201	0.044	0.423077	0.2103	0.342	0.186935	0	1	2	1	0	0	0	0	0	0	0	0	0	0	0	0	0	0	0	0	0	0	0	0	0	0	0	0	0	0
525	Rat	Liver	Crj:CD(SD)IGS	Gavage	in vivo	Repeat	TZM	120	triazolam	High	1000	mg/kg	29day	0.0166	0.0376	0.269231	0.1294	0.236	0.2	0	0	0	0	0	0	0	0	0	0	0	0	0	0	0	0	0	0	0	0	0	0	0	0	0	0	0	0	0	0
282	Rat	Liver	Crj:CD(SD)IGS	Gavage	in vivo	Repeat	VA	59	vitamin A	Low	10	mg/kg	4day	0.443	0.505	0.185841	0.615	0.747	0.128643	0.292857	0	1	0	0	0	0	0	0	0	0	0	0	0	0	0	0	0	0	0	0	0	0	0	0	0	0	0	0	0
282	Rat	Liver	Crj:CD(SD)IGS	Gavage	in vivo	Repeat	VA	59	vitamin A	Middle	30	mg/kg	4day	0.3925	0.462	0.192308	0.7283	0.839	0.111558	0	0	0	0	2	2	2	0	0	0	0	0	0	0	0	0	0	0	0	0	0	0	0	0	0	0	0	0	0	0
282	Rat	Liver	Crj:CD(SD)IGS	Gavage	in vivo	Repeat	VA	59	vitamin A	High	100	mg/kg	4day	0.0983	0.157	0.280488	0.1444	0.259	0.225126	0	0	169	108	6	6	6	0	0	0	0	0	0	0	0	0	0	0	0	0	0	0	0	0	0	0	0	0	0	0
282	Rat	Liver	Crj:CD(SD)IGS	Gavage	in vivo	Repeat	VA	59	vitamin A	Low	10	mg/kg	8day	0.4955	0.551	0.132743	0.6121	0.745	0.130653	0.204244	0	0	0	0	0	0	0	0	0	0	0	0	0	0	0	0	0	0	0	0	0	0	0	0	0	0	0	0	0
282	Rat	Liver	Crj:CD(SD)IGS	Gavage	in vivo	Repeat	VA	59	vitamin A	Middle	30	mg/kg	8day	0.2516	0.332	0.115385	0.4761	0.632	0.144724	0.202312	0	1	1	4	4	4	0	0	0	0	0	0	0	0	0	0	0	0	0	0	0	0	0	0	0	0	0	0	0
282	Rat	Liver	Crj:CD(SD)IGS	Gavage	in vivo	Repeat	VA	59	vitamin A	High	100	mg/kg	8day	0.0111	0.0273	0.371681	0.0173	0.0485	0.335678	0.0326087	1	638	413	10	10	10	0	0	0	0	0	0	0	0	0	0	0	0	0	0	0	0	0	0	0	0	0	0	0
282	Rat	Liver	Crj:CD(SD)IGS	Gavage	in vivo	Repeat	VA	59	vitamin A	Low	10	mg/kg	15day	0.0869	0.143	0.269231	0.5606	0.703	0.127638	0	0	4	3	8	8	8	0	0	0	0	0	0	0	0	0	0	0	0	0	0	0	0	0	0	0	0	0	0	0
282	Rat	Liver	Crj:CD(SD)IGS	Gavage	in vivo	Repeat	VA	59	vitamin A	Middle	30	mg/kg	15day	0.0212	0.0459	0.368421	0.1981	0.327	0.21809	0	1	82	39	10	10	10	0	0	0	0	0	0	0	0	0	0	0	0	0	0	0	0	0	0	0	0	0	0	0
282	Rat	Liver	Crj:CD(SD)IGS	Gavage	in vivo	Repeat	VA	59	vitamin A	High	100	mg/kg	15day	0.0001	0.000487	0.576923	0.0026	0.00982	0.376884	0.333333	1	747	619	10	10	10	10	8	0	0	0	0	0	0	0	0	0	0	0	0	0	0	0	0	0	0	0	0	0
282	Rat	Liver	Crj:CD(SD)IGS	Gavage	in vivo	Repeat	VA	59	vitamin A	Low	10	mg/kg	29day	0.135	0.204	0.207317	0.2464	0.389	0.2	0.32	0	0	0	10	10	10	0	0	0	0	0	0	0	0	0	0	0	0	0	0	0	0	0	0	0	0	0	0	0
282	Rat	Liver	Crj:CD(SD)IGS	Gavage	in vivo	Repeat	VA	59	vitamin A	Middle	30	mg/kg	29day	0.3511	0.425	0.192308	0.5196	0.675	0.145729	0	0	21	19	10	10	10	4	0	0	0	0	0	0	0	0	0	0	0	0	0	0	0	0	0	0	0	0	0	0
282	Rat	Liver	Crj:CD(SD)IGS	Gavage	in vivo	Repeat	VA	59	vitamin A	High	100	mg/kg	29day	0.0001	0.000487	0.807692	0.0001	0.00064	0.522613	0.430267	1	470	408	8	6	6	6	6	0	0	0	0	0	0	0	0	0	0	0	0	0	0	0	0	0	2	2	0	0
91	Rat	Liver	Crj:CD(SD)IGS	Gavage	in vivo	Repeat	VPA	5	valproic acid	Low	45	mg/kg	4day	0.1711	0.246	0.269231	0.3987	0.553	0.171859	0.0917722	0	0	0	1	1	0	0	0	1	1	2	0	0	0	0	0	0	0	0	0	0	0	0	0	0	0	0	0	0
91	Rat	Liver	Crj:CD(SD)IGS	Gavage	in vivo	Repeat	VPA	5	valproic acid	Middle	150	mg/kg	4day	0.1053	0.166	0.269231	0.3112	0.466	0.174874	0.107843	0	0	0	0	0	0	0	0	0	0	0	0	0	0	0	0	0	0	0	0	0	0	0	0	0	0	0	0	0
91	Rat	Liver	Crj:CD(SD)IGS	Gavage	in vivo	Repeat	VPA	5	valproic acid	High	450	mg/kg	4day	0.0041	0.0117	0.346154	0.0107	0.033	0.262312	0.151515	1	12	30	0	0	0	0	0	0	0	0	0	0	0	0	0	0	0	0	0	0	0	0	0	0	0	0	0	0
91	Rat	Liver	Crj:CD(SD)IGS	Gavage	in vivo	Repeat	VPA	5	valproic acid	Low	45	mg/kg	8day	0.5315	0.584	0.115385	0.8159	0.901	0.105528	0	0	0	0	1	1	0	0	0	0	0	0	0	0	0	0	0	0	0	0	0	0	0	0	0	0	0	0	0	1
91	Rat	Liver	Crj:CD(SD)IGS	Gavage	in vivo	Repeat	VPA	5	valproic acid	Middle	150	mg/kg	8day	0.4773	0.537	0.170732	0.9118	0.959	0.111558	0	0	0	0	0	0	0	0	0	0	0	0	0	0	0	0	0	0	0	0	0	0	0	0	0	0	0	0	0	0
91	Rat	Liver	Crj:CD(SD)IGS	Gavage	in vivo	Repeat	VPA	5	valproic acid	High	450	mg/kg	8day	0.0007	0.00254	0.256098	0.0636	0.136	0.213065	0	0	22	11	1	1	0	0	0	0	0	0	0	0	0	0	0	0	0	1	1	2	0	0	0	0	0	0	0	0
91	Rat	Liver	Crj:CD(SD)IGS	Gavage	in vivo	Repeat	VPA	5	valproic acid	Low	45	mg/kg	15day	0.2873	0.367	0.230769	0.3515	0.51	0.172864	0	0	0	0	2	2	0	0	0	1	1	2	0	0	0	0	0	0	0	0	0	0	0	0	0	0	0	0	0	1
91	Rat	Liver	Crj:CD(SD)IGS	Gavage	in vivo	Repeat	VPA	5	valproic acid	Middle	150	mg/kg	15day	0.4433	0.505	0.115385	0.5116	0.667	0.140704	0.195266	0	0	0	0	0	0	0	0	0	0	0	0	0	0	0	0	0	0	0	0	0	0	0	0	0	0	0	0	0
91	Rat	Liver	Crj:CD(SD)IGS	Gavage	in vivo	Repeat	VPA	5	valproic acid	High	450	mg/kg	15day	0.0012	0.00408	0.269231	0.0133	0.039	0.251256	0.255319	0	41	22	1	1	0	0	0	0	0	0	0	0	0	0	0	0	0	0	0	0	0	0	0	0	0	0	0	1
91	Rat	Liver	Crj:CD(SD)IGS	Gavage	in vivo	Repeat	VPA	5	valproic acid	Low	45	mg/kg	29day	0.4328	0.497	0.157895	0.5196	0.675	0.144724	0	0	0	0	0	0	0	0	0	0	0	0	0	0	0	0	0	0	0	0	0	0	0	0	0	0	0	0	0	0
91	Rat	Liver	Crj:CD(SD)IGS	Gavage	in vivo	Repeat	VPA	5	valproic acid	Middle	150	mg/kg	29day	0.7495	0.769	0.0884956	0.8217	0.903	0.126633	0.230769	0	0	0	0	0	0	0	0	0	0	0	0	0	0	0	0	0	0	0	0	0	0	0	0	0	0	0	0	0
91	Rat	Liver	Crj:CD(SD)IGS	Gavage	in vivo	Repeat	VPA	5	valproic acid	High	450	mg/kg	29day	0.0157	0.036	0.280702	0.0023	0.00893	0.280402	0.103896	0	53	34	1	1	0	0	0	1	1	2	0	0	0	0	0	0	0	0	0	0	0	0	0	0	0	0	0	0
182	Rat	Liver	Crj:CD(SD)IGS	Gavage	in vivo	Repeat	WY	30	WY-14643	Low	10	mg/kg	4day	0.0001	0.000487	0.670732	0.0001	0.00064	0.573869	0.0138614	1	1677	1546	10	10	7	3	0	0	0	0	0	0	0	0	0	0	0	0	0	0	0	0	0	0	0	0	0	0
182	Rat	Liver	Crj:CD(SD)IGS	Gavage	in vivo	Repeat	WY	30	WY-14643	Middle	30	mg/kg	4day	0.0001	0.000487	0.621951	0.0001	0.00064	0.58392	0.0196078	1	1842	1679	11	11	9	5	0	1	1	2	0	0	0	0	0	0	0	0	0	0	0	0	0	0	0	0	0	0
182	Rat	Liver	Crj:CD(SD)IGS	Gavage	in vivo	Repeat	WY	30	WY-14643	High	100	mg/kg	4day	0.0001	0.000487	0.585366	0.0001	0.00064	0.519598	0	1	1349	1279	14	14	8	5	0	2	2	4	0	0	0	0	0	0	0	1	1	2	0	0	0	0	0	0	0	0
182	Rat	Liver	Crj:CD(SD)IGS	Gavage	in vivo	Repeat	WY	30	WY-14643	Low	10	mg/kg	8day	0.0001	0.000487	0.45122	0.0001	0.00064	0.38593	0.0508475	1	846	760	8	8	5	5	5	0	0	0	0	0	0	0	0	0	0	2	2	4	0	0	0	0	0	0	0	0
182	Rat	Liver	Crj:CD(SD)IGS	Gavage	in vivo	Repeat	WY	30	WY-14643	Middle	30	mg/kg	8day	0.0001	0.000487	0.615385	0.0001	0.00064	0.457286	0	1	1370	1183	11	11	7	5	5	0	0	0	0	0	0	0	0	0	0	0	0	0	0	0	0	0	0	0	0	0
182	Rat	Liver	Crj:CD(SD)IGS	Gavage	in vivo	Repeat	WY	30	WY-14643	High	100	mg/kg	8day	0.0001	0.000487	0.621951	0.0001	0.00064	0.539698	0	1	1741	1578	15	15	7	5	5	0	0	0	0	0	0	0	0	0	0	1	1	2	0	0	0	0	0	0	0	0
182	Rat	Liver	Crj:CD(SD)IGS	Gavage	in vivo	Repeat	WY	30	WY-14643	Low	10	mg/kg	15day	0.0001	0.000487	0.461538	0.0001	0.00064	0.428141	0.0802469	1	1038	1111	8	8	5	5	5	0	0	0	0	0	0	0	0	0	0	1	1	2	0	0	0	0	0	0	0	0
182	Rat	Liver	Crj:CD(SD)IGS	Gavage	in vivo	Repeat	WY	30	WY-14643	Middle	30	mg/kg	15day	0.0001	0.000487	0.560976	0.0001	0.00064	0.518593	0.0125523	1	1600	1553	12	12	6	5	5	0	0	0	0	0	0	0	0	0	0	2	2	4	0	0	0	0	0	0	0	0
182	Rat	Liver	Crj:CD(SD)IGS	Gavage	in vivo	Repeat	WY	30	WY-14643	High	100	mg/kg	15day	0.0001	0.000487	0.560976	0.0001	0.00064	0.533668	0	1	1920	1820	11	11	8	5	5	0	0	0	0	0	0	0	0	0	0	1	1	2	0	0	0	0	0	0	0	0
182	Rat	Liver	Crj:CD(SD)IGS	Gavage	in vivo	Repeat	WY	30	WY-14643	Low	10	mg/kg	29day	0.0001	0.000487	0.536585	0.0001	0.00064	0.446231	0	1	1169	1025	12	12	5	5	5	0	0	0	0	0	0	0	0	0	0	2	2	4	0	0	0	0	0	0	0	0
182	Rat	Liver	Crj:CD(SD)IGS	Gavage	in vivo	Repeat	WY	30	WY-14643	Middle	30	mg/kg	29day	0.0001	0.000487	0.621951	0.0001	0.00064	0.524623	0	1	1619	1466	11	11	9	5	5	0	0	0	0	0	0	0	0	0	0	1	1	3	0	0	0	0	0	0	0	0
182	Rat	Liver	Crj:CD(SD)IGS	Gavage	in vivo	Repeat	WY	30	WY-14643	High	100	mg/kg	29day	0.0001	0.000487	0.646341	0.0001	0.00064	0.544724	0	1	1879	1748	12	12	6	5	5	0	0	0	0	0	0	0	0	0	0	1	1	2	0	0	0	0	0	0	0	0
# Table contents: #
#	EXP_ID					ID assigned to each test which can be indentified by a combination of COMPOUND_NAME, SPECIES, EXP_TEST_TYPE, and SINGLE_REPEAT_TYPE. IDs for in vivo tests are assigned from #0040. IDs for in vitro tests are assigned from #5000.
#	Species					Species evaluated in test
#	Organ_ID					Organ evaluated in tests.
#	Strain_Type					Rat strain used with in vivo tests
#	Adm_Route_Type					Administration route
#	Test_Type					Type of test. In vivo test or in vitro test.
#	Sin_Rep_Type					Type of in vivo test. Single-dose test or 28-day repeat-dose test.
#	COMPOUND.Abbr					TG-GATEs abbreviated compound name
#	COMPOUND_NO					TG-GATEs number assigned to each compound. Numbers are not in serial order.
#	COMPOUND_NAME					TG-GATEs compound name
#	Dose_Level					Exposure level. The ascending order of the levels is Control, Low, Middle, High (typically in 1:3:10 ratios)
#	Dose					Concentration
#	Dose_Unit					Unit of concentration
#	Time					Sampling time or period.
#	PValue.Mixed.PTGS_DILI					P-value of the PTGS DILI score
#	p.adj.mixed.PTGS_DILI					Multiple testing corrected (Benjamini-Hochberg method) PTGS DILI score p-value
#	PropActive.PTGS_DILI					The PTGS DILI score (% of genes active in the most active PTGS DILI component)
#	PValue.Mixed.PTGS_All					P-value of the PTGS score calculated using all of the PTGS associated genes
#	p.adj.mixed.PTGS_All					Multiple testing corrected (Benjamini-Hochberg method) PTGS All p-value
#	PropActive.PTGS_All					Proportion (%) of the PTGS-associated genes (995 Ensembl gene identifiers) which are differentially expressed at a level of |Z|>2
#	PTGS.score					Component-based PTGS score (sum of the 14 PTGS component probabilities)
#	PTGS (1=positive, 0=negative)					Prediction of in vivo toxicity with the PTGS DILI score (using the same thresholds and methods as with the in vitro hepatocyte data; p.adj.mixed.PTGS_DILI < 0.05 and PropActive.PTGS.DILI>0.3)
#	genes_UP					Number of differentially expressed UP-regualted genes, p<0.01, absolute log2 fold.change> 0.25, multiple tewting correction with the structSSI-method, treating all comparisons within a single compound treatment-set as a grouping variable
#	genes_DOWN					Number of differentially expressed DOWN-regualted genes, p<0.01, absolute log2 fold.change> 0.25, multiple tewting correction with the structSSI-method, treating all comparisons within a single compound treatment-set as a grouping variable
#	P					Pathology score derived by counting and cumulatively summing based on severity grade of pathological changes
#	minimal					Pathology score derived by counting and cumulatively summing based on severity grade of pathological changes
#	slight					Pathology score derived by counting and cumulatively summing based on severity grade of pathological changes
#	moderate					Pathology score derived by counting and cumulatively summing based on severity grade of pathological changes
#	severe					Pathology score derived by counting and cumulatively summing based on severity grade of pathological changes
#	P.Cellular.infiltration					Combination of severity grade i.e., P(present), minimal, slight,moderate and severe with pathological finding. Results are summed up cumulatively from lowest level indicated.
#	minimal.Cellular.infiltration					Combination of severity grade i.e., P(present), minimal, slight,moderate and severe with pathological finding. Results are summed up cumulatively from lowest level indicated.
#	weight.Cellular.infiltration					Weighted pathology score (1*P+2*minimal+3*slight+4*moderate+5*severe)
#	P.Change.acidophilic					Combination of severity grade i.e., P(present), minimal, slight,moderate and severe with pathological finding. Results are summed up cumulatively from lowest level indicated.
#	minimal.Change.acidophilic					Combination of severity grade i.e., P(present), minimal, slight,moderate and severe with pathological finding. Results are summed up cumulatively from lowest level indicated.
#	slight.Change.acidophilic					Combination of severity grade i.e., P(present), minimal, slight,moderate and severe with pathological finding. Results are summed up cumulatively from lowest level indicated.
#	weight.Change.acidophilic					Weighted pathology score (1*P+2*minimal+3*slight+4*moderate+5*severe)
#	P.Fibrosis					Combination of severity grade i.e., P(present), minimal, slight,moderate and severe with pathological finding. Results are summed up cumulatively from lowest level indicated.
#	minimal.Fibrosis					Combination of severity grade i.e., P(present), minimal, slight,moderate and severe with pathological finding. Results are summed up cumulatively from lowest level indicated.
#	weight.Fibrosis					Weighted pathology score (1*P+2*minimal+3*slight+4*moderate+5*severe)
#	P.Necrosis					Combination of severity grade i.e., P(present), minimal, slight,moderate and severe with pathological finding. Results are summed up cumulatively from lowest level indicated.
#	minimal.Necrosis					Combination of severity grade i.e., P(present), minimal, slight,moderate and severe with pathological finding. Results are summed up cumulatively from lowest level indicated.
#	weight.Necrosis					Weighted pathology score (1*P+2*minimal+3*slight+4*moderate+5*severe)
#	P.Proliferation.bile.duct					Combination of severity grade i.e., P(present), minimal, slight,moderate and severe with pathological finding. Results are summed up cumulatively from lowest level indicated.
#	minimal.Proliferation.bile.duct					Combination of severity grade i.e., P(present), minimal, slight,moderate and severe with pathological finding. Results are summed up cumulatively from lowest level indicated.
#	slight.Proliferation.bile.duct					Combination of severity grade i.e., P(present), minimal, slight,moderate and severe with pathological finding. Results are summed up cumulatively from lowest level indicated.
#	weight.Proliferation.bile.duct					Weighted pathology score (1*P+2*minimal+3*slight+4*moderate+5*severe)
#	P.DEAD					Combination of severity grade i.e., P(present), minimal, slight,moderate and severe with pathological finding. Results are summed up cumulatively from lowest level indicated.
#	weight.DEAD					Weighted pathology score (1*P+2*minimal+3*slight+4*moderate+5*severe)
#	weight.Cellular.infiltration.mononuclear.cell					Weighted pathology score (1*P+2*minimal+3*slight+4*moderate+5*severe)
#	P.Microgranuloma					Combination of severity grade i.e., P(present), minimal, slight,moderate and severe with pathological finding. Results are summed up cumulatively from lowest level indicated.
#	minimal.Microgranuloma					Combination of severity grade i.e., P(present), minimal, slight,moderate and severe with pathological finding. Results are summed up cumulatively from lowest level indicated.
#	weight.Microgranuloma					Weighted pathology score (1*P+2*minimal+3*slight+4*moderate+5*severe)
#	P.Degeneration.granular.eosinophilic					Combination of severity grade i.e., P(present), minimal, slight,moderate and severe with pathological finding. Results are summed up cumulatively from lowest level indicated.
#	minimal.Degeneration.granular.eosinophilic					Combination of severity grade i.e., P(present), minimal, slight,moderate and severe with pathological finding. Results are summed up cumulatively from lowest level indicated.
#	slight.Degeneration.granular.eosinophilic					Combination of severity grade i.e., P(present), minimal, slight,moderate and severe with pathological finding. Results are summed up cumulatively from lowest level indicated.
#	moderate.Degeneration.granular.eosinophilic					Combination of severity grade i.e., P(present), minimal, slight,moderate and severe with pathological finding. Results are summed up cumulatively from lowest level indicated.
#	weight.Degeneration.granular.eosinophilic					Weighted pathology score (1*P+2*minimal+3*slight+4*moderate+5*severe)
#	P.Hypertrophy					Combination of severity grade i.e., P(present), minimal, slight,moderate and severe with pathological finding. Results are summed up cumulatively from lowest level indicated.
#	minimal.Hypertrophy					Combination of severity grade i.e., P(present), minimal, slight,moderate and severe with pathological finding. Results are summed up cumulatively from lowest level indicated.
#	slight.Hypertrophy					Combination of severity grade i.e., P(present), minimal, slight,moderate and severe with pathological finding. Results are summed up cumulatively from lowest level indicated.
#	moderate.Hypertrophy					Combination of severity grade i.e., P(present), minimal, slight,moderate and severe with pathological finding. Results are summed up cumulatively from lowest level indicated.
#	weight.Hypertrophy					Weighted pathology score (1*P+2*minimal+3*slight+4*moderate+5*severe)
#	P.Single.cell.necrosis					Combination of severity grade i.e., P(present), minimal, slight,moderate and severe with pathological finding. Results are summed up cumulatively from lowest level indicated.
#	minimal.Single.cell.necrosis					Combination of severity grade i.e., P(present), minimal, slight,moderate and severe with pathological finding. Results are summed up cumulatively from lowest level indicated.
#	slight.Single.cell.necrosis					Combination of severity grade i.e., P(present), minimal, slight,moderate and severe with pathological finding. Results are summed up cumulatively from lowest level indicated.
#	weight.Single.cell.necrosis					Weighted pathology score (1*P+2*minimal+3*slight+4*moderate+5*severe)
#	P.Change.eosinophilic					Combination of severity grade i.e., P(present), minimal, slight,moderate and severe with pathological finding. Results are summed up cumulatively from lowest level indicated.
#	minimal.Change.eosinophilic					Combination of severity grade i.e., P(present), minimal, slight,moderate and severe with pathological finding. Results are summed up cumulatively from lowest level indicated.
#	slight.Change.eosinophilic					Combination of severity grade i.e., P(present), minimal, slight,moderate and severe with pathological finding. Results are summed up cumulatively from lowest level indicated.
#	weight.Change.eosinophilic					Weighted pathology score (1*P+2*minimal+3*slight+4*moderate+5*severe)
#	P.Ground.glass.appearance					Combination of severity grade i.e., P(present), minimal, slight,moderate and severe with pathological finding. Results are summed up cumulatively from lowest level indicated.
#	minimal.Ground.glass.appearance					Combination of severity grade i.e., P(present), minimal, slight,moderate and severe with pathological finding. Results are summed up cumulatively from lowest level indicated.
#	slight.Ground.glass.appearance					Combination of severity grade i.e., P(present), minimal, slight,moderate and severe with pathological finding. Results are summed up cumulatively from lowest level indicated.
#	weight.Ground.glass.appearance					Weighted pathology score (1*P+2*minimal+3*slight+4*moderate+5*severe)
#	P.Vacuolization.cytoplasmic					Combination of severity grade i.e., P(present), minimal, slight,moderate and severe with pathological finding. Results are summed up cumulatively from lowest level indicated.
#	minimal.Vacuolization.cytoplasmic					Combination of severity grade i.e., P(present), minimal, slight,moderate and severe with pathological finding. Results are summed up cumulatively from lowest level indicated.
#	slight.Vacuolization.cytoplasmic					Combination of severity grade i.e., P(present), minimal, slight,moderate and severe with pathological finding. Results are summed up cumulatively from lowest level indicated.
#	weight.Vacuolization.cytoplasmic					Weighted pathology score (1*P+2*minimal+3*slight+4*moderate+5*severe)
#	P.Increased.mitosis					Combination of severity grade i.e., P(present), minimal, slight,moderate and severe with pathological finding. Results are summed up cumulatively from lowest level indicated.
#	minimal.Increased.mitosis					Combination of severity grade i.e., P(present), minimal, slight,moderate and severe with pathological finding. Results are summed up cumulatively from lowest level indicated.
#	slight.Increased.mitosis					Combination of severity grade i.e., P(present), minimal, slight,moderate and severe with pathological finding. Results are summed up cumulatively from lowest level indicated.
#	weight.Increased.mitosis					Weighted pathology score (1*P+2*minimal+3*slight+4*moderate+5*severe)
#	P.Degeneration.fatty					Combination of severity grade i.e., P(present), minimal, slight,moderate and severe with pathological finding. Results are summed up cumulatively from lowest level indicated.
#	minimal.Degeneration.fatty					Combination of severity grade i.e., P(present), minimal, slight,moderate and severe with pathological finding. Results are summed up cumulatively from lowest level indicated.
#	weight.Degeneration.fatty					Weighted pathology score (1*P+2*minimal+3*slight+4*moderate+5*severe)
#	P.Hematopoiesis.extramedullary					Combination of severity grade i.e., P(present), minimal, slight,moderate and severe with pathological finding. Results are summed up cumulatively from lowest level indicated.
#	minimal.Hematopoiesis.extramedullary					Combination of severity grade i.e., P(present), minimal, slight,moderate and severe with pathological finding. Results are summed up cumulatively from lowest level indicated.
#	weight.Hematopoiesis.extramedullary					Weighted pathology score (1*P+2*minimal+3*slight+4*moderate+5*severe)
#	weight.Anisonucleosis					Weighted pathology score (1*P+2*minimal+3*slight+4*moderate+5*severe)
#	P.Swelling					Combination of severity grade i.e., P(present), minimal, slight,moderate and severe with pathological finding. Results are summed up cumulatively from lowest level indicated.
#	minimal.Swelling					Combination of severity grade i.e., P(present), minimal, slight,moderate and severe with pathological finding. Results are summed up cumulatively from lowest level indicated.
#	slight.Swelling					Combination of severity grade i.e., P(present), minimal, slight,moderate and severe with pathological finding. Results are summed up cumulatively from lowest level indicated.
#	weight.Swelling					Weighted pathology score (1*P+2*minimal+3*slight+4*moderate+5*severe)
#	weight					Weighted severity grade-based pathology score (1*P+2*minimal+3*slight+4*moderate+5*severe)
[truncated: 44 more columns]
