# Supplementary material for: A transcriptomics data-driven gene space accurately predicts liver cytopathology and drug-induced liver injury
Source: Nat Commun. 2017 Jul 3;8:15932. doi: 10.1038/ncomms15932 (PMC5500850; doi:10.1038/ncomms15932)
Supplement: Supplementary Data 13 [file ncomms15932-s14.xlsx]

## Sheet: Sheet1
# Supplementary Data 13. Identifying liver pathology-predictive PTGS components using regularized regression hypothesis testing (statistically significant findings are shown)*
#
Finding	Obs.	Component	p.model.cons	AUC	se.AUC	p.AUC	q.AUC	sens	spec	acc	adjp.component	adj.significance.component
slight	308	I	0.00108	0.61	0.017	3.6e-11	1.28571e-10	0.84	0.33	0.43	0.00766333	**
slight	308	K	0.0033	0.61	0.017	3.6e-11	1.28571e-10	0.84	0.33	0.43	0.0172629	*
slight	308	L	0.0011	0.61	0.017	3.6e-11	1.28571e-10	0.84	0.33	0.43	0.00766333	**
moderate	105	G	0.00845	0.67	0.0242	2.1e-10	6.5625e-10	0.88	0.36	0.4	0.0984545	.
moderate	105	I	0.00106	0.67	0.0242	2.1e-10	6.5625e-10	0.88	0.36	0.4	0.0174547	*
severe	29	I	6.45e-09	0.59	0.0499	9e-08	1.73077e-07	0.21	0.98	0.96	5.2117e-07	****
severe	29	M	0.00212	0.59	0.0499	9e-08	1.73077e-07	0.21	0.98	0.96	0.0172629	*
Cellular infiltration	54	H	0.000711	0.59	0.0369	8e-12	3.33333e-11	0.2	0.97	0.94	0.0146348	*
Change acidophilic	17	G	0.00114	0.77	0.0447	1.6e-20	4e-19	0.59	0.96	0.96	0.00676875	**
Change acidophilic	17	H	0.000177	0.77	0.0447	1.6e-20	4e-19	0.59	0.96	0.96	0.00140125	**
Change acidophilic	17	I	1.3e-05	0.77	0.0447	1.6e-20	4e-19	0.59	0.96	0.96	0.000205833	***
Change acidophilic	17	N	0.0072	0.77	0.0447	1.6e-20	4e-19	0.59	0.96	0.96	0.0207771	*
Degeneration fatty	12	H	4.22e-09	0.74	0.058	1.1e-18	1.375e-17	0.5	0.97	0.96	5.2117e-07	***
Fibrosis	18	G	2.29e-05	0.75	0.0462	2.2e-18	1.83333e-17	0.56	0.95	0.94	0.00052212	***
Fibrosis	18	H	1.52e-05	0.75	0.0462	2.2e-18	1.83333e-17	0.56	0.95	0.94	0.0004332	***
Fibrosis	18	I	0.019	0.75	0.0462	2.2e-18	1.83333e-17	0.56	0.95	0.94	0.0984545	.
Fibrosis	18	N	0.0143	0.75	0.0462	2.2e-18	1.83333e-17	0.56	0.95	0.94	0.08151	.
Ground glass appearance	52	M	6.5e-05	0.54	0.0395	0.0081	0.0119118	0.12	0.96	0.93	0.00229357	**
Microgranuloma	64	H	0.00269	0.5	0.0369	NA	1	NA	NA	NA	0.0369128	*
Swelling	28	N	0.00143	0.5	0.0551	NA	1	NA	NA	NA	0.0207771	*
# Contents of the table #
#	*			In order to study which individual components are predictive of liver pathologies, 24 elastic net regularized regression models for pathological findings (19) and severity grades (5) were fitted with the 14 component probabilities as input (see Materials and Methods for further details).Weighted scoring of findings was utilized (see Supplementary Data 12)
#	Finding			Pathological findings, only findings with more than 15 instances were included in the analysis (for findings, see Supplementary Data 12)
#	Obs			Number treatments. Total N=1568
#	Component			The PTGS component tested.Number of findings: H and I (5), G and N (3), M (2), K (1) and L (1). This analysis was used as evidence to (along with biological complexity, Fig 3b.) and clustering of the components, Supplementary Fig. 8, to select components G, H, N and I for liver DILI prediction.
#	p.model.cons			Component-wise p-values using the lasso penalized score test; the p.model.cons method was utilized
#	AUC			Area Under the ROC curve of the predictive model
#	se.AUC			Standard error of the AUC
#	p.AUC			A model-wise significance was calculated using two-tailed univariate Wilcoxon rank-sum statistics between the effected and non-effected groups
#	q.AUC			Multiple testing corrected AUC p-value (Benjamini-Hochberg method)
#	Sens			Sensitivity (true positive rate) of predictive model;
#	Spec			Specificity (true negative rate) of predictive model
#	Acc			Accuracy of the predictive model
#	adj.p.component			Nested multiple testing corrected component-wise p-value; structSSI R-package was used
#	Significance.component			Significance: **** q<0.0001, *** q<0.001, ** q< 0.01, * q< 0.05, . q<0.1, ns (not significant)
