# Supplementary material for: A transcriptomics data-driven gene space accurately predicts liver cytopathology and drug-induced liver injury
Source: Nat Commun. 2017 Jul 3;8:15932. doi: 10.1038/ncomms15932 (PMC5500850; doi:10.1038/ncomms15932)
Supplement: Supplementary Data 14 [file ncomms15932-s15.xlsx]

## Sheet: Sheet1
# Supplementary Data 14 (a) PTGS component score-based prediction of rat liver pathological findings from omics data using components G, H, N and I.
#
Finding	Obs	Components	AUC	se.AUC	p.AUC	sens	spec	acc	thr	Grade	q.AUC	Significance
P	444	PTGS.GHNI	0.53	0.016	0.0002418	0.16	0.91	0.7	0.007	P	0.00050375	***
minimal	428	PTGS.GHNI	0.53	0.0162	0.0002179	0.16	0.91	0.7	0.007	minimal	0.000495227	***
slight	308	PTGS.GHNI	0.54	0.018	6.226e-05	0.13	0.95	0.79	0.066	slight	0.00015565	***
moderate	105	PTGS.GHNI	0.58	0.0273	2.802e-06	0.26	0.89	0.85	0.002	moderate	1.00071e-05	****
severe	29	PTGS.GHNI	0.58	0.0504	0.00588	0.28	0.9	0.89	0.016	severe	0.0105	*
Cellular.infiltration	54	PTGS.GHNI	0.65	0.0339	1.221e-11	0.41	0.9	0.88	0.0035	weight	6.105e-11	****
Change.acidophilic	17	PTGS.GHNI	0.86	0.0301	3.13e-20	0.82	0.89	0.89	0.0035	weight	7.825e-19	****
Fibrosis	18	PTGS.GHNI	0.76	0.0449	1.144e-11	0.61	0.89	0.89	0.0035	weight	6.105e-11	****
Necrosis	48	PTGS.GHNI	0.68	0.034	8.966e-15	0.46	0.91	0.9	0.018	weight	7.47167e-14	****
Proliferation.bile.duct	29	PTGS.GHNI	0.74	0.0377	2.355e-15	0.59	0.9	0.89	0.009	weight	2.94375e-14	****
DEAD	19	PTGS.GHNI	0.57	0.0628	0.04836	0.26	0.92	0.91	0.041	weight	0.0755625	.
Cellular.infiltration.mononuclear.cell	11	PTGS.GHNI	0.72	0.0638	8.637e-06	0.55	0.89	0.89	0.009	weight	2.39917e-05	****
Microgranuloma	64	PTGS.GHNI	0.5	0.0369	0.8425	0.047	0.99	0.95	0.24	weight	0.877604	ns
Degeneration.granular.eosinophilic	41	PTGS.GHNI	0.49	0.046	0.6634	0.049	0.97	0.95	0.17	weight	0.721087	ns
Hypertrophy	252	PTGS.GHNI	0.48	0.02	0.1096	0.028	0.99	0.83	0.22	weight	0.161176	ns
Single.cell.necrosis	31	PTGS.GHNI	0.54	0.0508	0.1915	0.19	0.89	0.88	0.009	weight	0.265972	ns
Change.eosinophilic	44	PTGS.GHNI	0.47	0.0449	0.2805	NA	NA	NA	NA	weight	0.350625	ns
Ground.glass.appearance	52	PTGS.GHNI	0.48	0.0412	0.3703	0.058	0.96	0.93	0.11	weight	0.440833	ns
Vacuolization.cytoplasmic	60	PTGS.GHNI	0.48	0.0384	0.2675	0.067	0.98	0.94	0.18	weight	0.350625	ns
Increased.mitosis	49	PTGS.GHNI	0.5	0.0419	0.9838	0.082	0.94	0.91	0.078	weight	0.9838	ns
Degeneration.fatty	12	PTGS.GHNI	0.74	0.058	3.123e-07	0.58	0.91	0.9	0.02	weight	1.30125e-06	****
Hematopoiesis.extramedullary	22	PTGS.GHNI	0.53	0.0607	0.4092	0.18	0.89	0.88	0.0049	weight	0.465	ns
Anisonucleosis	10	PTGS.GHNI	0.73	0.0652	5.593e-06	0.6	0.89	0.89	0.009	weight	1.74781e-05	****
Swelling	28	PTGS.GHNI	0.59	0.0507	0.003827	0.29	0.9	0.89	0.016	weight	0.00735962	**
# Contents of the table #
#				PTGS score was calculated using the component-based method by summing G, H, N and I DILI-predictive components (for further details on derivation of components, see Supplementary Data 3 and 13)
#				Pathological findings, only findings with more than 10 instances were included in the analysis (for findings, see Supplementary Data 12)
#				Number treatments. Total N=1568
#				The PTGS component tested (All)
#				Area Under the ROC curve of the predictive model
#				Standard Error of the Area Under the ROC curve of the predictive model
#				Significance of the AUC calculated using two-tailed univariate Wilcoxon rank-sum statistics between the effected and non-effected groups
#				Sensitivity (true positive rate) of predictive score
#				Specificity (true negative rate) of predictive score
#				Accuracy of the predictive score
#				Optimal predictive (discriminative) threshold identified by ROC curve analysis
#				Pathological grade of the observations. Weight refers to the weighted formula for summing pathological findings (1*P+2*minimal+3*slight+4*moderate+5*severe)
#				Multiple testing corrected AUC p-value (Benjamini-Hochberg method)
#				Significance: **** q<0.0001, *** q<0.001, ** q< 0.01, * q< 0.05, . q<0.1, ns (not significant)
# Supplementary Data 14 (b) PTGS component score-based prediction of rat liver pathological findings from omics data using all the components as control*
#
Finding	obs	Components	AUC	se.AUC	p.AUC	sens	spec	acc	thr	Grade	q.AUC	Significance
P	444	PTGS.All	0.53	0.0163	0.0901	0.68	0.39	0.47	0.061	P	0.226425	ns
minimal	428	PTGS.All	0.52	0.0165	0.1765	0.68	0.38	0.46	0.061	minimal	0.339423	ns
slight	308	PTGS.All	0.53	0.0185	0.09057	0.69	0.38	0.44	0.061	slight	0.226425	ns
moderate	105	PTGS.All	0.49	0.029	0.6911	0.53	0.49	0.49	0.012	moderate	0.751196	ns
severe	29	PTGS.All	0.5	0.0541	0.958	0.76	0.29	0.3	0.097	severe	0.997917	ns
Cellular.infiltration	54	PTGS.All	0.54	0.0408	0.274	0.67	0.48	0.49	0.0073	weight	0.387639	ns
Change.acidophilic	17	PTGS.All	0.65	0.0729	0.02628	0.82	0.52	0.52	0.018	weight	0.135042	ns
Fibrosis	18	PTGS.All	0.58	0.0708	0.2212	0.44	0.79	0.78	0.14	weight	0.368667	ns
Necrosis	48	PTGS.All	0.59	0.0438	0.03241	0.56	0.62	0.62	0.051	weight	0.135042	ns
Proliferation.bile.duct	29	PTGS.All	0.56	0.0557	0.2791	0.69	0.51	0.52	0.016	weight	0.387639	ns
DEAD	19	PTGS.All	0.61	0.0692	0.08904	0.89	0.35	0.36	0.069	weight	0.226425	ns
Cellular.infiltration.mononuclear.cell	11	PTGS.All	0.58	0.0904	0.3257	0.73	0.52	0.52	0.018	weight	0.428553	ns
Microgranuloma	64	PTGS.All	0.5	0.0369	0.9983	0.53	0.52	0.52	0.01	weight	0.9983	ns
Degeneration.granular.eosinophilic	41	PTGS.All	0.56	0.047	0.1609	0.78	0.39	0.4	0.051	weight	0.339423	ns
Hypertrophy	252	PTGS.All	0.55	0.0202	0.01275	0.58	0.52	0.53	0.013	weight	0.135042	ns
Single.cell.necrosis	31	PTGS.All	0.53	0.0533	0.5743	0.61	0.48	0.49	0.018	weight	0.68369	ns
Change.eosinophilic	44	PTGS.All	0.59	0.0457	0.0241	0.91	0.36	0.37	0.068	weight	0.135042	ns
Ground.glass.appearance	52	PTGS.All	0.54	0.0416	0.2458	0.6	0.54	0.54	0.0043	weight	0.384062	ns
Vacuolization.cytoplasmic	60	PTGS.All	0.54	0.0388	0.2181	0.58	0.53	0.53	0.0073	weight	0.368667	ns
Increased.mitosis	49	PTGS.All	0.58	0.0433	0.044	0.76	0.43	0.44	0.038	weight	0.157143	ns
Degeneration.fatty	12	PTGS.All	0.54	0.0855	0.6474	0.5	0.7	0.7	0.091	weight	0.735682	ns
Hematopoiesis.extramedullary	22	PTGS.All	0.54	0.0633	0.5496	0.95	0.17	0.18	0.17	weight	0.68369	ns
Anisonucleosis	10	PTGS.All	0.62	0.0952	0.1751	0.9	0.52	0.52	0.018	weight	0.339423	ns
Swelling	28	PTGS.All	0.62	0.0571	0.02198	0.75	0.51	0.52	0.015	weight	0.135042	ns
# Contents of the table #
#	*				PTGS score was calculated using the component-based method by summing all 14 components (A to N)
#	Finding				Pathological findings, only findings with more than 10 instances were included in the analysis (for findings, see Supplementary Data 12)
#	Obs				Number treatments. Total N=1568
#	Component				The PTGS component tested (All)
#	AUC				Area Under the ROC curve of the predictive model
#	p.AUC				Significance of the AUC calculated using two-tailed univariate Wilcoxon rank-sum statistics between the effected and non-effected groups
#	Sens				Sensitivity (true positive rate) of predictive score
#	Spec				Specificity (true negative rate) of predictive score
#	Acc				Accuracy of the predictive score
#	thr				Optimal predictive (discriminative) threshold identified by ROC curve analysis
#	Grade				Pathological grade of the observations. Weight refers to the weighted formula for summing pathological findings (1*P+2*minimal+3*slight+4*moderate+5*severe)
#	q.AUC				Multiple testing corrected AUC p-value (Benjamini-Hochberg method)
#	Significance.component				Significance: **** q<0.0001, *** q<0.001, ** q< 0.01, * q< 0.05, . q<0.1, ns (not significant)
