# Supplementary material for: A transcriptomics data-driven gene space accurately predicts liver cytopathology and drug-induced liver injury
Source: Nat Commun. 2017 Jul 3;8:15932. doi: 10.1038/ncomms15932 (PMC5500850; doi:10.1038/ncomms15932)
Supplement: Supplementary Data 15 [file ncomms15932-s16.xlsx]

## Sheet: Sheet1
# Supplementary Data 15. PTGS gene-based prediction of rat liver pathological findings from TG-GATEs (rat liver 28-day study) omics data using the gene-based scoring method (*)
#
Score	Grade	Pathological Finding	n.effected	n.non.effected	ci.auc.lower	auc.median	ci.auc.upper	p.AUC	Threshold	Sensitivity	Specificity	Accuracy	q.AUC	Significance	p.low.out.eff	p.up.out.eff	p.low.out.neff	p.up.out.neff	eff.Q1	eff.mean	eff.median	eff.Q3	eff.sd	eff.mad	eff.shapiro	neff.Q1	neff.mean	neff.median	neff.Q3	neff.sd	neff.mad	neff.shapiro	var.test
PropActive.PTGS_DILI	P	Grade	463	1226	0.74	0.76	0.79	1.7e-62	0.33	0.65	0.76	0.73	2.55e-62	****	0.0022	0.017	0	0.025	0.28	0.4	0.38	0.49	0.155596	0.152989	3.1e-08	0.28	0.27	0.25	0.49	0.105024	0.088815	1.6e-20	9.8e-27
	P	Cellular infiltration	55	1634	0.68	0.75	0.82	1.4e-10	0.38	0.65	0.76	0.76	4.2e-10	****	0	0.018	0	0.024	0.32	0.46	0.42	0.58	0.191453	0.201925	0.11	0.32	0.3	0.27	0.58	0.129315	0.114046	4.3e-26	3.9e-06
	P	Change acidophilic	21	1668	0.62	0.76	0.89	5.2e-05	0.46	0.62	0.87	0.87	6e-05	****	0	0.048	0	0.02	0.31	0.51	0.5	0.73	0.237458	0.334569	0.32	0.31	0.3	0.27	0.73	0.131046	0.114046	2.5e-26	2.6e-06
	P	Change eosinophilic	45	1644	0.64	0.72	0.79	7.5e-07	0.29	0.8	0.55	0.56	1.16e-06	****	0	0.022	0	0.023	0.3	0.42	0.38	0.54	0.167141	0.226702	0.15	0.3	0.3	0.27	0.54	0.13234	0.114046	3.1e-27	0.017
	P	DEAD	27	1662	0.73	0.81	0.89	4e-08	0.43	0.67	0.85	0.85	1e-07	****	0.037	0.037	0	0.02	0.34	0.49	0.49	0.62	0.184185	0.236166	0.22	0.34	0.3	0.27	0.62	0.131599	0.114046	8.6e-27	0.0054
	P	Degeneration fatty	16	1673	0.53	0.66	0.8	0.023	0.37	0.62	0.74	0.74	0.02407	*	0	0.062	0	0.019	0.24	0.37	0.4	0.45	0.124909	0.144644	0.19	0.24	0.3	0.27	0.45	0.134658	0.114046	1.3e-27	0.78
	P	Degeneration granular eosinophilic	41	1648	0.89	0.91	0.94	1.1e-19	0.4	0.95	0.81	0.82	9.9e-19	****	0	0.024	0	0.025	0.46	0.53	0.54	0.62	0.105553	0.116828	0.63	0.46	0.3	0.27	0.62	0.130294	0.114046	1.3e-27	0.095
	P	Fibrosis	17	1672	0.7	0.84	0.97	1.8e-06	0.35	0.88	0.72	0.72	2.45e-06	****	0.059	0.059	0	0.02	0.42	0.56	0.57	0.74	0.222645	0.253127	0.77	0.42	0.3	0.27	0.74	0.131006	0.114046	1.9e-26	0.00021
	P	Ground glass appearance	50	1639	0.66	0.71	0.76	3.8e-07	0.31	0.78	0.63	0.64	6.84e-07	****	0.04	0.02	0	0.024	0.32	0.38	0.35	0.44	0.104829	0.105701	0.13	0.32	0.3	0.27	0.44	0.134872	0.114046	7.7e-28	0.027
	P	Hematopoiesis extramedullary	17	1672	0.82	0.86	0.91	2.3e-07	0.35	0.94	0.72	0.72	4.5e-07	****	0.059	0.12	0	0.023	0.42	0.49	0.49	0.54	0.126422	0.088802	0.036	0.42	0.3	0.27	0.54	0.133545	0.114046	1.5e-27	0.85
	P	Hypertrophy	246	1443	0.7	0.73	0.76	1.1e-30	0.32	0.65	0.7	0.69	2.48e-29	****	0.0041	0.045	0	0.035	0.29	0.4	0.38	0.47	0.147814	0.137764	3.1e-07	0.29	0.29	0.27	0.47	0.125543	0.114046	4.7e-26	0.00048
	P	Increased mitosis	50	1639	0.62	0.71	0.79	6.7e-07	0.44	0.5	0.86	0.85	1.12e-06	****	0	0.08	0	0.021	0.3	0.42	0.43	0.5	0.183437	0.182891	0.23	0.3	0.3	0.27	0.5	0.13133	0.114046	6.9e-27	0.00022
	P	Microgranuloma	59	1630	0.52	0.59	0.65	0.026	0.32	0.81	0.38	0.39	0.026	*	0	0.085	0	0.018	0.19	0.26	0.24	0.31	0.099747	0.079682	0.00017	0.19	0.3	0.28	0.31	0.135597	0.125175	7.4e-27	0.0037
	P	Necrosis	39	1650	0.67	0.76	0.84	4.5e-08	0.35	0.72	0.72	0.72	1.01e-07	****	0	0.026	0	0.02	0.32	0.46	0.45	0.56	0.198585	0.180805	0.33	0.32	0.3	0.27	0.56	0.130502	0.114046	1.9e-26	2.3e-05
	P	Proliferation bile duct	35	1654	0.78	0.86	0.94	2.3e-13	0.45	0.74	0.87	0.87	1.04e-12	****	0.029	0.029	0	0.018	0.42	0.57	0.62	0.74	0.197778	0.206083	0.068	0.42	0.3	0.27	0.74	0.127203	0.114046	3.1e-25	2.1e-05
	P	Single cell necrosis	31	1658	0.87	0.91	0.95	5.8e-15	0.4	0.84	0.81	0.81	3.26e-14	****	0.065	0.032	0	0.019	0.45	0.58	0.62	0.72	0.163846	0.20387	0.16	0.45	0.3	0.27	0.72	0.128776	0.114046	5e-26	0.037
	P	Swelling	23	1666	0.69	0.78	0.86	4.1e-06	0.36	0.74	0.73	0.73	5.27e-06	****	0.043	0.043	0	0.022	0.34	0.44	0.43	0.52	0.148224	0.160484	0.38	0.34	0.3	0.27	0.52	0.133531	0.114046	1.7e-27	0.42
	P	Vacuolization cytoplasmic	56	1633	0.62	0.69	0.76	1.5e-06	0.36	0.59	0.73	0.73	2.18e-06	****	0.018	0.054	0	0.023	0.28	0.39	0.38	0.48	0.15151	0.149353	0.25	0.28	0.3	0.27	0.48	0.133054	0.114046	1.9e-27	0.15
	minimal	Grade	448	1241	0.73	0.76	0.79	7.2e-60	0.33	0.65	0.75	0.73	7.2e-60	****	0.0022	0.018	0	0.027	0.28	0.4	0.38	0.49	0.156138	0.152989	2.9e-08	0.28	0.27	0.25	0.49	0.106368	0.091842	7.6e-21	3.7e-25
	minimal	Cellular infiltration	55	1634	0.68	0.75	0.82	1.4e-10	0.38	0.65	0.76	0.76	4.2e-10	****	0	0.018	0	0.024	0.32	0.46	0.42	0.58	0.191453	0.201925	0.11	0.32	0.3	0.27	0.58	0.129315	0.114046	4.3e-26	3.9e-06
	minimal	Change acidophilic	21	1668	0.62	0.76	0.89	5.2e-05	0.46	0.62	0.87	0.87	6e-05	****	0	0.048	0	0.02	0.31	0.51	0.5	0.73	0.237458	0.334569	0.32	0.31	0.3	0.27	0.73	0.131046	0.114046	2.5e-26	2.6e-06
	minimal	Change eosinophilic	45	1644	0.64	0.72	0.79	7.5e-07	0.29	0.8	0.55	0.56	1.16e-06	****	0	0.022	0	0.023	0.3	0.42	0.38	0.54	0.167141	0.226702	0.15	0.3	0.3	0.27	0.54	0.13234	0.114046	3.1e-27	0.017
	minimal	Degeneration fatty	16	1673	0.53	0.66	0.8	0.023	0.37	0.62	0.74	0.74	0.02407	*	0	0.062	0	0.019	0.24	0.37	0.4	0.45	0.124909	0.144644	0.19	0.24	0.3	0.27	0.45	0.134658	0.114046	1.3e-27	0.78
	minimal	Degeneration granular eosinophilic	41	1648	0.89	0.91	0.94	1.1e-19	0.4	0.95	0.81	0.82	9.9e-19	****	0	0.024	0	0.025	0.46	0.53	0.54	0.62	0.105553	0.116828	0.63	0.46	0.3	0.27	0.62	0.130294	0.114046	1.3e-27	0.095
	minimal	Fibrosis	17	1672	0.7	0.84	0.97	1.8e-06	0.35	0.88	0.72	0.72	2.45e-06	****	0.059	0.059	0	0.02	0.42	0.56	0.57	0.74	0.222645	0.253127	0.77	0.42	0.3	0.27	0.74	0.131006	0.114046	1.9e-26	0.00021
	minimal	Ground glass appearance	50	1639	0.66	0.71	0.76	3.8e-07	0.31	0.78	0.63	0.64	6.84e-07	****	0.04	0.02	0	0.024	0.32	0.38	0.35	0.44	0.104829	0.105701	0.13	0.32	0.3	0.27	0.44	0.134872	0.114046	7.7e-28	0.027
	minimal	Hematopoiesis extramedullary	17	1672	0.82	0.86	0.91	2.3e-07	0.35	0.94	0.72	0.72	4.5e-07	****	0.059	0.12	0	0.023	0.42	0.49	0.49	0.54	0.126422	0.088802	0.036	0.42	0.3	0.27	0.54	0.133545	0.114046	1.5e-27	0.85
	minimal	Hypertrophy	246	1443	0.7	0.73	0.76	1.1e-30	0.32	0.65	0.7	0.69	2.48e-29	****	0.0041	0.045	0	0.035	0.29	0.4	0.38	0.47	0.147814	0.137764	3.1e-07	0.29	0.29	0.27	0.47	0.125543	0.114046	4.7e-26	0.00048
	minimal	Increased mitosis	50	1639	0.62	0.71	0.79	6.7e-07	0.44	0.5	0.86	0.85	1.12e-06	****	0	0.08	0	0.021	0.3	0.42	0.43	0.5	0.183437	0.182891	0.23	0.3	0.3	0.27	0.5	0.13133	0.114046	6.9e-27	0.00022
	minimal	Microgranuloma	59	1630	0.52	0.59	0.65	0.026	0.32	0.81	0.38	0.39	0.026	*	0	0.085	0	0.018	0.19	0.26	0.24	0.31	0.099747	0.079682	0.00017	0.19	0.3	0.28	0.31	0.135597	0.125175	7.4e-27	0.0037
	minimal	Necrosis	39	1650	0.67	0.76	0.84	4.5e-08	0.35	0.72	0.72	0.72	1.01e-07	****	0	0.026	0	0.02	0.32	0.46	0.45	0.56	0.198585	0.180805	0.33	0.32	0.3	0.27	0.56	0.130502	0.114046	1.9e-26	2.3e-05
	minimal	Proliferation bile duct	35	1654	0.78	0.86	0.94	2.3e-13	0.45	0.74	0.87	0.87	1.04e-12	****	0.029	0.029	0	0.018	0.42	0.57	0.62	0.74	0.197778	0.206083	0.068	0.42	0.3	0.27	0.74	0.127203	0.114046	3.1e-25	2.1e-05
	minimal	Single cell necrosis	31	1658	0.87	0.91	0.95	5.8e-15	0.4	0.84	0.81	0.81	3.26e-14	****	0.065	0.032	0	0.019	0.45	0.58	0.62	0.72	0.163846	0.20387	0.16	0.45	0.3	0.27	0.72	0.128776	0.114046	5e-26	0.037
	minimal	Swelling	23	1666	0.69	0.78	0.86	4.1e-06	0.36	0.74	0.73	0.73	5.27e-06	****	0.043	0.043	0	0.022	0.34	0.44	0.43	0.52	0.148224	0.160484	0.38	0.34	0.3	0.27	0.52	0.133531	0.114046	1.7e-27	0.42
	minimal	Vacuolization cytoplasmic	56	1633	0.62	0.69	0.76	1.5e-06	0.36	0.59	0.73	0.73	2.18e-06	****	0.018	0.054	0	0.023	0.28	0.39	0.38	0.48	0.15151	0.149353	0.25	0.28	0.3	0.27	0.48	0.133054	0.114046	1.9e-27	0.15
	slight	Grade	282	1407	0.8	0.82	0.85	1e-65	0.32	0.78	0.73	0.74	3e-65	****	0.0035	0.018	0	0.019	0.34	0.44	0.42	0.54	0.154328	0.146004	3.9e-05	0.34	0.27	0.26	0.54	0.110467	0.105043	2.1e-22	7e-15
	slight	Change acidophilic	17	1672	0.59	0.74	0.9	0.00051	0.46	0.65	0.87	0.87	0.000574	***	0	0.059	0	0.022	0.31	0.5	0.5	0.73	0.239149	0.342138	0.44	0.31	0.3	0.27	0.73	0.131862	0.114046	1.2e-26	2.2e-05
	slight	Change eosinophilic	19	1670	0.57	0.7	0.83	0.0023	0.29	0.79	0.55	0.55	0.002524	**	0	0.053	0	0.017	0.3	0.43	0.38	0.58	0.188195	0.228092	0.42	0.3	0.3	0.27	0.58	0.133392	0.114046	2.8e-27	0.016
	slight	Degeneration granular eosinophilic	32	1657	0.92	0.94	0.96	8.5e-18	0.4	1	0.81	0.82	6.38e-17	****	0	0.031	0	0.025	0.47	0.57	0.57	0.62	0.090643	0.10198	0.46	0.47	0.3	0.27	0.62	0.130333	0.114046	1.9e-27	0.014
	slight	Ground glass appearance	36	1653	0.72	0.77	0.82	4e-08	0.31	0.89	0.63	0.64	1e-07	****	0	0.028	0	0.024	0.34	0.41	0.38	0.47	0.100614	0.090402	0.056	0.34	0.3	0.27	0.47	0.134475	0.114046	6.9e-28	0.034
	slight	Hypertrophy	159	1530	0.74	0.78	0.81	2.7e-30	0.32	0.77	0.69	0.69	4.05e-29	****	0.0063	0.069	0	0.027	0.33	0.43	0.4	0.49	0.148787	0.131204	8.1e-06	0.33	0.29	0.27	0.49	0.126448	0.114046	1.9e-26	0.0036
	slight	Increased mitosis	22	1667	0.72	0.82	0.92	2.3e-07	0.45	0.73	0.87	0.86	4.5e-07	****	0	0.045	0	0.021	0.35	0.51	0.5	0.66	0.193108	0.267607	0.63	0.35	0.3	0.27	0.66	0.13163	0.114046	8.5e-27	0.0036
	slight	Proliferation bile duct	20	1669	0.86	0.94	1	1e-11	0.5	0.95	0.92	0.92	3.75e-11	****	0.05	0.05	0	0.016	0.62	0.68	0.71	0.76	0.157287	0.085535	0.0025	0.62	0.3	0.27	0.76	0.128052	0.114046	2.3e-25	0.15
	slight	Single cell necrosis	20	1669	0.9	0.94	0.98	1.8e-11	0.49	0.85	0.91	0.91	6.23e-11	****	0.05	0.05	0	0.019	0.5	0.61	0.64	0.72	0.152781	0.191236	0.66	0.5	0.3	0.27	0.72	0.130125	0.114046	2.4e-26	0.25
	slight	Swelling	18	1671	0.71	0.81	0.9	7.1e-06	0.36	0.83	0.73	0.73	8.64e-06	****	0.056	0.056	0	0.022	0.38	0.47	0.43	0.57	0.152901	0.135604	0.48	0.38	0.3	0.27	0.57	0.133444	0.114046	1.8e-27	0.35
	slight	Vacuolization cytoplasmic	40	1649	0.63	0.71	0.79	4.4e-06	0.36	0.65	0.73	0.73	5.5e-06	****	0.025	0	0	0.023	0.28	0.41	0.38	0.49	0.151996	0.154221	0.78	0.28	0.3	0.27	0.49	0.133325	0.114046	1.7e-27	0.21
	moderate	Grade	116	1573	0.83	0.86	0.9	1e-38	0.36	0.82	0.76	0.77	2e-38	****	0	0.0086	0	0.018	0.38	0.51	0.5	0.62	0.164044	0.175937	0.35	0.38	0.29	0.27	0.62	0.119123	0.114046	6.5e-24	2.2e-07
	moderate	Degeneration granular eosinophilic	20	1669	0.95	0.96	0.98	1.2e-12	0.45	1	0.87	0.87	4.91e-12	****	0	0.05	0	0.022	0.56	0.6	0.62	0.65	0.075744	0.072322	0.85	0.56	0.3	0.27	0.65	0.131123	0.114046	3e-27	0.0062
	moderate	Hypertrophy	40	1649	0.7	0.77	0.83	5.9e-09	0.33	0.8	0.66	0.66	1.66e-08	****	0.025	0	0	0.022	0.33	0.44	0.41	0.54	0.153972	0.139068	0.059	0.33	0.3	0.27	0.54	0.132527	0.114046	2.9e-27	0.15
	severe	Grade	30	1659	0.89	0.93	0.96	1e-15	0.43	0.9	0.86	0.86	1e-15	****	0	0	0	0.024	0.49	0.57	0.56	0.66	0.12862	0.136994	0.96	0.49	0.3	0.27	0.66	0.12974	0.114046	8.2e-27	0.98
PropActive.PTGS_All	P	Grade	463	1226	0.76	0.79	0.81	1.7e-73	0.24	0.71	0.74	0.73	5.1e-73	****	0	0.0065	0	0.029	0.23	0.33	0.32	0.42	0.133273	0.146025	6.6e-08	0.23	0.21	0.19	0.42	0.08173	0.071522	1.5e-22	4.3e-41
	P	Cellular infiltration	55	1634	0.69	0.76	0.82	1.1e-10	0.32	0.64	0.8	0.8	3.09e-10	****	0.018	0.018	0	0.032	0.23	0.36	0.37	0.46	0.151644	0.159435	0.071	0.23	0.24	0.21	0.46	0.109069	0.093873	9e-30	0.00014
	P	Change acidophilic	21	1668	0.63	0.76	0.89	4.1e-05	0.33	0.67	0.82	0.82	4.73e-05	****	0	0.048	0	0.031	0.26	0.38	0.4	0.5	0.169024	0.216057	0.81	0.26	0.24	0.21	0.5	0.110992	0.095363	3.9e-30	0.0016
	P	Change eosinophilic	45	1644	0.67	0.74	0.81	3.2e-08	0.28	0.64	0.72	0.71	5.33e-08	****	0	0	0	0.029	0.22	0.36	0.32	0.47	0.153341	0.178806	0.013	0.22	0.24	0.21	0.47	0.110066	0.093873	7.3e-30	0.00049
	P	DEAD	27	1662	0.76	0.83	0.89	4.1e-09	0.31	0.74	0.78	0.78	9.71e-09	****	0.037	0	0	0.028	0.3	0.39	0.4	0.46	0.127739	0.123674	0.56	0.3	0.24	0.21	0.46	0.111098	0.093873	2.1e-30	0.26
	P	Degeneration fatty	16	1673	0.51	0.66	0.8	0.032	0.24	0.75	0.6	0.6	0.033488	*	0	0.062	0	0.031	0.22	0.3	0.3	0.37	0.111124	0.097598	0.45	0.22	0.24	0.21	0.37	0.112927	0.095363	1.3e-30	0.97
	P	Degeneration granular eosinophilic	41	1648	0.91	0.94	0.96	1e-21	0.34	0.95	0.84	0.85	9e-21	****	0	0.024	0	0.027	0.4	0.47	0.47	0.54	0.100121	0.102813	0.96	0.4	0.23	0.21	0.54	0.107193	0.092383	8.4e-30	0.6
	P	Fibrosis	17	1672	0.68	0.81	0.95	7.7e-06	0.31	0.82	0.78	0.78	9.36e-06	****	0	0.059	0	0.031	0.33	0.43	0.41	0.55	0.170171	0.150495	0.93	0.33	0.24	0.21	0.55	0.110762	0.095363	4.6e-30	0.0036
	P	Ground glass appearance	50	1639	0.69	0.74	0.79	7.2e-09	0.24	0.82	0.63	0.63	1.35e-08	****	0.02	0.02	0	0.031	0.25	0.32	0.29	0.38	0.095942	0.088658	0.13	0.25	0.24	0.21	0.38	0.112659	0.093873	7.1e-31	0.15
	P	Hematopoiesis extramedullary	17	1672	0.82	0.86	0.9	3.1e-07	0.29	1	0.73	0.73	4.5e-07	****	0.059	0	0	0.033	0.31	0.38	0.34	0.45	0.082822	0.070032	0.029	0.31	0.24	0.21	0.45	0.112354	0.095363	9.1e-31	0.15
	P	Hypertrophy	246	1443	0.71	0.75	0.78	6.9e-35	0.23	0.77	0.63	0.65	1.55e-33	****	0	0.024	0	0.04	0.23	0.33	0.3	0.4	0.129258	0.113244	5.7e-07	0.23	0.22	0.2	0.4	0.102988	0.083443	4.9e-29	8.5e-07
	P	Increased mitosis	50	1639	0.68	0.76	0.83	7.3e-10	0.29	0.68	0.74	0.74	1.83e-09	****	0	0	0	0.029	0.24	0.37	0.36	0.48	0.157383	0.174336	0.5	0.24	0.24	0.21	0.48	0.109047	0.093873	9.1e-30	4.2e-05
	P	Microgranuloma	59	1630	0.49	0.56	0.63	0.1	0.2	0.63	0.53	0.54	0.1	.	0	0.1	0	0.032	0.15	0.21	0.19	0.25	0.092559	0.062582	1.9e-05	0.15	0.24	0.21	0.25	0.113598	0.098343	6.6e-30	0.048
	P	Necrosis	39	1650	0.69	0.77	0.85	5.2e-09	0.32	0.67	0.8	0.8	1.06e-08	****	0.026	0.026	0	0.03	0.25	0.38	0.38	0.45	0.153277	0.189236	0.26	0.25	0.24	0.21	0.45	0.109913	0.093873	5.8e-30	0.0011
	P	Proliferation bile duct	35	1654	0.81	0.88	0.94	2.5e-14	0.31	0.86	0.79	0.79	1.13e-13	****	0.029	0	0	0.025	0.36	0.47	0.46	0.62	0.165745	0.199667	0.31	0.36	0.23	0.21	0.62	0.106374	0.093873	1.3e-28	1.9e-05
	P	Single cell necrosis	31	1658	0.88	0.92	0.95	1.4e-15	0.27	1	0.69	0.7	7.88e-15	****	0.032	0	0	0.027	0.37	0.48	0.48	0.59	0.140007	0.178806	0.19	0.37	0.24	0.21	0.59	0.107433	0.093873	3.8e-29	0.021
	P	Swelling	23	1666	0.73	0.82	0.9	1.8e-07	0.27	0.87	0.7	0.7	2.79e-07	****	0.043	0.043	0	0.031	0.31	0.39	0.37	0.46	0.135414	0.122184	0.59	0.31	0.24	0.21	0.46	0.111342	0.094618	2.2e-30	0.14
	P	Vacuolization cytoplasmic	56	1633	0.63	0.7	0.77	4.5e-07	0.24	0.71	0.61	0.61	6.14e-07	****	0.018	0	0	0.032	0.22	0.32	0.3	0.46	0.128517	0.130379	0.023	0.22	0.24	0.21	0.46	0.111447	0.093873	1.8e-30	0.11
	minimal	Grade	448	1241	0.76	0.78	0.81	4e-70	0.24	0.71	0.73	0.72	6e-70	****	0	0.0067	0	0.031	0.23	0.33	0.32	0.42	0.134114	0.14528	8.9e-08	0.23	0.21	0.19	0.42	0.082952	0.073012	6.1e-23	3.8e-39
	minimal	Cellular infiltration	55	1634	0.69	0.76	0.82	1.1e-10	0.32	0.64	0.8	0.8	3.09e-10	****	0.018	0.018	0	0.032	0.23	0.36	0.37	0.46	0.151644	0.159435	0.071	0.23	0.24	0.21	0.46	0.109069	0.093873	9e-30	0.00014
	minimal	Change acidophilic	21	1668	0.63	0.76	0.89	4.1e-05	0.33	0.67	0.82	0.82	4.73e-05	****	0	0.048	0	0.031	0.26	0.38	0.4	0.5	0.169024	0.216057	0.81	0.26	0.24	0.21	0.5	0.110992	0.095363	3.9e-30	0.0016
	minimal	Change eosinophilic	45	1644	0.67	0.74	0.81	3.2e-08	0.28	0.64	0.72	0.71	5.33e-08	****	0	0	0	0.029	0.22	0.36	0.32	0.47	0.153341	0.178806	0.013	0.22	0.24	0.21	0.47	0.110066	0.093873	7.3e-30	0.00049
	minimal	Degeneration fatty	16	1673	0.51	0.66	0.8	0.032	0.24	0.75	0.6	0.6	0.033488	*	0	0.062	0	0.031	0.22	0.3	0.3	0.37	0.111124	0.097598	0.45	0.22	0.24	0.21	0.37	0.112927	0.095363	1.3e-30	0.97
	minimal	Degeneration granular eosinophilic	41	1648	0.91	0.94	0.96	1e-21	0.34	0.95	0.84	0.85	9e-21	****	0	0.024	0	0.027	0.4	0.47	0.47	0.54	0.100121	0.102813	0.96	0.4	0.23	0.21	0.54	0.107193	0.092383	8.4e-30	0.6
	minimal	Fibrosis	17	1672	0.68	0.81	0.95	7.7e-06	0.31	0.82	0.78	0.78	9.36e-06	****	0	0.059	0	0.031	0.33	0.43	0.41	0.55	0.170171	0.150495	0.93	0.33	0.24	0.21	0.55	0.110762	0.095363	4.6e-30	0.0036
	minimal	Ground glass appearance	50	1639	0.69	0.74	0.79	7.2e-09	0.24	0.82	0.63	0.63	1.35e-08	****	0.02	0.02	0	0.031	0.25	0.32	0.29	0.38	0.095942	0.088658	0.13	0.25	0.24	0.21	0.38	0.112659	0.093873	7.1e-31	0.15
	minimal	Hematopoiesis extramedullary	17	1672	0.82	0.86	0.9	3.1e-07	0.29	1	0.73	0.73	4.5e-07	****	0.059	0	0	0.033	0.31	0.38	0.34	0.45	0.082822	0.070032	0.029	0.31	0.24	0.21	0.45	0.112354	0.095363	9.1e-31	0.15
	minimal	Hypertrophy	246	1443	0.71	0.75	0.78	6.9e-35	0.23	0.77	0.63	0.65	1.55e-33	****	0	0.024	0	0.04	0.23	0.33	0.3	0.4	0.129258	0.113244	5.7e-07	0.23	0.22	0.2	0.4	0.102988	0.083443	4.9e-29	8.5e-07
	minimal	Increased mitosis	50	1639	0.68	0.76	0.83	7.3e-10	0.29	0.68	0.74	0.74	1.83e-09	****	0	0	0	0.029	0.24	0.37	0.36	0.48	0.157383	0.174336	0.5	0.24	0.24	0.21	0.48	0.109047	0.093873	9.1e-30	4.2e-05
	minimal	Microgranuloma	59	1630	0.49	0.56	0.63	0.1	0.2	0.63	0.53	0.54	0.1	.	0	0.1	0	0.032	0.15	0.21	0.19	0.25	0.092559	0.062582	1.9e-05	0.15	0.24	0.21	0.25	0.113598	0.098343	6.6e-30	0.048
	minimal	Necrosis	39	1650	0.69	0.77	0.85	5.2e-09	0.32	0.67	0.8	0.8	1.06e-08	****	0.026	0.026	0	0.03	0.25	0.38	0.38	0.45	0.153277	0.189236	0.26	0.25	0.24	0.21	0.45	0.109913	0.093873	5.8e-30	0.0011
	minimal	Proliferation bile duct	35	1654	0.81	0.88	0.94	2.5e-14	0.31	0.86	0.79	0.79	1.13e-13	****	0.029	0	0	0.025	0.36	0.47	0.46	0.62	0.165745	0.199667	0.31	0.36	0.23	0.21	0.62	0.106374	0.093873	1.3e-28	1.9e-05
	minimal	Single cell necrosis	31	1658	0.88	0.92	0.95	1.4e-15	0.27	1	0.69	0.7	7.88e-15	****	0.032	0	0	0.027	0.37	0.48	0.48	0.59	0.140007	0.178806	0.19	0.37	0.24	0.21	0.59	0.107433	0.093873	3.8e-29	0.021
	minimal	Swelling	23	1666	0.73	0.82	0.9	1.8e-07	0.27	0.87	0.7	0.7	2.79e-07	****	0.043	0.043	0	0.031	0.31	0.39	0.37	0.46	0.135414	0.122184	0.59	0.31	0.24	0.21	0.46	0.111342	0.094618	2.2e-30	0.14
	minimal	Vacuolization cytoplasmic	56	1633	0.63	0.7	0.77	4.5e-07	0.24	0.71	0.61	0.61	6.14e-07	****	0.018	0	0	0.032	0.22	0.32	0.3	0.46	0.128517	0.130379	0.023	0.22	0.24	0.21	0.46	0.111447	0.093873	1.8e-30	0.11
	slight	Grade	282	1407	0.8	0.83	0.86	1e-68	0.26	0.77	0.76	0.76	1e-68	****	0	0.0071	0	0.031	0.27	0.37	0.35	0.46	0.134716	0.144535	0.0012	0.27	0.21	0.2	0.46	0.088519	0.077483	4.6e-25	2.9e-23
	slight	Change acidophilic	17	1672	0.59	0.75	0.9	0.00045	0.41	0.59	0.91	0.91	0.000506	***	0	0.059	0	0.031	0.24	0.4	0.41	0.55	0.185285	0.241388	0.49	0.24	0.24	0.21	0.55	0.111006	0.095363	4.6e-30	0.00037
	slight	Change eosinophilic	19	1670	0.58	0.71	0.84	0.0015	0.26	0.68	0.67	0.67	0.001646	**	0	0.053	0	0.031	0.21	0.36	0.3	0.51	0.176754	0.183276	0.083	0.21	0.24	0.21	0.51	0.111433	0.095363	4.3e-30	0.00086
	slight	Degeneration granular eosinophilic	32	1657	0.94	0.96	0.97	5.1e-19	0.34	1	0.85	0.85	3.83e-18	****	0	0.031	0	0.027	0.44	0.5	0.51	0.55	0.086891	0.086423	0.75	0.44	0.23	0.21	0.55	0.107502	0.093873	1.1e-29	0.14
	slight	Ground glass appearance	36	1653	0.73	0.78	0.84	5.1e-09	0.24	0.86	0.62	0.63	1.06e-08	****	0	0.028	0	0.03	0.26	0.34	0.34	0.41	0.096715	0.106539	0.19	0.26	0.24	0.21	0.41	0.11234	0.093873	7.5e-31	0.27
	slight	Hypertrophy	159	1530	0.74	0.77	0.81	4.2e-30	0.26	0.74	0.71	0.72	6.3e-29	****	0.0063	0.025	0	0.036	0.26	0.35	0.33	0.43	0.131446	0.122184	8.4e-05	0.26	0.23	0.2	0.43	0.104902	0.084933	1.8e-29	4.3e-05
	slight	Increased mitosis	22	1667	0.75	0.85	0.94	2.4e-08	0.4	0.68	0.91	0.9	4.32e-08	****	0.045	0	0	0.03	0.32	0.44	0.43	0.56	0.162028	0.199667	0.95	0.32	0.24	0.21	0.56	0.109934	0.093873	7.8e-30	0.0032
	slight	Proliferation bile duct	20	1669	0.88	0.95	1	6.4e-12	0.39	0.95	0.91	0.91	2.4e-11	****	0.05	0	0	0.026	0.48	0.56	0.58	0.66	0.138097	0.134105	0.075	0.48	0.24	0.21	0.66	0.107114	0.095363	1.1e-28	0.072
	slight	Single cell necrosis	20	1669	0.9	0.94	0.98	1.9e-11	0.34	0.9	0.84	0.84	6.58e-11	****	0.05	0	0	0.028	0.42	0.51	0.52	0.61	0.137134	0.15571	0.76	0.42	0.24	0.21	0.61	0.108757	0.093873	2e-29	0.1
	slight	Swelling	18	1671	0.73	0.83	0.93	1.7e-06	0.31	0.89	0.78	0.78	2.25e-06	****	0.056	0.056	0	0.031	0.32	0.41	0.37	0.52	0.144188	0.107284	0.59	0.32	0.24	0.21	0.52	0.111315	0.095363	2.6e-30	0.081
	slight	Vacuolization cytoplasmic	40	1649	0.63	0.71	0.79	6e-06	0.3	0.57	0.76	0.76	7.71e-06	****	0.025	0	0	0.032	0.22	0.33	0.33	0.46	0.132334	0.172846	0.1	0.22	0.24	0.21	0.46	0.111657	0.093873	1.8e-30	0.1
	moderate	Grade	116	1573	0.85	0.88	0.91	1.3e-42	0.29	0.84	0.77	0.77	2.6e-42	****	0	0	0	0.023	0.33	0.43	0.44	0.53	0.139429	0.151985	0.7	0.33	0.23	0.2	0.53	0.097291	0.086423	1e-26	3.9e-09
	moderate	Degeneration granular eosinophilic	20	1669	0.96	0.97	0.99	3.6e-13	0.38	1	0.9	0.9	1.47e-12	****	0.05	0.05	0	0.026	0.48	0.53	0.54	0.57	0.081517	0.063327	0.74	0.48	0.24	0.21	0.57	0.108709	0.093873	1.2e-29	0.13
	moderate	Hypertrophy	40	1649	0.73	0.8	0.87	8.7e-11	0.28	0.82	0.72	0.72	2.8e-10	****	0	0.025	0	0.033	0.29	0.37	0.36	0.46	0.127471	0.113244	0.72	0.29	0.24	0.21	0.46	0.11075	0.093873	1.8e-30	0.18
	severe	Grade	30	1659	0.91	0.94	0.97	1.2e-16	0.35	0.9	0.86	0.86	1.2e-16	****	0	0.033	0	0.028	0.41	0.49	0.52	0.57	0.112337	0.124419	0.73	0.41	0.24	0.21	0.57	0.107846	0.093873	1.5e-29	0.69
#	Contents of the table:
#	*	Methods: Gene expression profiles and tables of pathological findings from the TG-GATEs (rat liver 28-day study) were analyzed to calculate the gene-based PTGS-based DILI scores, combining all data into a single analysis (PTGS scores found in Supplementary Data 12)
#	Score	Predictrive PTGS score, either the DILI score (components G, H, N and I or score based on analysis of all genes)
#	Grade	Severity grade of a pathological finding (minimum grade of all findings is indicated)
#	Pathological Finding	Pathological findings, only findings with more than 15 instances were included in the analysis (for findings, see Supplementary Data 12)
#	n.effected	Number of effected instances (total 1689)
#	n.non.effected	Number of noneffected instances (total 1689)
#	ci.auc.lower	Lower limit of the 95% confoidence interval of the AUC
#	auc.median	Median AUC of the CI, computed with Delong method (using 2000 stratified bootstrap replicates produced very similar results, typically within 2 decimal places)
#	ci.auc.upper	Upper limit of the 95% confidence interval of the AUC
#	p.AUC	P-value of the AUC by the Wilcox rank sum test (H0: when the population distributions are not identically shaped the hypothesis can be stated as a test whether the samples come from populations such that the probability is 0.5 that a random observation from one group is greater than a random observation from another group)
#	Threshold	Optimal decision threshold (using the "best" option) in terms of sensitivity and specificity, giving equal weight to both (Youden's J statistic ). In case of more than one equally optimal threshold, the first (usually almost identical) one is shown
#	Sensitivity	Sensitivity (true positive rate) at the decision threshold
#	Specificity	Specificity (true negative rate) at the decision threshold
#	Accuracy	Accuracy at the decision threshold
#	q.AUC	Multiple testing corrected AUC p-value (Benjamini-Hochberg method)
#	Significance	Significance: **** q<0.0001, *** q<0.001, ** q< 0.01, * q< 0.05, . q<0.1, ns (not significant)
#	p.low.out.eff	Proportion (%) of statistical lower outliers in the effected group (Q1 - 1.5 x IQR)
#	p.up.out.eff	Proportion (%) of statistical upper outliers in the effected group (Q3 + 1.5 x IQR)
#	p.low.out.neff	Proportion (%) of statistical lower outliers in the noneffected group (Q1 - 1.5 x IQR)
#	p.up.out.neff	Proportion (%) of statistical upper outliers in the noneffected group (Q3 + 1.5 x IQR)
#	eff.Q1	First quartile (designated Q1), effected group
#	eff.mean	Mean of the effected group
#	eff.median	Median (second quartile, Q2) effected group
#	eff.Q3	Third quartile (designated Q3), effected group
#	eff.sd	Standard deviation of the effected group
#	eff.mad	Median absolute deviation x 1.4826 of the effected group (mad*1.4826 tends towards the standard deviation as n increases)
#	eff.shapiro	Result of the Shapiro-Wilk test of normality for the effected group (tend to increasingly reject H0 as n increases as progressively smaller deviations from normality are detected)
#	neff.Q1	First quartile (designated Q1), noneffected group
#	neff.mean	Mean of the noneffected group
#	neff.median	Median (second quartile, Q2) noneffected group
#	neff.Q3	Third quartile (designated Q3), noneffected group
#	neff.sd	Standard deviation of the noneffected group
#	neff.mad	Median absolute deviation x 1.4826 of the noneffected group (mad*1.4826 tends towards the standard deviation as n increases)
#	neff.shapiro	Result of the Shapiro-Wilk test of normality for the noneffected group (tend to increasingly reject H0 as n increases as progressively smaller deviations from normality are detected)
#	var.test	Result of a parametric tests for the homogeneity in variance (F Test to Compare Two Variances)
