# Supplementary material for: A transcriptomics data-driven gene space accurately predicts liver cytopathology and drug-induced liver injury
Source: Nat Commun. 2017 Jul 3;8:15932. doi: 10.1038/ncomms15932 (PMC5500850; doi:10.1038/ncomms15932)
Supplement: Supplementary Data 16 [file ncomms15932-s17.xlsx]

## Sheet: Sheet1
# Supplementary Data 16. Human therapeutic Cmax values and the potential to cause drug induced liver injury (DILI) by compounds in the TG-GATEs database (columns are explained at the end of the table)
#
Compound_Abbr	Compound_Name	DrugbankID	CASNo.	PubCID	ATC codes	DILI_Label_Section_FDA.LTKB	DILI_SeverityClass_FDA.LTKB	DILI.concern	Shah_2015_Cmax	Xu_2008_Cmax	Aleo_et al2014_Cmax	Chen_Table22014_Cmax	Persson_2013_Cmax	Khetani_2012_Cmax	Gustafsson_2014_Cmax	Cmax_average	LTKB.dili.label	Greene_2010.dili.label	Shah_2015.dili.label	Xu_2008.dili.label	Aleo_et al2014_dili.label	Chen_Table22014_dili.label	Persson_2013_dili.label	Khetani_2012_dili.label	Gustafsson_2014_dili.label	Regev_et_al2014_dili.label	ConsensusDILI	Notes
ASA	aspirin	DB00945	50-78-2	2244	A01AD05 B01AC06 N02BA01			None	na					-5.25759		-5.25759				Negative				Negative			Negative	Cmax based on low-dose formulations
BPR	buspirone	DB00490	36505-84-7	2477	N05BE01	Adverse Reactions	3	Less			-8.30103	-7.69897		-8.30103	-8	-8.07526	Less-DILI-concern	NE		Negative	Less-DILI-concern	Negative		Negative	4. ALT elevations		Negative	No DILI prediction could be made, no measurements at 8 hours
CAF	caffeine	DB00201	58-08-2	2519	N06BC01 N02BE01			None							-4.11238	-4.11238		NE							5. No liver signals		Negative
CIM	cimetidine	DB00501	51481-61-9	2756	A02BA01	Adverse Reactions	2	Less		-5.34508						-5.34508	Less-DILI-concern	WE		Negative							Negative
CHL	chlorpheniramine	DB01114	113-92-8/132-22-9	2725	R06AB04			None	-6.28366							-6.28366			No-DILI-concern	Positive							Negative	DILI-negative based on Shah et al. 2015
DEX	dexamethasone	DB01234	50-02-2	NA	A01AC02 C05AA09, D07AB19, D10AA03, H02AB02, R01AD03, S01BA01,S02BA06, S03BA01	Adverse Reactions	3	Less						-6.64975	-6.69897	-6.67436	Less-DILI-concern			Negative				Negative	4. ALT elevations		Negative
FAM	famotidine	DB00927	76824-35-6	3325	A02BA03	Adverse Reactions	3	Less		-6.51117						-6.51117	Less-DILI-concern	WE		Negative							Negative
FUR	furosemide	DB00695	54-31-9	3440	C03CA01	Adverse Reactions	2	Less			-4.74232				-4.74232	-4.74232	Less-DILI-concern	HH		Positive	Less-DILI-concern				3. DILI reports	Negative	Negative	DILI-negative based on Regev et al. 2014
HYZ	hydroxyzine	DB00557	68-88-2	3658	N05BB01	No mention	-1	None	-6.72125							-6.72125	No-DILI-concern		No-DILI-concern								Negative
MP	methapyrilene	DB04819	91-80-5	8667	R06AC05			None							-6.69897	-6.69897									4. ALT elevations		Negative
PPL	propranolol	DB00571	525-66-6	4946	C07AA05	Warnings and Precautions	3	Less				-6.69897		-6.6968	-5.92082	-6.43886	Less-DILI-concern			Negative		Negative		Negative	3. DILI reports		Negative
SST	simvastatin	DB00641	79902-63-9	6419910	C10AA01	Warnings and Precautions	3	Less			-7.61979					-7.61979	Less-DILI-concern			Negative	Less-DILI-concern					Negative	Negative
ACZ	acetazolamide	DB00819	59-66-5	1986	S01EC01			na						-3.86921		-3.86921		HH		Positive				Positive			Positive
ADM	alpidem	NA	82626-01-5	54897	NA	Withdrawn	-2	Most			-6.54516				-6.17522	-6.36019	Most-DILI-concern	HH			Most-DILI-concern				1. Severe		Positive	*
AM	amiodarone	DB01118	1951-25-3	2157	C01BD01	Boxed Warning	8	Most	-6.06956			-6.07058	-6.09151	-6.09366	-5.27572	-5.92021	Most-DILI-concern		Most DILI-concern	Positive		Positive	Severe hepatotoxicants	Positive	1. Severe		Positive
AMT	amitriptyline	DB00321	50-48-6	2160	N06AA09			na					-6.52288			-6.52288				Negative			Severe hepatotoxicants				Positive
APAP	acetaminophen	DB00316	103-90-2	1983	N02BE01			na							-3.78146	-3.78146		HH		Positive					3. DILI reports		Positive
AZP	azathioprine	DB00993	446-86-6	2265	L04AX01	Warnings and Precautions	3	Less				-6.46852			-5.14267	-5.80559	Less-DILI-concern	HH		Positive		Positive			2. High concern		Positive
BBr	benzbromarone	NA	3562-84-3	2333	M04AB03	Withdrawn	-2	Most	-5.36261		-5.36261			-5.36041	-4.62709	-5.17818	Most-DILI-concern	HH	Most DILI-concern	Positive	Most-DILI-concern			Positive	1. Severe		Positive
BZD	benziodarone	NA	68-90-6	6237	C01DX04	Withdrawn	-2	Most	-5.25964							-5.25964	Most-DILI-concern		Most DILI-concern								Positive
CAP	captopril	DB01197	62571-86-2	44093	C09AA01	Adverse Reactions	6	Less						-5.36815		-5.36815	Less-DILI-concern	HH		Positive				Positive			Positive
CBZ	carbamazepine	DB00564	298-46-4	2554	N03AF01	Warnings and Precautions	7	Most	-4.36057					-4.82391	-4.29414	-4.49287	Most-DILI-concern	HH	Most DILI-concern					Positive	2. High concern		Positive
CMP	chloramphenicol	DB00446	56-75-7	298	D06AX02 D10AF03 G01AA05 J01BA01 S01AA01 S02AA01 S03AA08			na						-4.69917		-4.69917		HH		Positive				Positive			Positive
CPA	cyclophosphamide	DB00531	6055-19-2	2907	L01AA01 L01DB07	Adverse Reactions	5	Less						-3.57617		-3.57617	Less-DILI-concern			Positive				Positive			Positive
CPM	clomipramine	DB01242	303-49-1	2801	N06AA04			na						-6.71897		-6.71897				Positive				Positive			Positive
CFB	clofibrate	DB00636	637-07-0	2796	C10AB01	Warnings and Precautions	3	Less					-3.3279			-3.3279	Less-DILI-concern	HH				Positive					Positive
CPP	chlorpropamide	DB00672	94-20-2	2727	A10BB02	Adverse Reactions	2	Less							-3.266	-3.266	Less-DILI-concern	HH							3. DILI reports		Positive
CPX	ciprofloxacin	DB00537	85721-33-1	2764	J01MA02 S01AX13 S03AA07 S02AA15	Warnings and Precautions	7	Most	-4.94047					-4.94021		-4.94034	Most-DILI-concern	HH	Most DILI-concern	Positive				Positive			Positive
CPZ	chlorpromazine	DB00477	50-53-3	2726	N05AA01	Adverse Reactions	2	Less				-6.02687			-6.04576	-6.03631	Less-DILI-concern	HH		Positive			Positive		3. DILI reports		Positive
CSA	cyclosporine A	DB00091	59865-13-3	2909	L04AA01			na							-6.09691	-6.09691		HH							3. DILI reports		Positive
CZP	clozapine	DB00363	5786-21-0	2818	N05AH02	Warnings and Precautions	2	Less					-6.16115	-6.02182	-5.61979	-5.93425	Less-DILI-concern	HH		Positive			Severe hepatotoxicants	Positive	2. High concern		Positive	*
DFNa	diclofenac	DB00586	15307-86-5	3033	M01AB05 M02AA15 S01BC03 D11AX18	Warnings and Precautions	7	Most	-5.09729		-5.09729		-5.37675	-5.09566	-4.99568	-5.13253	Most-DILI-concern	HH	Most DILI-concern	Positive	Most-DILI-concern		Severe hepatotoxicants	Positive	2. High concern		Positive
DNZ	danazol	DB01406	17230-88-5	28417	G03XA01	Boxed Warning	8	Most			-6.12494		-6.79588	-7.13077		-6.68386	Most-DILI-concern	HH		Positive	Most-DILI-concern		Severe hepatotoxicants	Positive			Positive
DSF	disulfiram	DB00822	97-77-8	3117	N07BB01 P03AA04	Warnings and Precautions	8	Most					-5.26761		-5.88606	-5.57683	Most-DILI-concern						Severe hepatotoxicants		2. High concern		Positive
DTL	dantrolene	DB01219	7261-97-4	6914273	M03CA01	Boxed Warning	8	Most					-5.10237			-5.10237	Most-DILI-concern	HH					Severe hepatotoxicants				Positive
EBU	ethambutol	DB00330	74-55-5	14052	J04AK02	Warnings and Precautions	8	Most	-4.49757							-4.49757	Most-DILI-concern		Most DILI-concern								Positive
ETP	etoposide	DB00773	33419-42-0	36462	L01CB01			na					-4.76955			-4.76955		HH		Positive			Severe hepatotoxicants				Positive
FFB	fenofibrate	DB01039	49562-28-9	3339	C10AB05	Warnings and Precautions	3	Less			-4.91582					-4.91582	Less-DILI-concern	HH		Positive	Less-DILI-concern						Positive
FT	flutamide	DB00499	13311-84-7	3397	L02BB01	Boxed Warning	8	Most	-6.44129		-6.44129	-6.4437			-5.26761	-6.14847	Most-DILI-concern	HH	Most DILI-concern	Positive	Most-DILI-concern	Positive			1. Severe		Positive
GBC	glibenclamide	DB01016	10238-21-8	3488	A10BB01			na							-6.39794	-6.39794		WE							3. DILI reports		Positive
HPL	haloperidol	DB00502	52-86-8	3559	N05AD01	Adverse Reactions	5	Less					-7.27572			-7.27572	Less-DILI-concern						Severe hepatotoxicants				Positive
IBU	ibuprofen	DB01050	15687-27-1	3672	C01EB16 G02CC01 M01AE01 M01AE14 M02AA13	Warnings and Precautions	3	Less							-3.83744	-3.83744	Less-DILI-concern	WE							3. DILI reports		Positive
IM	indomethacin	DB00328	53-86-1	3715	M01AB01 C01EB03	Warnings and Precautions	3	Less					-5.22185		-5.07572	-5.14878	Less-DILI-concern	HH		Positive			Severe hepatotoxicants		2. High concern		Positive
IMI	imipramine	DB00458	50-49-7	3696	N06AA02 N06AA03 N06AA06	Adverse Reactions	3	Less					-6.22185	-7.06048		-6.64116	Less-DILI-concern	HH		Positive			Severe hepatotoxicants	Positive			Positive
INAH	isoniazid	DB00951	54-85-3	3767	J04AC01	Boxed Warning	8	Most	-4.11598					-4.11572	-4.11577	-4.11582	Most-DILI-concern	HH	Most DILI-concern	Positive				Positive	1. Severe		Positive
IPA	iproniazid	DB04818	54-92-2	3748	N06AF05	Withdrawn	-2	Most	-4.5544						-7.39794	-5.97617	Most-DILI-concern	HH	Most DILI-concern						1. Severe		Positive
KC	ketoconazole	DB01026	65277-42-1	47576	D01AC08 G01AF11 J02AB02	Boxed Warning	8	Most	-4.90285		-4.90285		-5.1549	-5.1549	-4.94692	-5.01248	Most-DILI-concern		Most DILI-concern		Most-DILI-concern		Severe hepatotoxicants	Positive	1. Severe		Positive
LBT	labetalol	DB00598	36894-69-6	3869	C07AG01	Warnings and Precautions	8	Most	-5.57138				-6.39794			-5.98466	Most-DILI-concern	HH	Most DILI-concern	Positive			Severe hepatotoxicants				Positive
MDP	methyldopa	DB00968	555-30-6	38853	C02AB01 C02AB02	Warnings and Precautions	8	Most					-4.95861		-4.62525	-4.79193	Most-DILI-concern	HH					Severe hepatotoxicants		2. High concern		Positive
MEF	mefenamic acid	DB00784	61-68-7	4044	M01AG01			na			-4.56962			-4.5693		-4.56946		HH		Positive	Most-DILI-concern			Positive			Positive
MTZ	methimazole	DB00763	60-56-0	1349907	H03BB02	Warnings and Precautions	8	Most	-5.72909					-5.72862	-4.65956	-5.37242	Most-DILI-concern	HH	Most DILI-concern	Positive				Positive	3. DILI reports		Positive
MXS	moxisylyte	NA	54-32-0	4260	C04AX10 G04BE06	Withdrawn	-2	Most				-6.79588				-6.79588	Most-DILI-concern					Positive					Positive
NFT	nitrofurantoin	DB00698	67-20-9	5353830	J01XE01	Warnings and Precautions	8	Most	-5.37685				-5.22185		-4.67778	-5.09216	Most-DILI-concern	HH	Most DILI-concern				Severe hepatotoxicants		2. High concern		Positive
NIF	nifedipine	DB01115	21829-25-4	4485	C08CA05	Warnings and Precautions	3	Less			-6.56703	-6.56864		-6.56703	-6.52288	-6.55639	Less-DILI-concern			Positive	Less-DILI-concern	Positive		Positive	3. DILI reports		Positive
NPX	naproxen	DB00788	22204-53-1	1302	G02CC02 M01AE02 M02AA12	Warnings and Precautions	3	Less							-3.48718	-3.48718	Less-DILI-concern	WE							3. DILI reports		Positive
NZD	nefazodone	DB01149	83366-66-9	4449	N06AX06	Boxed Warning	8	Most	-5.16749		-5.16749	-6.03152		-6.06651	-5.36653	-5.55991	Most-DILI-concern	HH	Most DILI-concern	Positive	Most-DILI-concern	Positive		Positive	1. Severe		Positive	*
NIM	nimesulide	DB04743	51803-78-2	4495	M01AX17 M02AA26	Withdrawn	-2	Most	-4.67607							-4.67607	Most-DILI-concern	HH	Most DILI-concern	Positive							Positive
PCT	phenacetin	DB03783	62-44-2	4754	N02BE03			na						-4.87286		-4.87286		HH		Positive				Positive			Positive
PhB	phenylbutazone	DB00812	50-33-9	4781	M01AA01 M02AA01			na						-3.31267		-3.31267		HH		Positive				Positive			Positive
PML	pemoline	DB01230	2152-34-3	4723	N06BA05	Withdrawn	-2	Most						-5.24413		-5.24413	Most-DILI-concern	HH					Positive				Positive
PH	perhexiline	DB01074	6621-47-2	4746	C08EX02	Withdrawn	-2	Most	-6.39362							-6.39362	Most-DILI-concern	HH	Most DILI-concern	Positive							Positive
PTU	propylthiouracil	DB00550	51-52-5	657298	H03BA02	Boxed Warning	8	Most					-4.37675			-4.37675	Most-DILI-concern						Severe hepatotoxicants				Positive
RAN	ranitidine	DB00863	66357-35-5	3001055	A02BA02 A02BA07	Adverse Reactions	5	Less			-5.79852				-5.49485	-5.64668	Less-DILI-concern	WE		Negative					2. High concern		Positive	DILI positive based on Gustafsson_2014
RIF	rifampicin	DB01045	13292-46-1	5360416	J04AB02			na			-5.07058				-4.91364	-4.99211		WE			Most-DILI-concern				3. DILI reports		Positive
SLP	sulpiride	DB00391	15676-16-1	5355	N05AL01 N05AL07			na							-5.74473	-5.74473									3. DILI reports		Positive
SUL	sulindac	DB00605	38194-50-2	1548885	M01AB02	Warnings and Precautions	8	Most	-4.49504				-4.72125		-4.49485	-4.57038	Most-DILI-concern	HH	Most DILI-concern	Positive			Severe hepatotoxicants		2. High concern		Positive
TAC	tacrine	DB00382	321-64-2	1935	N06AA18 N06DA01	Warnings and Precautions	7	Most	-7.09691						-7	-7.04846	Most-DILI-concern		Most DILI-concern	Negative					2. High concern		Positive
TBF	terbinafine	DB00857	91161-71-6	1549008	D01AE15 D01BA02	Warnings and Precautions	8	Most							-5.23657	-5.23657	Most-DILI-concern								2. High concern		Positive
TCP	ticlopidine	DB00208	55142-85-3	5472	B01AC05	Warnings and Precautions	4	Most						-5.14911	-5.09151	-5.12031	Most-DILI-concern			Positive				Positive	2. High concern		Positive
TLB	tolbutamide	DB01124	64-77-7	5505	A10BB03 V04CA01	Adverse Reactions	2	Less							-3.43192	-3.43192	Less-DILI-concern	HH							3. DILI reports		Positive
TMX	tamoxifen	DB00675	10540-29-1	2733526	L02BA01	Warnings and Precautions	6	Most	-6.97284			-6.76955		-6.79048		-6.84429	Most-DILI-concern		Most DILI-concern	Positive		Positive		Positive			Positive
VPA	valproic acid	DB00313	99-66-1	3121	N03AG01	Boxed Warning	8	Most						-4.52164	-3.15902	-3.84033	Most-DILI-concern							Positive	1. Severe		Positive
# Table Contents #
#	Compound_Abbr.			Compound abbreiation used in the TG-GATEs database (http://toxico.nibiohn.go.jp/english/)
#	Compound_Name			Compound name used in he TG-GATEs
#	DrugbankID			Drugbank identifier (http://www.drugbank.ca/)
#	CASNo.			Chemical Abstracts Service (CAS) identifier (http://www.commonchemistry.org/index.aspx)
#	PubCID			PubChem identifier (https://pubchem.ncbi.nlm.nih.gov/)
#	ATC codes			Anatomical Therapeutic Chemical Classification System codes
#	DILI_Label_Section_FDA.LTKB			Drug Induced Liver Injury label of chemical according to the Liver Toxicity Knowledge Base (http://www.fda.gov/ScienceResearch/BioinformaticsTools/LiverToxicityKnowledgeBase/ucm2024036.htm)
#	DILI_SeverityClass_FDA.LTKB			Classification of the Drug Induced Liver Injuryseverity of a chemical according to the Liver Toxicity Knowledge Base (http://www.fda.gov/ScienceResearch/BioinformaticsTools/LiverToxicityKnowledgeBase/ucm2024036.htm)
#	DILI.concern			Consensus classification of the Drug Induced Liver Injury concern of chemical (abbreviated term); mainly accoridng to the Liver Toxicity Knowledge Base
#	Shah_2015_Cmax			Cmax values (maximum total plasma concentration of the drug): Shah F, Leung L, Barton HA, Will Y, Rodrigues AD, Greene N, Aleo MD. Toxicol Sci. 2015;147(2):500-14; Supplementary data (toxsci-15-0293-File002.csv)
#	Xu_2008_Cmax			Cmax values (maximum total plasma concentration of the drug): Xu JJ, Henstock PV, Dunn MC, Smith AR, Chabot JR, de Graaf D. Toxicol Sci. 2008;105(1):97-105.; Supplementary table (toxsci-08-0207-File004_kfn10); Many Cmax values used in other articles are derived from this article.
#	Aleo_et al2014_Cmax			Cmax values (maximum total plasma concentration of the drug): Aleo MD, et al. Hepatology. 2014; 60:1015-22; Supplemental Table 2 (Primary Data).
#	Chen_Table22014_Cmax			Cmax values (maximum total plasma concentration of the drug): Chen M, et al. Arch Toxicol. 2014; 88:1439-49; Table 2 and Table 3.
#	Persson_2013_Cmax			Cmax values (maximum total plasma concentration of the drug): Persson M, et al. J Pharmacol Toxicol Methods. 2013; 68:302-13; Table 1.
#	Khetani_2012_Cmax			Cmax values (maximum total plasma concentration of the drug): Khetani SR, et al. Toxicol Sci. 2013; 132:107-17; Table and Table 3.
#	Gustafsson_2014_Cmax			Cmax values (maximum total plasma concentration of the drug): Gustafsson F, et al. Toxicol Sci. 2014; 137:189-211; Supplementary table S-1.
#	Cmax_average			Average Cmax (total) value. The plasma Cmax total concentration represents concentration of a drug following single or multi-dose administration at a commonly prescribed dose or maximum prescribed daily dose obtained from published literature (use of total plasma conc. established in e.g., Xu, et al., 2008; also discussed in Shah et al. 2015).
#	LTKB.dili.label			DILI label from Liver Toxicity Knowledge Base (http://www.fda.gov/ScienceResearch/BioinformaticsTools/LiverToxicityKnowledgeBase/ucm2024036.htm): whether and to what degree a compound has potential to cause liver injury at clinically relevant doses
#	Greene_2010.dili.label			Greene N, Fisk L, Naven RT, Note RR, Patel ML, Pelletier DJ. Chem Res Toxicol. 2010; 23(7):1215-22.; Supplementary table (tx1000865_si_001.xls)
#	Shah_2015.dili.label			Shah F, Leung L, Barton HA, Will Y, Rodrigues AD, Greene N, Aleo MD. Toxicol Sci. 2015;147(2):500-14; Supplementary data (toxsci-15-0293-File002.csv)
#	Xu_2008.dili.label			Xu JJ, Henstock PV, Dunn MC, Smith AR, Chabot JR, de Graaf D. Toxicol Sci. 2008;105(1):97-105.; Supplementary table (toxsci-08-0207-File005_kfn109)
#	Aleo_et al2014_dili.label			Aleo MD, et al. Hepatology. 2014; 60:1015-22; Supplemental Table 2 (Primary Data).
#	Chen_Table22014_dili.label			Chen M, et al. Arch Toxicol. 2014; 88:1439-49; Table 2 and Table 3.
#	Persson_2013_dili.label			Persson M, et al. J Pharmacol Toxicol Methods. 2013; 68:302-13; Table 1.
#	Khetani_2012_dili.label			Khetani SR, et al. Toxicol Sci. 2013; 132:107-17; Table and Table 3.
#	Gustafsson_2014_dili.label			Gustafsson F, et al. Toxicol Sci. 2014; 137:189-211; Supplementary table S-1.
#	Regev_et_al2014_dili.label			Regev A. Semin Liver Dis. 2014; 34(2):227-39. (the review argued that certain compounds are commonly misannnotated as DILI causing in the literature)
#	ConsensusDILI			Concensus DILI label (by majority rule; labels by Regev et al 2014 and Shah et al. 2015 overrule other labels)
#	Notes			Miscellanious notes on the table
#	*			No DILI prediction could be made, concentrations/results range in TG-GATEs does not match Cmax (see Supplementary Data 18 and materials and methods for details on the analysis)
