# Supplementary material for: A transcriptomics data-driven gene space accurately predicts liver cytopathology and drug-induced liver injury
Source: Nat Commun. 2017 Jul 3;8:15932. doi: 10.1038/ncomms15932 (PMC5500850; doi:10.1038/ncomms15932)
Supplement: Supplementary Data 17 [file ncomms15932-s18.xlsx]

## Sheet: Sheet1
# Supplementary Data 17. Summary of PTGS-based prediction of drug induced liver injury and comparison to other approaches, see commnent (a) as well as the materials and methods for details on analysis
Result/Compound	Cmax (µM) b	DILI Concern h	DILI label i	DILI clinical j	PTGS human k	PTGS rat l	Xu 2008 m	Persson 2013 n	Chen 2014 o	Khetani 2013 rat p	Khetani 2013 human q
Sensitivity (true positive rate) c					59%	71%	42%	38%	55%	53%	73%
Specificity (true negative rate ) d					100%	100%	100%	83%	100%	100%	100%
Most-DILI-concern (sensitivity) e					62%	75%	53%	31%	56%	57%	75%
Withdrawn/Boxed warning (sensitivity) f					73%	71%	57%	22%	33%	33%	67%
No. compounds (Pos/Neg) g	57/11	44/11	44/7	57/11	54/11	55/9	33/8	26/6	20/2	17/3	22/3
aspirin	-5.26	None	na	-	-	-	-	-	-	-	-
caffeine	-4.11	None	na	-	-	-		-
chlorpheniramine	-6.28	None	na	-	-	-	-
cimetidine	-5.35	Less	A.R.	-	-	-	-
famotidine	-6.51	Less	A.R.	-	-	-	-
furosemide	-4.74	Less	A.R.	-	-	-	-	-
hydroxyzine	-6.72	None	None	-	-	-
methapyrilene	-6.70	None	na	-	-	-
simvastatin	-7.62	Less	W & P	-	-	-	-	+
dexamethasone	-6.67	Less	A.R.	-	-		-	-		-	-
propranolol	-6.44	Less	W & P	-	-		-	-	-	-	-
acetaminophen	-3.78	na	na	+	+	+	+		+
amiodarone	-5.92	Most	B.W.	+	+	+	+	+	+		+
azathioprine	-5.81	Less	W & P	+	+	+	+		-
benzbromarone	-5.18	Most	Withdrawn	+	+	+	+			+	+
benziodarone	-5.26	Most	Withdrawn	+	+	+
carbamazepine	-4.49	Most	W & P	+	+	+			+		+
chlorpropamide	-3.27	Less	A.R.	+	+	+			+
ciprofloxacin	-4.94	Most	W & P	+	+	+	-			+	+
cyclophosphamide	-3.58	Less	A.R.	+	+	+	-		+	+	+
cyclosporine A	-6.10	na	na	+	+	+
dantrolene	-5.10	Most	B.W.	+	+	+		-
diclofenac	-5.13	Most	W & P	+	+	+	+	-		+	+
etoposide	-4.77	na	na	+	+	+	-	+
ibuprofen	-3.84	Less	W & P	+	+	+		-
ketoconazole	-5.01	Most	B.W.	+	+	+		+			+
mefenamic acid	-4.57	na	na	+	+	+	+			+	+
methyldopa	-4.79	Most	W & P	+	+	+		-
naproxen	-3.49	Less	W & P	+	+	+		-
nimesulide	-4.68	Most	Withdrawn	+	+	+	+
nitrofurantoin	-5.09	Most	W & P	+	+	+		+
perhexiline	-6.39	Most	Withdrawn	+	+	+	+
phenylbutazone	-3.31	na	na	+	+	+	+			+	+
rifampicin	-4.99	na	na	+	+	+
terbinafine	-5.24	Most	W & P	+	+	+
ticlopidine	-5.12	Most	W & P	+	+	+	+				+
tolbutamide	-3.43	Less	A.R.	+	+	+			+
valproic acid	-3.84	Most	B.W.	+	+	+			+		-
chloramphenicol	-4.70	na	na	+	-	+	-			-	-
chlorpromazine	-6.04	Less	A.R.	+	-	+	+	+	+
danazol	-6.68	Most	B.W.	+	-	+	-	-		-	-
disulfiram	-5.58	Most	W & P	+	-	+		+
ethambutol	-4.50	Most	W & P	+	-	+
indomethacin	-5.15	Less	W & P	+	-	+	-	-
isoniazid	-4.12	Most	B.W.	+	-	+	-		-	-	+
phenacetin	-4.87	na	na	+	-	+	+		-	-	+
sulindac	-4.57	Most	W & P	+	-	+	+	-	+
tamoxifen	-6.84	Most	W & P	+	-	+	-	+	+	+	+
acetazolamide	-3.87	na	na	+		+	-			+	+
clofibrate	-3.33	Less	W & P	+		+		-	+
flutamide	-6.15	Most	B.W.	+	+	-	-	-	-
haloperidol	-7.28	Less	A.R.	+	+	-		-
propylthiouracil	-4.38	Most	B.W.	+	+	-		-	-
fenofibrate	-4.92	Less	W & P	+	+		-	+	-
pemoline	-5.24	Most	Withdrawn	+	+			-
amitriptyline	-6.52	na	na	+	-	-	-	+
captopril	-5.37	Less	A.R.	+	-	-	-		-	-	-
clomipramine	-6.72	na	na	+	-	-	-			+	+
imipramine	-6.64	Less	A.R.	+	-	-	-	+		-	+
iproniazid	-5.98	Most	Withdrawn	+	-	-		-
labetalol	-5.98	Most	W & P	+	-	-	+	-
methimazole	-5.37	Most	W & P	+	-	-	-			-	-
moxisylyte	-6.80	Most	Withdrawn	+	-	-		-	-
nifedipine	-6.56	Less	W & P	+	-	-	-		-	-	-
ranitidine	-5.65	Less	A.R.	+	-	-	-
sulpiride	-5.74	na	na	+	-	-
tacrine	-7.05	Most	W & P	+	-	-	-
glibenclamide	-6.40	na	na	+		-
#	Contents of the table
#	a. PTGS-based scoring using data from rat and human hepatocytes obtained from the TG-GATEs database predicted DILI potential of a diverse set of hepatotoxic agents (see Materials and Methods, and Supplementary Data 18 for details on analysis)
#	b. Average of therapeutic Cmax values from different sources, log10 of the molar concentration (for derivation of the values, see Supplementary Data 16)
#	c. Percentage of DILI positive compounds that were predicted by PTGS or other approaches
#	d. Percentage of DILI negative compounds that were predicted by PTGS or other approaches
#	e. Percentage of compounds labeled as “most DILI concern” in the FDA Liver Toxicity Knowledge Base predicted as DILI positive by the PTGS
#	f. Percentage of Withdrawn or Boxed Warning (according to the FDA LTKB) compounds predicted as DILI positive by the PTGS. Terms were combined in order to have sufficient numbers for the comparative analysis.
#	g. Number of TG-GATEs profiled compounds with information in each column, numbers of DILI positive and negative compounds indicated separately
#	h. DILI concern from the FDA Liver Toxicity Knowledge Base (LTKB): na (no information), None (No-DILI-Concern), Less (Less-DILI- Concern) and Most (Most-DILI-Concern)
#	i. DILI label according to the LTKB: na (no information), A.R. (Adverse Reactions), W & P (Warnings and Precautions), B.W. (Boxed Warning) and Withdrawn (drug was withdrawn from marker due to liver toxicity)
#	j. Consensus clinical annotations for DILI (+ positive, - negative; for details see Supplementary Data 16)
#	k. PTGS-associated gene-based predictions of DILI using TG-GATEs human hepatocyte data at 8 h (n=164 instances)
#	l. PTGS-associated gene-based predictions of DILI using TG-GATEs rat hepatocyte data at 8 h (n=198 instances)
#	m. Predictions from Xu et al. 2008 using human hepatocyte imaging assays and 24 h
#	n. Predictions from Persson et al. 2013 using HepG2 cells with the Quadprobe assay and 24-72 h time-points
#	o. Predictions from Chen et al. 2014 using rat hepatocyte imaging assays and the “rule-of-two” heuristic at 24-48 h time-points
#	p. Predictions from Khetani et al. 2013 using micro-patterned human hepatocyte co-cultures with repeated dosing over 7-14 d
#	q. Predictions from Khetani et al. 2013 using micro-patterned rat hepatocyte co-cultures with repeated dosing over 7-14 d
