# Supplementary material for: A transcriptomics data-driven gene space accurately predicts liver cytopathology and drug-induced liver injury
Source: Nat Commun. 2017 Jul 3;8:15932. doi: 10.1038/ncomms15932 (PMC5500850; doi:10.1038/ncomms15932)
Supplement: Supplementary Data 18 [file ncomms15932-s19.xlsx]

## Sheet: Sheet1
# Supplementary Data 18. Improvements in predictive ability by combining PTGS-based and other assays (*) (see Figure 5i for result). Commercially utilized cell-based DILI prediction methods have been developed based on the methods, e.g., the Xu et al. 2008.
#									PTGS results (human and rat hepatocytes)					single analyses (high-content screening-based assays)						combined analyses (with PTGS on human hepatocytes)						combined analyses (with PTGS on rat hepatocytes)
Compound_Abbr	Compound_Name	PubCID	ATC codes	DILI_Label_Section_FDA.LTKB	DILI_SeverityClass_FDA.LTKB	DILI.concern	Cmax_average	ConsensusDILI	S.M.human	DILI.pred.human	S.M.rat	DILI.pred.rat		Xu 2008	Persson 2013	Chen 2014	Khetani2013_rat	Khetani2013_human		Xu 2008+PTGS.human	Persson 2013+PTGS.human	Chen 2014+PTGS.human	Khetani2013_rat+PTGS.human	Khetani2013_human+PTGS.human		PTGS.human+PTGS.rat	Xu 2008+PTGS.rat	Persson 2013+PTGS.rat	Chen 2014+PTGS.rat	Khetani2013_rat+PTGS.rat	Khetani2013_human+PTGS.rat
ASA	aspirin	2244	A01AD05 B01AC06 N02BA01			None	-5.25759	Negative	2.03574	Negative	2.73471	Negative		Negative	Negative	negative	Negative	Negative		Negative	Negative	negative	Negative	Negative		Negative	Negative	Negative	negative	Negative	Negative
BPR	buspirone	2477	N05BE01	Adverse Reactions	3	Less	-8.07526	Negative						Negative	Negative	negative	Negative	Negative
CAF	caffeine	2519	N06BC01 N02BE01			None	-4.11238	Negative	1.28847	Negative	1.41341	Negative			Negative						Negative					Negative		Negative
CIM	cimetidine	2756	A02BA01	Adverse Reactions	2	Less	-5.34508	Negative	1.8222	Negative	1.12323	Negative		Negative						Negative						Negative	Negative
CHL	chlorpheniramine	2725	R06AB04			None	-6.28366	Negative	2.23791	Negative	1.88572	Negative		Negative						Negative						Negative	Negative
DEX	dexamethasone	NA	A01AC02 C05AA09, D07AB19, D10AA03, H02AB02, R01AD03, S01BA01,S02BA06, S03BA01	Adverse Reactions	3	Less	-6.67436	Negative	1.75354	Negative				Negative	Negative		Negative	Negative		Negative	Negative		Negative	Negative
FAM	famotidine	3325	A02BA03	Adverse Reactions	3	Less	-6.51117	Negative	3.35627	Negative	2.6573	Negative		Negative						Negative						Negative	Negative
FUR	furosemide	3440	C03CA01	Adverse Reactions	2	Less	-4.74232	Negative	1.44129	Negative	1.44129	Negative		Negative	Negative					Negative	Negative					Negative	Negative	Negative
HYZ	hydroxyzine	3658	N05BB01	No mention	-1	None	-6.72125	Negative	1.62434	Negative	2.19837	Negative														Negative
MP	methapyrilene	8667	R06AC05			None	-6.69897	Negative	2.77815	Negative	1.87506	Negative														Negative
PPL	propranolol	4946	C07AA05	Warnings and Precautions	3	Less	-6.43886	Negative	1.91599	Negative				Negative	Negative	negative	Negative	Negative		Negative	Negative	negative	Negative	Negative
SST	simvastatin	6419910	C10AA01	Warnings and Precautions	3	Less	-7.61979	Negative	2.39794	Negative	2	Negative		Negative	Positive					Negative	Positive					Negative	Negative	Positive
ACZ	acetazolamide	1986	S01EC01			na	-3.86921	Positive			0.647361	Positive		Negative			Positive	Positive									Positive			Positive	Positive
ADM	alpidem	54897	NA	Withdrawn	-2	Most	-6.36019	Positive							Positive
AM	amiodarone	2157	C01BD01	Boxed Warning	8	Most	-5.92021	Positive	0.0663371	Positive	0.765307	Positive		Positive	Positive	Positive		Positive		Positive	Positive	Positive		Positive		Positive	Positive	Positive	Positive		Positive
AMT	amitriptyline	2160	N06AA09			na	-6.52288	Positive	1.69897	Negative	1.60206	Negative		Negative	Positive					Negative	Positive					Negative	Negative	Positive
APAP	acetaminophen	1983	N02BE01			na	-3.78146	Positive	0.0824945	Positive	0.781464	Positive		Positive		Positive				Positive		Positive				Positive	Positive		Positive
AZP	azathioprine	2265	L04AX01	Warnings and Precautions	3	Less	-5.80559	Positive	0.267992	Positive	0.361897	Positive		Positive		negative				Positive		Positive				Positive	Positive		Positive
BBr	benzbromarone	2333	M04AB03	Withdrawn	-2	Most	-5.17818	Positive	0.479211	Positive	-0.344698	Positive		Positive			Positive	Positive		Positive			Positive	Positive		Positive	Positive			Positive	Positive
BZD	benziodarone	6237	C01DX04	Withdrawn	-2	Most	-5.25964	Positive	0.162727	Positive	-0.0413927	Positive														Positive
CAP	captopril	44093	C09AA01	Adverse Reactions	6	Less	-5.36815	Positive	2.57227	Negative	1.97021	Negative		Negative		negative	Negative	Negative		Negative		negative	Negative	Negative		Negative	Negative		negative	Negative	Negative
CBZ	carbamazepine	2554	N03AF01	Warnings and Precautions	7	Most	-4.49287	Positive	0.969993	Positive	0.969993	Positive				Positive		Positive				Positive		Positive		Positive			Positive		Positive
CMP	chloramphenicol	298	D06AX02 D10AF03 G01AA05 J01BA01 S01AA01 S02AA01 S03AA08			na	-4.69917	Positive	1.35238	Negative	0.653408	Positive		Negative			Negative	Negative		Negative			Negative	Negative		Positive	Positive			Positive	Positive
CPA	cyclophosphamide	2907	L01AA01 L01DB07	Adverse Reactions	5	Less	-3.57617	Positive	0.877196	Positive	-0.821774	Positive		Negative		Positive	Positive	Positive		Positive		Positive	Positive	Positive		Positive	Positive		Positive	Positive	Positive
CPM	clomipramine	2801	N06AA04			na	-6.71897	Positive	1.71897	Negative	1.62206	Negative		Negative			Positive	Positive		Negative			Positive	Positive		Negative	Negative			Positive	Positive
CFB	clofibrate	2796	C10AB01	Warnings and Precautions	3	Less	-3.3279	Positive			-0.893947	Positive			Negative	Positive												Positive	Positive
CPP	chlorpropamide	2727	A10BB02	Adverse Reactions	2	Less	-3.266	Positive	0.141062	Positive	0.141062	Positive				Positive						Positive				Positive			Positive
CPX	ciprofloxacin	2764	J01MA02 S01AX13 S03AA07 S02AA15	Warnings and Precautions	7	Most	-4.94034	Positive	0.338282	Positive	-0.360688	Positive		Negative			Positive	Positive		Positive			Positive	Positive		Positive	Positive			Positive	Positive
CPZ	chlorpromazine	2726	N05AA01	Adverse Reactions	2	Less	-6.03631	Positive	1.33734	Negative	0.638375	Positive		Positive	Positive	Positive				Positive	Positive	Positive				Positive	Positive	Positive	Positive
CSA	cyclosporine A	2909	L04AA01			na	-6.09691	Positive	0.875061	Positive	0.176091	Positive														Positive
CZP	clozapine	2818	N05AH02	Warnings and Precautions	2	Less	-5.93425	Positive						Positive	Positive		Positive	Positive
DFNa	diclofenac	3033	M01AB05 M02AA15 S01BC03 D11AX18	Warnings and Precautions	7	Most	-5.13253	Positive	1.03562	Positive	1.03562	Positive		Positive	Negative		Positive	Positive		Positive	Positive		Positive	Positive		Positive	Positive	Positive		Positive	Positive
DNZ	danazol	28417	G03XA01	Boxed Warning	8	Most	-6.68386	Positive	1.52896	Negative	0.82999	Positive		Negative	Negative		Negative	Negative		Negative	Negative		Negative	Negative		Positive	Positive	Positive		Positive	Positive
DSF	disulfiram	3117	N07BB01 P03AA04	Warnings and Precautions	8	Most	-5.57683	Positive	1.35498	Negative	-0.0429573	Positive			Positive						Positive					Positive		Positive
DTL	dantrolene	6914273	M03CA01	Boxed Warning	8	Most	-5.10237	Positive	-0.596597	Positive	-0.596597	Positive			Negative						Positive					Positive		Positive
EBU	ethambutol	14052	J04AK02	Warnings and Precautions	8	Most	-4.49757	Positive	1.40066	Negative	0.701693	Positive														Positive
ETP	etoposide	36462	L01CB01			na	-4.76955	Positive	0.589095	Positive	-0.0843209	Positive		Negative	Positive					Positive	Positive					Positive	Positive	Positive
FFB	fenofibrate	3339	C10AB05	Warnings and Precautions	3	Less	-4.91582	Positive	0.392938	Positive				Negative	Positive	negative				Positive	Positive	Positive
FT	flutamide	3397	L02BB01	Boxed Warning	8	Most	-6.14847	Positive	1.14847	Positive	1.32456	Negative		Negative	Negative	negative				Positive	Positive	Positive				Positive	Negative	Negative	negative
GBC	glibenclamide	3488	A10BB01			na	-6.39794	Positive			1.47712	Negative
HPL	haloperidol	3559	N05AD01	Adverse Reactions	5	Less	-7.27572	Positive	1.17881	Positive	2.27572	Negative			Negative						Positive					Positive		Negative
IBU	ibuprofen	3672	C01EB16 G02CC01 M01AE01 M01AE14 M02AA13	Warnings and Precautions	3	Less	-3.83744	Positive	-0.685443	Positive	-0.560504	Positive			Negative						Positive					Positive		Positive
IM	indomethacin	3715	M01AB01 C01EB03	Warnings and Precautions	3	Less	-5.14878	Positive	1.44981	Negative	0.926936	Positive		Negative	Negative					Negative	Negative					Positive	Positive	Positive
IMI	imipramine	3696	N06AA02 N06AA03 N06AA06	Adverse Reactions	3	Less	-6.64116	Positive	1.81726	Negative	1.94219	Negative		Negative	Positive		Negative	Positive		Negative	Positive		Negative	Positive		Negative	Negative	Positive		Negative	Positive
INAH	isoniazid	3767	J04AC01	Boxed Warning	8	Most	-4.11582	Positive	1.41685	Negative	0.717882	Positive		Negative		negative	Negative	Positive		Negative		negative	Negative	Positive		Positive	Positive		Positive	Positive	Positive
IPA	iproniazid	3748	N06AF05	Withdrawn	-2	Most	-5.97617	Positive	3.05535	Negative	2.57823	Negative			Negative						Negative					Negative		Negative
KC	ketoconazole	47576	D01AC08 G01AF11 J02AB02	Boxed Warning	8	Most	-5.01248	Positive	-0.510395	Positive	0.188575	Positive			Positive			Positive			Positive			Positive		Positive		Positive			Positive
LBT	labetalol	3869	C07AG01	Warnings and Precautions	8	Most	-5.98466	Positive	2.13079	Negative	1.43182	Negative		Positive	Negative					Positive	Negative					Negative	Positive	Negative
MDP	methyldopa	38853	C02AB01 C02AB02	Warnings and Precautions	8	Most	-4.79193	Positive	0.490899	Positive	0.490899	Positive			Negative						Positive					Positive		Positive
MEF	mefenamic acid	4044	M01AG01			na	-4.56946	Positive	0.745549	Positive	0.0465786	Positive		Positive			Positive	Positive		Positive			Positive	Positive		Positive	Positive			Positive	Positive
MTZ	methimazole	1349907	H03BB02	Warnings and Precautions	8	Most	-5.37242	Positive	2.67345	Negative	2.67345	Negative		Negative			Negative	Negative		Negative			Negative	Negative		Negative	Negative			Negative	Negative
MXS	moxisylyte	4260	C04AX10 G04BE06	Withdrawn	-2	Most	-6.79588	Positive	2.69897	Negative	2.87506	Negative			Negative	negative					Negative	negative				Negative		Negative	negative
NFT	nitrofurantoin	5353830	J01XE01	Warnings and Precautions	8	Most	-5.09216	Positive	0.490101	Positive	-0.208869	Positive			Positive						Positive					Positive		Positive
NIF	nifedipine	4485	C08CA05	Warnings and Precautions	3	Less	-6.55639	Positive	2.03352	Negative	1.55639	Negative		Negative		negative	Negative	Negative		Negative		negative	Negative	Negative		Negative	Negative		negative	Negative	Negative
NPX	naproxen	1302	G02CC02 M01AE02 M02AA12	Warnings and Precautions	3	Less	-3.48718	Positive	-0.433637	Positive	0.0892422	Positive			Negative						Positive					Positive		Positive
NZD	nefazodone	4449	N06AX06	Boxed Warning	8	Most	-5.55991	Positive						Positive	Positive	Positive		Positive
NIM	nimesulide	4495	M01AX17 M02AA26	Withdrawn	-2	Most	-4.67607	Positive	0.495612	Positive	-0.147841	Positive		Positive						Positive						Positive	Positive
PCT	phenacetin	4754	N02BE03			na	-4.87286	Positive	1.65101	Negative	0.952044	Positive		Positive		negative	Negative	Positive		Positive		negative	Negative	Positive		Positive	Positive		Positive	Positive	Positive
PhB	phenylbutazone	4781	M01AA01 M02AA01			na	-3.31267	Positive	-0.0852656	Positive	-0.0852656	Positive		Positive			Positive	Positive		Positive			Positive	Positive		Positive	Positive			Positive	Positive
PML	pemoline	4723	N06BA05	Withdrawn	-2	Most	-5.24413	Positive	1.11919	Positive					Negative						Positive
PH	perhexiline	4746	C08EX02	Withdrawn	-2	Most	-6.39362	Positive	0.87074	Positive	-0.00432137	Positive		Positive						Positive						Positive	Positive
PTU	propylthiouracil	657298	H03BA02	Boxed Warning	8	Most	-4.37675	Positive	0.580871	Positive	1.27984	Negative			Negative	negative					Positive	Positive				Positive		Negative	negative
RAN	ranitidine	3001055	A02BA02 A02BA07	Adverse Reactions	5	Less	-5.64668	Positive	2.54977	Negative	1.8508	Negative		Negative						Negative						Negative	Negative
RIF	rifampicin	5360416	J04AB02			na	-4.99211	Positive	0.138239	Positive	0.138239	Positive														Positive
SLP	sulpiride	5355	N05AL01 N05AL07			na	-5.74473	Positive	2.74473	Negative	2.04576	Negative														Negative
SUL	sulindac	1548885	M01AB02	Warnings and Precautions	8	Most	-4.57038	Positive	1.34853	Negative	0.473469	Positive		Positive	Negative	Positive				Positive	Negative	Positive				Positive	Positive	Positive	Positive
TAC	tacrine	1935	N06AA18 N06DA01	Warnings and Precautions	7	Most	-7.04846	Positive	2.95154	Negative	2.65051	Negative		Negative						Negative						Negative	Negative
TBF	terbinafine	1549008	D01AE15 D01BA02	Warnings and Precautions	8	Most	-5.23657	Positive	0.412663	Positive	-0.286307	Positive														Positive
TCP	ticlopidine	5472	B01AC05	Warnings and Precautions	4	Most	-5.12031	Positive	0.421342	Positive	0.199493	Positive		Positive				Positive		Positive				Positive		Positive	Positive				Positive
TLB	tolbutamide	5505	A10BB03 V04CA01	Adverse Reactions	2	Less	-3.43192	Positive	0.732946	Positive	0.0339757	Positive				Positive						Positive				Positive			Positive
TMX	tamoxifen	2733526	L02BA01	Warnings and Precautions	6	Most	-6.84429	Positive	2.24223	Negative	0.622442	Positive		Negative	Positive	Positive	Positive	Positive		Negative	Positive	Positive	Positive	Positive		Positive	Positive	Positive	Positive	Positive	Positive
VPA	valproic acid	3121	N03AG01	Boxed Warning	8	Most	-3.84033	Positive	0.141356	Positive	0.442386	Positive				Positive		Negative				Positive		Positive		Positive			Positive		Positive
																			## DILI predictions by other methods and PTGS based on human hepatocyte data #						## DILI by other methods and PTGS based on rat hepatocyte data (Figure 5i) #
									% predicted correctly of DILI positive (true positive rate)	0.592593		0.709091		0.457143	0.448276	0.571429	0.555556	0.75	Other dataset	0.4375	0.4	0.526316	0.5	0.714286	Other dataset	0.576923	0.4375	0.375	0.578947	0.529412	0.727273
									# compounds analyzed (DILI positive)	54		55							PTGS human	0.46875	0.56	0.578947	0.375	0.52381	PTGS rat	0.711538	0.6875	0.666667	0.736842	0.705882	0.772727
									% concordant results between PTGS.rat and PTGS.human	0.786885									Combination of other dataset+PTGS.human	0.59375	0.76	0.736842	0.5	0.761905	Combination of other dataset+PTGS.rat	0.769231	0.71875	0.75	0.736842	0.764706	0.863636
																			# compounds common	32	25	19	16	21	# compounds common	52	32	24	19	17	22
# Table contents #
#	*				The this study implements an omics-assays the approach to drug induced liver injury prediction using similar methodology as presented in Xu et al. Toxicological sciences 105.1 (2008): 97-105
#	Compound_Abbr				Compound abbreviation used in the TG-GATEs database (http://toxico.nibiohn.go.jp/english/)
#	Compound_Name				Compound name used in he TG-GATEs
#	PubCID				PubChem identifier (https://pubchem.ncbi.nlm.nih.gov/)
#	ATC codes				Anatomical Therapeutic Chemical Classification System codes
#	DILI_Label_Section_FDA.LTKB				Drug Induced Liver Injury label of chemical according to the Liver Toxicity Knowledge Base
#	DILI_SeverityClass_FDA.LTKB				Classification of the Drug Induced Liver Injury severity of a chemical according to the Liver Toxicity Knowledge Base
#	DILI.concern				Consensus classification of the Drug Induced Liver Injury concern of a chemical (abbreviated term); mainly according to the Liver Toxicity Knowledge Base
#	Cmax_average				Average Cmax (total) value. See Supplementary Table 16 for details on calculation
#	ConsensusDILI				Concensus DILI label (see Supplementary Table 16 for details)
#	S.M.human				Safety margins : log10(LOAEL) - log10Cmax (data from TG-GATEs human hepatocyte profiles measured at 8 hr; Supplementary Data 10 for PTGS DILI scores and Supplementary Data 16 for Cmax values and DILI labels)
#	DILI.pred.human				DILI prediction: Positive (S.M. > 1.29 on log10 scale or approx. 20-fold); Negative (S.M. < 1.29); threshold defined based on DILI-negative controls (see Materials and Methods for details)
#	S.M.rat				Safety margins : log10(LOAEL) - log10Cmax (data from TG-GATEs rat hepatocyte profiles measured at 8 hr; Supplementary Data 11 for PTGS DILI scores and Supplementary Data 16 for Cmax values and DILI labels)
#	DILI.pred.rat				DILI prediction: Positive (S.M. > 1.12 on log10 scale or approx. 13-fold); Negative (S.M. < 1.12); threshold defined based on DILI-negative controls (see Materials and Methods for details)
# Predictions of DILI by other methods #
#	Xu 2008				Predictions from Xu et al. 2008 using human hepatocyte imaging assays and 24 hours
#	Persson 2013				Predictions from Persson et al. 2013 using HepG2 cells with the Quadprobe assay and 24-72 hour time-points
#	Chen 2014				Predictions from Chen et al. 2014 using rat hepatocyte imaging assays and the "rule-of-two" heuristic at 24-48 hour time-points
#	Khetani2013_rat				Predictions from Khetani et al. 2013 using micro-patterned rat hepatocyte co-cultures with repeated dosing over 7-14 days
#	Khetani2013_human				Predictions from Khetani et al. 2013 using micro-patterned human hepatocyte co-cultures with repeated dosing over 7-14 days
# Combined predictions of DILI by other methods and PTGS based on human hepatocyte data #
#	Xu 2008+PTGS.human				Combined predictions with PTGS using human hepatocyte profiles (OR-logic,positive if either of the predictions is positive)
#	Persson 2013+PTGS.human				Combined predictions with PTGS using human hepatocyte profiles (OR-logic)
#	Chen 2014+PTGS.human				Combined predictions with PTGS using human hepatocyte profiles (OR-logic)
#	Khetani2013_rat+PTGS.human				Combined predictions with PTGS using human hepatocyte profiles (OR-logic)
#	Khetani2013_human+PTGS.human				Combined predictions with PTGS using human hepatocyte profiles (OR-logic)
# Combined predictions of DILI by other methods and PTGS based on rat hepatocyte data (data for Figure 5i) #
#	PTGS.human+PTGS.rat				Combined predictions with PTGS using rat and human profiles (OR-logic)
#	Persson 2013+PTGS.rat				Combined predictions with PTGS using rat hepatocyte profiles (OR-logic)
#	Chen 2014+PTGS.rat				Combined predictions with PTGS using rat hepatocyte profiles (OR-logic)
#	Khetani2013_rat+PTGS.rat				Combined predictions with PTGS using rat hepatocyte profiles (OR-logic)
#	Khetani2013_human+PTGS.rat				Combined predictions with PTGS using rat hepatocyte profiles (OR-logic)
#	Khetani2013_human+PTGS.rat				Combined predictions with PTGS using rat hepatocyte profiles (OR-logic)
